# Supplementary material for: Genome-wide identification and characterization of long non-coding RNAs in developmental skeletal muscle of fetal goat
Source: BMC Genomics. 2016 Aug 22;17(1):666. doi: 10.1186/s12864-016-3009-3 (PMC4994410; doi:10.1186/s12864-016-3009-3)
Supplement: Additional file 1: Table S1. — Summary of RNA-seq data and reads mapped to the Capra hircus reference genome. (XLSX 13 kb) [file 12864_2016_3009_MOESM1_ESM.xlsx]

## Sheet: Table S1-1
sample ID	raw reads	raw reads (%)	clean reads	clean reads(%)
E45-1	84150592	1	82746466	0.983314
E45-2	82762460	1	81450528	0.984148
E45-3	102672254	1	101148102	0.985155
E60-1	109370626	1	107388222	0.981874
E60-2	96059800	1	94209066	0.980734
E105-1	99225914	1	97127888	0.978856
E105-2	103866612	1	101861602	0.980696
E105-3	100736584	1	98691602	0.9797
B3-1	102353688	1	100555916	0.982436
B3-2	80800706	1	79240068	0.980685
B3-3	90995592	1	89422854	0.982716

## Sheet: Table S1-2
sample ID	left reads mapping						right reads mapping
	total reads	total reads(%)	unique mapped reads	unique mapped reads(%)	multiple mapped reads	multiple mapped reads(%)	total reads	total reads(%)	unique mapped reads	unique mapped reads(%)	multiple mapped reads	multiple mapped reads(%)
E45-1	41373233	1	34005670	0.821924	184772	0.00446598	41373233	1	33075824	0.79945	184772	0.00446598
E45-2	40725264	1	33460371	0.821612	169784	0.00416901	40725264	1	32291234	0.792904	169784	0.00416901
E45-3	50574051	1	41018074	0.81105	168005	0.00332196	50574051	1	40098834	0.792874	168005	0.00332196
E60-1	53694111	1	42158961	0.785169	251063	0.0046758	53694111	1	40375580	0.751955	251063	0.0046758
E60-2	47104533	1	39783290	0.844575	233361	0.00495411	47104533	1	38155711	0.810022	233361	0.00495411
E105-1	48563944	1	39757388	0.818661	308684	0.00635624	48563944	1	37971747	0.781892	308684	0.00635624
E105-2	50930801	1	42093563	0.826485	269253	0.00528664	50930801	1	40387112	0.79298	269253	0.00528664
E105-3	49345801	1	40986017	0.830588	267493	0.00542079	49345801	1	39430810	0.799071	269253	0.00545645
B3-1	50277958	1	43540570	0.865997	568229	0.0113018	50277958	1	41430152	0.824022	568229	0.0113018
B3-2	39620034	1	32778076	0.827311	242268	0.00611479	39620034	1	32343082	0.816332	242268	0.00611479
B3-3	44711427	1	37753472	0.844381	551805	0.0123415	44711427	1	36232750	0.810369	551805	0.0123415
