# Supplementary material for: Genome-wide identification and characterization of long non-coding RNAs in developmental skeletal muscle of fetal goat
Source: BMC Genomics. 2016 Aug 22;17(1):666. doi: 10.1186/s12864-016-3009-3 (PMC4994410; doi:10.1186/s12864-016-3009-3)
Supplement: Additional file 2: Table S2. — List of lncRNAs identified in the goat skeletal muscle libraries. (XLSX 171 kb) [file 12864_2016_3009_MOESM2_ESM.xlsx]

## Sheet: Sheet3
chromosome	gene_id	transcript_id	class_code	tss_id
chr18	XLOC_069531	TCONS_00082610	class_code "x"	tss_id "TSS73534"
chr7	XLOC_183949	TCONS_00221011	class_code "u"	tss_id "TSS195505"
chr7	XLOC_182708	TCONS_00219455	class_code "x"	tss_id "TSS194156"
chr11	XLOC_024503	TCONS_00029227	class_code "u"	tss_id "TSS25862"
chr18	XLOC_076584	TCONS_00091434	class_code "u"	tss_id "TSS81167"
chr21	XLOC_100944	TCONS_00121359	class_code "u"	tss_id "TSS107251"
chr17	XLOC_065589	TCONS_00077864	class_code "x"	tss_id "TSS69335"
chr8	XLOC_197044	TCONS_00236483	class_code "u"	tss_id "TSS209353"
chr18	XLOC_071937	TCONS_00085517	class_code "u"	tss_id "TSS76111"
chr28	XLOC_138744	TCONS_00166226	class_code "u"	tss_id "TSS147394"
chr7	XLOC_184421	TCONS_00221619	class_code "u"	tss_id "TSS196025"
chr13	XLOC_041064	TCONS_00048699	class_code "u"	tss_id "TSS43393"
chr2	XLOC_092839	TCONS_00111891	class_code "u"	tss_id "TSS98702"
chr17	XLOC_068261	TCONS_00081085	class_code "x"	tss_id "TSS72180"
chr5	XLOC_172601	TCONS_00207353	class_code "u"	tss_id "TSS183429"
chr11	XLOC_025414	TCONS_00030206	class_code "u"	tss_id "TSS26798"
chr4	XLOC_158316	TCONS_00190331	class_code "u"	tss_id "TSS168284"
chr15	XLOC_053800	TCONS_00063800	class_code "u"	tss_id "TSS56880"
chr11	XLOC_030508	TCONS_00036373	class_code "u"	tss_id "TSS32229"
chr13	XLOC_041722	TCONS_00049418	class_code "u"	tss_id "TSS44079"
chr25	XLOC_125240	TCONS_00150615	class_code "u"	tss_id "TSS133205"
chr10	XLOC_020267	TCONS_00024117	class_code "u"	tss_id "TSS21381"
chr8	XLOC_199351	TCONS_00239258	class_code "u"	tss_id "TSS211784"
chr5	XLOC_173204	TCONS_00208126	class_code "u"	tss_id "TSS184088"
chr22	XLOC_109535	TCONS_00131543	class_code "u"	tss_id "TSS116397"
chr18	XLOC_072559	TCONS_00086369	class_code "u"	tss_id "TSS76805"
chr29	XLOC_143365	TCONS_00171817	class_code "u"	tss_id "TSS152317"
chrX	XLOC_210026	TCONS_00251600	class_code "u"	tss_id "TSS222996"
chr2	XLOC_084507	TCONS_00101833	class_code "u"	tss_id "TSS89877"
chr22	XLOC_106111	TCONS_00127357	class_code "x"	tss_id "TSS112711"
chr11	XLOC_021583	TCONS_00025720	class_code "u"	tss_id "TSS22777"
chr8	XLOC_192902	TCONS_00231634	class_code "x"	tss_id "TSS204975"
chr9	XLOC_201798	TCONS_00242137	class_code "u"	tss_id "TSS214380"
chr16	XLOC_062939	TCONS_00074803	class_code "u"	tss_id "TSS66591"
chr5	XLOC_165017	TCONS_00198144	class_code "u"	tss_id "TSS175363"
chr5	XLOC_166431	TCONS_00199952	class_code "u"	tss_id "TSS176895"
chr12	XLOC_032185	TCONS_00038323	class_code "u"	tss_id "TSS33992"
chrX	XLOC_216159	TCONS_00258775	class_code "x"	tss_id "TSS229443"
chr9	XLOC_205304	TCONS_00246176	class_code "x"	tss_id "TSS218042"
chr16	XLOC_058207	TCONS_00069171	class_code "u"	tss_id "TSS61567"
chr5	XLOC_173755	TCONS_00208765	class_code "u"	tss_id "TSS184672"
chr14	XLOC_048079	TCONS_00056980	class_code "u"	tss_id "TSS50829"
chr11	XLOC_030716	TCONS_00036658	class_code "u"	tss_id "TSS32460"
chr19	XLOC_081172	TCONS_00097300	class_code "x"	tss_id "TSS86153"
chr2	XLOC_085293	TCONS_00102729	class_code "u"	tss_id "TSS90702"
chr10	XLOC_013371	TCONS_00015669	class_code "u"	tss_id "TSS14079"
chr7	XLOC_184452	TCONS_00221660	class_code "u"	tss_id "TSS196059"
chrX	XLOC_208849	TCONS_00250195	class_code "u"	tss_id "TSS221763"
chr2	XLOC_088197	TCONS_00106248	class_code "u"	tss_id "TSS93755"
chrX	XLOC_208690	TCONS_00250025	class_code "u"	tss_id "TSS221602"
chr1	XLOC_002131	TCONS_00002592	class_code "x"	tss_id "TSS2268"
chr20	XLOC_099070	TCONS_00119136	class_code "u"	tss_id "TSS105268"
chr11	XLOC_025522	TCONS_00030326	class_code "u"	tss_id "TSS26910"
chr12	XLOC_035437	TCONS_00042080	class_code "u"	tss_id "TSS37443"
chr3	XLOC_149344	TCONS_00179488	class_code "u"	tss_id "TSS158780"
chr27	XLOC_132244	TCONS_00158646	class_code "u"	tss_id "TSS140561"
chr6	XLOC_181445	TCONS_00217759	class_code "x"	tss_id "TSS192742"
chr21	XLOC_099392	TCONS_00119514	class_code "u"	tss_id "TSS105609"
chr12	XLOC_032981	TCONS_00039262	class_code "u"	tss_id "TSS34846"
chr12	XLOC_035519	TCONS_00042170	class_code "u"	tss_id "TSS37527"
chr7	XLOC_184150	TCONS_00221324	class_code "u"	tss_id "TSS195739"
chr23	XLOC_111804	TCONS_00134186	class_code "u"	tss_id "TSS118794"
chr3	XLOC_146499	TCONS_00175917	class_code "u"	tss_id "TSS155733"
chr1	XLOC_006407	TCONS_00007595	class_code "u"	tss_id "TSS6769"
chr13	XLOC_038933	TCONS_00046132	class_code "u"	tss_id "TSS41120"
chr6	XLOC_175864	TCONS_00211246	class_code "u"	tss_id "TSS186883"
chr23	XLOC_115213	TCONS_00138443	class_code "u"	tss_id "TSS122458"
chrX	XLOC_209098	TCONS_00250489	class_code "u"	tss_id "TSS222022"
chr16	XLOC_056977	TCONS_00067650	class_code "u"	tss_id "TSS60258"
chr14	XLOC_045291	TCONS_00053779	class_code "u"	tss_id "TSS47906"
chr5	XLOC_168142	TCONS_00202026	class_code "u"	tss_id "TSS178706"
chr14	XLOC_044511	TCONS_00052943	class_code "u"	tss_id "TSS47086"
chr19	XLOC_079185	TCONS_00094849	class_code "u"	tss_id "TSS84023"
chr6	XLOC_177488	TCONS_00213138	class_code "u"	tss_id "TSS188581"
chr4	XLOC_158331	TCONS_00190356	class_code "u"	tss_id "TSS168303"
chr22	XLOC_110049	TCONS_00132094	class_code "u"	tss_id "TSS116930"
chr10	XLOC_016085	TCONS_00019037	class_code "u"	tss_id "TSS16987"
chr24	XLOC_121128	TCONS_00145261	class_code "u"	tss_id "TSS128681"
chr4	XLOC_160443	TCONS_00192759	class_code "u"	tss_id "TSS170508"
chr12	XLOC_031425	TCONS_00037473	class_code "u"	tss_id "TSS33202"
chr1	XLOC_008526	TCONS_00010122	class_code "u"	tss_id "TSS9006"
chr7	XLOC_181818	TCONS_00218229	class_code "u"	tss_id "TSS193141"
chr23	XLOC_113855	TCONS_00136719	class_code "u"	tss_id "TSS120987"
chr16	XLOC_062404	TCONS_00074111	class_code "u"	tss_id "TSS66009"
chr18	XLOC_072210	TCONS_00085856	class_code "u"	tss_id "TSS76403"
chr14	XLOC_046387	TCONS_00055040	class_code "u"	tss_id "TSS49053"
chr11	XLOC_021473	TCONS_00025599	class_code "u"	tss_id "TSS22662"
chr19	XLOC_079993	TCONS_00095853	class_code "u"	tss_id "TSS84896"
chr14	XLOC_049971	TCONS_00059148	class_code "u"	tss_id "TSS52792"
chr1	XLOC_011451	TCONS_00013525	class_code "u"	tss_id "TSS12076"
chr22	XLOC_106483	TCONS_00127791	class_code "u"	tss_id "TSS113108"
chr3	XLOC_147379	TCONS_00177030	class_code "x"	tss_id "TSS156674"
chr6	XLOC_178087	TCONS_00213808	class_code "u"	tss_id "TSS189205"
chr28	XLOC_136410	TCONS_00163444	class_code "x"	tss_id "TSS144927"
chr27	XLOC_134879	TCONS_00161664	class_code "u"	tss_id "TSS143324"
chr3	XLOC_143945	TCONS_00172606	class_code "u"	tss_id "TSS152970"
chr16	XLOC_062338	TCONS_00074031	class_code "u"	tss_id "TSS65938"
chr25	XLOC_123154	TCONS_00147928	class_code "u"	tss_id "TSS130913"
chr14	XLOC_049411	TCONS_00058552	class_code "u"	tss_id "TSS52225"
chr11	XLOC_022073	TCONS_00026372	class_code "u"	tss_id "TSS23311"
chr25	XLOC_122709	TCONS_00147373	class_code "u"	tss_id "TSS130430"
chr21	XLOC_099392	TCONS_00119513	class_code "u"	tss_id "TSS105609"
chr8	XLOC_193947	TCONS_00232829	class_code "u"	tss_id "TSS206073"
chr5	XLOC_164156	TCONS_00197008	class_code "u"	tss_id "TSS174395"
chr2	XLOC_091955	TCONS_00110771	class_code "u"	tss_id "TSS97751"
chrX	XLOC_212294	TCONS_00254320	class_code "x"	tss_id "TSS225403"
chr15	XLOC_056458	TCONS_00066984	class_code "u"	tss_id "TSS59693"
chrX	XLOC_213439	TCONS_00255659	class_code "u"	tss_id "TSS226604"
chrX	XLOC_209156	TCONS_00250563	class_code "u"	tss_id "TSS222085"
chr13	XLOC_041584	TCONS_00049285	class_code "u"	tss_id "TSS43931"
chr17	XLOC_068746	TCONS_00081728	class_code "u"	tss_id "TSS72711"
chr16	XLOC_058346	TCONS_00069324	class_code "x"	tss_id "TSS61712"
chr6	XLOC_176497	TCONS_00212016	class_code "x"	tss_id "TSS187547"
chr5	XLOC_168217	TCONS_00202133	class_code "u"	tss_id "TSS178786"
chr23	XLOC_113407	TCONS_00136222	class_code "x"	tss_id "TSS120514"
chrX	XLOC_208695	TCONS_00250031	class_code "u"	tss_id "TSS221607"
chr3	XLOC_148608	TCONS_00178536	class_code "u"	tss_id "TSS157984"
chr9	XLOC_204369	TCONS_00245056	class_code "u"	tss_id "TSS217057"
chr9	XLOC_207141	TCONS_00248254	class_code "u"	tss_id "TSS219962"
chr7	XLOC_182447	TCONS_00219106	class_code "u"	tss_id "TSS193863"
chr4	XLOC_159575	TCONS_00191771	class_code "u"	tss_id "TSS169601"
chrX	XLOC_209198	TCONS_00250630	class_code "u"	tss_id "TSS222129"
chr16	XLOC_057522	TCONS_00068296	class_code "u"	tss_id "TSS60828"
chr16	XLOC_059078	TCONS_00070274	class_code "u"	tss_id "TSS62501"
chr26	XLOC_127121	TCONS_00152921	class_code "u"	tss_id "TSS135215"
chr25	XLOC_121392	TCONS_00145647	class_code "u"	tss_id "TSS128990"
chr25	XLOC_122465	TCONS_00147042	class_code "x"	tss_id "TSS130153"
chr2	XLOC_088210	TCONS_00106264	class_code "u"	tss_id "TSS93770"
chr19	XLOC_082770	TCONS_00099625	class_code "u"	tss_id "TSS87987"
chr9	XLOC_204580	TCONS_00245291	class_code "u"	tss_id "TSS217274"
chr2	XLOC_088197	TCONS_00106250	class_code "u"	tss_id "TSS93756"
chr2	XLOC_092527	TCONS_00111416	class_code "x"	tss_id "TSS98342"
chr1	XLOC_008456	TCONS_00010019	class_code "u"	tss_id "TSS8929"
chr5	XLOC_170451	TCONS_00204750	class_code "u"	tss_id "TSS181145"
chr5	XLOC_163352	TCONS_00196148	class_code "u"	tss_id "TSS173569"
chr14	XLOC_047174	TCONS_00055943	class_code "u"	tss_id "TSS49885"
chr2	XLOC_089268	TCONS_00107655	class_code "u"	tss_id "TSS94926"
chr26	XLOC_127481	TCONS_00153331	class_code "x"	tss_id "TSS135599"
chr2	XLOC_091460	TCONS_00110200	class_code "u"	tss_id "TSS97229"
chrX	XLOC_210012	TCONS_00251578	class_code "u"	tss_id "TSS222977"
chr25	XLOC_123076	TCONS_00147845	class_code "u"	tss_id "TSS130831"
chr24	XLOC_118056	TCONS_00141754	class_code "u"	tss_id "TSS125473"
chr10	XLOC_021394	TCONS_00025509	class_code "u"	tss_id "TSS22578"
chr10	XLOC_019216	TCONS_00022893	class_code "u"	tss_id "TSS20299"
chr13	XLOC_043260	TCONS_00051396	class_code "u"	tss_id "TSS45748"
chr28	XLOC_137239	TCONS_00164465	class_code "u"	tss_id "TSS145803"
chr12	XLOC_034953	TCONS_00041532	class_code "u"	tss_id "TSS36937"
chr4	XLOC_160019	TCONS_00192269	class_code "u"	tss_id "TSS170060"
chr24	XLOC_117334	TCONS_00140908	class_code "u"	tss_id "TSS124703"
chr20	XLOC_096688	TCONS_00116435	class_code "u"	tss_id "TSS102781"
chr8	XLOC_192863	TCONS_00231576	class_code "u"	tss_id "TSS204931"
chr26	XLOC_126048	TCONS_00151588	class_code "x"	tss_id "TSS134069"
chr19	XLOC_077958	TCONS_00093155	class_code "u"	tss_id "TSS82668"
chr11	XLOC_021617	TCONS_00025766	class_code "u"	tss_id "TSS22814"
chr18	XLOC_072295	TCONS_00085972	class_code "u"	tss_id "TSS76495"
chr11	XLOC_025146	TCONS_00029891	class_code "u"	tss_id "TSS26514"
chr4	XLOC_158316	TCONS_00190330	class_code "u"	tss_id "TSS168284"
chr18	XLOC_076327	TCONS_00091040	class_code "u"	tss_id "TSS80867"
chr5	XLOC_168156	TCONS_00202043	class_code "u"	tss_id "TSS178721"
chr19	XLOC_077133	TCONS_00092132	class_code "x"	tss_id "TSS81779"
chr29	XLOC_139334	TCONS_00166964	class_code "u"	tss_id "TSS148026"
chr1	XLOC_008842	TCONS_00010517	class_code "u"	tss_id "TSS9344"
chr15	XLOC_053587	TCONS_00063556	class_code "x"	tss_id "TSS56656"
chr25	XLOC_123710	TCONS_00148649	class_code "u"	tss_id "TSS131523"
chr16	XLOC_057338	TCONS_00068084	class_code "x"	tss_id "TSS60637"
chr4	XLOC_153732	TCONS_00185134	class_code "u"	tss_id "TSS163505"
chr21	XLOC_101722	TCONS_00122296	class_code "u"	tss_id "TSS108092"
chr18	XLOC_071056	TCONS_00084414	class_code "x"	tss_id "TSS75146"
chr21	XLOC_103240	TCONS_00124103	class_code "u"	tss_id "TSS109712"
chr19	XLOC_081804	TCONS_00098184	class_code "u"	tss_id "TSS86866"
chr1	XLOC_011642	TCONS_00013742	class_code "u"	tss_id "TSS12273"
chr3	XLOC_152778	TCONS_00183932	class_code "u"	tss_id "TSS162472"
chr25	XLOC_122781	TCONS_00147468	class_code "x"	tss_id "TSS130511"
chr4	XLOC_157295	TCONS_00189236	class_code "x"	tss_id "TSS167237"
chrX	XLOC_208210	TCONS_00249464	class_code "u"	tss_id "TSS221094"
chr22	XLOC_109359	TCONS_00131307	class_code "u"	tss_id "TSS116202"
chr14	XLOC_048230	TCONS_00057157	class_code "u"	tss_id "TSS50989"
chr18	XLOC_075847	TCONS_00090365	class_code "u"	tss_id "TSS80316"
chr8	XLOC_193399	TCONS_00232175	class_code "u"	tss_id "TSS205490"
chr25	XLOC_122424	TCONS_00146949	class_code "x"	tss_id "TSS130098"
chr28	XLOC_137743	TCONS_00165011	class_code "u"	tss_id "TSS146331"
chr2	XLOC_083894	TCONS_00101101	class_code "u"	tss_id "TSS89222"
chr10	XLOC_016989	TCONS_00020210	class_code "u"	tss_id "TSS17954"
chr19	XLOC_083466	TCONS_00100602	class_code "u"	tss_id "TSS88769"
chr10	XLOC_012306	TCONS_00014495	class_code "u"	tss_id "TSS12979"
chr10	XLOC_020267	TCONS_00024119	class_code "u"	tss_id "TSS21382"
chr10	XLOC_017362	TCONS_00020617	class_code "u"	tss_id "TSS18339"
chr7	XLOC_189863	TCONS_00228241	class_code "u"	tss_id "TSS201823"
chr16	XLOC_059625	TCONS_00070883	class_code "u"	tss_id "TSS63065"
chr29	XLOC_140279	TCONS_00168035	class_code "x"	tss_id "TSS149010"
chr14	XLOC_050464	TCONS_00059726	class_code "u"	tss_id "TSS53323"
chr24	XLOC_117707	TCONS_00141332	class_code "u"	tss_id "TSS125101"
chr23	XLOC_115545	TCONS_00138851	class_code "x"	tss_id "TSS122815"
chr9	XLOC_201798	TCONS_00242139	class_code "u"	tss_id "TSS214380"
chr4	XLOC_162058	TCONS_00194651	class_code "u"	tss_id "TSS172196"
chr17	XLOC_067932	TCONS_00080625	class_code "u"	tss_id "TSS71810"
chr21	XLOC_102028	TCONS_00122660	class_code "x"	tss_id "TSS108421"
chr13	XLOC_042611	TCONS_00050568	class_code "u"	tss_id "TSS45041"
chr27	XLOC_134477	TCONS_00161247	class_code "u"	tss_id "TSS142921"
chr24	XLOC_121123	TCONS_00145255	class_code "u"	tss_id "TSS128676"
chr18	XLOC_076584	TCONS_00091435	class_code "u"	tss_id "TSS81168"
chr15	XLOC_056442	TCONS_00066967	class_code "u"	tss_id "TSS59676"
chr6	XLOC_178355	TCONS_00214129	class_code "u"	tss_id "TSS189487"
chr23	XLOC_113287	TCONS_00136084	class_code "u"	tss_id "TSS120385"
chr6	XLOC_175864	TCONS_00211249	class_code "u"	tss_id "TSS186883"
chr3	XLOC_149754	TCONS_00180181	class_code "u"	tss_id "TSS159257"
chr12	XLOC_032981	TCONS_00039263	class_code "u"	tss_id "TSS34846"
chr4	XLOC_156172	TCONS_00187855	class_code "u"	tss_id "TSS166031"
chr14	XLOC_046543	TCONS_00055202	class_code "u"	tss_id "TSS49213"
chr5	XLOC_171707	TCONS_00206323	class_code "u"	tss_id "TSS182505"
chr11	XLOC_022518	TCONS_00026921	class_code "u"	tss_id "TSS23786"
chr28	XLOC_135418	TCONS_00162240	class_code "u"	tss_id "TSS143874"
chr9	XLOC_204601	TCONS_00245313	class_code "x"	tss_id "TSS217296"
chr7	XLOC_184961	TCONS_00222246	class_code "u"	tss_id "TSS196593"
chr23	XLOC_113398	TCONS_00136213	class_code "u"	tss_id "TSS120505"
chr3	XLOC_144727	TCONS_00173786	class_code "u"	tss_id "TSS153863"
chr26	XLOC_128499	TCONS_00154631	class_code "u"	tss_id "TSS136710"
chr8	XLOC_199372	TCONS_00239286	class_code "u"	tss_id "TSS211807"
chr12	XLOC_035123	TCONS_00041732	class_code "x"	tss_id "TSS37118"
chr22	XLOC_108906	TCONS_00130748	class_code "u"	tss_id "TSS115715"
chr19	XLOC_079401	TCONS_00095157	class_code "u"	tss_id "TSS84265"
chr13	XLOC_039064	TCONS_00046288	class_code "u"	tss_id "TSS41260"
chr5	XLOC_163993	TCONS_00196832	class_code "u"	tss_id "TSS174225"
chr19	XLOC_083331	TCONS_00100391	class_code "x"	tss_id "TSS88603"
chr16	XLOC_059625	TCONS_00070881	class_code "u"	tss_id "TSS63065"
chr15	XLOC_053151	TCONS_00063000	class_code "u"	tss_id "TSS56187"
chr26	XLOC_127244	TCONS_00153065	class_code "u"	tss_id "TSS135346"
chr13	XLOC_040374	TCONS_00047891	class_code "x"	tss_id "TSS42664"
chr24	XLOC_117422	TCONS_00141007	class_code "u"	tss_id "TSS124796"
chr1	XLOC_008845	TCONS_00010520	class_code "x"	tss_id "TSS9347"
chr18	XLOC_075757	TCONS_00090218	class_code "u"	tss_id "TSS80219"
chr24	XLOC_117446	TCONS_00141031	class_code "u"	tss_id "TSS124820"
chr13	XLOC_042809	TCONS_00050801	class_code "u"	tss_id "TSS45253"
chr11	XLOC_030675	TCONS_00036607	class_code "u"	tss_id "TSS32416"
chr12	XLOC_034922	TCONS_00041495	class_code "u"	tss_id "TSS36901"
chr10	XLOC_012217	TCONS_00014402	class_code "u"	tss_id "TSS12886"
chr8	XLOC_199338	TCONS_00239244	class_code "u"	tss_id "TSS211771"
chr18	XLOC_072464	TCONS_00086244	class_code "u"	tss_id "TSS76701"
chr20	XLOC_095380	TCONS_00115014	class_code "u"	tss_id "TSS101433"
chr19	XLOC_080634	TCONS_00096606	class_code "u"	tss_id "TSS85565"
chr25	XLOC_122163	TCONS_00146634	class_code "u"	tss_id "TSS129823"
chr16	XLOC_062338	TCONS_00074033	class_code "u"	tss_id "TSS65938"
chr12	XLOC_031732	TCONS_00037809	class_code "u"	tss_id "TSS33518"
chr18	XLOC_072818	TCONS_00086755	class_code "u"	tss_id "TSS77115"
chr9	XLOC_204062	TCONS_00244680	class_code "u"	tss_id "TSS216736"
chr20	XLOC_096291	TCONS_00116002	class_code "u"	tss_id "TSS102365"
chr13	XLOC_039614	TCONS_00047025	class_code "u"	tss_id "TSS41869"
chr12	XLOC_032001	TCONS_00038284	class_code "u"	tss_id "TSS33806"
chr23	XLOC_113119	TCONS_00135891	class_code "u"	tss_id "TSS120212"
chrX	XLOC_210012	TCONS_00251570	class_code "u"	tss_id "TSS222976"
chr5	XLOC_171645	TCONS_00206240	class_code "u"	tss_id "TSS182435"
chr14	XLOC_048345	TCONS_00057360	class_code "u"	tss_id "TSS51116"
chr3	XLOC_150819	TCONS_00181499	class_code "u"	tss_id "TSS160397"
chr11	XLOC_030104	TCONS_00035831	class_code "u"	tss_id "TSS31779"
chr10	XLOC_014340	TCONS_00016963	class_code "u"	tss_id "TSS15153"
chr29	XLOC_142827	TCONS_00171134	class_code "u"	tss_id "TSS151733"
chr22	XLOC_107088	TCONS_00128467	class_code "u"	tss_id "TSS113737"
chr3	XLOC_150956	TCONS_00181644	class_code "u"	tss_id "TSS160538"
chr16	XLOC_062653	TCONS_00074425	class_code "u"	tss_id "TSS66277"
chr7	XLOC_183868	TCONS_00220923	class_code "x"	tss_id "TSS195422"
chr5	XLOC_173204	TCONS_00208129	class_code "u"	tss_id "TSS184088"
chr23	XLOC_113119	TCONS_00135898	class_code "u"	tss_id "TSS120214"
chr7	XLOC_182708	TCONS_00219456	class_code "x"	tss_id "TSS194156"
chr5	XLOC_168450	TCONS_00202362	class_code "u"	tss_id "TSS179025"
chr2	XLOC_084507	TCONS_00101838	class_code "u"	tss_id "TSS89877"
chr21	XLOC_104038	TCONS_00125044	class_code "u"	tss_id "TSS110558"
chr19	XLOC_082187	TCONS_00098706	class_code "u"	tss_id "TSS87304"
chr22	XLOC_110882	TCONS_00133134	class_code "x"	tss_id "TSS117823"
chr5	XLOC_172687	TCONS_00207473	class_code "x"	tss_id "TSS183530"
chr19	XLOC_080875	TCONS_00096880	class_code "u"	tss_id "TSS85820"
chrX	XLOC_214715	TCONS_00257088	class_code "u"	tss_id "TSS227935"
chr1	XLOC_010666	TCONS_00012551	class_code "u"	tss_id "TSS11232"
chr5	XLOC_169492	TCONS_00203553	class_code "u"	tss_id "TSS180107"
chr7	XLOC_189848	TCONS_00228223	class_code "x"	tss_id "TSS201808"
chr21	XLOC_103978	TCONS_00124967	class_code "x"	tss_id "TSS110497"
chr19	XLOC_077786	TCONS_00092921	class_code "u"	tss_id "TSS82473"
chr16	XLOC_060278	TCONS_00071643	class_code "u"	tss_id "TSS63766"
chr21	XLOC_102028	TCONS_00122661	class_code "x"	tss_id "TSS108421"
chr27	XLOC_130434	TCONS_00156752	class_code "u"	tss_id "TSS138711"
chr23	XLOC_114327	TCONS_00137324	class_code "u"	tss_id "TSS121492"
chr14	XLOC_047011	TCONS_00055745	class_code "u"	tss_id "TSS49714"
chr2	XLOC_092628	TCONS_00111561	class_code "x"	tss_id "TSS98456"
chr1	XLOC_011502	TCONS_00013590	class_code "x"	tss_id "TSS12130"
chr16	XLOC_056976	TCONS_00067645	class_code "u"	tss_id "TSS60256"
chr13	XLOC_040981	TCONS_00048613	class_code "u"	tss_id "TSS43307"
chr11	XLOC_030550	TCONS_00036449	class_code "u"	tss_id "TSS32279"
chr27	XLOC_132489	TCONS_00158976	class_code "u"	tss_id "TSS140846"
chr13	XLOC_038822	TCONS_00046001	class_code "u"	tss_id "TSS41003"
chr19	XLOC_078047	TCONS_00093276	class_code "u"	tss_id "TSS82768"
chr2	XLOC_084507	TCONS_00101839	class_code "u"	tss_id "TSS89877"
chr10	XLOC_013115	TCONS_00015395	class_code "u"	tss_id "TSS13817"
chr22	XLOC_106262	TCONS_00127546	class_code "x"	tss_id "TSS112874"
chr19	XLOC_078542	TCONS_00093981	class_code "u"	tss_id "TSS83317"
chr6	XLOC_177909	TCONS_00213614	class_code "u"	tss_id "TSS189024"
chr22	XLOC_106520	TCONS_00127848	class_code "u"	tss_id "TSS113151"
chr7	XLOC_185827	TCONS_00223211	class_code "u"	tss_id "TSS197491"
chr13	XLOC_039012	TCONS_00046227	class_code "u"	tss_id "TSS41204"
chr14	XLOC_046705	TCONS_00055397	class_code "u"	tss_id "TSS49391"
chr28	XLOC_138814	TCONS_00166305	class_code "u"	tss_id "TSS147468"
chr16	XLOC_060626	TCONS_00072065	class_code "u"	tss_id "TSS64136"
chrX	XLOC_213632	TCONS_00255875	class_code "u"	tss_id "TSS226805"
chr16	XLOC_059716	TCONS_00070984	class_code "u"	tss_id "TSS63162"
chr21	XLOC_104038	TCONS_00125046	class_code "u"	tss_id "TSS110560"
chr15	XLOC_055975	TCONS_00066488	class_code "u"	tss_id "TSS59203"
chr26	XLOC_127102	TCONS_00152894	class_code "u"	tss_id "TSS135193"
chr4	XLOC_162519	TCONS_00195168	class_code "u"	tss_id "TSS172673"
chr9	XLOC_206376	TCONS_00247428	class_code "u"	tss_id "TSS219169"
chr14	XLOC_044928	TCONS_00053373	class_code "u"	tss_id "TSS47526"
chr15	XLOC_052597	TCONS_00062286	class_code "u"	tss_id "TSS55589"
chr1	XLOC_006790	TCONS_00008005	class_code "u"	tss_id "TSS7166"
chr7	XLOC_187420	TCONS_00225186	class_code "x"	tss_id "TSS199216"
chr2	XLOC_090760	TCONS_00109518	class_code "u"	tss_id "TSS96501"
chr1	XLOC_009713	TCONS_00011487	class_code "u"	tss_id "TSS10251"
chr2	XLOC_087689	TCONS_00105578	class_code "u"	tss_id "TSS93216"
chr8	XLOC_194031	TCONS_00232941	class_code "u"	tss_id "TSS206169"
chr25	XLOC_124554	TCONS_00149724	class_code "u"	tss_id "TSS132452"
chr14	XLOC_050719	TCONS_00060034	class_code "u"	tss_id "TSS53603"
chr5	XLOC_165168	TCONS_00198383	class_code "u"	tss_id "TSS175521"
chr1	XLOC_008396	TCONS_00009937	class_code "u"	tss_id "TSS8869"
chr6	XLOC_178446	TCONS_00214249	class_code "x"	tss_id "TSS189582"
chrX	XLOC_207444	TCONS_00248591	class_code "u"	tss_id "TSS220280"
chr27	XLOC_130483	TCONS_00156810	class_code "u"	tss_id "TSS138771"
chr5	XLOC_169621	TCONS_00203770	class_code "u"	tss_id "TSS180268"
chr2	XLOC_092873	TCONS_00111921	class_code "u"	tss_id "TSS98736"
chr6	XLOC_175212	TCONS_00210455	class_code "u"	tss_id "TSS186197"
chr22	XLOC_107595	TCONS_00129029	class_code "u"	tss_id "TSS114267"
chr7	XLOC_186799	TCONS_00224354	class_code "x"	tss_id "TSS198514"
chr14	XLOC_048072	TCONS_00056971	class_code "u"	tss_id "TSS50822"
chr14	XLOC_048345	TCONS_00057301	class_code "u"	tss_id "TSS51112"
chr10	XLOC_018119	TCONS_00021593	class_code "u"	tss_id "TSS19153"
chr10	XLOC_016334	TCONS_00019342	class_code "u"	tss_id "TSS17250"
chr23	XLOC_114327	TCONS_00137334	class_code "u"	tss_id "TSS121492"
chr7	XLOC_181718	TCONS_00218090	class_code "u"	tss_id "TSS193032"
chr7	XLOC_183724	TCONS_00220746	class_code "u"	tss_id "TSS195262"
chr2	XLOC_084492	TCONS_00101813	class_code "u"	tss_id "TSS89862"
chr8	XLOC_197044	TCONS_00236518	class_code "u"	tss_id "TSS209356"
chr1	XLOC_009474	TCONS_00011218	class_code "u"	tss_id "TSS10003"
chr18	XLOC_070552	TCONS_00083794	class_code "u"	tss_id "TSS74606"
chr3	XLOC_149274	TCONS_00179364	class_code "u"	tss_id "TSS158699"
chr26	XLOC_127762	TCONS_00153672	class_code "x"	tss_id "TSS135899"
chr7	XLOC_189451	TCONS_00227686	class_code "u"	tss_id "TSS201377"
chr18	XLOC_075143	TCONS_00089478	class_code "u"	tss_id "TSS79574"
chr1	XLOC_002887	TCONS_00003560	class_code "u"	tss_id "TSS3089"
chr8	XLOC_198235	TCONS_00237888	class_code "u"	tss_id "TSS210601"
chr10	XLOC_020530	TCONS_00024435	class_code "u"	tss_id "TSS21661"
chr13	XLOC_039767	TCONS_00047218	class_code "u"	tss_id "TSS42037"
chr21	XLOC_102367	TCONS_00123058	class_code "u"	tss_id "TSS108780"
chr23	XLOC_112542	TCONS_00135123	class_code "u"	tss_id "TSS119596"
chr21	XLOC_102603	TCONS_00123330	class_code "u"	tss_id "TSS109026"
chr19	XLOC_082309	TCONS_00098906	class_code "u"	tss_id "TSS87447"
chr28	XLOC_136410	TCONS_00163445	class_code "x"	tss_id "TSS144927"
chr16	XLOC_059813	TCONS_00071099	class_code "u"	tss_id "TSS63262"
chr27	XLOC_130471	TCONS_00156840	class_code "u"	tss_id "TSS138754"
chr11	XLOC_022250	TCONS_00026623	class_code "u"	tss_id "TSS23504"
chr27	XLOC_132306	TCONS_00158728	class_code "u"	tss_id "TSS140633"
chr21	XLOC_100119	TCONS_00120340	class_code "u"	tss_id "TSS106373"
chr17	XLOC_066010	TCONS_00078404	class_code "u"	tss_id "TSS69797"
chr3	XLOC_145577	TCONS_00174917	class_code "x"	tss_id "TSS154774"
chr12	XLOC_036050	TCONS_00042765	class_code "u"	tss_id "TSS38074"
chr27	XLOC_129405	TCONS_00155678	class_code "u"	tss_id "TSS137663"
chr4	XLOC_158331	TCONS_00190353	class_code "u"	tss_id "TSS168301"
chr10	XLOC_020267	TCONS_00024123	class_code "u"	tss_id "TSS21380"
chr23	XLOC_114066	TCONS_00137018	class_code "u"	tss_id "TSS121217"
chr19	XLOC_077855	TCONS_00093014	class_code "x"	tss_id "TSS82551"
chr3	XLOC_153376	TCONS_00184724	class_code "u"	tss_id "TSS163129"
chr13	XLOC_040374	TCONS_00047890	class_code "x"	tss_id "TSS42664"
chr7	XLOC_190244	TCONS_00228696	class_code "u"	tss_id "TSS202225"
chr25	XLOC_124546	TCONS_00149714	class_code "u"	tss_id "TSS132444"
chr11	XLOC_027384	TCONS_00032677	class_code "u"	tss_id "TSS28917"
chr13	XLOC_042425	TCONS_00050300	class_code "u"	tss_id "TSS44827"
chr7	XLOC_182809	TCONS_00219594	class_code "u"	tss_id "TSS194269"
chr7	XLOC_185909	TCONS_00223297	class_code "x"	tss_id "TSS197575"
chr13	XLOC_036997	TCONS_00043889	class_code "u"	tss_id "TSS39084"
chr11	XLOC_030631	TCONS_00036543	class_code "u"	tss_id "TSS32367"
chr14	XLOC_050821	TCONS_00060156	class_code "x"	tss_id "TSS53714"
chr16	XLOC_059762	TCONS_00071042	class_code "u"	tss_id "TSS63209"
chr19	XLOC_077425	TCONS_00092479	class_code "u"	tss_id "TSS82089"
chr5	XLOC_169618	TCONS_00203765	class_code "u"	tss_id "TSS180264"
chr25	XLOC_122516	TCONS_00147121	class_code "u"	tss_id "TSS130218"
chr10	XLOC_020278	TCONS_00024136	class_code "u"	tss_id "TSS21393"
chr1	XLOC_000682	TCONS_00000741	class_code "u"	tss_id "TSS699"
chr29	XLOC_140753	TCONS_00168651	class_code "u"	tss_id "TSS149529"
chr16	XLOC_058703	TCONS_00069840	class_code "u"	tss_id "TSS62110"
chr24	XLOC_117202	TCONS_00140737	class_code "u"	tss_id "TSS124563"
chr8	XLOC_192883	TCONS_00231607	class_code "x"	tss_id "TSS204955"
chr8	XLOC_190918	TCONS_00229453	class_code "u"	tss_id "TSS202924"
chr29	XLOC_140450	TCONS_00168227	class_code "x"	tss_id "TSS149188"
chr13	XLOC_041956	TCONS_00049706	class_code "u"	tss_id "TSS44330"
chr22	XLOC_110583	TCONS_00132723	class_code "u"	tss_id "TSS117487"
chr25	XLOC_123312	TCONS_00148104	class_code "u"	tss_id "TSS131080"
chr11	XLOC_026724	TCONS_00031856	class_code "u"	tss_id "TSS28214"
chr8	XLOC_192070	TCONS_00230731	class_code "u"	tss_id "TSS204123"
chr18	XLOC_072068	TCONS_00085698	class_code "x"	tss_id "TSS76257"
chr22	XLOC_106578	TCONS_00127938	class_code "x"	tss_id "TSS113219"
chr9	XLOC_202440	TCONS_00242895	class_code "u"	tss_id "TSS215050"
chrX	XLOC_211356	TCONS_00253173	class_code "u"	tss_id "TSS224397"
chr7	XLOC_181743	TCONS_00218129	class_code "x"	tss_id "TSS193061"
chr7	XLOC_181743	TCONS_00218123	class_code "u"	tss_id "TSS193060"
chr13	XLOC_041276	TCONS_00048935	class_code "u"	tss_id "TSS43618"
chr10	XLOC_016989	TCONS_00020215	class_code "u"	tss_id "TSS17954"
chr8	XLOC_192211	TCONS_00230898	class_code "u"	tss_id "TSS204272"
chr20	XLOC_095380	TCONS_00115015	class_code "u"	tss_id "TSS101433"
chr9	XLOC_200709	TCONS_00240854	class_code "u"	tss_id "TSS213221"
chr24	XLOC_119004	TCONS_00142796	class_code "u"	tss_id "TSS126455"
chrX	XLOC_212824	TCONS_00254952	class_code "u"	tss_id "TSS225960"
chr27	XLOC_129654	TCONS_00155928	class_code "u"	tss_id "TSS137912"
chr29	XLOC_141120	TCONS_00169141	class_code "u"	tss_id "TSS149939"
chr8	XLOC_193810	TCONS_00232653	class_code "u"	tss_id "TSS205917"
chr11	XLOC_029433	TCONS_00035049	class_code "u"	tss_id "TSS31067"
chr22	XLOC_106520	TCONS_00127850	class_code "u"	tss_id "TSS113152"
chr21	XLOC_100461	TCONS_00120760	class_code "u"	tss_id "TSS106743"
chr5	XLOC_167118	TCONS_00200801	class_code "u"	tss_id "TSS177622"
chr22	XLOC_110062	TCONS_00132196	class_code "x"	tss_id "TSS116945"
chr14	XLOC_048592	TCONS_00057579	class_code "u"	tss_id "TSS51368"
chr6	XLOC_176503	TCONS_00212022	class_code "u"	tss_id "TSS187553"
chr8	XLOC_193408	TCONS_00232184	class_code "u"	tss_id "TSS205499"
chr23	XLOC_116458	TCONS_00139872	class_code "u"	tss_id "TSS123783"
chr12	XLOC_034888	TCONS_00041439	class_code "u"	tss_id "TSS36861"
chrX	XLOC_215817	TCONS_00258381	class_code "u"	tss_id "TSS229086"
chr3	XLOC_153169	TCONS_00184483	class_code "u"	tss_id "TSS162910"
chr13	XLOC_039282	TCONS_00046592	class_code "u"	tss_id "TSS41504"
chr2	XLOC_093952	TCONS_00113293	class_code "u"	tss_id "TSS99911"
chr23	XLOC_115545	TCONS_00138850	class_code "x"	tss_id "TSS122815"
chr8	XLOC_193818	TCONS_00232666	class_code "u"	tss_id "TSS205930"
chr16	XLOC_061089	TCONS_00072617	class_code "u"	tss_id "TSS64628"
chr7	XLOC_185889	TCONS_00223277	class_code "u"	tss_id "TSS197555"
chr2	XLOC_089259	TCONS_00107636	class_code "u"	tss_id "TSS94915"
chr21	XLOC_104056	TCONS_00125057	class_code "u"	tss_id "TSS110578"
chr8	XLOC_195433	TCONS_00234608	class_code "u"	tss_id "TSS207650"
chr3	XLOC_148119	TCONS_00177975	class_code "u"	tss_id "TSS157479"
chr27	XLOC_133666	TCONS_00160266	class_code "u"	tss_id "TSS142054"
chr17	XLOC_064258	TCONS_00076285	class_code "u"	tss_id "TSS67950"
chr18	XLOC_073413	TCONS_00087489	class_code "u"	tss_id "TSS77753"
chr21	XLOC_099601	TCONS_00119750	class_code "u"	tss_id "TSS105831"
chr2	XLOC_085282	TCONS_00102717	class_code "u"	tss_id "TSS90690"
chr14	XLOC_048139	TCONS_00057058	class_code "u"	tss_id "TSS50896"
chr12	XLOC_035123	TCONS_00041731	class_code "x"	tss_id "TSS37118"
chr21	XLOC_104050	TCONS_00125051	class_code "u"	tss_id "TSS110572"
chr3	XLOC_149312	TCONS_00179433	class_code "u"	tss_id "TSS158743"
chr5	XLOC_173565	TCONS_00208550	class_code "u"	tss_id "TSS184475"
chr19	XLOC_083367	TCONS_00100462	class_code "u"	tss_id "TSS88648"
chr11	XLOC_028757	TCONS_00034242	class_code "x"	tss_id "TSS30347"
chr22	XLOC_106699	TCONS_00128067	class_code "u"	tss_id "TSS113340"
chr4	XLOC_162258	TCONS_00194870	class_code "u"	tss_id "TSS172405"
chr22	XLOC_108970	TCONS_00130814	class_code "u"	tss_id "TSS115780"
chr11	XLOC_029855	TCONS_00035523	class_code "u"	tss_id "TSS31517"
chr5	XLOC_167989	TCONS_00201864	class_code "u"	tss_id "TSS178547"
chr11	XLOC_022250	TCONS_00026624	class_code "u"	tss_id "TSS23504"
chr18	XLOC_072242	TCONS_00085925	class_code "u"	tss_id "TSS76441"
chr6	XLOC_177488	TCONS_00213139	class_code "u"	tss_id "TSS188582"
chr8	XLOC_194238	TCONS_00233204	class_code "u"	tss_id "TSS206394"
chr18	XLOC_074348	TCONS_00088511	class_code "u"	tss_id "TSS78719"
chr7	XLOC_187420	TCONS_00225185	class_code "x"	tss_id "TSS199215"
chr14	XLOC_046905	TCONS_00055630	class_code "u"	tss_id "TSS49604"
chr16	XLOC_062951	TCONS_00074815	class_code "u"	tss_id "TSS66603"
chr14	XLOC_047992	TCONS_00056867	class_code "u"	tss_id "TSS50736"
chr5	XLOC_164286	TCONS_00197170	class_code "u"	tss_id "TSS174541"
chr25	XLOC_121398	TCONS_00145669	class_code "u"	tss_id "TSS128999"
chr17	XLOC_063632	TCONS_00075618	class_code "u"	tss_id "TSS67315"
chr2	XLOC_093939	TCONS_00113267	class_code "u"	tss_id "TSS99892"
chr13	XLOC_040860	TCONS_00048455	class_code "u"	tss_id "TSS43178"
chrX	XLOC_209658	TCONS_00251160	class_code "u"	tss_id "TSS222607"
chr10	XLOC_013665	TCONS_00016083	class_code "u"	tss_id "TSS14414"
chr29	XLOC_139254	TCONS_00166853	class_code "u"	tss_id "TSS147936"
chr19	XLOC_082297	TCONS_00098894	class_code "u"	tss_id "TSS87435"
chr11	XLOC_029742	TCONS_00035388	class_code "u"	tss_id "TSS31394"
chr14	XLOC_045076	TCONS_00053541	class_code "u"	tss_id "TSS47681"
chr3	XLOC_145475	TCONS_00174740	class_code "u"	tss_id "TSS154666"
chr5	XLOC_169450	TCONS_00203503	class_code "u"	tss_id "TSS180058"
chr13	XLOC_038064	TCONS_00045101	class_code "u"	tss_id "TSS40199"
chr25	XLOC_123226	TCONS_00148039	class_code "u"	tss_id "TSS130991"
chr16	XLOC_056908	TCONS_00067560	class_code "u"	tss_id "TSS60182"
chr10	XLOC_013975	TCONS_00016486	class_code "u"	tss_id "TSS14751"
chr2	XLOC_093812	TCONS_00113072	class_code "u"	tss_id "TSS99745"
chr12	XLOC_034520	TCONS_00041015	class_code "u"	tss_id "TSS36468"
chr8	XLOC_191886	TCONS_00230509	class_code "u"	tss_id "TSS203928"
chr3	XLOC_153497	TCONS_00184865	class_code "u"	tss_id "TSS163255"
chr7	XLOC_189463	TCONS_00227698	class_code "u"	tss_id "TSS201389"
chr3	XLOC_145475	TCONS_00174741	class_code "x"	tss_id "TSS154666"
chr5	XLOC_165664	TCONS_00198986	class_code "u"	tss_id "TSS176079"
chr16	XLOC_062557	TCONS_00074293	class_code "u"	tss_id "TSS66169"
chr7	XLOC_188512	TCONS_00226486	class_code "u"	tss_id "TSS200367"
chr10	XLOC_016647	TCONS_00019776	class_code "x"	tss_id "TSS17593"
chr7	XLOC_184452	TCONS_00221661	class_code "u"	tss_id "TSS196059"
chr3	XLOC_145161	TCONS_00174351	class_code "u"	tss_id "TSS154331"
chr1	XLOC_003888	TCONS_00004748	class_code "u"	tss_id "TSS4140"
chr4	XLOC_161181	TCONS_00193605	class_code "u"	tss_id "TSS171274"
chr8	XLOC_198281	TCONS_00237965	class_code "u"	tss_id "TSS210652"
chr11	XLOC_024884	TCONS_00029619	class_code "u"	tss_id "TSS26249"
chr8	XLOC_199136	TCONS_00238972	class_code "u"	tss_id "TSS211547"
chr13	XLOC_037756	TCONS_00044753	class_code "u"	tss_id "TSS39876"
chr5	XLOC_164277	TCONS_00197159	class_code "u"	tss_id "TSS174530"
chr3	XLOC_148144	TCONS_00178001	class_code "u"	tss_id "TSS157505"
chr13	XLOC_039962	TCONS_00047453	class_code "u"	tss_id "TSS42243"
chr2	XLOC_086658	TCONS_00104299	class_code "u"	tss_id "TSS92123"
chr4	XLOC_159239	TCONS_00191429	class_code "u"	tss_id "TSS169253"
chr13	XLOC_039523	TCONS_00046900	class_code "u"	tss_id "TSS41774"
chrX	XLOC_214207	TCONS_00256520	class_code "u"	tss_id "TSS227404"
chr16	XLOC_062509	TCONS_00074242	class_code "u"	tss_id "TSS66119"
chr11	XLOC_026246	TCONS_00031267	class_code "u"	tss_id "TSS27706"
chr22	XLOC_107610	TCONS_00129047	class_code "u"	tss_id "TSS114284"
chr26	XLOC_127830	TCONS_00153765	class_code "u"	tss_id "TSS135979"
chr20	XLOC_095427	TCONS_00115067	class_code "u"	tss_id "TSS101481"
chr4	XLOC_157295	TCONS_00189240	class_code "x"	tss_id "TSS167239"
chr22	XLOC_110882	TCONS_00133135	class_code "x"	tss_id "TSS117823"
chr2	XLOC_089226	TCONS_00107585	class_code "u"	tss_id "TSS94875"
chr28	XLOC_138036	TCONS_00165352	class_code "u"	tss_id "TSS146643"
chr16	XLOC_057305	TCONS_00068049	class_code "u"	tss_id "TSS60603"
chr12	XLOC_032498	TCONS_00038669	class_code "u"	tss_id "TSS34321"
chr28	XLOC_135879	TCONS_00162755	class_code "u"	tss_id "TSS144352"
chr3	XLOC_149818	TCONS_00180254	class_code "u"	tss_id "TSS159322"
chr12	XLOC_034593	TCONS_00041108	class_code "u"	tss_id "TSS36555"
chr1	XLOC_011897	TCONS_00014051	class_code "u"	tss_id "TSS12553"
chr19	XLOC_082631	TCONS_00099426	class_code "x"	tss_id "TSS87828"
chr11	XLOC_028705	TCONS_00034174	class_code "x"	tss_id "TSS30291"
chr14	XLOC_045577	TCONS_00054095	class_code "u"	tss_id "TSS48203"
chr5	XLOC_172501	TCONS_00207231	class_code "u"	tss_id "TSS183328"
chr15	XLOC_054411	TCONS_00064554	class_code "u"	tss_id "TSS57536"
chr1	XLOC_004732	TCONS_00005778	class_code "u"	tss_id "TSS5048"
chr27	XLOC_132480	TCONS_00159053	class_code "u"	tss_id "TSS140837"
chr8	XLOC_195871	TCONS_00235146	class_code "u"	tss_id "TSS208123"
chr6	XLOC_176141	TCONS_00211593	class_code "u"	tss_id "TSS187175"
chr22	XLOC_111315	TCONS_00133632	class_code "u"	tss_id "TSS118280"
chr3	XLOC_150405	TCONS_00180967	class_code "u"	tss_id "TSS159949"
chrX	XLOC_210012	TCONS_00251596	class_code "u"	tss_id "TSS222980"
chr3	XLOC_153421	TCONS_00184773	class_code "u"	tss_id "TSS163174"
chr10	XLOC_020686	TCONS_00024614	class_code "u"	tss_id "TSS21821"
chr1	XLOC_011712	TCONS_00013840	class_code "u"	tss_id "TSS12354"
chr28	XLOC_136045	TCONS_00162950	class_code "x"	tss_id "TSS144526"
chr1	XLOC_009529	TCONS_00011296	class_code "u"	tss_id "TSS10062"
chr11	XLOC_025534	TCONS_00030339	class_code "u"	tss_id "TSS26923"
chr23	XLOC_115545	TCONS_00138860	class_code "x"	tss_id "TSS122817"
chr11	XLOC_030087	TCONS_00035813	class_code "x"	tss_id "TSS31761"
chr11	XLOC_026741	TCONS_00031868	class_code "u"	tss_id "TSS28232"
chr18	XLOC_069666	TCONS_00082764	class_code "u"	tss_id "TSS73675"
chr6	XLOC_176503	TCONS_00212023	class_code "u"	tss_id "TSS187553"
chr1	XLOC_009546	TCONS_00011343	class_code "u"	tss_id "TSS10080"
chr19	XLOC_077936	TCONS_00093132	class_code "u"	tss_id "TSS82645"
chr14	XLOC_049346	TCONS_00058461	class_code "u"	tss_id "TSS52158"
chr8	XLOC_195974	TCONS_00235283	class_code "u"	tss_id "TSS208241"
chr11	XLOC_030512	TCONS_00036379	class_code "u"	tss_id "TSS32234"
chr29	XLOC_141120	TCONS_00169144	class_code "u"	tss_id "TSS149940"
chr16	XLOC_059768	TCONS_00071052	class_code "u"	tss_id "TSS63216"
chr12	XLOC_032498	TCONS_00038668	class_code "u"	tss_id "TSS34321"
chr13	XLOC_039962	TCONS_00047454	class_code "u"	tss_id "TSS42243"
chr2	XLOC_084043	TCONS_00101286	class_code "u"	tss_id "TSS89380"
chr9	XLOC_203847	TCONS_00244447	class_code "u"	tss_id "TSS216516"
chr12	XLOC_031400	TCONS_00037445	class_code "u"	tss_id "TSS33175"
chr4	XLOC_162052	TCONS_00194642	class_code "u"	tss_id "TSS172187"
chr18	XLOC_075794	TCONS_00090265	class_code "u"	tss_id "TSS80258"
chr18	XLOC_070552	TCONS_00083795	class_code "u"	tss_id "TSS74607"
chr7	XLOC_187617	TCONS_00225538	class_code "u"	tss_id "TSS199440"
chr15	XLOC_055974	TCONS_00066487	class_code "u"	tss_id "TSS59202"
chr1	XLOC_000993	TCONS_00001094	class_code "u"	tss_id "TSS1020"
chrX	XLOC_207556	TCONS_00248724	class_code "u"	tss_id "TSS220400"
chr18	XLOC_070224	TCONS_00083365	class_code "u"	tss_id "TSS74251"
chr20	XLOC_094569	TCONS_00114046	class_code "u"	tss_id "TSS100574"
chr4	XLOC_156213	TCONS_00187901	class_code "u"	tss_id "TSS166072"
chr19	XLOC_079185	TCONS_00094851	class_code "u"	tss_id "TSS84023"
chr15	XLOC_056496	TCONS_00067023	class_code "u"	tss_id "TSS59731"
chr6	XLOC_176199	TCONS_00211657	class_code "x"	tss_id "TSS187233"
chr5	XLOC_173204	TCONS_00208125	class_code "u"	tss_id "TSS184088"
chr7	XLOC_185333	TCONS_00222644	class_code "u"	tss_id "TSS196971"
chr27	XLOC_132244	TCONS_00158647	class_code "u"	tss_id "TSS140561"
chr14	XLOC_046793	TCONS_00055491	class_code "u"	tss_id "TSS49481"
chr29	XLOC_142827	TCONS_00171135	class_code "u"	tss_id "TSS151733"
chr16	XLOC_058472	TCONS_00069536	class_code "x"	tss_id "TSS61854"
chr21	XLOC_099942	TCONS_00120133	class_code "u"	tss_id "TSS106188"
chr17	XLOC_068599	TCONS_00081525	class_code "u"	tss_id "TSS72550"
chr25	XLOC_125000	TCONS_00150353	class_code "u"	tss_id "TSS132955"
chr7	XLOC_189826	TCONS_00228190	class_code "u"	tss_id "TSS201781"
chr11	XLOC_021473	TCONS_00025600	class_code "u"	tss_id "TSS22663"
chr6	XLOC_178439	TCONS_00214219	class_code "u"	tss_id "TSS189574"
chr4	XLOC_156752	TCONS_00188534	class_code "u"	tss_id "TSS166640"
chr2	XLOC_090760	TCONS_00109517	class_code "u"	tss_id "TSS96500"
chr21	XLOC_104745	TCONS_00125862	class_code "u"	tss_id "TSS111308"
chr11	XLOC_023938	TCONS_00028560	class_code "u"	tss_id "TSS25262"
chr25	XLOC_125096	TCONS_00150463	class_code "u"	tss_id "TSS133055"
chr2	XLOC_091163	TCONS_00109840	class_code "x"	tss_id "TSS96918"
chr24	XLOC_118490	TCONS_00142209	class_code "u"	tss_id "TSS125917"
chr29	XLOC_142321	TCONS_00170517	class_code "u"	tss_id "TSS151192"
chr15	XLOC_054524	TCONS_00064681	class_code "u"	tss_id "TSS57652"
chr16	XLOC_062931	TCONS_00074793	class_code "u"	tss_id "TSS66583"
chr12	XLOC_032904	TCONS_00039167	class_code "x"	tss_id "TSS34766"
chr25	XLOC_122446	TCONS_00146986	class_code "u"	tss_id "TSS130122"
chr9	XLOC_205770	TCONS_00246721	class_code "x"	tss_id "TSS218533"
chr8	XLOC_193360	TCONS_00232136	class_code "u"	tss_id "TSS205451"
chr16	XLOC_062524	TCONS_00074260	class_code "u"	tss_id "TSS66136"
chr18	XLOC_076386	TCONS_00091155	class_code "x"	tss_id "TSS80943"
chr17	XLOC_067909	TCONS_00080602	class_code "u"	tss_id "TSS71787"
chr23	XLOC_111801	TCONS_00134182	class_code "u"	tss_id "TSS118790"
chr8	XLOC_198810	TCONS_00238546	class_code "u"	tss_id "TSS211198"
chr3	XLOC_150956	TCONS_00181643	class_code "u"	tss_id "TSS160537"
chr26	XLOC_127388	TCONS_00153221	class_code "x"	tss_id "TSS135498"
chr2	XLOC_088993	TCONS_00107294	class_code "u"	tss_id "TSS94616"
chr2	XLOC_088750	TCONS_00106971	class_code "u"	tss_id "TSS94356"
chr16	XLOC_057629	TCONS_00068427	class_code "u"	tss_id "TSS60942"
chr10	XLOC_014834	TCONS_00017520	class_code "u"	tss_id "TSS15664"
chr20	XLOC_097115	TCONS_00116942	class_code "u"	tss_id "TSS103240"
chr2	XLOC_094415	TCONS_00113874	class_code "u"	tss_id "TSS100411"
chrX	XLOC_215604	TCONS_00258138	class_code "u"	tss_id "TSS228864"
chr28	XLOC_135138	TCONS_00161926	class_code "u"	tss_id "TSS143585"
chr21	XLOC_099966	TCONS_00120163	class_code "u"	tss_id "TSS106214"
chr7	XLOC_186982	TCONS_00224603	class_code "u"	tss_id "TSS198719"
chrX	XLOC_208496	TCONS_00249830	class_code "u"	tss_id "TSS221403"
chr16	XLOC_062831	TCONS_00074664	class_code "u"	tss_id "TSS66477"
chr19	XLOC_083331	TCONS_00100392	class_code "x"	tss_id "TSS88603"
chr27	XLOC_130471	TCONS_00156795	class_code "u"	tss_id "TSS138751"
chr11	XLOC_025741	TCONS_00030586	class_code "u"	tss_id "TSS27144"
chr16	XLOC_061326	TCONS_00072910	class_code "u"	tss_id "TSS64889"
chr10	XLOC_017435	TCONS_00020710	class_code "u"	tss_id "TSS18419"
chr16	XLOC_058803	TCONS_00069949	class_code "u"	tss_id "TSS62215"
chr11	XLOC_021510	TCONS_00025640	class_code "u"	tss_id "TSS22701"
chr7	XLOC_187298	TCONS_00225020	class_code "x"	tss_id "TSS199073"
chr14	XLOC_044641	TCONS_00053029	class_code "u"	tss_id "TSS47221"
chr16	XLOC_062931	TCONS_00074794	class_code "u"	tss_id "TSS66583"
chr1	XLOC_008582	TCONS_00010191	class_code "u"	tss_id "TSS9069"
chr21	XLOC_101722	TCONS_00122301	class_code "u"	tss_id "TSS108094"
chr3	XLOC_149533	TCONS_00179817	class_code "u"	tss_id "TSS159004"
chr11	XLOC_024503	TCONS_00029461	class_code "u"	tss_id "TSS25865"
chr2	XLOC_093559	TCONS_00112741	class_code "u"	tss_id "TSS99469"
chr8	XLOC_192902	TCONS_00231629	class_code "x"	tss_id "TSS204974"
chr14	XLOC_048139	TCONS_00057059	class_code "u"	tss_id "TSS50897"
chr3	XLOC_151020	TCONS_00181719	class_code "u"	tss_id "TSS160605"
chr24	XLOC_118056	TCONS_00141753	class_code "u"	tss_id "TSS125473"
chr3	XLOC_153221	TCONS_00184550	class_code "u"	tss_id "TSS162967"
chr3	XLOC_153249	TCONS_00184584	class_code "u"	tss_id "TSS162997"
chr19	XLOC_080427	TCONS_00096383	class_code "u"	tss_id "TSS85352"
chr13	XLOC_036459	TCONS_00043218	class_code "u"	tss_id "TSS38505"
chr5	XLOC_163544	TCONS_00196342	class_code "u"	tss_id "TSS173763"
chr5	XLOC_168650	TCONS_00202600	class_code "x"	tss_id "TSS179232"
chr23	XLOC_115545	TCONS_00138841	class_code "x"	tss_id "TSS122811"
chr6	XLOC_174643	TCONS_00209751	class_code "x"	tss_id "TSS185583"
chr5	XLOC_167989	TCONS_00201865	class_code "u"	tss_id "TSS178547"
chr13	XLOC_038730	TCONS_00045880	class_code "x"	tss_id "TSS40899"
chr21	XLOC_102904	TCONS_00123661	class_code "u"	tss_id "TSS109340"
chr8	XLOC_197044	TCONS_00236482	class_code "u"	tss_id "TSS209352"
chr21	XLOC_101722	TCONS_00122272	class_code "u"	tss_id "TSS108081"
chr19	XLOC_082884	TCONS_00099784	class_code "u"	tss_id "TSS88115"
chr6	XLOC_176212	TCONS_00211671	class_code "x"	tss_id "TSS187247"
chr5	XLOC_165261	TCONS_00198415	class_code "u"	tss_id "TSS175619"
chr21	XLOC_099601	TCONS_00119751	class_code "u"	tss_id "TSS105831"
chr4	XLOC_157024	TCONS_00188875	class_code "u"	tss_id "TSS166931"
chr18	XLOC_071906	TCONS_00085478	class_code "u"	tss_id "TSS76077"
chr17	XLOC_066010	TCONS_00078407	class_code "u"	tss_id "TSS69797"
chr11	XLOC_028783	TCONS_00034269	class_code "u"	tss_id "TSS30373"
chr23	XLOC_116426	TCONS_00139839	class_code "u"	tss_id "TSS123751"
chr16	XLOC_062338	TCONS_00074032	class_code "u"	tss_id "TSS65938"
chr25	XLOC_124278	TCONS_00149430	class_code "u"	tss_id "TSS132167"
chr8	XLOC_196154	TCONS_00235500	class_code "u"	tss_id "TSS208429"
chr18	XLOC_074744	TCONS_00089013	class_code "u"	tss_id "TSS79164"
chr21	XLOC_101136	TCONS_00121613	class_code "u"	tss_id "TSS107460"
chr21	XLOC_100944	TCONS_00121369	class_code "u"	tss_id "TSS107254"
chr20	XLOC_099331	TCONS_00119443	class_code "u"	tss_id "TSS105540"
chr7	XLOC_190048	TCONS_00228457	class_code "u"	tss_id "TSS202021"
chr7	XLOC_181856	TCONS_00218296	class_code "u"	tss_id "TSS193188"
chr21	XLOC_101722	TCONS_00122291	class_code "u"	tss_id "TSS108088"
chr19	XLOC_083072	TCONS_00100032	class_code "u"	tss_id "TSS88318"
chr1	XLOC_003244	TCONS_00003983	class_code "u"	tss_id "TSS3462"
chr14	XLOC_044928	TCONS_00053372	class_code "u"	tss_id "TSS47525"
chr29	XLOC_140450	TCONS_00168226	class_code "u"	tss_id "TSS149187"
chr10	XLOC_021161	TCONS_00025286	class_code "u"	tss_id "TSS22339"
chrX	XLOC_207604	TCONS_00248776	class_code "u"	tss_id "TSS220451"
chr14	XLOC_045066	TCONS_00053528	class_code "u"	tss_id "TSS47670"
chr13	XLOC_041584	TCONS_00049277	class_code "u"	tss_id "TSS43931"
chr19	XLOC_080921	TCONS_00096943	class_code "u"	tss_id "TSS85874"
chr28	XLOC_137909	TCONS_00165219	class_code "u"	tss_id "TSS146514"
chr23	XLOC_113817	TCONS_00136675	class_code "x"	tss_id "TSS120948"
chr12	XLOC_034297	TCONS_00040719	class_code "u"	tss_id "TSS36224"
chr19	XLOC_081087	TCONS_00097187	class_code "u"	tss_id "TSS86057"
chr4	XLOC_156065	TCONS_00187729	class_code "x"	tss_id "TSS165916"
chr2	XLOC_088222	TCONS_00106280	class_code "u"	tss_id "TSS93783"
chr5	XLOC_167460	TCONS_00201233	class_code "x"	tss_id "TSS177987"
chr28	XLOC_137743	TCONS_00165012	class_code "u"	tss_id "TSS146331"
chr23	XLOC_114906	TCONS_00138035	class_code "u"	tss_id "TSS122124"
chr2	XLOC_093472	TCONS_00112645	class_code "u"	tss_id "TSS99380"
chrX	XLOC_210012	TCONS_00251595	class_code "u"	tss_id "TSS222980"
chr11	XLOC_028475	TCONS_00033933	class_code "u"	tss_id "TSS30055"
chr6	XLOC_180307	TCONS_00216395	class_code "u"	tss_id "TSS191536"
chr13	XLOC_043855	TCONS_00052087	class_code "u"	tss_id "TSS46373"
chr26	XLOC_126097	TCONS_00151657	class_code "x"	tss_id "TSS134123"
chr5	XLOC_168217	TCONS_00202138	class_code "u"	tss_id "TSS178786"
chr8	XLOC_195649	TCONS_00234880	class_code "u"	tss_id "TSS207886"
chr9	XLOC_206571	TCONS_00247652	class_code "u"	tss_id "TSS219377"
chrX	XLOC_210807	TCONS_00252564	class_code "u"	tss_id "TSS223825"
chr28	XLOC_137783	TCONS_00165062	class_code "u"	tss_id "TSS146377"
chr4	XLOC_157481	TCONS_00189432	class_code "x"	tss_id "TSS167429"
chr19	XLOC_081227	TCONS_00097384	class_code "u"	tss_id "TSS86213"
chr2	XLOC_093905	TCONS_00113192	class_code "u"	tss_id "TSS99847"
chr19	XLOC_079000	TCONS_00094588	class_code "u"	tss_id "TSS83824"
chr12	XLOC_031553	TCONS_00037602	class_code "u"	tss_id "TSS33330"
chr2	XLOC_094415	TCONS_00113875	class_code "u"	tss_id "TSS100412"
chr5	XLOC_173436	TCONS_00208401	class_code "u"	tss_id "TSS184338"
chr4	XLOC_159575	TCONS_00191770	class_code "u"	tss_id "TSS169600"
chr2	XLOC_094222	TCONS_00113644	class_code "u"	tss_id "TSS100205"
chr15	XLOC_052510	TCONS_00062185	class_code "u"	tss_id "TSS55493"
chr11	XLOC_030671	TCONS_00036602	class_code "x"	tss_id "TSS32412"
chr12	XLOC_033608	TCONS_00039949	class_code "u"	tss_id "TSS35499"
chr19	XLOC_077852	TCONS_00093011	class_code "u"	tss_id "TSS82548"
chr19	XLOC_078479	TCONS_00093890	class_code "u"	tss_id "TSS83249"
chr11	XLOC_025964	TCONS_00030914	class_code "u"	tss_id "TSS27403"
chr27	XLOC_133994	TCONS_00160653	class_code "u"	tss_id "TSS142401"
chr18	XLOC_071906	TCONS_00085479	class_code "u"	tss_id "TSS76077"
chr6	XLOC_175897	TCONS_00211308	class_code "u"	tss_id "TSS186918"
chr2	XLOC_091673	TCONS_00110435	class_code "u"	tss_id "TSS97451"
chr16	XLOC_060876	TCONS_00072340	class_code "u"	tss_id "TSS64397"
chr2	XLOC_091995	TCONS_00110811	class_code "u"	tss_id "TSS97793"
chr7	XLOC_181981	TCONS_00218445	class_code "u"	tss_id "TSS193325"
chr1	XLOC_006750	TCONS_00007958	class_code "u"	tss_id "TSS7121"
chr26	XLOC_128291	TCONS_00154362	class_code "u"	tss_id "TSS136478"
chr14	XLOC_045291	TCONS_00053794	class_code "u"	tss_id "TSS47907"
chr6	XLOC_177213	TCONS_00212825	class_code "u"	tss_id "TSS188285"
chr9	XLOC_201191	TCONS_00241383	class_code "x"	tss_id "TSS213724"
chr13	XLOC_037021	TCONS_00043918	class_code "u"	tss_id "TSS39111"
chr17	XLOC_068880	TCONS_00081905	class_code "u"	tss_id "TSS72863"
chr25	XLOC_121314	TCONS_00145497	class_code "u"	tss_id "TSS128884"
chr29	XLOC_141536	TCONS_00169610	class_code "u"	tss_id "TSS150379"
chr10	XLOC_016816	TCONS_00020001	class_code "u"	tss_id "TSS17773"
chr29	XLOC_142453	TCONS_00170654	class_code "u"	tss_id "TSS151325"
chr6	XLOC_177706	TCONS_00213380	class_code "u"	tss_id "TSS188810"
chr21	XLOC_104354	TCONS_00125421	class_code "u"	tss_id "TSS110896"
chr1	XLOC_011642	TCONS_00013744	class_code "u"	tss_id "TSS12275"
chr8	XLOC_192699	TCONS_00231397	class_code "u"	tss_id "TSS204762"
chr6	XLOC_181368	TCONS_00217667	class_code "u"	tss_id "TSS192656"
chr4	XLOC_157088	TCONS_00188945	class_code "u"	tss_id "TSS166996"
chr22	XLOC_105176	TCONS_00126338	class_code "u"	tss_id "TSS111755"
chr11	XLOC_029982	TCONS_00035681	class_code "u"	tss_id "TSS31650"
chr5	XLOC_171707	TCONS_00206322	class_code "u"	tss_id "TSS182504"
chr15	XLOC_055951	TCONS_00066462	class_code "u"	tss_id "TSS59178"
chr16	XLOC_060529	TCONS_00071926	class_code "u"	tss_id "TSS64026"
chrX	XLOC_210000	TCONS_00251567	class_code "u"	tss_id "TSS222964"
chr8	XLOC_195927	TCONS_00235226	class_code "u"	tss_id "TSS208190"
chr18	XLOC_074104	TCONS_00088242	class_code "u"	tss_id "TSS78469"
chr1	XLOC_010421	TCONS_00012303	class_code "u"	tss_id "TSS10987"
chrX	XLOC_207911	TCONS_00249150	class_code "u"	tss_id "TSS220783"
chr22	XLOC_107958	TCONS_00129562	class_code "u"	tss_id "TSS114686"
chr22	XLOC_109300	TCONS_00131214	class_code "u"	tss_id "TSS116133"
chrX	XLOC_210026	TCONS_00251604	class_code "u"	tss_id "TSS222996"
chr7	XLOC_186982	TCONS_00224602	class_code "u"	tss_id "TSS198719"
chr28	XLOC_137052	TCONS_00164193	class_code "u"	tss_id "TSS145599"
chr18	XLOC_073793	TCONS_00087928	class_code "u"	tss_id "TSS78156"
chr5	XLOC_167143	TCONS_00200828	class_code "u"	tss_id "TSS177648"
chr5	XLOC_165261	TCONS_00198459	class_code "u"	tss_id "TSS175626"
chr23	XLOC_114745	TCONS_00137838	class_code "u"	tss_id "TSS121948"
chr7	XLOC_181710	TCONS_00218077	class_code "u"	tss_id "TSS193022"
chr6	XLOC_181460	TCONS_00217781	class_code "u"	tss_id "TSS192760"
chr4	XLOC_162833	TCONS_00195562	class_code "u"	tss_id "TSS173021"
chr3	XLOC_150405	TCONS_00180968	class_code "u"	tss_id "TSS159949"
chr2	XLOC_093869	TCONS_00113150	class_code "u"	tss_id "TSS99809"
chr21	XLOC_102875	TCONS_00123624	class_code "u"	tss_id "TSS109309"
chr11	XLOC_023789	TCONS_00028356	class_code "u"	tss_id "TSS25104"
chr7	XLOC_190664	TCONS_00229185	class_code "u"	tss_id "TSS202665"
chr25	XLOC_125135	TCONS_00150505	class_code "u"	tss_id "TSS133097"
chr16	XLOC_060089	TCONS_00071459	class_code "u"	tss_id "TSS63572"
chr21	XLOC_099728	TCONS_00119888	class_code "u"	tss_id "TSS105965"
chr18	XLOC_070813	TCONS_00084113	class_code "u"	tss_id "TSS74887"
chr11	XLOC_022829	TCONS_00027259	class_code "u"	tss_id "TSS24106"
chr3	XLOC_148725	TCONS_00178687	class_code "u"	tss_id "TSS158111"
chr2	XLOC_088688	TCONS_00106891	class_code "u"	tss_id "TSS94291"
chr19	XLOC_077694	TCONS_00092803	class_code "u"	tss_id "TSS82375"
chr14	XLOC_050582	TCONS_00059883	class_code "u"	tss_id "TSS53457"
chr28	XLOC_138974	TCONS_00166511	class_code "u"	tss_id "TSS147637"
chr11	XLOC_028783	TCONS_00034313	class_code "u"	tss_id "TSS30380"
chr10	XLOC_017246	TCONS_00020482	class_code "u"	tss_id "TSS18217"
chr24	XLOC_119491	TCONS_00143315	class_code "x"	tss_id "TSS126957"
chr27	XLOC_130533	TCONS_00156870	class_code "u"	tss_id "TSS138821"
chr9	XLOC_202110	TCONS_00242501	class_code "u"	tss_id "TSS214700"
chr15	XLOC_056760	TCONS_00067392	class_code "u"	tss_id "TSS60029"
chr8	XLOC_195873	TCONS_00235151	class_code "u"	tss_id "TSS208126"
chr19	XLOC_083242	TCONS_00100265	class_code "u"	tss_id "TSS88504"
chr18	XLOC_069531	TCONS_00082611	class_code "x"	tss_id "TSS73534"
chr22	XLOC_108224	TCONS_00129979	class_code "x"	tss_id "TSS115004"
chr17	XLOC_067481	TCONS_00080069	class_code "u"	tss_id "TSS71332"
chr9	XLOC_201138	TCONS_00241319	class_code "u"	tss_id "TSS213665"
chr13	XLOC_039567	TCONS_00046953	class_code "u"	tss_id "TSS41819"
chr3	XLOC_143909	TCONS_00172540	class_code "u"	tss_id "TSS152914"
chr17	XLOC_068312	TCONS_00081141	class_code "u"	tss_id "TSS72233"
chr23	XLOC_111946	TCONS_00134357	class_code "u"	tss_id "TSS118945"
chr23	XLOC_113119	TCONS_00135892	class_code "u"	tss_id "TSS120213"
chr23	XLOC_114800	TCONS_00137899	class_code "u"	tss_id "TSS122005"
chr27	XLOC_132244	TCONS_00158648	class_code "u"	tss_id "TSS140561"
chr1	XLOC_001780	TCONS_00002125	class_code "u"	tss_id "TSS1878"
chr3	XLOC_144777	TCONS_00173853	class_code "u"	tss_id "TSS153922"
chrX	XLOC_210012	TCONS_00251577	class_code "u"	tss_id "TSS222977"
chr15	XLOC_054676	TCONS_00064894	class_code "u"	tss_id "TSS57824"
chr5	XLOC_168958	TCONS_00202960	class_code "u"	tss_id "TSS179548"
chr22	XLOC_107595	TCONS_00129033	class_code "u"	tss_id "TSS114269"
chr5	XLOC_166506	TCONS_00200028	class_code "u"	tss_id "TSS176970"
chr24	XLOC_116955	TCONS_00140419	class_code "u"	tss_id "TSS124294"
chr9	XLOC_204347	TCONS_00245035	class_code "u"	tss_id "TSS217033"
chr2	XLOC_083941	TCONS_00101157	class_code "u"	tss_id "TSS89273"
chr9	XLOC_206027	TCONS_00246999	class_code "u"	tss_id "TSS218798"
chrX	XLOC_213082	TCONS_00255279	class_code "u"	tss_id "TSS226232"
chr14	XLOC_049626	TCONS_00058792	class_code "u"	tss_id "TSS52445"
chr1	XLOC_008530	TCONS_00010131	class_code "u"	tss_id "TSS9011"
chr21	XLOC_101722	TCONS_00122292	class_code "u"	tss_id "TSS108089"
chr17	XLOC_068215	TCONS_00081026	class_code "x"	tss_id "TSS72131"
chr17	XLOC_065816	TCONS_00078164	class_code "u"	tss_id "TSS69591"
chr3	XLOC_148430	TCONS_00178349	class_code "u"	tss_id "TSS157802"
chr4	XLOC_159569	TCONS_00191763	class_code "u"	tss_id "TSS169593"
chr15	XLOC_054525	TCONS_00064682	class_code "u"	tss_id "TSS57653"
chr15	XLOC_053130	TCONS_00062978	class_code "u"	tss_id "TSS56166"
chr4	XLOC_159569	TCONS_00191764	class_code "u"	tss_id "TSS169594"
chr18	XLOC_076020	TCONS_00090590	class_code "u"	tss_id "TSS80509"
chr9	XLOC_204501	TCONS_00245198	class_code "x"	tss_id "TSS217190"
chr7	XLOC_182747	TCONS_00219513	class_code "u"	tss_id "TSS194199"
chr22	XLOC_108794	TCONS_00130600	class_code "u"	tss_id "TSS115596"
chr28	XLOC_137743	TCONS_00165013	class_code "u"	tss_id "TSS146332"
chr25	XLOC_122465	TCONS_00147041	class_code "x"	tss_id "TSS130153"
chr5	XLOC_168651	TCONS_00202602	class_code "x"	tss_id "TSS179233"
chr12	XLOC_034325	TCONS_00040751	class_code "u"	tss_id "TSS36254"
chr21	XLOC_102090	TCONS_00122732	class_code "u"	tss_id "TSS108486"
chr14	XLOC_045913	TCONS_00054508	class_code "u"	tss_id "TSS48560"
chr7	XLOC_187343	TCONS_00225072	class_code "x"	tss_id "TSS199123"
chr26	XLOC_128291	TCONS_00154365	class_code "u"	tss_id "TSS136479"
chrX	XLOC_214199	TCONS_00256509	class_code "x"	tss_id "TSS227396"
chr19	XLOC_080205	TCONS_00096153	class_code "u"	tss_id "TSS85128"
chr25	XLOC_124546	TCONS_00149715	class_code "u"	tss_id "TSS132443"
chr2	XLOC_088210	TCONS_00106262	class_code "u"	tss_id "TSS93769"
chrX	XLOC_212210	TCONS_00254192	class_code "u"	tss_id "TSS225307"
chr25	XLOC_122446	TCONS_00146988	class_code "x"	tss_id "TSS130122"
chr5	XLOC_173559	TCONS_00208542	class_code "u"	tss_id "TSS184468"
chr16	XLOC_062557	TCONS_00074305	class_code "u"	tss_id "TSS66169"
chr3	XLOC_152620	TCONS_00183682	class_code "x"	tss_id "TSS162290"
chr12	XLOC_033012	TCONS_00039294	class_code "u"	tss_id "TSS34877"
chrX	XLOC_209076	TCONS_00250453	class_code "u"	tss_id "TSS221998"
chr7	XLOC_182669	TCONS_00219405	class_code "u"	tss_id "TSS194113"
chr6	XLOC_177780	TCONS_00213463	class_code "u"	tss_id "TSS188886"
chr21	XLOC_102090	TCONS_00122731	class_code "u"	tss_id "TSS108485"
chr11	XLOC_030629	TCONS_00036540	class_code "u"	tss_id "TSS32365"
chr13	XLOC_043770	TCONS_00051995	class_code "u"	tss_id "TSS46285"
chr9	XLOC_204698	TCONS_00245505	class_code "u"	tss_id "TSS217406"
chr4	XLOC_160803	TCONS_00193186	class_code "u"	tss_id "TSS170883"
chr13	XLOC_038463	TCONS_00045552	class_code "u"	tss_id "TSS40619"
chr14	XLOC_048711	TCONS_00057709	class_code "u"	tss_id "TSS51490"
chr9	XLOC_206471	TCONS_00247542	class_code "u"	tss_id "TSS219275"
chr16	XLOC_062423	TCONS_00074136	class_code "u"	tss_id "TSS66030"
chr8	XLOC_194207	TCONS_00233172	class_code "u"	tss_id "TSS206363"
chr13	XLOC_040917	TCONS_00048533	class_code "u"	tss_id "TSS43240"
chr1	XLOC_009713	TCONS_00011489	class_code "u"	tss_id "TSS10251"
chr26	XLOC_127406	TCONS_00153239	class_code "x"	tss_id "TSS135516"
chr16	XLOC_060880	TCONS_00072346	class_code "u"	tss_id "TSS64402"
chr3	XLOC_147864	TCONS_00177643	class_code "u"	tss_id "TSS157199"
chr16	XLOC_062836	TCONS_00074669	class_code "u"	tss_id "TSS66482"
chr9	XLOC_204798	TCONS_00245588	class_code "u"	tss_id "TSS217517"
chr3	XLOC_149599	TCONS_00179973	class_code "u"	tss_id "TSS159086"
chr18	XLOC_072968	TCONS_00086931	class_code "u"	tss_id "TSS77274"
chr22	XLOC_105786	TCONS_00126966	class_code "u"	tss_id "TSS112369"
chr9	XLOC_207012	TCONS_00248117	class_code "u"	tss_id "TSS219828"
chr12	XLOC_032001	TCONS_00038207	class_code "u"	tss_id "TSS33804"
chr13	XLOC_038829	TCONS_00046010	class_code "u"	tss_id "TSS41011"
chr4	XLOC_154785	TCONS_00186313	class_code "u"	tss_id "TSS164588"
chr19	XLOC_082568	TCONS_00099333	class_code "u"	tss_id "TSS87755"
chr19	XLOC_079616	TCONS_00095450	class_code "u"	tss_id "TSS84504"
chr14	XLOC_044640	TCONS_00053027	class_code "u"	tss_id "TSS47220"
chr7	XLOC_182110	TCONS_00218616	class_code "u"	tss_id "TSS193473"
chrX	XLOC_207911	TCONS_00249159	class_code "u"	tss_id "TSS220786"
chr22	XLOC_107595	TCONS_00129030	class_code "u"	tss_id "TSS114268"
chr12	XLOC_032708	TCONS_00038911	class_code "u"	tss_id "TSS34547"
chr18	XLOC_072615	TCONS_00086436	class_code "u"	tss_id "TSS76867"
chr19	XLOC_082176	TCONS_00098693	class_code "u"	tss_id "TSS87291"
chr28	XLOC_136487	TCONS_00163551	class_code "u"	tss_id "TSS145011"
chrX	XLOC_212925	TCONS_00255061	class_code "u"	tss_id "TSS226063"
chr10	XLOC_014123	TCONS_00016643	class_code "u"	tss_id "TSS14903"
chr7	XLOC_186528	TCONS_00224021	class_code "u"	tss_id "TSS198219"
chr22	XLOC_108689	TCONS_00130478	class_code "u"	tss_id "TSS115482"
chr5	XLOC_168650	TCONS_00202601	class_code "x"	tss_id "TSS179232"
chr16	XLOC_057935	TCONS_00068823	class_code "u"	tss_id "TSS61270"
chr19	XLOC_082448	TCONS_00099143	class_code "u"	tss_id "TSS87615"
chr27	XLOC_132856	TCONS_00159361	class_code "u"	tss_id "TSS141220"
chrX	XLOC_207911	TCONS_00249138	class_code "u"	tss_id "TSS220778"
chr24	XLOC_120618	TCONS_00144659	class_code "u"	tss_id "TSS128142"
chr23	XLOC_112384	TCONS_00134931	class_code "x"	tss_id "TSS119428"
chr9	XLOC_204057	TCONS_00244675	class_code "u"	tss_id "TSS216731"
chr8	XLOC_196514	TCONS_00235916	class_code "x"	tss_id "TSS208810"
chr19	XLOC_078896	TCONS_00094447	class_code "u"	tss_id "TSS83707"
chr19	XLOC_082299	TCONS_00098896	class_code "u"	tss_id "TSS87437"
chr10	XLOC_013190	TCONS_00015478	class_code "u"	tss_id "TSS13894"
chr7	XLOC_188253	TCONS_00226191	class_code "u"	tss_id "TSS200097"
chr27	XLOC_134026	TCONS_00160689	class_code "u"	tss_id "TSS142435"
chr19	XLOC_082331	TCONS_00098938	class_code "u"	tss_id "TSS87471"
chr23	XLOC_112542	TCONS_00135119	class_code "u"	tss_id "TSS119595"
chr29	XLOC_140969	TCONS_00168948	class_code "u"	tss_id "TSS149778"
chr1	XLOC_005672	TCONS_00006808	class_code "u"	tss_id "TSS6014"
chr4	XLOC_156394	TCONS_00188115	class_code "u"	tss_id "TSS166264"
chr14	XLOC_045360	TCONS_00053857	class_code "x"	tss_id "TSS47981"
chr4	XLOC_154112	TCONS_00185599	class_code "u"	tss_id "TSS163900"
chr11	XLOC_026716	TCONS_00031836	class_code "u"	tss_id "TSS28203"
chr19	XLOC_081112	TCONS_00097227	class_code "u"	tss_id "TSS86088"
chr11	XLOC_030532	TCONS_00036420	class_code "u"	tss_id "TSS32260"
chrX	XLOC_208210	TCONS_00249470	class_code "u"	tss_id "TSS221096"
chr4	XLOC_161850	TCONS_00194394	class_code "u"	tss_id "TSS171976"
chr21	XLOC_104038	TCONS_00125036	class_code "u"	tss_id "TSS110558"
chr14	XLOC_044422	TCONS_00052769	class_code "u"	tss_id "TSS46982"
chr11	XLOC_022056	TCONS_00026345	class_code "x"	tss_id "TSS23293"
chr1	XLOC_008386	TCONS_00009926	class_code "u"	tss_id "TSS8858"
chr10	XLOC_014833	TCONS_00017518	class_code "u"	tss_id "TSS15663"
chr22	XLOC_110812	TCONS_00133046	class_code "u"	tss_id "TSS117742"
chr17	XLOC_068746	TCONS_00081727	class_code "u"	tss_id "TSS72711"
chr5	XLOC_166884	TCONS_00200464	class_code "u"	tss_id "TSS177360"
chr11	XLOC_027210	TCONS_00032503	class_code "u"	tss_id "TSS28743"
chr25	XLOC_125251	TCONS_00150627	class_code "x"	tss_id "TSS133217"
chr25	XLOC_121881	TCONS_00146256	class_code "u"	tss_id "TSS129513"
chr5	XLOC_168958	TCONS_00202959	class_code "u"	tss_id "TSS179548"
chr12	XLOC_032948	TCONS_00039226	class_code "u"	tss_id "TSS34812"
chr24	XLOC_117421	TCONS_00141006	class_code "x"	tss_id "TSS124795"
chr1	XLOC_005672	TCONS_00006991	class_code "u"	tss_id "TSS6014"
chr12	XLOC_034530	TCONS_00041022	class_code "u"	tss_id "TSS36483"
chr18	XLOC_070084	TCONS_00083218	class_code "u"	tss_id "TSS74110"
chr25	XLOC_123011	TCONS_00147779	class_code "u"	tss_id "TSS130765"
chr2	XLOC_094025	TCONS_00113383	class_code "u"	tss_id "TSS99988"
chr7	XLOC_186947	TCONS_00224556	class_code "u"	tss_id "TSS198680"
chr16	XLOC_057935	TCONS_00068824	class_code "u"	tss_id "TSS61270"
chr4	XLOC_158331	TCONS_00190369	class_code "u"	tss_id "TSS168306"
chr6	XLOC_178768	TCONS_00214608	class_code "u"	tss_id "TSS189919"
chr2	XLOC_088222	TCONS_00106281	class_code "u"	tss_id "TSS93783"
chr25	XLOC_121387	TCONS_00145640	class_code "u"	tss_id "TSS128983"
chrX	XLOC_210012	TCONS_00251575	class_code "u"	tss_id "TSS222977"
chr18	XLOC_075541	TCONS_00089965	class_code "u"	tss_id "TSS79994"
chr23	XLOC_111883	TCONS_00134271	class_code "u"	tss_id "TSS118875"
chrX	XLOC_208717	TCONS_00250063	class_code "u"	tss_id "TSS221631"
chr2	XLOC_090215	TCONS_00108722	class_code "u"	tss_id "TSS95911"
chr20	XLOC_096899	TCONS_00116670	class_code "x"	tss_id "TSS102999"
chr27	XLOC_131148	TCONS_00157516	class_code "x"	tss_id "TSS139458"
chr14	XLOC_047174	TCONS_00055942	class_code "u"	tss_id "TSS49884"
chr9	XLOC_200675	TCONS_00240809	class_code "u"	tss_id "TSS213180"
chr13	XLOC_037658	TCONS_00044653	class_code "u"	tss_id "TSS39777"
chr9	XLOC_207093	TCONS_00248199	class_code "u"	tss_id "TSS219910"
chr28	XLOC_137303	TCONS_00164499	class_code "u"	tss_id "TSS145869"
chr21	XLOC_103179	TCONS_00124032	class_code "u"	tss_id "TSS109648"
chr5	XLOC_170337	TCONS_00204635	class_code "u"	tss_id "TSS181031"
chr5	XLOC_166125	TCONS_00199576	class_code "u"	tss_id "TSS176572"
chr18	XLOC_074543	TCONS_00088761	class_code "u"	tss_id "TSS78937"
chr27	XLOC_130471	TCONS_00156796	class_code "u"	tss_id "TSS138751"
chr22	XLOC_108039	TCONS_00129701	class_code "u"	tss_id "TSS114785"
chr21	XLOC_104717	TCONS_00125827	class_code "u"	tss_id "TSS111278"
chr23	XLOC_114008	TCONS_00136907	class_code "u"	tss_id "TSS121146"
chr14	XLOC_048345	TCONS_00057302	class_code "u"	tss_id "TSS51113"
chr5	XLOC_166884	TCONS_00200463	class_code "u"	tss_id "TSS177359"
chr29	XLOC_142764	TCONS_00171027	class_code "u"	tss_id "TSS151653"
chr11	XLOC_026224	TCONS_00031237	class_code "u"	tss_id "TSS27683"
chr10	XLOC_017565	TCONS_00020861	class_code "u"	tss_id "TSS18555"
chr23	XLOC_114015	TCONS_00136922	class_code "u"	tss_id "TSS121154"
chr25	XLOC_121398	TCONS_00145670	class_code "u"	tss_id "TSS128999"
chr29	XLOC_140235	TCONS_00167989	class_code "u"	tss_id "TSS148966"
chr25	XLOC_123000	TCONS_00147766	class_code "u"	tss_id "TSS130754"
chr15	XLOC_056518	TCONS_00067047	class_code "x"	tss_id "TSS59754"
chr27	XLOC_130471	TCONS_00156846	class_code "u"	tss_id "TSS138756"
chr7	XLOC_182363	TCONS_00218984	class_code "u"	tss_id "TSS193762"
chrX	XLOC_210012	TCONS_00251571	class_code "u"	tss_id "TSS222976"
chr21	XLOC_099601	TCONS_00119748	class_code "u"	tss_id "TSS105831"
chr1	XLOC_009896	TCONS_00011685	class_code "u"	tss_id "TSS10439"
chr11	XLOC_023866	TCONS_00028446	class_code "u"	tss_id "TSS25185"
chr14	XLOC_050851	TCONS_00060197	class_code "u"	tss_id "TSS53752"
chr14	XLOC_045913	TCONS_00054509	class_code "u"	tss_id "TSS48561"
chr10	XLOC_017435	TCONS_00020709	class_code "u"	tss_id "TSS18419"
chr11	XLOC_028622	TCONS_00034082	class_code "u"	tss_id "TSS30204"
chr16	XLOC_061588	TCONS_00073244	class_code "u"	tss_id "TSS65175"
chr14	XLOC_044395	TCONS_00052739	class_code "u"	tss_id "TSS46954"
chr2	XLOC_091398	TCONS_00110129	class_code "u"	tss_id "TSS97166"
chr11	XLOC_026686	TCONS_00031800	class_code "x"	tss_id "TSS28172"
chr27	XLOC_134173	TCONS_00160865	class_code "u"	tss_id "TSS142591"
chr19	XLOC_077045	TCONS_00092037	class_code "u"	tss_id "TSS81687"
chrX	XLOC_212935	TCONS_00255090	class_code "u"	tss_id "TSS226076"
chr15	XLOC_053402	TCONS_00063319	class_code "u"	tss_id "TSS56456"
chr6	XLOC_175159	TCONS_00210386	class_code "u"	tss_id "TSS186142"
chr15	XLOC_054676	TCONS_00064896	class_code "u"	tss_id "TSS57825"
chr11	XLOC_025335	TCONS_00030109	class_code "u"	tss_id "TSS26715"
chr6	XLOC_177830	TCONS_00213514	class_code "u"	tss_id "TSS188937"
chr20	XLOC_097179	TCONS_00117036	class_code "u"	tss_id "TSS103314"
chr19	XLOC_080748	TCONS_00096735	class_code "u"	tss_id "TSS85686"
chr26	XLOC_128291	TCONS_00154360	class_code "u"	tss_id "TSS136477"
chr4	XLOC_160443	TCONS_00192757	class_code "u"	tss_id "TSS170507"
chr15	XLOC_053273	TCONS_00063170	class_code "u"	tss_id "TSS56319"
chr7	XLOC_183576	TCONS_00220539	class_code "u"	tss_id "TSS195091"
chr13	XLOC_037756	TCONS_00044752	class_code "u"	tss_id "TSS39876"
chr11	XLOC_024771	TCONS_00029505	class_code "u"	tss_id "TSS26136"
chr13	XLOC_037836	TCONS_00044846	class_code "u"	tss_id "TSS39962"
chr18	XLOC_075707	TCONS_00090165	class_code "u"	tss_id "TSS80167"
chr1	XLOC_010595	TCONS_00012480	class_code "u"	tss_id "TSS11161"
chr23	XLOC_112542	TCONS_00135118	class_code "u"	tss_id "TSS119595"
chr1	XLOC_005672	TCONS_00006804	class_code "u"	tss_id "TSS6011"
chr9	XLOC_203438	TCONS_00243975	class_code "u"	tss_id "TSS216088"
chr21	XLOC_101722	TCONS_00122300	class_code "u"	tss_id "TSS108093"
chr23	XLOC_115247	TCONS_00138514	class_code "u"	tss_id "TSS122501"
chr14	XLOC_048629	TCONS_00057616	class_code "u"	tss_id "TSS51405"
chr6	XLOC_175630	TCONS_00210962	class_code "u"	tss_id "TSS186635"
chr13	XLOC_042809	TCONS_00050802	class_code "u"	tss_id "TSS45254"
chr3	XLOC_147785	TCONS_00177538	class_code "u"	tss_id "TSS157114"
chr6	XLOC_181281	TCONS_00217577	class_code "u"	tss_id "TSS192568"
chr9	XLOC_205336	TCONS_00246189	class_code "u"	tss_id "TSS218075"
chr12	XLOC_034530	TCONS_00041020	class_code "u"	tss_id "TSS36484"
chr18	XLOC_071007	TCONS_00084343	class_code "x"	tss_id "TSS75088"
chr3	XLOC_148154	TCONS_00178011	class_code "u"	tss_id "TSS157515"
chr6	XLOC_178014	TCONS_00213735	class_code "u"	tss_id "TSS189132"
chr25	XLOC_123495	TCONS_00148374	class_code "u"	tss_id "TSS131288"
chr7	XLOC_187956	TCONS_00225865	class_code "u"	tss_id "TSS199794"
chr2	XLOC_090760	TCONS_00109516	class_code "u"	tss_id "TSS96500"
chr7	XLOC_187617	TCONS_00225487	class_code "x"	tss_id "TSS199439"
chr16	XLOC_058476	TCONS_00069541	class_code "u"	tss_id "TSS61859"
chr4	XLOC_157189	TCONS_00189104	class_code "u"	tss_id "TSS167119"
chr7	XLOC_185412	TCONS_00222745	class_code "u"	tss_id "TSS197061"
chr21	XLOC_103952	TCONS_00124931	class_code "u"	tss_id "TSS110471"
chr18	XLOC_073793	TCONS_00087931	class_code "u"	tss_id "TSS78156"
chr7	XLOC_190650	TCONS_00229170	class_code "u"	tss_id "TSS202651"
chr9	XLOC_206415	TCONS_00247475	class_code "u"	tss_id "TSS219213"
chr28	XLOC_136268	TCONS_00163245	class_code "u"	tss_id "TSS144771"
chr10	XLOC_015213	TCONS_00017935	class_code "u"	tss_id "TSS16055"
chr29	XLOC_141648	TCONS_00169754	class_code "u"	tss_id "TSS150496"
chr2	XLOC_084837	TCONS_00102196	class_code "u"	tss_id "TSS90220"
chr10	XLOC_020267	TCONS_00024121	class_code "u"	tss_id "TSS21380"
chr23	XLOC_116405	TCONS_00139820	class_code "u"	tss_id "TSS123729"
chr22	XLOC_107088	TCONS_00128468	class_code "u"	tss_id "TSS113738"
chr19	XLOC_080427	TCONS_00096402	class_code "u"	tss_id "TSS85353"
chr14	XLOC_045786	TCONS_00054343	class_code "u"	tss_id "TSS48421"
chr21	XLOC_103240	TCONS_00124109	class_code "u"	tss_id "TSS109712"
chr20	XLOC_095427	TCONS_00115065	class_code "u"	tss_id "TSS101481"
chr29	XLOC_139370	TCONS_00167003	class_code "u"	tss_id "TSS148065"
chr4	XLOC_159639	TCONS_00191858	class_code "u"	tss_id "TSS169675"
chr18	XLOC_074135	TCONS_00088275	class_code "u"	tss_id "TSS78501"
chr17	XLOC_065812	TCONS_00078158	class_code "u"	tss_id "TSS69587"
chr2	XLOC_088596	TCONS_00106775	class_code "u"	tss_id "TSS94189"
chr25	XLOC_122446	TCONS_00146987	class_code "x"	tss_id "TSS130122"
chr1	XLOC_005672	TCONS_00006805	class_code "u"	tss_id "TSS6012"
chr7	XLOC_184430	TCONS_00221623	class_code "u"	tss_id "TSS196034"
chr28	XLOC_136095	TCONS_00163012	class_code "x"	tss_id "TSS144580"
chr16	XLOC_059443	TCONS_00070687	class_code "u"	tss_id "TSS62875"
chr2	XLOC_088285	TCONS_00106359	class_code "u"	tss_id "TSS93855"
chr1	XLOC_006104	TCONS_00007271	class_code "u"	tss_id "TSS6459"
chr17	XLOC_068312	TCONS_00081142	class_code "u"	tss_id "TSS72233"
chr22	XLOC_109244	TCONS_00131147	class_code "u"	tss_id "TSS116072"
chr6	XLOC_177848	TCONS_00213539	class_code "x"	tss_id "TSS188956"
chr22	XLOC_106326	TCONS_00127621	class_code "u"	tss_id "TSS112943"
chr6	XLOC_174267	TCONS_00209306	class_code "x"	tss_id "TSS185191"
chr18	XLOC_072786	TCONS_00086702	class_code "u"	tss_id "TSS77073"
chr4	XLOC_158254	TCONS_00190243	class_code "u"	tss_id "TSS168212"
chr24	XLOC_116711	TCONS_00140147	class_code "u"	tss_id "TSS124044"
chr19	XLOC_078457	TCONS_00093842	class_code "x"	tss_id "TSS83219"
chr1	XLOC_002817	TCONS_00003479	class_code "u"	tss_id "TSS3015"
chr3	XLOC_153249	TCONS_00184581	class_code "u"	tss_id "TSS162996"
chr14	XLOC_049411	TCONS_00058551	class_code "u"	tss_id "TSS52224"
chr9	XLOC_201768	TCONS_00242098	class_code "u"	tss_id "TSS214346"
chr11	XLOC_030678	TCONS_00036611	class_code "u"	tss_id "TSS32419"
chr20	XLOC_097690	TCONS_00117585	class_code "u"	tss_id "TSS103833"
chrX	XLOC_214965	TCONS_00257376	class_code "u"	tss_id "TSS228194"
chr10	XLOC_014009	TCONS_00016520	class_code "u"	tss_id "TSS14785"
chr16	XLOC_061051	TCONS_00072561	class_code "u"	tss_id "TSS64583"
chr8	XLOC_193198	TCONS_00231962	class_code "u"	tss_id "TSS205286"
chr16	XLOC_059428	TCONS_00070670	class_code "u"	tss_id "TSS62860"
chr18	XLOC_069229	TCONS_00082302	class_code "u"	tss_id "TSS73231"
chr9	XLOC_204369	TCONS_00245057	class_code "u"	tss_id "TSS217057"
chr18	XLOC_073289	TCONS_00087314	class_code "u"	tss_id "TSS77617"
chr2	XLOC_088647	TCONS_00106838	class_code "u"	tss_id "TSS94244"
chr11	XLOC_021510	TCONS_00025638	class_code "u"	tss_id "TSS22700"
chr18	XLOC_072564	TCONS_00086374	class_code "u"	tss_id "TSS76810"
chr4	XLOC_161699	TCONS_00194221	class_code "u"	tss_id "TSS171816"
chr21	XLOC_101722	TCONS_00122271	class_code "u"	tss_id "TSS108081"
chrX	XLOC_207900	TCONS_00249127	class_code "u"	tss_id "TSS220767"
chr7	XLOC_181921	TCONS_00218362	class_code "u"	tss_id "TSS193259"
chr6	XLOC_179751	TCONS_00215668	class_code "u"	tss_id "TSS190927"
chr18	XLOC_076171	TCONS_00090813	class_code "u"	tss_id "TSS80685"
chr27	XLOC_130533	TCONS_00156871	class_code "u"	tss_id "TSS138821"
chr1	XLOC_002887	TCONS_00003559	class_code "u"	tss_id "TSS3089"
chr23	XLOC_112356	TCONS_00134892	class_code "u"	tss_id "TSS119393"
chr8	XLOC_196304	TCONS_00235664	class_code "u"	tss_id "TSS208587"
chr5	XLOC_165261	TCONS_00198425	class_code "u"	tss_id "TSS175620"
chr7	XLOC_182581	TCONS_00219288	class_code "x"	tss_id "TSS194010"
chr12	XLOC_031175	TCONS_00037177	class_code "u"	tss_id "TSS32937"
chr4	XLOC_156222	TCONS_00187923	class_code "u"	tss_id "TSS166087"
chr13	XLOC_038730	TCONS_00045881	class_code "x"	tss_id "TSS40900"
chrX	XLOC_210935	TCONS_00252705	class_code "u"	tss_id "TSS223959"
chr12	XLOC_031130	TCONS_00037132	class_code "u"	tss_id "TSS32892"
chr4	XLOC_156213	TCONS_00187900	class_code "u"	tss_id "TSS166072"
chr5	XLOC_165261	TCONS_00198413	class_code "u"	tss_id "TSS175618"
chr2	XLOC_090247	TCONS_00108758	class_code "u"	tss_id "TSS95946"
chr7	XLOC_187131	TCONS_00224791	class_code "u"	tss_id "TSS198884"
chr25	XLOC_122446	TCONS_00146990	class_code "u"	tss_id "TSS130123"
chr8	XLOC_195962	TCONS_00235266	class_code "u"	tss_id "TSS208228"
chr15	XLOC_053513	TCONS_00063459	class_code "u"	tss_id "TSS56577"
chr10	XLOC_020481	TCONS_00024373	class_code "x"	tss_id "TSS21604"
chr23	XLOC_113286	TCONS_00136083	class_code "u"	tss_id "TSS120384"
chr10	XLOC_020267	TCONS_00024116	class_code "u"	tss_id "TSS21380"
chrX	XLOC_212294	TCONS_00254317	class_code "x"	tss_id "TSS225403"
chr21	XLOC_101136	TCONS_00121592	class_code "u"	tss_id "TSS107459"
chr1	XLOC_009016	TCONS_00010719	class_code "u"	tss_id "TSS9527"
chr22	XLOC_108431	TCONS_00130209	class_code "u"	tss_id "TSS115219"
chr14	XLOC_049687	TCONS_00058855	class_code "x"	tss_id "TSS52507"
chr2	XLOC_085563	TCONS_00103082	class_code "u"	tss_id "TSS90990"
chr16	XLOC_058346	TCONS_00069323	class_code "x"	tss_id "TSS61712"
chr29	XLOC_139371	TCONS_00167004	class_code "u"	tss_id "TSS148066"
chr10	XLOC_017565	TCONS_00020859	class_code "u"	tss_id "TSS18555"
chr18	XLOC_073144	TCONS_00087137	class_code "u"	tss_id "TSS77462"
chr27	XLOC_130471	TCONS_00156858	class_code "u"	tss_id "TSS138758"
chr25	XLOC_121559	TCONS_00145886	class_code "u"	tss_id "TSS129177"
chr16	XLOC_063017	TCONS_00074903	class_code "u"	tss_id "TSS66674"
chr3	XLOC_152048	TCONS_00182989	class_code "u"	tss_id "TSS161681"
chr12	XLOC_032952	TCONS_00039237	class_code "u"	tss_id "TSS34817"
chr2	XLOC_083923	TCONS_00101137	class_code "u"	tss_id "TSS89253"
chr7	XLOC_188056	TCONS_00225988	class_code "u"	tss_id "TSS199898"
chr5	XLOC_169963	TCONS_00204164	class_code "u"	tss_id "TSS180630"
chrX	XLOC_214218	TCONS_00256532	class_code "u"	tss_id "TSS227416"
chr1	XLOC_009546	TCONS_00011385	class_code "u"	tss_id "TSS10082"
chr3	XLOC_150166	TCONS_00180703	class_code "u"	tss_id "TSS159700"
chr18	XLOC_074869	TCONS_00089151	class_code "u"	tss_id "TSS79290"
chr3	XLOC_147346	TCONS_00176979	class_code "u"	tss_id "TSS156638"
chr2	XLOC_084356	TCONS_00101667	class_code "u"	tss_id "TSS89725"
chr12	XLOC_032661	TCONS_00038861	class_code "u"	tss_id "TSS34500"
chr8	XLOC_192719	TCONS_00231417	class_code "u"	tss_id "TSS204782"
chr9	XLOC_205679	TCONS_00246590	class_code "u"	tss_id "TSS218432"
chr9	XLOC_204574	TCONS_00245285	class_code "u"	tss_id "TSS217268"
chrX	XLOC_208210	TCONS_00249463	class_code "u"	tss_id "TSS221094"
chr21	XLOC_100944	TCONS_00121365	class_code "u"	tss_id "TSS107252"
chr4	XLOC_157189	TCONS_00189106	class_code "u"	tss_id "TSS167120"
chr23	XLOC_115545	TCONS_00138842	class_code "x"	tss_id "TSS122811"
chrX	XLOC_214541	TCONS_00256931	class_code "u"	tss_id "TSS227747"
chr19	XLOC_083352	TCONS_00100427	class_code "x"	tss_id "TSS88627"
chr21	XLOC_101722	TCONS_00122280	class_code "u"	tss_id "TSS108085"
chr15	XLOC_052287	TCONS_00061914	class_code "u"	tss_id "TSS55256"
chr6	XLOC_181475	TCONS_00217796	class_code "u"	tss_id "TSS192775"
chr23	XLOC_113942	TCONS_00136824	class_code "x"	tss_id "TSS121076"
chr3	XLOC_147385	TCONS_00177054	class_code "x"	tss_id "TSS156688"
chr7	XLOC_190287	TCONS_00228743	class_code "u"	tss_id "TSS202269"
chr3	XLOC_151894	TCONS_00182782	class_code "u"	tss_id "TSS161515"
chrX	XLOC_210455	TCONS_00252140	class_code "u"	tss_id "TSS223451"
chr13	XLOC_043093	TCONS_00051177	class_code "u"	tss_id "TSS45569"
chr20	XLOC_095611	TCONS_00115292	class_code "u"	tss_id "TSS101675"
chr5	XLOC_165168	TCONS_00198307	class_code "u"	tss_id "TSS175520"
chr8	XLOC_197958	TCONS_00237517	class_code "x"	tss_id "TSS210301"
chr13	XLOC_039777	TCONS_00047232	class_code "x"	tss_id "TSS42048"
chr13	XLOC_038730	TCONS_00045884	class_code "u"	tss_id "TSS40900"
chr6	XLOC_178258	TCONS_00213992	class_code "u"	tss_id "TSS189377"
chr6	XLOC_181109	TCONS_00217355	class_code "u"	tss_id "TSS192372"
chr5	XLOC_172839	TCONS_00207650	class_code "u"	tss_id "TSS183687"
chr11	XLOC_029865	TCONS_00035533	class_code "u"	tss_id "TSS31527"
chr7	XLOC_182110	TCONS_00218613	class_code "u"	tss_id "TSS193472"
chr29	XLOC_142153	TCONS_00170345	class_code "u"	tss_id "TSS151024"
chr12	XLOC_034520	TCONS_00041001	class_code "x"	tss_id "TSS36468"
chr21	XLOC_101473	TCONS_00121963	class_code "u"	tss_id "TSS107801"
chr2	XLOC_092839	TCONS_00111885	class_code "u"	tss_id "TSS98700"
chr3	XLOC_150067	TCONS_00180559	class_code "u"	tss_id "TSS159587"
chr18	XLOC_073144	TCONS_00087141	class_code "u"	tss_id "TSS77464"
chr8	XLOC_199136	TCONS_00238973	class_code "u"	tss_id "TSS211548"
chr4	XLOC_158959	TCONS_00191063	class_code "u"	tss_id "TSS168957"
chr12	XLOC_031122	TCONS_00037121	class_code "u"	tss_id "TSS32883"
chr10	XLOC_017565	TCONS_00020853	class_code "u"	tss_id "TSS18553"
chr1	XLOC_006750	TCONS_00007957	class_code "u"	tss_id "TSS7121"
chr10	XLOC_015029	TCONS_00017727	class_code "u"	tss_id "TSS15864"
chr2	XLOC_088750	TCONS_00106972	class_code "u"	tss_id "TSS94356"
chr18	XLOC_073749	TCONS_00087883	class_code "u"	tss_id "TSS78111"
chr13	XLOC_042555	TCONS_00050505	class_code "u"	tss_id "TSS44981"
chr24	XLOC_117443	TCONS_00141028	class_code "u"	tss_id "TSS124817"
chr3	XLOC_152718	TCONS_00183840	class_code "u"	tss_id "TSS162402"
chr10	XLOC_017362	TCONS_00020616	class_code "u"	tss_id "TSS18338"
chr22	XLOC_106170	TCONS_00127427	class_code "u"	tss_id "TSS112774"
chr22	XLOC_105975	TCONS_00127188	class_code "u"	tss_id "TSS112567"
chr1	XLOC_005672	TCONS_00006809	class_code "u"	tss_id "TSS6015"
chr1	XLOC_002766	TCONS_00003411	class_code "u"	tss_id "TSS2956"
chr18	XLOC_073475	TCONS_00087552	class_code "u"	tss_id "TSS77815"
chr5	XLOC_164179	TCONS_00197033	class_code "u"	tss_id "TSS174420"
chr15	XLOC_056647	TCONS_00067250	class_code "u"	tss_id "TSS59905"
chr2	XLOC_089268	TCONS_00107647	class_code "u"	tss_id "TSS94925"
chr11	XLOC_027660	TCONS_00032991	class_code "u"	tss_id "TSS29204"
chr4	XLOC_161078	TCONS_00193484	class_code "u"	tss_id "TSS171167"
chr14	XLOC_050819	TCONS_00060154	class_code "u"	tss_id "TSS53712"
chr3	XLOC_153221	TCONS_00184551	class_code "u"	tss_id "TSS162967"
chr7	XLOC_182258	TCONS_00218826	class_code "u"	tss_id "TSS193636"
chr12	XLOC_032001	TCONS_00038130	class_code "u"	tss_id "TSS33803"
chr21	XLOC_100976	TCONS_00121377	class_code "u"	tss_id "TSS107287"
chr5	XLOC_170971	TCONS_00205332	class_code "u"	tss_id "TSS181687"
chr4	XLOC_162040	TCONS_00194629	class_code "u"	tss_id "TSS172175"
chrX	XLOC_213298	TCONS_00255485	class_code "u"	tss_id "TSS226453"
chr13	XLOC_043019	TCONS_00051067	class_code "u"	tss_id "TSS45482"
chr18	XLOC_076801	TCONS_00091731	class_code "u"	tss_id "TSS81418"
chr5	XLOC_172053	TCONS_00206746	class_code "u"	tss_id "TSS182868"
chr11	XLOC_030087	TCONS_00035814	class_code "x"	tss_id "TSS31762"
chr28	XLOC_138832	TCONS_00166323	class_code "u"	tss_id "TSS147486"
chr26	XLOC_127950	TCONS_00153936	class_code "u"	tss_id "TSS136111"
chr16	XLOC_062404	TCONS_00074119	class_code "u"	tss_id "TSS66010"
chr6	XLOC_174776	TCONS_00209909	class_code "u"	tss_id "TSS185726"
chr19	XLOC_077940	TCONS_00093136	class_code "x"	tss_id "TSS82649"
chr18	XLOC_071330	TCONS_00084817	class_code "u"	tss_id "TSS75442"
chr26	XLOC_126006	TCONS_00151528	class_code "u"	tss_id "TSS134024"
chr13	XLOC_043260	TCONS_00051398	class_code "u"	tss_id "TSS45748"
chr15	XLOC_054758	TCONS_00064984	class_code "u"	tss_id "TSS57908"
chr1	XLOC_005672	TCONS_00006882	class_code "u"	tss_id "TSS6011"
chr15	XLOC_054000	TCONS_00064066	class_code "u"	tss_id "TSS57098"
chr28	XLOC_135953	TCONS_00162845	class_code "x"	tss_id "TSS144429"
chr5	XLOC_173229	TCONS_00208238	class_code "u"	tss_id "TSS184117"
chr25	XLOC_123398	TCONS_00148227	class_code "u"	tss_id "TSS131178"
chrX	XLOC_215834	TCONS_00258398	class_code "u"	tss_id "TSS229103"
chr17	XLOC_065816	TCONS_00078165	class_code "u"	tss_id "TSS69591"
chr2	XLOC_094025	TCONS_00113387	class_code "u"	tss_id "TSS99988"
chr12	XLOC_031103	TCONS_00037101	class_code "u"	tss_id "TSS32864"
chr7	XLOC_186843	TCONS_00224435	class_code "u"	tss_id "TSS198571"
chr3	XLOC_153249	TCONS_00184583	class_code "u"	tss_id "TSS162997"
chr4	XLOC_157372	TCONS_00189318	class_code "u"	tss_id "TSS167318"
chr13	XLOC_039567	TCONS_00046951	class_code "u"	tss_id "TSS41819"
chr5	XLOC_173059	TCONS_00207935	class_code "u"	tss_id "TSS183931"
chr22	XLOC_110812	TCONS_00133044	class_code "u"	tss_id "TSS117742"
chr17	XLOC_067932	TCONS_00080635	class_code "u"	tss_id "TSS71810"
chr3	XLOC_152275	TCONS_00183253	class_code "u"	tss_id "TSS161922"
chr15	XLOC_056397	TCONS_00066922	class_code "x"	tss_id "TSS59631"
chr15	XLOC_056591	TCONS_00067183	class_code "u"	tss_id "TSS59846"
chr24	XLOC_117910	TCONS_00141592	class_code "u"	tss_id "TSS125322"
chr8	XLOC_195414	TCONS_00234589	class_code "x"	tss_id "TSS207631"
chr29	XLOC_140051	TCONS_00167746	class_code "u"	tss_id "TSS148766"
chr2	XLOC_088755	TCONS_00106984	class_code "u"	tss_id "TSS94362"
chr3	XLOC_146414	TCONS_00175831	class_code "u"	tss_id "TSS155647"
chr10	XLOC_012691	TCONS_00014893	class_code "u"	tss_id "TSS13367"
chr7	XLOC_187408	TCONS_00225168	class_code "x"	tss_id "TSS199202"
chr2	XLOC_092687	TCONS_00111650	class_code "u"	tss_id "TSS98528"
chr26	XLOC_127591	TCONS_00153454	class_code "u"	tss_id "TSS135717"
chr26	XLOC_127755	TCONS_00153664	class_code "u"	tss_id "TSS135892"
chr21	XLOC_101579	TCONS_00122089	class_code "u"	tss_id "TSS107920"
chr10	XLOC_015892	TCONS_00018828	class_code "u"	tss_id "TSS16786"
chr10	XLOC_014200	TCONS_00016755	class_code "u"	tss_id "TSS14992"
chrX	XLOC_210854	TCONS_00252618	class_code "u"	tss_id "TSS223873"
chr7	XLOC_187343	TCONS_00225073	class_code "x"	tss_id "TSS199124"
chr24	XLOC_121020	TCONS_00145147	class_code "u"	tss_id "TSS128573"
chr5	XLOC_165261	TCONS_00198405	class_code "u"	tss_id "TSS175615"
chr28	XLOC_137446	TCONS_00164649	class_code "u"	tss_id "TSS146018"
chr14	XLOC_048261	TCONS_00057194	class_code "u"	tss_id "TSS51023"
chr10	XLOC_020543	TCONS_00024451	class_code "u"	tss_id "TSS21675"
chr3	XLOC_147385	TCONS_00177047	class_code "u"	tss_id "TSS156686"
chr12	XLOC_030881	TCONS_00036839	class_code "u"	tss_id "TSS32630"
chr16	XLOC_057314	TCONS_00068059	class_code "u"	tss_id "TSS60612"
chr3	XLOC_150067	TCONS_00180557	class_code "u"	tss_id "TSS159587"
chr22	XLOC_107904	TCONS_00129471	class_code "u"	tss_id "TSS114623"
chr13	XLOC_041834	TCONS_00049551	class_code "u"	tss_id "TSS44202"
chr16	XLOC_060597	TCONS_00072029	class_code "u"	tss_id "TSS64106"
chr13	XLOC_042015	TCONS_00049770	class_code "u"	tss_id "TSS44389"
chr4	XLOC_158753	TCONS_00190840	class_code "x"	tss_id "TSS168748"
chr6	XLOC_177161	TCONS_00212767	class_code "u"	tss_id "TSS188232"
chr13	XLOC_041048	TCONS_00048682	class_code "u"	tss_id "TSS43376"
chr19	XLOC_082331	TCONS_00098939	class_code "u"	tss_id "TSS87471"
chr7	XLOC_185959	TCONS_00223347	class_code "u"	tss_id "TSS197625"
chr12	XLOC_031400	TCONS_00037458	class_code "u"	tss_id "TSS33177"
chr10	XLOC_021173	TCONS_00025265	class_code "u"	tss_id "TSS22351"
chr28	XLOC_137170	TCONS_00164355	class_code "u"	tss_id "TSS145733"
chr16	XLOC_058814	TCONS_00069960	class_code "u"	tss_id "TSS62226"
chr12	XLOC_035123	TCONS_00041733	class_code "x"	tss_id "TSS37119"
chr4	XLOC_159575	TCONS_00191773	class_code "u"	tss_id "TSS169602"
chr19	XLOC_079365	TCONS_00095111	class_code "u"	tss_id "TSS84226"
chr29	XLOC_142954	TCONS_00171324	class_code "x"	tss_id "TSS151882"
chr27	XLOC_130449	TCONS_00156774	class_code "u"	tss_id "TSS138728"
chr22	XLOC_110812	TCONS_00133045	class_code "u"	tss_id "TSS117742"
chr3	XLOC_147379	TCONS_00177024	class_code "x"	tss_id "TSS156674"
chr14	XLOC_049620	TCONS_00058780	class_code "u"	tss_id "TSS52439"
chr1	XLOC_004440	TCONS_00005455	class_code "u"	tss_id "TSS4743"
chr8	XLOC_198126	TCONS_00237734	class_code "x"	tss_id "TSS210475"
chr29	XLOC_143303	TCONS_00171745	class_code "u"	tss_id "TSS152252"
chr6	XLOC_174810	TCONS_00209976	class_code "x"	tss_id "TSS185767"
chr20	XLOC_099021	TCONS_00119084	class_code "u"	tss_id "TSS105218"
chr24	XLOC_118549	TCONS_00142285	class_code "u"	tss_id "TSS125983"
chr29	XLOC_142453	TCONS_00170653	class_code "u"	tss_id "TSS151325"
chr19	XLOC_080100	TCONS_00096023	class_code "u"	tss_id "TSS85018"
chr9	XLOC_206641	TCONS_00247732	class_code "u"	tss_id "TSS219447"
chr19	XLOC_077564	TCONS_00092649	class_code "u"	tss_id "TSS82240"
chr17	XLOC_066287	TCONS_00078746	class_code "u"	tss_id "TSS70092"
chr29	XLOC_142827	TCONS_00171129	class_code "u"	tss_id "TSS151733"
chr2	XLOC_086384	TCONS_00103982	class_code "x"	tss_id "TSS91832"
chr9	XLOC_206641	TCONS_00247722	class_code "u"	tss_id "TSS219447"
chr21	XLOC_101722	TCONS_00122257	class_code "x"	tss_id "TSS108077"
chr1	XLOC_008272	TCONS_00009723	class_code "u"	tss_id "TSS8714"
chr6	XLOC_174506	TCONS_00209586	class_code "x"	tss_id "TSS185438"
chrX	XLOC_215792	TCONS_00258354	class_code "u"	tss_id "TSS229059"
chr6	XLOC_176139	TCONS_00211596	class_code "u"	tss_id "TSS187170"
chr4	XLOC_154112	TCONS_00185583	class_code "u"	tss_id "TSS163898"
chr15	XLOC_055361	TCONS_00065742	class_code "x"	tss_id "TSS58550"
chr14	XLOC_048319	TCONS_00057273	class_code "u"	tss_id "TSS51084"
chr25	XLOC_124378	TCONS_00149543	class_code "u"	tss_id "TSS132274"
chr24	XLOC_119603	TCONS_00143475	class_code "u"	tss_id "TSS127082"
chr1	XLOC_009546	TCONS_00011313	class_code "u"	tss_id "TSS10079"
chr8	XLOC_193039	TCONS_00231783	class_code "u"	tss_id "TSS205118"
chr2	XLOC_088596	TCONS_00106773	class_code "u"	tss_id "TSS94189"
chr8	XLOC_193687	TCONS_00232492	class_code "u"	tss_id "TSS205785"
chrX	XLOC_208496	TCONS_00249804	class_code "u"	tss_id "TSS221401"
chrX	XLOC_208496	TCONS_00249805	class_code "u"	tss_id "TSS221402"
chr13	XLOC_041611	TCONS_00049284	class_code "u"	tss_id "TSS43958"
chr19	XLOC_080023	TCONS_00095897	class_code "x"	tss_id "TSS84930"
chr5	XLOC_170161	TCONS_00204409	class_code "u"	tss_id "TSS180843"
chr5	XLOC_166739	TCONS_00200285	class_code "u"	tss_id "TSS177208"
chr28	XLOC_136788	TCONS_00163871	class_code "x"	tss_id "TSS145321"
chr26	XLOC_127096	TCONS_00152883	class_code "u"	tss_id "TSS135185"
chr13	XLOC_039873	TCONS_00047350	class_code "u"	tss_id "TSS42153"
chr11	XLOC_024503	TCONS_00029247	class_code "u"	tss_id "TSS25863"
chr1	XLOC_004326	TCONS_00005316	class_code "u"	tss_id "TSS4613"
chr9	XLOC_204815	TCONS_00245610	class_code "u"	tss_id "TSS217535"
chr2	XLOC_092687	TCONS_00111648	class_code "u"	tss_id "TSS98527"
chr23	XLOC_114020	TCONS_00136929	class_code "u"	tss_id "TSS121160"
chr16	XLOC_059771	TCONS_00071055	class_code "u"	tss_id "TSS63219"
chr18	XLOC_070471	TCONS_00083694	class_code "u"	tss_id "TSS74517"
chr26	XLOC_126854	TCONS_00152636	class_code "u"	tss_id "TSS134941"
chr25	XLOC_123404	TCONS_00148239	class_code "u"	tss_id "TSS131186"
chr10	XLOC_014529	TCONS_00017155	class_code "u"	tss_id "TSS15344"
chr16	XLOC_062219	TCONS_00073899	class_code "u"	tss_id "TSS65814"
chr11	XLOC_027027	TCONS_00032293	class_code "x"	tss_id "TSS28550"
chr11	XLOC_028783	TCONS_00034283	class_code "u"	tss_id "TSS30373"
chr3	XLOC_144005	TCONS_00172699	class_code "u"	tss_id "TSS153039"
chr6	XLOC_179936	TCONS_00215946	class_code "u"	tss_id "TSS191144"
chr2	XLOC_084356	TCONS_00101666	class_code "u"	tss_id "TSS89725"
chr7	XLOC_187199	TCONS_00224864	class_code "u"	tss_id "TSS198955"
chr13	XLOC_037668	TCONS_00044664	class_code "x"	tss_id "TSS39788"
chr1	XLOC_009058	TCONS_00010777	class_code "u"	tss_id "TSS9578"
chr1	XLOC_009713	TCONS_00011488	class_code "u"	tss_id "TSS10251"
chrX	XLOC_208210	TCONS_00249465	class_code "u"	tss_id "TSS221094"
chr1	XLOC_002887	TCONS_00003558	class_code "u"	tss_id "TSS3089"
chr21	XLOC_103653	TCONS_00124600	class_code "u"	tss_id "TSS110161"
chr8	XLOC_197378	TCONS_00236854	class_code "u"	tss_id "TSS209702"
chr13	XLOC_039962	TCONS_00047452	class_code "u"	tss_id "TSS42243"
chr25	XLOC_121227	TCONS_00145378	class_code "u"	tss_id "TSS128787"
chr10	XLOC_014200	TCONS_00016754	class_code "u"	tss_id "TSS14992"
chr25	XLOC_123404	TCONS_00148237	class_code "u"	tss_id "TSS131185"
chr3	XLOC_144900	TCONS_00174015	class_code "u"	tss_id "TSS154058"
chr6	XLOC_177815	TCONS_00213499	class_code "x"	tss_id "TSS188922"
chr5	XLOC_167445	TCONS_00201215	class_code "u"	tss_id "TSS177972"
chr11	XLOC_021893	TCONS_00026107	class_code "u"	tss_id "TSS23115"
chr11	XLOC_024503	TCONS_00029460	class_code "u"	tss_id "TSS25865"
chr21	XLOC_101722	TCONS_00122259	class_code "x"	tss_id "TSS108078"
chr10	XLOC_018123	TCONS_00021599	class_code "u"	tss_id "TSS19157"
chr15	XLOC_054676	TCONS_00064893	class_code "u"	tss_id "TSS57823"
chr11	XLOC_030642	TCONS_00036560	class_code "u"	tss_id "TSS32379"
chr5	XLOC_169873	TCONS_00204060	class_code "u"	tss_id "TSS180531"
chr11	XLOC_021481	TCONS_00025609	class_code "u"	tss_id "TSS22671"
chr22	XLOC_110546	TCONS_00132672	class_code "u"	tss_id "TSS117448"
chr27	XLOC_132389	TCONS_00158847	class_code "u"	tss_id "TSS140726"
chr1	XLOC_010618	TCONS_00012503	class_code "u"	tss_id "TSS11184"
chr26	XLOC_127107	TCONS_00152903	class_code "u"	tss_id "TSS135201"
chr24	XLOC_120618	TCONS_00144660	class_code "u"	tss_id "TSS128143"
chr14	XLOC_050633	TCONS_00059946	class_code "u"	tss_id "TSS53515"
chr3	XLOC_149623	TCONS_00180006	class_code "u"	tss_id "TSS159113"
chr23	XLOC_113408	TCONS_00136223	class_code "u"	tss_id "TSS120515"
chr5	XLOC_168135	TCONS_00202013	class_code "u"	tss_id "TSS178695"
chr19	XLOC_079144	TCONS_00094798	class_code "u"	tss_id "TSS83980"
chr22	XLOC_106367	TCONS_00127671	class_code "x"	tss_id "TSS112988"
chr8	XLOC_194846	TCONS_00233933	class_code "u"	tss_id "TSS207038"
chr10	XLOC_018231	TCONS_00021749	class_code "u"	tss_id "TSS19274"
chr4	XLOC_158316	TCONS_00190327	class_code "u"	tss_id "TSS168283"
chr7	XLOC_182110	TCONS_00218612	class_code "u"	tss_id "TSS193472"
chr18	XLOC_072230	TCONS_00085892	class_code "u"	tss_id "TSS76426"
chr20	XLOC_099225	TCONS_00119318	class_code "u"	tss_id "TSS105429"
chr3	XLOC_153260	TCONS_00184642	class_code "u"	tss_id "TSS163009"
chr7	XLOC_183576	TCONS_00220540	class_code "u"	tss_id "TSS195092"
chr12	XLOC_032598	TCONS_00038782	class_code "u"	tss_id "TSS34429"
chr22	XLOC_110062	TCONS_00132109	class_code "x"	tss_id "TSS116945"
chr7	XLOC_190630	TCONS_00229150	class_code "u"	tss_id "TSS202631"
chr8	XLOC_196542	TCONS_00235946	class_code "u"	tss_id "TSS208839"
chr7	XLOC_187408	TCONS_00225170	class_code "x"	tss_id "TSS199202"
chr5	XLOC_172687	TCONS_00207474	class_code "u"	tss_id "TSS183530"
chrX	XLOC_207911	TCONS_00249151	class_code "u"	tss_id "TSS220784"
chr7	XLOC_189293	TCONS_00227502	class_code "u"	tss_id "TSS201211"
chr11	XLOC_030657	TCONS_00036578	class_code "x"	tss_id "TSS32394"
chr14	XLOC_046721	TCONS_00055414	class_code "u"	tss_id "TSS49407"
chr18	XLOC_075637	TCONS_00090083	class_code "u"	tss_id "TSS80096"
chr5	XLOC_163307	TCONS_00196102	class_code "u"	tss_id "TSS173524"
chr26	XLOC_127922	TCONS_00153907	class_code "u"	tss_id "TSS136083"
chr25	XLOC_124598	TCONS_00149813	class_code "u"	tss_id "TSS132507"
chr3	XLOC_146412	TCONS_00175828	class_code "u"	tss_id "TSS155644"
chr12	XLOC_034710	TCONS_00041244	class_code "u"	tss_id "TSS36678"
chr8	XLOC_198808	TCONS_00238543	class_code "u"	tss_id "TSS211196"
chr23	XLOC_112295	TCONS_00134787	class_code "u"	tss_id "TSS119320"
chr24	XLOC_117446	TCONS_00141032	class_code "u"	tss_id "TSS124821"
chr6	XLOC_177815	TCONS_00213498	class_code "x"	tss_id "TSS188921"
chr5	XLOC_164280	TCONS_00197162	class_code "x"	tss_id "TSS174533"
chr13	XLOC_043860	TCONS_00052102	class_code "u"	tss_id "TSS46379"
chr23	XLOC_116110	TCONS_00139477	class_code "u"	tss_id "TSS123412"
chr14	XLOC_044549	TCONS_00052925	class_code "u"	tss_id "TSS47126"
chr13	XLOC_040376	TCONS_00047898	class_code "u"	tss_id "TSS42666"
chrX	XLOC_210012	TCONS_00251569	class_code "u"	tss_id "TSS222976"
chr28	XLOC_138937	TCONS_00166462	class_code "u"	tss_id "TSS147595"
chr4	XLOC_156065	TCONS_00187730	class_code "x"	tss_id "TSS165916"
chr14	XLOC_049626	TCONS_00058788	class_code "u"	tss_id "TSS52445"
chr3	XLOC_144154	TCONS_00172961	class_code "u"	tss_id "TSS153223"
chr4	XLOC_160219	TCONS_00192507	class_code "u"	tss_id "TSS170277"
chr1	XLOC_010759	TCONS_00012668	class_code "u"	tss_id "TSS11328"
chr29	XLOC_139334	TCONS_00166970	class_code "u"	tss_id "TSS148028"
chr6	XLOC_179475	TCONS_00215364	class_code "u"	tss_id "TSS190647"
chr7	XLOC_187420	TCONS_00225184	class_code "x"	tss_id "TSS199215"
chr17	XLOC_063685	TCONS_00075671	class_code "u"	tss_id "TSS67368"
chr11	XLOC_029436	TCONS_00035053	class_code "u"	tss_id "TSS31071"
chr1	XLOC_008491	TCONS_00010076	class_code "u"	tss_id "TSS8969"
chr1	XLOC_002131	TCONS_00002591	class_code "x"	tss_id "TSS2268"
chr28	XLOC_138882	TCONS_00166391	class_code "u"	tss_id "TSS147539"
chr24	XLOC_116588	TCONS_00140013	class_code "u"	tss_id "TSS123916"
chr5	XLOC_173059	TCONS_00207933	class_code "u"	tss_id "TSS183931"
chr4	XLOC_160019	TCONS_00192268	class_code "u"	tss_id "TSS170060"
chr22	XLOC_106326	TCONS_00127620	class_code "u"	tss_id "TSS112943"
chr19	XLOC_078046	TCONS_00093274	class_code "u"	tss_id "TSS82766"
chr21	XLOC_101722	TCONS_00122311	class_code "u"	tss_id "TSS108099"
chr3	XLOC_148608	TCONS_00178537	class_code "u"	tss_id "TSS157985"
chr4	XLOC_159532	TCONS_00191726	class_code "u"	tss_id "TSS169556"
chr26	XLOC_128624	TCONS_00154766	class_code "u"	tss_id "TSS136839"
chr3	XLOC_146045	TCONS_00175404	class_code "x"	tss_id "TSS155260"
chr21	XLOC_099601	TCONS_00119757	class_code "u"	tss_id "TSS105832"
chr2	XLOC_091064	TCONS_00109721	class_code "u"	tss_id "TSS96809"
chr9	XLOC_204369	TCONS_00245058	class_code "u"	tss_id "TSS217057"
chr4	XLOC_153766	TCONS_00185184	class_code "x"	tss_id "TSS163540"
chr9	XLOC_201191	TCONS_00241386	class_code "x"	tss_id "TSS213725"
chr2	XLOC_094095	TCONS_00113491	class_code "u"	tss_id "TSS100070"
chr6	XLOC_175548	TCONS_00210854	class_code "u"	tss_id "TSS186546"
chr23	XLOC_116350	TCONS_00139743	class_code "u"	tss_id "TSS123664"
chr17	XLOC_063450	TCONS_00075420	class_code "u"	tss_id "TSS67130"
chr3	XLOC_144146	TCONS_00172950	class_code "u"	tss_id "TSS153215"
chr1	XLOC_008952	TCONS_00010640	class_code "u"	tss_id "TSS9460"
chr7	XLOC_190244	TCONS_00228699	class_code "u"	tss_id "TSS202225"
chr8	XLOC_199338	TCONS_00239245	class_code "u"	tss_id "TSS211771"
chr4	XLOC_160305	TCONS_00192603	class_code "u"	tss_id "TSS170366"
chr17	XLOC_065372	TCONS_00077616	class_code "u"	tss_id "TSS69111"
chr23	XLOC_112870	TCONS_00135616	class_code "x"	tss_id "TSS119960"
chrX	XLOC_212294	TCONS_00254321	class_code "x"	tss_id "TSS225403"
chr22	XLOC_106699	TCONS_00128066	class_code "u"	tss_id "TSS113340"
chr5	XLOC_168450	TCONS_00202361	class_code "u"	tss_id "TSS179023"
chr4	XLOC_153712	TCONS_00185111	class_code "u"	tss_id "TSS163484"
chr20	XLOC_096595	TCONS_00116324	class_code "u"	tss_id "TSS102680"
chr18	XLOC_072012	TCONS_00085630	class_code "u"	tss_id "TSS76197"
chr21	XLOC_101722	TCONS_00122312	class_code "u"	tss_id "TSS108100"
chr15	XLOC_056513	TCONS_00067040	class_code "x"	tss_id "TSS59748"
chr29	XLOC_141426	TCONS_00169488	class_code "u"	tss_id "TSS150266"
chr8	XLOC_199796	TCONS_00239797	class_code "u"	tss_id "TSS212254"
chr8	XLOC_192342	TCONS_00231029	class_code "u"	tss_id "TSS204403"
chr15	XLOC_052597	TCONS_00062287	class_code "u"	tss_id "TSS55589"
chr12	XLOC_036185	TCONS_00042917	class_code "u"	tss_id "TSS38218"
chr18	XLOC_076265	TCONS_00090965	class_code "u"	tss_id "TSS80797"
chr13	XLOC_042237	TCONS_00050065	class_code "u"	tss_id "TSS44626"
chr21	XLOC_102928	TCONS_00123712	class_code "u"	tss_id "TSS109375"
chr13	XLOC_038730	TCONS_00045883	class_code "u"	tss_id "TSS40900"
chr11	XLOC_024503	TCONS_00029462	class_code "u"	tss_id "TSS25866"
chr7	XLOC_183364	TCONS_00220244	class_code "u"	tss_id "TSS194848"
chr2	XLOC_087613	TCONS_00105493	class_code "u"	tss_id "TSS93138"
chr27	XLOC_134879	TCONS_00161659	class_code "u"	tss_id "TSS143324"
chr7	XLOC_189549	TCONS_00227812	class_code "x"	tss_id "TSS201484"
chr10	XLOC_012580	TCONS_00014781	class_code "u"	tss_id "TSS13256"
chr21	XLOC_102789	TCONS_00123516	class_code "u"	tss_id "TSS109220"
chr8	XLOC_197576	TCONS_00237066	class_code "u"	tss_id "TSS209907"
chr16	XLOC_058415	TCONS_00069444	class_code "u"	tss_id "TSS61792"
chr1	XLOC_012042	TCONS_00014212	class_code "u"	tss_id "TSS12706"
chr15	XLOC_052852	TCONS_00062645	class_code "u"	tss_id "TSS55869"
chr10	XLOC_020149	TCONS_00023990	class_code "x"	tss_id "TSS21262"
chr19	XLOC_078644	TCONS_00094115	class_code "x"	tss_id "TSS83429"
chr26	XLOC_127841	TCONS_00153776	class_code "x"	tss_id "TSS135990"
chr23	XLOC_115725	TCONS_00139034	class_code "u"	tss_id "TSS122998"
chr8	XLOC_195918	TCONS_00235214	class_code "u"	tss_id "TSS208178"
chr4	XLOC_162755	TCONS_00195453	class_code "u"	tss_id "TSS172932"
chr4	XLOC_156045	TCONS_00187697	class_code "u"	tss_id "TSS165889"
chr18	XLOC_075597	TCONS_00090041	class_code "u"	tss_id "TSS80054"
chr14	XLOC_045291	TCONS_00053778	class_code "u"	tss_id "TSS47905"
chr11	XLOC_030708	TCONS_00036650	class_code "u"	tss_id "TSS32452"
chr21	XLOC_101722	TCONS_00122293	class_code "u"	tss_id "TSS108090"
chr18	XLOC_076007	TCONS_00090577	class_code "u"	tss_id "TSS80496"
chr5	XLOC_171707	TCONS_00206321	class_code "u"	tss_id "TSS182504"
chr24	XLOC_117274	TCONS_00140835	class_code "u"	tss_id "TSS124638"
chr11	XLOC_028783	TCONS_00034289	class_code "u"	tss_id "TSS30376"
chr16	XLOC_058845	TCONS_00069996	class_code "u"	tss_id "TSS62257"
chr19	XLOC_081749	TCONS_00098112	class_code "x"	tss_id "TSS86808"
chr4	XLOC_160287	TCONS_00192585	class_code "u"	tss_id "TSS170348"
chr2	XLOC_085885	TCONS_00103471	class_code "x"	tss_id "TSS91331"
chr11	XLOC_027210	TCONS_00032502	class_code "u"	tss_id "TSS28742"
chr22	XLOC_106321	TCONS_00127613	class_code "u"	tss_id "TSS112936"
chr23	XLOC_113549	TCONS_00136423	class_code "u"	tss_id "TSS120676"
chr12	XLOC_031382	TCONS_00037410	class_code "u"	tss_id "TSS33151"
chr19	XLOC_081815	TCONS_00098197	class_code "u"	tss_id "TSS86877"
chr5	XLOC_172562	TCONS_00207303	class_code "u"	tss_id "TSS183390"
chr7	XLOC_186865	TCONS_00224461	class_code "u"	tss_id "TSS198594"
chr11	XLOC_028152	TCONS_00033591	class_code "u"	tss_id "TSS29725"
chr27	XLOC_132420	TCONS_00158892	class_code "x"	tss_id "TSS140766"
chr22	XLOC_108787	TCONS_00130591	class_code "x"	tss_id "TSS115587"
chr14	XLOC_050633	TCONS_00059968	class_code "u"	tss_id "TSS53516"
chr2	XLOC_087136	TCONS_00104818	class_code "u"	tss_id "TSS92618"
chr3	XLOC_143888	TCONS_00172507	class_code "u"	tss_id "TSS152888"
chr5	XLOC_165859	TCONS_00199271	class_code "u"	tss_id "TSS176292"
chr1	XLOC_008530	TCONS_00010128	class_code "u"	tss_id "TSS9011"
chr14	XLOC_046193	TCONS_00054828	class_code "u"	tss_id "TSS48853"
chr4	XLOC_158331	TCONS_00190358	class_code "u"	tss_id "TSS168304"
chr11	XLOC_029145	TCONS_00034732	class_code "x"	tss_id "TSS30769"
chr17	XLOC_067642	TCONS_00080272	class_code "x"	tss_id "TSS71506"
chr5	XLOC_169126	TCONS_00203133	class_code "u"	tss_id "TSS179719"
chr8	XLOC_195294	TCONS_00234455	class_code "u"	tss_id "TSS207506"
chr18	XLOC_071056	TCONS_00084415	class_code "x"	tss_id "TSS75147"
chr11	XLOC_028783	TCONS_00034291	class_code "u"	tss_id "TSS30373"
chr7	XLOC_190244	TCONS_00228694	class_code "u"	tss_id "TSS202224"
chr6	XLOC_179475	TCONS_00215365	class_code "u"	tss_id "TSS190648"
chr23	XLOC_114363	TCONS_00137361	class_code "u"	tss_id "TSS121528"
chr14	XLOC_046905	TCONS_00055631	class_code "u"	tss_id "TSS49604"
chr2	XLOC_088210	TCONS_00106263	class_code "u"	tss_id "TSS93769"
chr3	XLOC_151188	TCONS_00181972	class_code "u"	tss_id "TSS160787"
chrX	XLOC_210177	TCONS_00251806	class_code "u"	tss_id "TSS223158"
chr10	XLOC_016989	TCONS_00020216	class_code "u"	tss_id "TSS17954"
chr3	XLOC_143617	TCONS_00172127	class_code "u"	tss_id "TSS152588"
chr2	XLOC_088733	TCONS_00106949	class_code "u"	tss_id "TSS94338"
chr5	XLOC_165261	TCONS_00198451	class_code "u"	tss_id "TSS175625"
chr10	XLOC_021361	TCONS_00025476	class_code "u"	tss_id "TSS22545"
chr11	XLOC_026261	TCONS_00031283	class_code "u"	tss_id "TSS27721"
chr29	XLOC_141302	TCONS_00169340	class_code "x"	tss_id "TSS150133"
chr15	XLOC_053797	TCONS_00063794	class_code "u"	tss_id "TSS56875"
chr16	XLOC_063029	TCONS_00074920	class_code "u"	tss_id "TSS66686"
chr19	XLOC_083352	TCONS_00100425	class_code "x"	tss_id "TSS88627"
chr1	XLOC_002322	TCONS_00002846	class_code "u"	tss_id "TSS2483"
chr11	XLOC_024503	TCONS_00029224	class_code "u"	tss_id "TSS25862"
chr15	XLOC_053085	TCONS_00062933	class_code "u"	tss_id "TSS56121"
chr14	XLOC_048345	TCONS_00057348	class_code "u"	tss_id "TSS51115"
chr27	XLOC_134314	TCONS_00161076	class_code "u"	tss_id "TSS142748"
chr22	XLOC_106269	TCONS_00127555	class_code "x"	tss_id "TSS112882"
chr22	XLOC_110882	TCONS_00133137	class_code "x"	tss_id "TSS117823"
chr7	XLOC_188842	TCONS_00226940	class_code "u"	tss_id "TSS200733"
chr22	XLOC_107328	TCONS_00128732	class_code "u"	tss_id "TSS113989"
chr27	XLOC_130533	TCONS_00156872	class_code "u"	tss_id "TSS138822"
chr22	XLOC_110062	TCONS_00132172	class_code "x"	tss_id "TSS116945"
chrX	XLOC_216606	TCONS_00259297	class_code "u"	tss_id "TSS229906"
chr5	XLOC_169620	TCONS_00203767	class_code "u"	tss_id "TSS180266"
chr21	XLOC_102110	TCONS_00122755	class_code "u"	tss_id "TSS108508"
chr4	XLOC_154112	TCONS_00185579	class_code "u"	tss_id "TSS163898"
chr6	XLOC_177821	TCONS_00213505	class_code "x"	tss_id "TSS188928"
chr4	XLOC_156752	TCONS_00188535	class_code "u"	tss_id "TSS166640"
chr1	XLOC_000686	TCONS_00000746	class_code "u"	tss_id "TSS703"
chr20	XLOC_096581	TCONS_00116310	class_code "u"	tss_id "TSS102666"
chr1	XLOC_001984	TCONS_00002395	class_code "u"	tss_id "TSS2108"
chr11	XLOC_023958	TCONS_00028551	class_code "u"	tss_id "TSS25282"
chr19	XLOC_083016	TCONS_00099960	class_code "u"	tss_id "TSS88258"
chr14	XLOC_047363	TCONS_00056160	class_code "u"	tss_id "TSS50085"
chr4	XLOC_158316	TCONS_00190328	class_code "u"	tss_id "TSS168283"
chr17	XLOC_066148	TCONS_00078583	class_code "u"	tss_id "TSS69948"
chr6	XLOC_177299	TCONS_00212926	class_code "u"	tss_id "TSS188378"
chr5	XLOC_164156	TCONS_00197011	class_code "u"	tss_id "TSS174396"
chr2	XLOC_091419	TCONS_00110150	class_code "x"	tss_id "TSS97187"
chr21	XLOC_104523	TCONS_00125612	class_code "u"	tss_id "TSS111076"
chr23	XLOC_113247	TCONS_00136040	class_code "u"	tss_id "TSS120345"
chr20	XLOC_095660	TCONS_00115348	class_code "u"	tss_id "TSS101726"
chrX	XLOC_214642	TCONS_00256991	class_code "x"	tss_id "TSS227852"
chr23	XLOC_115545	TCONS_00138849	class_code "x"	tss_id "TSS122814"
chr10	XLOC_012825	TCONS_00015053	class_code "u"	tss_id "TSS13513"
chr19	XLOC_078778	TCONS_00094293	class_code "u"	tss_id "TSS83577"
chr8	XLOC_195843	TCONS_00235113	class_code "x"	tss_id "TSS208091"
chr17	XLOC_068939	TCONS_00081970	class_code "u"	tss_id "TSS72925"
chr9	XLOC_204623	TCONS_00245343	class_code "u"	tss_id "TSS217320"
chr19	XLOC_077948	TCONS_00093145	class_code "x"	tss_id "TSS82658"
chr12	XLOC_031785	TCONS_00037862	class_code "u"	tss_id "TSS33571"
chr7	XLOC_183891	TCONS_00220946	class_code "u"	tss_id "TSS195445"
chr1	XLOC_003372	TCONS_00004129	class_code "u"	tss_id "TSS3594"
chr2	XLOC_089234	TCONS_00107599	class_code "u"	tss_id "TSS94885"
chr3	XLOC_146660	TCONS_00176098	class_code "u"	tss_id "TSS155897"
chr29	XLOC_143430	TCONS_00171896	class_code "u"	tss_id "TSS152389"
chr17	XLOC_063441	TCONS_00075400	class_code "u"	tss_id "TSS67120"
chr4	XLOC_162234	TCONS_00194842	class_code "u"	tss_id "TSS172379"
chr2	XLOC_093472	TCONS_00112646	class_code "u"	tss_id "TSS99380"
chr6	XLOC_177796	TCONS_00213479	class_code "u"	tss_id "TSS188902"
chr27	XLOC_133693	TCONS_00160295	class_code "u"	tss_id "TSS142083"
chrX	XLOC_212294	TCONS_00254318	class_code "x"	tss_id "TSS225403"
chr3	XLOC_148605	TCONS_00178532	class_code "u"	tss_id "TSS157981"
chr26	XLOC_126902	TCONS_00152686	class_code "u"	tss_id "TSS134991"
chrX	XLOC_210158	TCONS_00251779	class_code "u"	tss_id "TSS223135"
chr13	XLOC_036510	TCONS_00043294	class_code "u"	tss_id "TSS38567"
chr14	XLOC_048072	TCONS_00056975	class_code "u"	tss_id "TSS50822"
chr11	XLOC_027177	TCONS_00032498	class_code "u"	tss_id "TSS28707"
chr1	XLOC_002087	TCONS_00002538	class_code "u"	tss_id "TSS2221"
chr27	XLOC_130471	TCONS_00156797	class_code "u"	tss_id "TSS138752"
chr2	XLOC_093905	TCONS_00113193	class_code "u"	tss_id "TSS99847"
chrX	XLOC_214541	TCONS_00256922	class_code "u"	tss_id "TSS227747"
chr9	XLOC_206484	TCONS_00247560	class_code "u"	tss_id "TSS219289"
chr26	XLOC_126854	TCONS_00152637	class_code "u"	tss_id "TSS134942"
chr16	XLOC_061760	TCONS_00073440	class_code "u"	tss_id "TSS65355"
chr7	XLOC_181743	TCONS_00218124	class_code "u"	tss_id "TSS193060"
chr24	XLOC_116718	TCONS_00140155	class_code "u"	tss_id "TSS124051"
chr2	XLOC_091941	TCONS_00110747	class_code "x"	tss_id "TSS97736"
chr4	XLOC_156752	TCONS_00188532	class_code "u"	tss_id "TSS166640"
chr21	XLOC_102001	TCONS_00122631	class_code "u"	tss_id "TSS108394"
chr7	XLOC_182353	TCONS_00218965	class_code "u"	tss_id "TSS193744"
chr14	XLOC_050463	TCONS_00059725	class_code "u"	tss_id "TSS53322"
chr22	XLOC_105176	TCONS_00126339	class_code "u"	tss_id "TSS111755"
chr25	XLOC_124494	TCONS_00149661	class_code "u"	tss_id "TSS132391"
chr11	XLOC_030631	TCONS_00036544	class_code "u"	tss_id "TSS32367"
chr29	XLOC_140450	TCONS_00168228	class_code "x"	tss_id "TSS149189"
chr11	XLOC_026283	TCONS_00031311	class_code "u"	tss_id "TSS27746"
chr3	XLOC_150485	TCONS_00181089	class_code "u"	tss_id "TSS160040"
chr19	XLOC_079973	TCONS_00095822	class_code "u"	tss_id "TSS84873"
chr22	XLOC_111191	TCONS_00133505	class_code "u"	tss_id "TSS118155"
chr11	XLOC_028011	TCONS_00033413	class_code "u"	tss_id "TSS29575"
chr22	XLOC_108670	TCONS_00130455	class_code "u"	tss_id "TSS115460"
chr12	XLOC_034344	TCONS_00040775	class_code "u"	tss_id "TSS36274"
chr18	XLOC_069550	TCONS_00082636	class_code "u"	tss_id "TSS73556"
chr22	XLOC_110882	TCONS_00133150	class_code "u"	tss_id "TSS117823"
chr11	XLOC_030525	TCONS_00036410	class_code "u"	tss_id "TSS32252"
chr3	XLOC_143742	TCONS_00172330	class_code "u"	tss_id "TSS152730"
chr13	XLOC_043498	TCONS_00051659	class_code "u"	tss_id "TSS45992"
chr14	XLOC_048582	TCONS_00057569	class_code "x"	tss_id "TSS51358"
chr9	XLOC_204623	TCONS_00245342	class_code "u"	tss_id "TSS217320"
chr27	XLOC_132317	TCONS_00158757	class_code "u"	tss_id "TSS140647"
chr5	XLOC_163352	TCONS_00196325	class_code "u"	tss_id "TSS173571"
chr1	XLOC_008910	TCONS_00010597	class_code "u"	tss_id "TSS9418"
chr29	XLOC_140759	TCONS_00168658	class_code "u"	tss_id "TSS149536"
chr28	XLOC_138882	TCONS_00166392	class_code "u"	tss_id "TSS147539"
chr18	XLOC_073796	TCONS_00087932	class_code "u"	tss_id "TSS78159"
chr8	XLOC_195536	TCONS_00234739	class_code "x"	tss_id "TSS207761"
chr2	XLOC_093935	TCONS_00113256	class_code "u"	tss_id "TSS99884"
chr9	XLOC_201498	TCONS_00241761	class_code "u"	tss_id "TSS214057"
chr5	XLOC_171474	TCONS_00206021	class_code "u"	tss_id "TSS182246"
chr4	XLOC_162118	TCONS_00194783	class_code "u"	tss_id "TSS172261"
chr7	XLOC_185436	TCONS_00222775	class_code "u"	tss_id "TSS197087"
chr18	XLOC_074869	TCONS_00089148	class_code "u"	tss_id "TSS79290"
chr9	XLOC_206641	TCONS_00247728	class_code "u"	tss_id "TSS219448"
chr3	XLOC_153316	TCONS_00184658	class_code "u"	tss_id "TSS163066"
chr26	XLOC_126047	TCONS_00151587	class_code "u"	tss_id "TSS134068"
chr6	XLOC_174643	TCONS_00209753	class_code "x"	tss_id "TSS185583"
chr13	XLOC_039282	TCONS_00046593	class_code "u"	tss_id "TSS41505"
chr20	XLOC_095660	TCONS_00115346	class_code "u"	tss_id "TSS101726"
chr3	XLOC_152162	TCONS_00183107	class_code "u"	tss_id "TSS161796"
chr1	XLOC_005672	TCONS_00006826	class_code "u"	tss_id "TSS6012"
chr5	XLOC_165261	TCONS_00198408	class_code "u"	tss_id "TSS175615"
chr21	XLOC_103381	TCONS_00124281	class_code "u"	tss_id "TSS109869"
chr22	XLOC_108431	TCONS_00130211	class_code "u"	tss_id "TSS115220"
chr14	XLOC_048345	TCONS_00057347	class_code "u"	tss_id "TSS51113"
chr11	XLOC_025205	TCONS_00029949	class_code "u"	tss_id "TSS26574"
chrX	XLOC_211022	TCONS_00252806	class_code "u"	tss_id "TSS224048"
chr21	XLOC_101722	TCONS_00122304	class_code "u"	tss_id "TSS108095"
chr9	XLOC_206641	TCONS_00247730	class_code "u"	tss_id "TSS219447"
chr19	XLOC_078460	TCONS_00093859	class_code "u"	tss_id "TSS83225"
chr18	XLOC_072993	TCONS_00086964	class_code "u"	tss_id "TSS77303"
chr11	XLOC_025649	TCONS_00030477	class_code "u"	tss_id "TSS27050"
chr19	XLOC_083111	TCONS_00100086	class_code "u"	tss_id "TSS88362"
chr28	XLOC_137560	TCONS_00164803	class_code "u"	tss_id "TSS146143"
chr2	XLOC_083957	TCONS_00101178	class_code "u"	tss_id "TSS89292"
chr11	XLOC_025146	TCONS_00029892	class_code "u"	tss_id "TSS26514"
chr17	XLOC_067328	TCONS_00079913	class_code "u"	tss_id "TSS71176"
chr18	XLOC_076793	TCONS_00091722	class_code "u"	tss_id "TSS81410"
chr3	XLOC_147379	TCONS_00177029	class_code "x"	tss_id "TSS156674"
chr29	XLOC_140560	TCONS_00168365	class_code "u"	tss_id "TSS149309"
chr1	XLOC_009474	TCONS_00011219	class_code "u"	tss_id "TSS10003"
chr10	XLOC_017565	TCONS_00020862	class_code "u"	tss_id "TSS18553"
chr23	XLOC_114327	TCONS_00137323	class_code "u"	tss_id "TSS121492"
chr9	XLOC_204623	TCONS_00245354	class_code "u"	tss_id "TSS217322"
chrX	XLOC_213082	TCONS_00255252	class_code "x"	tss_id "TSS226229"
chr4	XLOC_159575	TCONS_00191776	class_code "u"	tss_id "TSS169605"
chr27	XLOC_131110	TCONS_00157478	class_code "u"	tss_id "TSS139420"
chr2	XLOC_093472	TCONS_00112647	class_code "u"	tss_id "TSS99380"
chr25	XLOC_125176	TCONS_00150546	class_code "u"	tss_id "TSS133138"
chr11	XLOC_024334	TCONS_00028978	class_code "u"	tss_id "TSS25675"
chr23	XLOC_114063	TCONS_00137015	class_code "u"	tss_id "TSS121214"
chr11	XLOC_029433	TCONS_00035050	class_code "u"	tss_id "TSS31068"
chr22	XLOC_110882	TCONS_00133133	class_code "x"	tss_id "TSS117822"
chr23	XLOC_113549	TCONS_00136428	class_code "u"	tss_id "TSS120678"
chr14	XLOC_045091	TCONS_00053556	class_code "u"	tss_id "TSS47697"
chr25	XLOC_122516	TCONS_00147119	class_code "u"	tss_id "TSS130218"
chr7	XLOC_187617	TCONS_00225523	class_code "u"	tss_id "TSS199440"
chr13	XLOC_043260	TCONS_00051399	class_code "u"	tss_id "TSS45748"
chr10	XLOC_017025	TCONS_00020252	class_code "x"	tss_id "TSS17992"
chr23	XLOC_113913	TCONS_00136780	class_code "u"	tss_id "TSS121045"
chrX	XLOC_207513	TCONS_00248667	class_code "u"	tss_id "TSS220351"
chr8	XLOC_198810	TCONS_00238545	class_code "u"	tss_id "TSS211198"
chr17	XLOC_066663	TCONS_00079137	class_code "u"	tss_id "TSS70476"
chr19	XLOC_083355	TCONS_00100433	class_code "u"	tss_id "TSS88631"
chr1	XLOC_011463	TCONS_00013537	class_code "u"	tss_id "TSS12088"
chr21	XLOC_102304	TCONS_00123032	class_code "u"	tss_id "TSS108713"
chr8	XLOC_197044	TCONS_00236516	class_code "u"	tss_id "TSS209353"
chr5	XLOC_173040	TCONS_00207902	class_code "x"	tss_id "TSS183910"
chr18	XLOC_070007	TCONS_00083133	class_code "u"	tss_id "TSS74029"
chr23	XLOC_113820	TCONS_00136678	class_code "u"	tss_id "TSS120951"
chr22	XLOC_111020	TCONS_00133311	class_code "u"	tss_id "TSS117971"
chr4	XLOC_162118	TCONS_00194816	class_code "u"	tss_id "TSS172261"
chrX	XLOC_209198	TCONS_00250606	class_code "u"	tss_id "TSS222127"
chrX	XLOC_210000	TCONS_00251566	class_code "u"	tss_id "TSS222963"
chr5	XLOC_168871	TCONS_00202850	class_code "u"	tss_id "TSS179457"
chr10	XLOC_017565	TCONS_00020858	class_code "u"	tss_id "TSS18554"
chr12	XLOC_034380	TCONS_00040825	class_code "u"	tss_id "TSS36314"
chr13	XLOC_039940	TCONS_00047424	class_code "x"	tss_id "TSS42221"
chr12	XLOC_031869	TCONS_00037946	class_code "u"	tss_id "TSS33655"
chr19	XLOC_077080	TCONS_00092077	class_code "u"	tss_id "TSS81725"
chr6	XLOC_177365	TCONS_00213011	class_code "u"	tss_id "TSS188455"
chr3	XLOC_153260	TCONS_00184599	class_code "u"	tss_id "TSS163008"
chr7	XLOC_182447	TCONS_00219105	class_code "u"	tss_id "TSS193863"
chr26	XLOC_126532	TCONS_00152231	class_code "u"	tss_id "TSS134597"
chr12	XLOC_034163	TCONS_00040579	class_code "u"	tss_id "TSS36086"
chr18	XLOC_072191	TCONS_00085825	class_code "u"	tss_id "TSS76381"
chr19	XLOC_082354	TCONS_00098974	class_code "u"	tss_id "TSS87497"
chr22	XLOC_110709	TCONS_00132897	class_code "u"	tss_id "TSS117625"
chr27	XLOC_134349	TCONS_00161104	class_code "u"	tss_id "TSS142787"
chrX	XLOC_210012	TCONS_00251581	class_code "u"	tss_id "TSS222979"
chr26	XLOC_128499	TCONS_00154632	class_code "u"	tss_id "TSS136711"
chr12	XLOC_034710	TCONS_00041245	class_code "u"	tss_id "TSS36679"
chr11	XLOC_030562	TCONS_00036465	class_code "u"	tss_id "TSS32293"
chr15	XLOC_052431	TCONS_00062096	class_code "u"	tss_id "TSS55412"
chrX	XLOC_214522	TCONS_00256856	class_code "u"	tss_id "TSS227727"
chr29	XLOC_141484	TCONS_00169546	class_code "u"	tss_id "TSS150324"
chr7	XLOC_181952	TCONS_00218405	class_code "u"	tss_id "TSS193293"
chr3	XLOC_147835	TCONS_00177598	class_code "u"	tss_id "TSS157167"
chr27	XLOC_134851	TCONS_00161630	class_code "u"	tss_id "TSS143296"
chr16	XLOC_058415	TCONS_00069443	class_code "u"	tss_id "TSS61792"
chr5	XLOC_168958	TCONS_00202961	class_code "u"	tss_id "TSS179549"
chr8	XLOC_197302	TCONS_00236770	class_code "u"	tss_id "TSS209622"
chr3	XLOC_144154	TCONS_00172963	class_code "u"	tss_id "TSS153223"
chr23	XLOC_113536	TCONS_00136375	class_code "x"	tss_id "TSS120656"
chr2	XLOC_085746	TCONS_00103316	class_code "u"	tss_id "TSS91183"
chr7	XLOC_182671	TCONS_00219407	class_code "u"	tss_id "TSS194115"
chr28	XLOC_135426	TCONS_00162248	class_code "u"	tss_id "TSS143882"
chr13	XLOC_039357	TCONS_00046691	class_code "u"	tss_id "TSS41590"
chr18	XLOC_076490	TCONS_00091320	class_code "u"	tss_id "TSS81067"
chr12	XLOC_033334	TCONS_00039644	class_code "x"	tss_id "TSS35212"
chr22	XLOC_108431	TCONS_00130210	class_code "u"	tss_id "TSS115220"
chr23	XLOC_116069	TCONS_00139422	class_code "u"	tss_id "TSS123365"
chr1	XLOC_011804	TCONS_00013948	class_code "u"	tss_id "TSS12453"
chr29	XLOC_140901	TCONS_00168859	class_code "u"	tss_id "TSS149699"
chr22	XLOC_106478	TCONS_00127783	class_code "u"	tss_id "TSS113100"
chr13	XLOC_039782	TCONS_00047237	class_code "u"	tss_id "TSS42053"
chr10	XLOC_017195	TCONS_00020431	class_code "u"	tss_id "TSS18166"
chr1	XLOC_000310	TCONS_00000349	class_code "u"	tss_id "TSS321"
chr8	XLOC_193818	TCONS_00232665	class_code "u"	tss_id "TSS205929"
chr19	XLOC_082436	TCONS_00099124	class_code "x"	tss_id "TSS87601"
chr2	XLOC_094025	TCONS_00113384	class_code "u"	tss_id "TSS99988"
chr7	XLOC_184488	TCONS_00221721	class_code "u"	tss_id "TSS196099"
chr20	XLOC_095427	TCONS_00115069	class_code "u"	tss_id "TSS101482"
chr13	XLOC_039078	TCONS_00046303	class_code "x"	tss_id "TSS41275"
chr12	XLOC_031776	TCONS_00037853	class_code "u"	tss_id "TSS33562"
chr29	XLOC_140897	TCONS_00168855	class_code "u"	tss_id "TSS149695"
chr7	XLOC_189723	TCONS_00228063	class_code "u"	tss_id "TSS201673"
chr5	XLOC_172669	TCONS_00207452	class_code "u"	tss_id "TSS183511"
chr7	XLOC_186508	TCONS_00223989	class_code "u"	tss_id "TSS198196"
chr27	XLOC_134868	TCONS_00161648	class_code "u"	tss_id "TSS143313"
chr20	XLOC_095427	TCONS_00115066	class_code "u"	tss_id "TSS101481"
chr21	XLOC_104530	TCONS_00125625	class_code "x"	tss_id "TSS111084"
chr21	XLOC_101341	TCONS_00121831	class_code "u"	tss_id "TSS107669"
chr28	XLOC_135138	TCONS_00161924	class_code "u"	tss_id "TSS143584"
chr9	XLOC_204581	TCONS_00245293	class_code "u"	tss_id "TSS217276"
chr5	XLOC_166524	TCONS_00200046	class_code "u"	tss_id "TSS176988"
chr28	XLOC_137026	TCONS_00164151	class_code "u"	tss_id "TSS145572"
chr12	XLOC_031187	TCONS_00037189	class_code "u"	tss_id "TSS32949"
chr7	XLOC_186924	TCONS_00224533	class_code "u"	tss_id "TSS198657"
chr21	XLOC_101704	TCONS_00122231	class_code "u"	tss_id "TSS108056"
chr9	XLOC_201938	TCONS_00242327	class_code "u"	tss_id "TSS214527"
chr11	XLOC_025414	TCONS_00030207	class_code "u"	tss_id "TSS26799"
chr14	XLOC_049896	TCONS_00059069	class_code "u"	tss_id "TSS52716"
chr22	XLOC_106626	TCONS_00127986	class_code "x"	tss_id "TSS113267"
chr3	XLOC_153494	TCONS_00184861	class_code "x"	tss_id "TSS163252"
chr9	XLOC_204682	TCONS_00245428	class_code "x"	tss_id "TSS217384"
chrX	XLOC_212564	TCONS_00254663	class_code "u"	tss_id "TSS225695"
chr2	XLOC_087689	TCONS_00105571	class_code "u"	tss_id "TSS93215"
chr18	XLOC_072112	TCONS_00085742	class_code "u"	tss_id "TSS76302"
chr1	XLOC_006420	TCONS_00007608	class_code "u"	tss_id "TSS6782"
chr21	XLOC_101722	TCONS_00122277	class_code "u"	tss_id "TSS108083"
chr10	XLOC_015892	TCONS_00018830	class_code "u"	tss_id "TSS16787"
chr29	XLOC_141186	TCONS_00169206	class_code "u"	tss_id "TSS150008"
chr6	XLOC_179475	TCONS_00215363	class_code "u"	tss_id "TSS190646"
chr11	XLOC_026246	TCONS_00031265	class_code "u"	tss_id "TSS27706"
chr2	XLOC_083990	TCONS_00101231	class_code "x"	tss_id "TSS89326"
chr1	XLOC_008941	TCONS_00010629	class_code "u"	tss_id "TSS9449"
chr19	XLOC_079987	TCONS_00095845	class_code "u"	tss_id "TSS84890"
chr16	XLOC_058081	TCONS_00069010	class_code "u"	tss_id "TSS61430"
chr27	XLOC_131185	TCONS_00157557	class_code "u"	tss_id "TSS139495"
chr29	XLOC_139334	TCONS_00166965	class_code "u"	tss_id "TSS148027"
chr9	XLOC_206376	TCONS_00247431	class_code "u"	tss_id "TSS219171"
chr17	XLOC_065395	TCONS_00077638	class_code "u"	tss_id "TSS69134"
chr3	XLOC_147078	TCONS_00176603	class_code "u"	tss_id "TSS156343"
chr23	XLOC_115545	TCONS_00138843	class_code "x"	tss_id "TSS122812"
chr5	XLOC_172864	TCONS_00207680	class_code "u"	tss_id "TSS183715"
chr1	XLOC_011590	TCONS_00013683	class_code "u"	tss_id "TSS12220"
chr1	XLOC_001813	TCONS_00002174	class_code "u"	tss_id "TSS1917"
chr4	XLOC_158342	TCONS_00190374	class_code "u"	tss_id "TSS168318"
chr17	XLOC_066994	TCONS_00079546	class_code "u"	tss_id "TSS70831"
chr1	XLOC_011655	TCONS_00013761	class_code "u"	tss_id "TSS12289"
chr16	XLOC_062404	TCONS_00074112	class_code "u"	tss_id "TSS66009"
chr3	XLOC_151949	TCONS_00182870	class_code "u"	tss_id "TSS161579"
chr18	XLOC_072242	TCONS_00085924	class_code "u"	tss_id "TSS76441"
chrX	XLOC_214177	TCONS_00256479	class_code "u"	tss_id "TSS227371"
chr6	XLOC_176199	TCONS_00211658	class_code "x"	tss_id "TSS187233"
chr1	XLOC_005672	TCONS_00006957	class_code "u"	tss_id "TSS6019"
chr5	XLOC_164900	TCONS_00198018	class_code "u"	tss_id "TSS175241"
chr4	XLOC_156553	TCONS_00188299	class_code "u"	tss_id "TSS166433"
chr16	XLOC_060086	TCONS_00071436	class_code "x"	tss_id "TSS63567"
chr3	XLOC_152752	TCONS_00183893	class_code "u"	tss_id "TSS162440"
chr8	XLOC_197867	TCONS_00237404	class_code "u"	tss_id "TSS210203"
chr9	XLOC_201138	TCONS_00241320	class_code "u"	tss_id "TSS213665"
chr19	XLOC_080993	TCONS_00097045	class_code "x"	tss_id "TSS85953"
chr2	XLOC_091078	TCONS_00109735	class_code "u"	tss_id "TSS96823"
chr3	XLOC_150413	TCONS_00180984	class_code "u"	tss_id "TSS159957"
chr18	XLOC_071731	TCONS_00085201	class_code "u"	tss_id "TSS75862"
chr6	XLOC_180023	TCONS_00216054	class_code "u"	tss_id "TSS191237"
chr17	XLOC_063632	TCONS_00075617	class_code "u"	tss_id "TSS67315"
chr26	XLOC_127913	TCONS_00153885	class_code "u"	tss_id "TSS136074"
chr6	XLOC_179436	TCONS_00215321	class_code "u"	tss_id "TSS190605"
chr8	XLOC_196267	TCONS_00235620	class_code "u"	tss_id "TSS208549"
chr11	XLOC_021510	TCONS_00025648	class_code "u"	tss_id "TSS22702"
chr4	XLOC_160525	TCONS_00192858	class_code "u"	tss_id "TSS170595"
chr13	XLOC_039371	TCONS_00046713	class_code "u"	tss_id "TSS41607"
chr5	XLOC_170866	TCONS_00205211	class_code "u"	tss_id "TSS181578"
chr9	XLOC_203926	TCONS_00244541	class_code "u"	tss_id "TSS216600"
chr1	XLOC_002029	TCONS_00002445	class_code "u"	tss_id "TSS2153"
chr7	XLOC_188115	TCONS_00226046	class_code "u"	tss_id "TSS199958"
chrX	XLOC_208943	TCONS_00250303	class_code "u"	tss_id "TSS221861"
chr18	XLOC_074116	TCONS_00088255	class_code "u"	tss_id "TSS78481"
chr2	XLOC_088871	TCONS_00107142	class_code "u"	tss_id "TSS94482"
chr11	XLOC_024503	TCONS_00029245	class_code "u"	tss_id "TSS25863"
chr9	XLOC_204347	TCONS_00245030	class_code "u"	tss_id "TSS217034"
chr2	XLOC_091399	TCONS_00110130	class_code "u"	tss_id "TSS97167"
chr11	XLOC_028783	TCONS_00034270	class_code "u"	tss_id "TSS30373"
chr28	XLOC_135481	TCONS_00162317	class_code "u"	tss_id "TSS143940"
chr21	XLOC_099526	TCONS_00119664	class_code "u"	tss_id "TSS105753"
chr7	XLOC_186657	TCONS_00224182	class_code "u"	tss_id "TSS198362"
chr13	XLOC_038933	TCONS_00046130	class_code "u"	tss_id "TSS41120"
chr6	XLOC_176140	TCONS_00211592	class_code "u"	tss_id "TSS187174"
chr14	XLOC_045211	TCONS_00053686	class_code "u"	tss_id "TSS47821"
chr2	XLOC_090216	TCONS_00108723	class_code "u"	tss_id "TSS95912"
chr17	XLOC_065595	TCONS_00077872	class_code "u"	tss_id "TSS69341"
chr24	XLOC_116711	TCONS_00140148	class_code "u"	tss_id "TSS124044"
chr18	XLOC_073289	TCONS_00087315	class_code "u"	tss_id "TSS77617"
chr4	XLOC_158353	TCONS_00190390	class_code "u"	tss_id "TSS168330"
chr11	XLOC_026212	TCONS_00031225	class_code "u"	tss_id "TSS27671"
chr10	XLOC_017979	TCONS_00021381	class_code "u"	tss_id "TSS18995"
chr7	XLOC_182739	TCONS_00219498	class_code "u"	tss_id "TSS194191"
chrX	XLOC_208210	TCONS_00249468	class_code "u"	tss_id "TSS221095"
chr13	XLOC_038825	TCONS_00046006	class_code "u"	tss_id "TSS41007"
chr6	XLOC_177708	TCONS_00213383	class_code "u"	tss_id "TSS188812"
chr24	XLOC_116641	TCONS_00140070	class_code "u"	tss_id "TSS123970"
chr17	XLOC_066205	TCONS_00078648	class_code "u"	tss_id "TSS70007"
chr6	XLOC_174506	TCONS_00209585	class_code "x"	tss_id "TSS185437"
chr28	XLOC_136119	TCONS_00163063	class_code "u"	tss_id "TSS144615"
chr12	XLOC_034888	TCONS_00041440	class_code "u"	tss_id "TSS36862"
chr2	XLOC_094425	TCONS_00113886	class_code "u"	tss_id "TSS100423"
chr5	XLOC_170157	TCONS_00204404	class_code "u"	tss_id "TSS180838"
chr5	XLOC_164065	TCONS_00196905	class_code "u"	tss_id "TSS174298"
chr7	XLOC_184191	TCONS_00221326	class_code "u"	tss_id "TSS195788"
chr2	XLOC_088284	TCONS_00106358	class_code "u"	tss_id "TSS93854"
chr6	XLOC_178355	TCONS_00214136	class_code "u"	tss_id "TSS189488"
chr22	XLOC_106326	TCONS_00127624	class_code "u"	tss_id "TSS112945"
chr18	XLOC_074920	TCONS_00089246	class_code "u"	tss_id "TSS79349"
chr18	XLOC_074355	TCONS_00088529	class_code "u"	tss_id "TSS78727"
chr17	XLOC_063288	TCONS_00075230	class_code "u"	tss_id "TSS66958"
chr18	XLOC_069158	TCONS_00082226	class_code "x"	tss_id "TSS73158"
chr19	XLOC_082222	TCONS_00098766	class_code "u"	tss_id "TSS87343"
chr27	XLOC_134314	TCONS_00161077	class_code "u"	tss_id "TSS142748"
chr8	XLOC_191233	TCONS_00229806	class_code "u"	tss_id "TSS203254"
chr17	XLOC_068068	TCONS_00080766	class_code "u"	tss_id "TSS71950"
chr9	XLOC_204623	TCONS_00245341	class_code "u"	tss_id "TSS217319"
chr6	XLOC_180124	TCONS_00216158	class_code "u"	tss_id "TSS191339"
chr23	XLOC_112542	TCONS_00135121	class_code "u"	tss_id "TSS119595"
chr27	XLOC_130449	TCONS_00156767	class_code "u"	tss_id "TSS138726"
chr10	XLOC_017297	TCONS_00020539	class_code "u"	tss_id "TSS18270"
chr20	XLOC_094569	TCONS_00114047	class_code "u"	tss_id "TSS100574"
chr28	XLOC_135131	TCONS_00161912	class_code "u"	tss_id "TSS143576"
chr22	XLOC_107753	TCONS_00129246	class_code "u"	tss_id "TSS114447"
chr22	XLOC_109300	TCONS_00131213	class_code "x"	tss_id "TSS116133"
chr6	XLOC_179335	TCONS_00215215	class_code "u"	tss_id "TSS190501"
chr20	XLOC_094740	TCONS_00114257	class_code "x"	tss_id "TSS100755"
chr9	XLOC_206315	TCONS_00247363	class_code "x"	tss_id "TSS219106"
chr1	XLOC_011349	TCONS_00013387	class_code "u"	tss_id "TSS11964"
chr3	XLOC_148572	TCONS_00178492	class_code "u"	tss_id "TSS157944"
chr14	XLOC_049018	TCONS_00058077	class_code "u"	tss_id "TSS51817"
chr18	XLOC_073533	TCONS_00087613	class_code "u"	tss_id "TSS77876"
chr4	XLOC_162954	TCONS_00195713	class_code "x"	tss_id "TSS173158"
chr2	XLOC_092615	TCONS_00111548	class_code "u"	tss_id "TSS98443"
chr21	XLOC_102515	TCONS_00123214	class_code "u"	tss_id "TSS108932"
chr3	XLOC_151046	TCONS_00181748	class_code "x"	tss_id "TSS160632"
chr17	XLOC_064691	TCONS_00076743	class_code "u"	tss_id "TSS68389"
chrX	XLOC_210012	TCONS_00251576	class_code "u"	tss_id "TSS222977"
chr16	XLOC_058971	TCONS_00070151	class_code "u"	tss_id "TSS62389"
chr10	XLOC_018130	TCONS_00021607	class_code "u"	tss_id "TSS19165"
chr7	XLOC_188842	TCONS_00226939	class_code "u"	tss_id "TSS200732"
chr23	XLOC_113916	TCONS_00136787	class_code "u"	tss_id "TSS121049"
chr16	XLOC_057935	TCONS_00068799	class_code "u"	tss_id "TSS61267"
chr11	XLOC_030631	TCONS_00036545	class_code "u"	tss_id "TSS32367"
chr19	XLOC_082118	TCONS_00098605	class_code "u"	tss_id "TSS87220"
chr10	XLOC_018079	TCONS_00021512	class_code "u"	tss_id "TSS19099"
chr2	XLOC_087750	TCONS_00105639	class_code "u"	tss_id "TSS93279"
chr5	XLOC_168372	TCONS_00202272	class_code "u"	tss_id "TSS178943"
chr14	XLOC_048547	TCONS_00057517	class_code "u"	tss_id "TSS51321"
chr13	XLOC_039567	TCONS_00046952	class_code "u"	tss_id "TSS41819"
chr1	XLOC_005672	TCONS_00006828	class_code "u"	tss_id "TSS6013"
chr1	XLOC_010230	TCONS_00012111	class_code "u"	tss_id "TSS10795"
chr5	XLOC_167760	TCONS_00201617	class_code "u"	tss_id "TSS178314"
chr3	XLOC_146004	TCONS_00175349	class_code "u"	tss_id "TSS155215"
chr20	XLOC_099331	TCONS_00119434	class_code "u"	tss_id "TSS105539"
chr7	XLOC_188030	TCONS_00225947	class_code "u"	tss_id "TSS199869"
chrX	XLOC_208102	TCONS_00249342	class_code "u"	tss_id "TSS220978"
chr25	XLOC_124410	TCONS_00149576	class_code "u"	tss_id "TSS132307"
chr29	XLOC_141648	TCONS_00169757	class_code "u"	tss_id "TSS150496"
chr16	XLOC_063029	TCONS_00074922	class_code "u"	tss_id "TSS66686"
chr21	XLOC_100354	TCONS_00120613	class_code "u"	tss_id "TSS106624"
chr10	XLOC_014828	TCONS_00017511	class_code "u"	tss_id "TSS15657"
chr16	XLOC_057935	TCONS_00068827	class_code "u"	tss_id "TSS61271"
chr6	XLOC_177795	TCONS_00213478	class_code "u"	tss_id "TSS188901"
chr17	XLOC_065372	TCONS_00077614	class_code "u"	tss_id "TSS69110"
chr21	XLOC_103179	TCONS_00124031	class_code "u"	tss_id "TSS109648"
chr21	XLOC_099966	TCONS_00120162	class_code "u"	tss_id "TSS106214"
chr23	XLOC_115175	TCONS_00138403	class_code "x"	tss_id "TSS122419"
chr23	XLOC_113205	TCONS_00135992	class_code "u"	tss_id "TSS120303"
chr2	XLOC_088241	TCONS_00106304	class_code "x"	tss_id "TSS93805"
chrX	XLOC_210000	TCONS_00251549	class_code "u"	tss_id "TSS222961"
chr7	XLOC_185546	TCONS_00222898	class_code "x"	tss_id "TSS197199"
chr7	XLOC_185272	TCONS_00222583	class_code "u"	tss_id "TSS196910"
chr22	XLOC_105260	TCONS_00126423	class_code "u"	tss_id "TSS111839"
chr9	XLOC_204580	TCONS_00245292	class_code "u"	tss_id "TSS217275"
chr2	XLOC_090277	TCONS_00108799	class_code "x"	tss_id "TSS95977"
chr12	XLOC_034983	TCONS_00041597	class_code "u"	tss_id "TSS36971"
chr27	XLOC_133720	TCONS_00160333	class_code "x"	tss_id "TSS142114"
chr18	XLOC_069748	TCONS_00082849	class_code "u"	tss_id "TSS73761"
chr15	XLOC_051552	TCONS_00061044	class_code "x"	tss_id "TSS54483"
chr1	XLOC_009713	TCONS_00011486	class_code "u"	tss_id "TSS10251"
chr13	XLOC_039552	TCONS_00046932	class_code "u"	tss_id "TSS41804"
chr14	XLOC_044731	TCONS_00053148	class_code "u"	tss_id "TSS47321"
chr8	XLOC_193237	TCONS_00232008	class_code "x"	tss_id "TSS205327"
chr26	XLOC_127107	TCONS_00152904	class_code "u"	tss_id "TSS135201"
chrX	XLOC_207911	TCONS_00249145	class_code "u"	tss_id "TSS220781"
chr15	XLOC_052597	TCONS_00062288	class_code "u"	tss_id "TSS55589"
chr22	XLOC_106557	TCONS_00127903	class_code "u"	tss_id "TSS113193"
chr10	XLOC_013796	TCONS_00016269	class_code "u"	tss_id "TSS14559"
chr1	XLOC_012083	TCONS_00014259	class_code "u"	tss_id "TSS12750"
chr21	XLOC_104851	TCONS_00125978	class_code "u"	tss_id "TSS111417"
chr5	XLOC_163803	TCONS_00196615	class_code "u"	tss_id "TSS174027"
chrX	XLOC_208690	TCONS_00250024	class_code "u"	tss_id "TSS221602"
chr20	XLOC_095466	TCONS_00115108	class_code "u"	tss_id "TSS101521"
chr6	XLOC_178245	TCONS_00213979	class_code "u"	tss_id "TSS189364"
chr8	XLOC_197537	TCONS_00237017	class_code "u"	tss_id "TSS209863"
chr16	XLOC_057935	TCONS_00068801	class_code "u"	tss_id "TSS61268"
chr9	XLOC_203420	TCONS_00243957	class_code "u"	tss_id "TSS216070"
chrX	XLOC_214642	TCONS_00256989	class_code "u"	tss_id "TSS227850"
chr21	XLOC_100169	TCONS_00120402	class_code "u"	tss_id "TSS106429"
chr7	XLOC_183023	TCONS_00219848	class_code "u"	tss_id "TSS194495"
chr11	XLOC_026724	TCONS_00031857	class_code "u"	tss_id "TSS28212"
chr21	XLOC_101491	TCONS_00121987	class_code "u"	tss_id "TSS107825"
chr17	XLOC_068397	TCONS_00081266	class_code "u"	tss_id "TSS72326"
chr21	XLOC_102394	TCONS_00123090	class_code "u"	tss_id "TSS108809"
chr12	XLOC_034279	TCONS_00040701	class_code "u"	tss_id "TSS36206"
chr8	XLOC_197909	TCONS_00237451	class_code "u"	tss_id "TSS210248"
chr27	XLOC_133666	TCONS_00160268	class_code "u"	tss_id "TSS142055"
chr1	XLOC_005672	TCONS_00006810	class_code "u"	tss_id "TSS6014"
chr23	XLOC_116426	TCONS_00139846	class_code "u"	tss_id "TSS123751"
chr27	XLOC_130471	TCONS_00156845	class_code "u"	tss_id "TSS138756"
chr3	XLOC_152621	TCONS_00183683	class_code "x"	tss_id "TSS162291"
chr19	XLOC_079312	TCONS_00095030	class_code "x"	tss_id "TSS84165"
chr2	XLOC_089268	TCONS_00107649	class_code "u"	tss_id "TSS94925"
chr21	XLOC_102028	TCONS_00122659	class_code "u"	tss_id "TSS108421"
chrX	XLOC_210000	TCONS_00251550	class_code "u"	tss_id "TSS222961"
chr18	XLOC_072083	TCONS_00085713	class_code "u"	tss_id "TSS76272"
chr11	XLOC_030571	TCONS_00036476	class_code "u"	tss_id "TSS32304"
chr16	XLOC_056937	TCONS_00067595	class_code "u"	tss_id "TSS60215"
chr3	XLOC_151949	TCONS_00182869	class_code "u"	tss_id "TSS161579"
chr16	XLOC_062983	TCONS_00074868	class_code "u"	tss_id "TSS66640"
chr29	XLOC_142026	TCONS_00170165	class_code "x"	tss_id "TSS150883"
chr20	XLOC_095975	TCONS_00115676	class_code "u"	tss_id "TSS102045"
chr21	XLOC_099953	TCONS_00120147	class_code "u"	tss_id "TSS106200"
chr18	XLOC_070697	TCONS_00083985	class_code "u"	tss_id "TSS74770"
chr16	XLOC_057777	TCONS_00068609	class_code "x"	tss_id "TSS61103"
chr19	XLOC_078194	TCONS_00093539	class_code "x"	tss_id "TSS82947"
chr7	XLOC_185584	TCONS_00222936	class_code "u"	tss_id "TSS197237"
chr13	XLOC_039567	TCONS_00046956	class_code "u"	tss_id "TSS41820"
chr27	XLOC_130471	TCONS_00156848	class_code "u"	tss_id "TSS138757"
chr16	XLOC_058161	TCONS_00069112	class_code "u"	tss_id "TSS61518"
chr5	XLOC_170569	TCONS_00204878	class_code "u"	tss_id "TSS181265"
chr13	XLOC_038329	TCONS_00045392	class_code "u"	tss_id "TSS40476"
chr1	XLOC_005672	TCONS_00006825	class_code "u"	tss_id "TSS6017"
chr28	XLOC_138882	TCONS_00166384	class_code "x"	tss_id "TSS147539"
chr13	XLOC_042497	TCONS_00050422	class_code "u"	tss_id "TSS44912"
chr12	XLOC_032153	TCONS_00038285	class_code "u"	tss_id "TSS33958"
chr3	XLOC_147379	TCONS_00177026	class_code "x"	tss_id "TSS156674"
chr7	XLOC_187199	TCONS_00224863	class_code "u"	tss_id "TSS198954"
chr23	XLOC_113323	TCONS_00136128	class_code "u"	tss_id "TSS120426"
chr16	XLOC_057935	TCONS_00068803	class_code "u"	tss_id "TSS61268"
chr9	XLOC_203909	TCONS_00244524	class_code "u"	tss_id "TSS216583"
chr16	XLOC_060300	TCONS_00071666	class_code "u"	tss_id "TSS63789"
chr7	XLOC_189512	TCONS_00227759	class_code "u"	tss_id "TSS201443"
chr18	XLOC_075024	TCONS_00089359	class_code "u"	tss_id "TSS79455"
chr3	XLOC_147953	TCONS_00177777	class_code "u"	tss_id "TSS157300"
chr14	XLOC_049411	TCONS_00058553	class_code "u"	tss_id "TSS52226"
chr13	XLOC_042630	TCONS_00050604	class_code "u"	tss_id "TSS45068"
chr10	XLOC_016677	TCONS_00019836	class_code "u"	tss_id "TSS17630"
chr18	XLOC_070620	TCONS_00083887	class_code "u"	tss_id "TSS74682"
chr11	XLOC_026741	TCONS_00031869	class_code "u"	tss_id "TSS28233"
chr2	XLOC_092053	TCONS_00110874	class_code "u"	tss_id "TSS97851"
chr2	XLOC_091092	TCONS_00109756	class_code "u"	tss_id "TSS96840"
chr7	XLOC_187408	TCONS_00225166	class_code "x"	tss_id "TSS199200"
chr7	XLOC_182447	TCONS_00219107	class_code "u"	tss_id "TSS193863"
chr7	XLOC_189503	TCONS_00227750	class_code "u"	tss_id "TSS201434"
chr14	XLOC_046983	TCONS_00055715	class_code "u"	tss_id "TSS49684"
chr28	XLOC_135707	TCONS_00162561	class_code "u"	tss_id "TSS144173"
chr8	XLOC_195530	TCONS_00234732	class_code "u"	tss_id "TSS207754"
chr17	XLOC_066698	TCONS_00079190	class_code "u"	tss_id "TSS70516"
chr27	XLOC_130636	TCONS_00156997	class_code "x"	tss_id "TSS138941"
chr22	XLOC_110587	TCONS_00132730	class_code "x"	tss_id "TSS117492"
chr4	XLOC_154785	TCONS_00186314	class_code "u"	tss_id "TSS164588"
chr19	XLOC_082222	TCONS_00098767	class_code "u"	tss_id "TSS87343"
chr18	XLOC_070960	TCONS_00084264	class_code "u"	tss_id "TSS75034"
chrX	XLOC_210026	TCONS_00251602	class_code "u"	tss_id "TSS222996"
chr5	XLOC_169209	TCONS_00203237	class_code "u"	tss_id "TSS179802"
chr17	XLOC_064846	TCONS_00076948	class_code "u"	tss_id "TSS68561"
chr10	XLOC_019157	TCONS_00022832	class_code "u"	tss_id "TSS20240"
chr22	XLOC_108796	TCONS_00130617	class_code "u"	tss_id "TSS115599"
chr3	XLOC_146414	TCONS_00175829	class_code "u"	tss_id "TSS155646"
chr9	XLOC_205740	TCONS_00246666	class_code "u"	tss_id "TSS218499"
chr14	XLOC_044178	TCONS_00052449	class_code "u"	tss_id "TSS46709"
chr7	XLOC_184150	TCONS_00221323	class_code "u"	tss_id "TSS195739"
chr5	XLOC_167654	TCONS_00201494	class_code "u"	tss_id "TSS178201"
chr26	XLOC_128291	TCONS_00154364	class_code "u"	tss_id "TSS136478"
chr23	XLOC_112879	TCONS_00135627	class_code "u"	tss_id "TSS119969"
chr25	XLOC_123207	TCONS_00147990	class_code "u"	tss_id "TSS130970"
chr18	XLOC_076139	TCONS_00090769	class_code "x"	tss_id "TSS80652"
chr2	XLOC_094446	TCONS_00113918	class_code "x"	tss_id "TSS100448"
chrX	XLOC_211049	TCONS_00252836	class_code "u"	tss_id "TSS224076"
chr14	XLOC_046193	TCONS_00054863	class_code "u"	tss_id "TSS48854"
chr12	XLOC_033446	TCONS_00039761	class_code "u"	tss_id "TSS35325"
chr18	XLOC_073871	TCONS_00088009	class_code "u"	tss_id "TSS78236"
chr5	XLOC_165457	TCONS_00198642	class_code "x"	tss_id "TSS175833"
chr29	XLOC_141188	TCONS_00169208	class_code "u"	tss_id "TSS150010"
chr5	XLOC_164811	TCONS_00197907	class_code "u"	tss_id "TSS175142"
[truncated: 1,982 more rows]
