# Supplementary material for: Genome-wide identification and characterization of long non-coding RNAs in developmental skeletal muscle of fetal goat
Source: BMC Genomics. 2016 Aug 22;17(1):666. doi: 10.1186/s12864-016-3009-3 (PMC4994410; doi:10.1186/s12864-016-3009-3)
Supplement: Additional file 4: Table S3. — List of differentially expressed lncRNAs from four skeletal muscle developmental stages. (XLSX 122 kb) [file 12864_2016_3009_MOESM4_ESM.xlsx]

## Sheet: E45-vs-B3.lncRNA
id	E45_count	B3_count	E45_fpkm	B3_fpkm	log2(FC)	Pvalue	FDR	significant
TCONS_00000715	72	420.333	1.75333	7.26333	2.05053	0.000869999	0.00284936	yes
TCONS_00006810	145	64.3333	1.64333	0.566667	-1.53605	0.00122426	0.00383144	yes
TCONS_00009299	65.6667	16.6667	8.73	1.71333	-2.34918	4.08107e-05	0.000198869	yes
TCONS_00013577	29	3	22.65	1.92333	-3.55783	0.000511399	0.00179612	yes
TCONS_00013760	61.6667	17	2.54	0.513333	-2.30686	0.000277105	0.00105324	yes
TCONS_00013761	68.6667	23.6667	3.1	0.793333	-1.96627	0.000139519	0.000579641	yes
TCONS_00013988	108	19.3333	3.85333	0.553333	-2.79989	1.07548e-05	6.20687e-05	yes
TCONS_00014004	541.333	44.6667	52.8767	3.6	-3.87656	5.95316e-08	6.39561e-07	yes
TCONS_00017511	604.333	125.333	3.5	0.586667	-2.57674	0.000118045	0.000501236	yes
TCONS_00017514	1443.67	340	5.16	0.946667	-2.44644	4.96077e-06	3.15244e-05	yes
TCONS_00017518	913	183	4.67	0.72	-2.69735	1.28949e-07	1.2629e-06	yes
TCONS_00017520	845.667	191.667	3.92333	0.696667	-2.49354	3.86543e-05	0.000189619	yes
TCONS_00017727	195.333	14	18.7733	1.08333	-4.11514	2.27459e-13	8.84098e-12	yes
TCONS_00023525	443.667	53.3333	44.81	4.27	-3.39151	1.83513e-12	5.81062e-11	yes
TCONS_00024129	57	19	2.79	0.686667	-2.02258	0.00136087	0.00419066	yes
TCONS_00024963	209.333	15	11.5933	0.66	-4.13469	7.03736e-08	7.38982e-07	yes
TCONS_00026659	151.667	58.6667	3.93667	1.19	-1.72601	0.000327652	0.0012181	yes
TCONS_00030343	283	58.6667	3.18667	0.51	-2.64348	1.04492e-06	8.00697e-06	yes
TCONS_00031198	143	76.3333	3.45667	1.37667	-1.3282	0.00157232	0.00474986	yes
TCONS_00031225	203	59.3333	5.43667	1.19	-2.19176	9.45331e-07	7.32831e-06	yes
TCONS_00031869	67.6667	18.3333	11.3	2.47333	-2.19179	0.000249362	0.000959682	yes
TCONS_00036379	114.333	36	5.92667	1.36333	-2.12008	0.000878333	0.00287311	yes
TCONS_00036560	49.3333	14.6667	2.84333	0.643333	-2.14394	0.000855265	0.0028067	yes
TCONS_00036658	8601.33	1239.67	135.323	15.5333	-3.12297	2.24694e-06	1.57506e-05	yes
TCONS_00036959	40.3333	400.333	0.97	6.8	2.80948	6.31112e-07	5.14976e-06	yes
TCONS_00036960	19.6667	161.333	2.62	16.48	2.65308	4.55338e-05	0.000218642	yes
TCONS_00040123	68.6667	14.6667	4.02	0.656667	-2.61396	2.97977e-06	2.01614e-05	yes
TCONS_00040485	438	227.667	2.59	0.99	-1.38745	0.00125054	0.00390166	yes
TCONS_00041020	237.667	76.3333	5.03	1.22667	-2.03582	9.60155e-05	0.000418352	yes
TCONS_00041022	140.667	41	4.08333	0.903333	-2.17642	1.77407e-06	1.27824e-05	yes
TCONS_00041531	411	197	19.6867	7.24	-1.44316	0.000858382	0.00281544	yes
TCONS_00042170	373.667	151.667	1.85667	0.59	-1.65393	0.00142811	0.00436856	yes
TCONS_00042756	115.667	20.6667	5.43333	0.78	-2.80029	0.000221491	0.000865902	yes
TCONS_00045101	104.667	506	9.53	34.3033	1.8478	0.00102248	0.00328161	yes
TCONS_00046391	356	86	74.3567	15.1267	-2.29737	9.13179e-06	5.37968e-05	yes
TCONS_00046949	53.6667	19.3333	3.56333	0.943333	-1.91739	0.00116014	0.0036603	yes
TCONS_00047452	246.333	62	9.09333	1.74333	-2.38296	2.35205e-08	2.78862e-07	yes
TCONS_00047453	156.667	45.6667	9.86	2.22	-2.15103	2.61404e-06	1.79942e-05	yes
TCONS_00047454	348.333	62.6667	82.02	12.1967	-2.74949	6.89245e-11	1.53927e-09	yes
TCONS_00048935	22.6667	1.66667	10.6933	0.8	-3.74057	7.15496e-05	0.000323642	yes
TCONS_00049460	159	57.3333	2.25	0.57	-1.98089	0.00154267	0.00467167	yes
TCONS_00051777	1681.67	13284.7	873.987	6114.89	2.80664	0.000108805	0.000466795	yes
TCONS_00053148	130.667	26	4.97333	0.75	-2.72925	6.92924e-06	4.22407e-05	yes
TCONS_00053528	79.3333	29	2.10333	0.55	-1.93517	0.000701807	0.00236508	yes
TCONS_00055886	4.66667	71.3333	0.613333	7.38667	3.59018	2.95624e-05	0.0001499	yes
TCONS_00056867	78.3333	10.3333	7.20667	0.743333	-3.27725	2.3921e-05	0.000124461	yes
TCONS_00058553	347.667	44.6667	6.31667	0.606667	-3.38019	2.12757e-12	6.64245e-11	yes
TCONS_00060892	744.667	89	12.47	1.16333	-3.42213	3.86487e-09	5.58666e-08	yes
TCONS_00062287	0.666667	23.6667	0.533333	17.9733	5.07468	0.000147049	0.000606863	yes
TCONS_00062313	84	575.333	9.64	53.53	2.47324	2.41641e-06	1.68141e-05	yes
TCONS_00063797	16	303	1.28333	18.6833	3.86378	7.03669e-10	1.20672e-08	yes
TCONS_00064893	2957.67	182.333	16.18	0.786667	-4.36232	1.45295e-09	2.32197e-08	yes
TCONS_00064895	4386	264.667	16.9033	0.793333	-4.41324	1.31415e-11	3.43796e-10	yes
TCONS_00067162	120	37.6667	2.18333	0.523333	-2.06073	0.000160977	0.000655909	yes
TCONS_00067310	225	107.667	11.1133	3.97333	-1.48387	0.000298077	0.00112173	yes
TCONS_00067593	920	125.333	28.62	3.00333	-3.25239	1.12832e-10	2.38445e-09	yes
TCONS_00067594	431	58.3333	12.9067	1.37333	-3.23236	1.56173e-09	2.47739e-08	yes
TCONS_00067595	58	8.66667	46.9567	6.99333	-2.74728	0.000396333	0.00143689	yes
TCONS_00069541	264.333	49.3333	4.86333	0.7	-2.79652	1.07278e-09	1.76858e-08	yes
TCONS_00071459	1513	233.667	65.1933	7.58	-3.10445	2.97602e-10	5.61183e-09	yes
TCONS_00073080	318.667	56.3333	4.19	0.55	-2.92945	1.48017e-08	1.84005e-07	yes
TCONS_00074305	16.3333	121	0.73	3.97667	2.44559	7.08241e-05	0.000320945	yes
TCONS_00074815	9.66667	5825	0.6	230.773	8.5873	0.000840186	0.00276501	yes
TCONS_00077749	65	25.3333	12.1967	3.78333	-1.68876	0.0014501	0.00442782	yes
TCONS_00077864	153	20	5.82	0.59	-3.30223	2.13211e-11	5.34022e-10	yes
TCONS_00078404	697.333	332	4.85	1.69	-1.52096	0.000750903	0.00251038	yes
TCONS_00078409	695	331.667	4.90667	1.7	-1.52921	0.000871834	0.00285419	yes
TCONS_00078651	223.667	49.3333	4.87	0.85	-2.51839	1.65509e-06	1.20275e-05	yes
TCONS_00078652	250.333	48	5.46	0.83	-2.71772	3.07841e-07	2.7275e-06	yes
TCONS_00079181	16.6667	83.3333	5.61	24.93	2.15181	0.00103131	0.00330651	yes
TCONS_00080069	281.667	103	115.87	37.9967	-1.60856	1.51039e-05	8.33361e-05	yes
TCONS_00080070	312.667	114.333	107.807	34.46	-1.64545	2.17563e-05	0.000114477	yes
TCONS_00080763	111.333	34	17.4167	4.27333	-2.02703	3.95631e-06	2.58512e-05	yes
TCONS_00081005	144.333	42.6667	2.44667	0.513333	-2.25285	0.000589963	0.00203419	yes
TCONS_00081177	26.6667	237.333	2.44	17.8033	2.86719	0.0010721	0.00341651	yes
TCONS_00081179	6.66667	270.667	2.56667	92.0233	5.16403	4.52457e-06	2.90778e-05	yes
TCONS_00081266	96	48	5.81667	2.22333	-1.38747	0.00127774	0.00397442	yes
TCONS_00081627	488.667	13.6667	32.1767	0.676667	-5.57143	1.03394e-25	6.46448e-23	yes
TCONS_00083123	333	73	4.38333	0.713333	-2.61938	8.9991e-09	1.18318e-07	yes
TCONS_00085713	43.6667	6.33333	9.86	1.19	-3.05063	2.44812e-05	0.000127	yes
TCONS_00085825	230.667	44.6667	12.89	2.00333	-2.68578	1.10192e-06	8.40229e-06	yes
TCONS_00086369	981.667	432	20.7233	6.65	-1.63983	0.000302901	0.00113683	yes
TCONS_00087024	462.333	72.3333	5.34333	0.636667	-3.06913	5.34712e-11	1.22551e-09	yes
TCONS_00087932	208	34.3333	9.91667	1.21667	-3.02692	3.15013e-07	2.78266e-06	yes
TCONS_00088771	160.667	29.3333	6.88667	0.913333	-2.91459	1.15957e-06	8.79698e-06	yes
TCONS_00090409	57.3333	13.3333	5.85	1.07667	-2.44186	3.91018e-05	0.000191561	yes
TCONS_00091279	40.6667	5.33333	88.6633	10.4333	-3.08714	0.000969593	0.00313401	yes
TCONS_00091280	32.3333	5	134.59	54.1	-1.31487	0.000593292	0.00204365	yes
TCONS_00093276	79.6667	5.66667	13.88	0.766667	-4.17826	4.63366e-09	6.56374e-08	yes
TCONS_00094115	812.667	245	10.0833	2.36667	-2.09104	0.00015148	0.000622755	yes
TCONS_00094851	77.6667	12	4.81667	0.583333	-3.04564	2.72541e-06	1.86871e-05	yes
TCONS_00095853	53	13.3333	3.84	0.736667	-2.38202	0.000150409	0.000619059	yes
TCONS_00099309	24.3333	960	1.18	34.1833	4.85643	2.58141e-18	3.00787e-16	yes
TCONS_00100120	32	6	9.62667	1.63333	-2.55922	0.00147539	0.00449301	yes
TCONS_00100390	127	41	5.52333	1.34333	-2.03972	2.414e-06	1.67993e-05	yes
TCONS_00100509	148.667	21.6667	6.89667	0.756667	-3.18817	1.14582e-07	1.13675e-06	yes
TCONS_00102729	277.667	67	2.98667	0.523333	-2.51273	1.64132e-06	1.1943e-05	yes
TCONS_00103082	201	33.3333	4.36333	0.56	-2.96193	5.42947e-06	3.41391e-05	yes
TCONS_00106891	862.333	365	32.6833	10.4833	-1.64046	0.000241691	0.00093422	yes
TCONS_00107294	536.667	165.333	3.32667	0.743333	-2.162	1.19984e-05	6.82163e-05	yes
TCONS_00107583	164.667	10.3333	32.7267	1.64333	-4.31577	1.0372e-07	1.04046e-06	yes
TCONS_00107585	98.6667	1.66667	40.19	0.6	-6.06573	2.30815e-12	7.13051e-11	yes
TCONS_00107599	458	57.6667	33.6733	3.39	-3.31225	1.23244e-09	2.00282e-08	yes
TCONS_00110129	761.333	227.333	2.49	0.573333	-2.1187	2.51873e-05	0.000130308	yes
TCONS_00110130	150.333	40	2.65	0.55	-2.26849	1.55877e-05	8.57854e-05	yes
TCONS_00110150	2513	385.667	188.25	22.57	-3.06017	8.7596e-10	1.47234e-08	yes
TCONS_00110348	44.6667	8.66667	4.46333	0.67	-2.73589	3.09185e-05	0.000155958	yes
TCONS_00110442	50.3333	8	5.73	0.716667	-2.99916	0.000162045	0.000659852	yes
TCONS_00113257	1498	460	155.097	36.67	-2.0805	2.82736e-06	1.92796e-05	yes
TCONS_00113272	1666.67	596	117.12	31.22	-1.90745	4.30522e-05	0.000208212	yes
TCONS_00113293	3505	1057	42.0367	8.98333	-2.22633	0.000173845	0.000701003	yes
TCONS_00113383	243.667	82.6667	3.55	0.886667	-2.00136	2.77768e-06	1.89896e-05	yes
TCONS_00113384	218.667	83.6667	3.21667	0.903333	-1.83224	1.81681e-05	9.79877e-05	yes
TCONS_00113385	334.667	106	4.87667	1.15	-2.08426	6.25678e-07	5.1114e-06	yes
TCONS_00113386	217.667	93.6667	3.19667	1.02	-1.648	7.51472e-05	0.000337809	yes
TCONS_00113387	286.333	124.333	4.22667	1.34	-1.65729	0.000103233	0.000445731	yes
TCONS_00113643	416.333	62.3333	7.81	0.91	-3.10138	6.64358e-08	7.04252e-07	yes
TCONS_00113893	291.667	74	16.6667	3.33	-2.32337	2.91697e-05	0.000148113	yes
TCONS_00116324	307.333	83.3333	12.3433	2.6	-2.24715	5.74075e-07	4.73694e-06	yes
TCONS_00119022	774.333	164	6.06333	0.94	-2.68938	3.79557e-08	4.28106e-07	yes
TCONS_00119136	222.333	87	4.07667	1.11667	-1.86819	0.000264572	0.00101167	yes
TCONS_00120340	91.6667	27	2.67	0.583333	-2.19445	0.00119019	0.00373888	yes
TCONS_00122257	8223.67	728.333	14.5933	0.99	-3.88174	2.95114e-13	1.11675e-11	yes
TCONS_00122258	7323.67	684.333	12.5267	0.896667	-3.80429	4.19311e-13	1.53676e-11	yes
TCONS_00122259	348.333	22.6667	36.65	1.94333	-4.23721	6.36148e-12	1.78909e-10	yes
TCONS_00122267	374.667	23	55.3267	2.82333	-4.2925	9.04465e-09	1.18836e-07	yes
TCONS_00122277	111.333	26	5.00333	0.86	-2.54048	3.05063e-06	2.05785e-05	yes
TCONS_00122286	575.667	57.3333	6.72	0.513333	-3.71049	1.70622e-13	6.82661e-12	yes
TCONS_00122292	263.667	44.6667	6.68667	0.87	-2.9422	2.70575e-09	4.06583e-08	yes
TCONS_00122293	112.667	25	3.74667	0.606667	-2.62663	1.7197e-07	1.6269e-06	yes
TCONS_00122296	617.333	68.6667	6.93	0.583333	-3.57046	7.39986e-11	1.63558e-09	yes
TCONS_00122755	172.667	26	4.67	0.543333	-3.10351	1.65241e-09	2.60643e-08	yes
TCONS_00122756	130.333	15.6667	18.4833	1.78	-3.37628	7.17012e-11	1.59047e-09	yes
TCONS_00123032	11	88	1.26	7.57667	2.58814	0.000261851	0.00100215	yes
TCONS_00123033	30.6667	522.667	2.72333	34.6933	3.67121	7.64963e-14	3.30955e-12	yes
TCONS_00124600	114.667	10.6667	11.4433	0.856667	-3.73963	1.46408e-11	3.79993e-10	yes
TCONS_00124931	245	67.6667	4.22	0.87	-2.27816	1.14093e-06	8.66967e-06	yes
TCONS_00125978	108.333	35.3333	2.05	0.51	-2.00705	0.000166564	0.000675668	yes
TCONS_00127238	602.333	187	3.00667	0.65	-2.20965	0.000729716	0.00244731	yes
TCONS_00127903	980.333	297.667	14.0167	3.24667	-2.11011	7.62716e-06	4.59357e-05	yes
TCONS_00129246	936.333	121.333	18.6367	1.92	-3.27897	1.30833e-06	9.79829e-06	yes
TCONS_00130599	141	20.6667	7.68333	0.886667	-3.11527	3.99798e-08	4.48369e-07	yes
TCONS_00130600	258.333	58	3.77	0.663333	-2.50676	1.0376e-06	7.95966e-06	yes
TCONS_00130714	570.333	263.667	2.94	0.97	-1.59976	0.00142863	0.00436967	yes
TCONS_00132499	2249.67	432	6.18	0.893333	-2.79034	1.08218e-08	1.39451e-07	yes
TCONS_00132502	854.333	216	4.41333	0.843333	-2.38769	2.23301e-07	2.05035e-06	yes
TCONS_00133044	134.667	18.6667	13.02	1.42667	-3.19001	3.33861e-10	6.21789e-09	yes
TCONS_00133045	1124.33	247	106.153	18.1567	-2.54758	1.60601e-07	1.53442e-06	yes
TCONS_00133046	229.667	51.3333	21.5667	3.71667	-2.53672	3.72749e-08	4.21021e-07	yes
TCONS_00134192	114	32.6667	33.19	8.24333	-2.00945	3.02617e-06	2.04283e-05	yes
TCONS_00134193	135.333	42.3333	51.4433	14.72	-1.80521	6.75028e-06	4.13184e-05	yes
TCONS_00136083	544	107.667	37.7733	5.89	-2.68103	3.52993e-07	3.08289e-06	yes
TCONS_00136087	92	21.3333	3.74	0.68	-2.45943	1.01364e-05	5.8987e-05	yes
TCONS_00136252	108.667	11.3333	6.25333	0.516667	-3.59732	1.90952e-10	3.79283e-09	yes
TCONS_00136907	339.333	42.3333	13.3533	1.34	-3.3169	3.42947e-08	3.91078e-07	yes
TCONS_00136908	328.667	55.3333	10.9667	1.5	-2.87009	7.31821e-06	4.43331e-05	yes
TCONS_00137015	244.333	96.6667	6.76333	2.05	-1.72211	7.98486e-05	0.000356247	yes
TCONS_00148104	406.667	95	11.9833	2.19	-2.45203	1.1374e-06	8.64614e-06	yes
TCONS_00148227	591	154	5.24667	1.02667	-2.35343	4.37094e-07	3.72724e-06	yes
TCONS_00149503	248.667	62.3333	3.08333	0.583333	-2.4021	3.90078e-08	4.38555e-07	yes
TCONS_00150353	64.3333	3.66667	15.06	0.696667	-4.43411	1.42002e-09	2.27325e-08	yes
TCONS_00151528	1133	244	33.2933	5.59	-2.57431	4.98588e-07	4.18777e-06	yes
TCONS_00152888	505.667	111.333	9.25	1.56333	-2.56483	1.21913e-07	1.20264e-06	yes
TCONS_00152903	216.667	89.6667	4.02667	1.22	-1.7227	0.000210932	0.00082956	yes
TCONS_00152904	672	240.667	6.17667	1.58	-1.9669	0.00013747	0.000572345	yes
TCONS_00154631	213.333	49.3333	99.6867	21.2933	-2.227	0.000128183	0.000538795	yes
TCONS_00155296	1322.67	414	21.68	5.04333	-2.10392	2.87092e-06	1.95357e-05	yes
TCONS_00158646	568.333	101.333	21.5667	2.95	-2.87002	1.15324e-08	1.47737e-07	yes
TCONS_00158647	564.667	89.6667	20.8067	2.52667	-3.04174	9.44946e-10	1.57408e-08	yes
TCONS_00158648	521.667	97	21.3633	3.04	-2.81299	6.03122e-09	8.27481e-08	yes
TCONS_00158710	294.667	4353.33	2.65667	26.3033	3.30756	5.19819e-05	0.000245033	yes
TCONS_00158723	313	3950.67	2.05667	17.39	3.07988	0.000152979	0.000627949	yes
TCONS_00161018	174.333	1586.33	8.23667	60.3467	2.87314	0.000128324	0.000539335	yes
TCONS_00161621	50.3333	9	8.61	1.24667	-2.78794	1.6695e-05	9.08988e-05	yes
TCONS_00164204	5.33333	169	0.896667	24.5867	4.77716	4.1735e-07	3.5769e-06	yes
TCONS_00164342	568	50.3333	50.5067	3.69333	-3.77348	4.30894e-08	4.78758e-07	yes
TCONS_00164344	639.667	61.6667	21.5033	1.67333	-3.68376	1.08499e-06	8.28263e-06	yes
TCONS_00165123	23	125	3.94333	17.3367	2.13634	0.000921427	0.00299705	yes
TCONS_00166037	310	88	6.25333	1.32	-2.24409	1.9467e-07	1.81491e-06	yes
TCONS_00166323	915.333	108.333	33.03	3.06	-3.43217	3.1193e-10	5.85631e-09	yes
TCONS_00167586	111	51	4.32333	1.50667	-1.52078	0.00128661	0.00399789	yes
TCONS_00168541	61.3333	15.6667	6.14667	1.26333	-2.28257	0.000167949	0.000680791	yes
TCONS_00168639	542.667	7079	1.54	15.1333	3.29673	8.03501e-11	1.76133e-09	yes
TCONS_00168640	535	7146.33	1.54	15.46	3.32754	4.134e-11	9.69762e-10	yes
TCONS_00168641	507.667	6317.67	1.43333	13.3633	3.22083	1.00285e-10	2.14774e-09	yes
TCONS_00169340	674.333	10554	79.0133	989.643	3.64674	1.91917e-10	3.80928e-09	yes
TCONS_00169366	205	30.3333	4.82333	0.533333	-3.17692	6.07298e-12	1.7166e-10	yes
TCONS_00169757	254.667	24.3333	73.6067	6.16667	-3.57727	6.69218e-09	9.05268e-08	yes
TCONS_00169819	56.3333	1.33333	30.8967	0.73	-5.40341	5.51364e-11	1.25646e-09	yes
TCONS_00171727	240.667	44	12.6967	1.75667	-2.85354	2.32132e-10	4.50975e-09	yes
TCONS_00182550	1517.67	125	264.17	17.9633	-3.87834	3.86069e-09	5.58351e-08	yes
TCONS_00184643	157	19.3333	6.17	0.59	-3.38648	1.10806e-10	2.35053e-09	yes
TCONS_00184865	123.333	23	4.68333	0.62	-2.9172	0.000513581	0.0018031	yes
TCONS_00190327	33.6667	4	6.02333	0.596667	-3.33557	0.000221065	0.000864382	yes
TCONS_00191118	72.6667	21.3333	4.09333	0.886667	-2.20681	0.000129577	0.000544001	yes
TCONS_00195418	106	33.6667	2.44333	0.553333	-2.14263	8.4358e-05	0.000373977	yes
TCONS_00196047	151	1123.33	21.7333	124.08	2.51329	9.90048e-06	5.77647e-05	yes
TCONS_00196048	482.667	3632.67	40.62	226.543	2.47952	5.73716e-06	3.58014e-05	yes
TCONS_00196831	44.6667	2.33333	12.61	0.526667	-4.58153	1.06016e-07	1.06062e-06	yes
TCONS_00201479	152.333	27.6667	3.64667	0.51	-2.83801	2.20038e-08	2.62663e-07	yes
TCONS_00202602	5	79.3333	0.536667	6.84333	3.6726	2.98564e-05	0.00015116	yes
TCONS_00202603	8.33333	220.667	0.74	15.1067	4.35152	1.19133e-09	1.9445e-08	yes
TCONS_00203265	140	18.3333	15.3733	1.56667	-3.29466	8.67448e-12	2.34513e-10	yes
TCONS_00203670	266	87.6667	4.48	1.1	-2.026	5.76489e-06	3.59486e-05	yes
TCONS_00207353	118	11.6667	6.94333	0.523333	-3.72983	1.96822e-12	6.18644e-11	yes
TCONS_00207660	1743	224	94.97	9.26333	-3.35787	5.77604e-12	1.6393e-10	yes
TCONS_00209585	151	31.3333	5.84	0.893333	-2.7087	2.5524e-08	2.99941e-07	yes
TCONS_00209586	154.667	30.3333	5.91667	0.86	-2.78238	4.1767e-08	4.65843e-07	yes
TCONS_00211246	254.333	56	5.78333	0.93	-2.6366	3.6861e-09	5.35108e-08	yes
TCONS_00211247	75.6667	8.33333	6.20667	0.516667	-3.58651	2.99219e-08	3.47022e-07	yes
TCONS_00211249	370	87.6667	5.96667	1.02333	-2.54365	1.16696e-08	1.49289e-07	yes
TCONS_00211251	391.333	83	6.44333	0.986667	-2.70717	6.36165e-09	8.67066e-08	yes
TCONS_00211525	218	101.667	7.77	2.66667	-1.54288	0.000277577	0.00105471	yes
TCONS_00213377	252	92	10.07	2.77667	-1.85864	8.19681e-05	0.000364597	yes
TCONS_00216507	68.6667	19.6667	10.4767	2.39	-2.1321	0.000157489	0.000643765	yes
TCONS_00216875	128.667	62	5.18333	1.82667	-1.50467	0.000673435	0.00228393	yes
TCONS_00217688	161	29.3333	5.10333	0.706667	-2.85234	5.41541e-09	7.53631e-08	yes
TCONS_00217796	1536.67	210	37.7167	3.95	-3.25528	1.96194e-10	3.88315e-09	yes
TCONS_00218405	8.66667	1335.33	1.03667	128.187	6.95015	6.25551e-07	5.11111e-06	yes
TCONS_00219375	244.333	107.333	5.00667	1.65667	-1.59557	0.000149633	0.000616205	yes
TCONS_00220289	94.6667	12.6667	5.59667	0.58	-3.27044	0.000111675	0.0004778	yes
TCONS_00220923	1556	232.667	79.9433	9.14	-3.12871	9.86295e-10	1.63603e-08	yes
TCONS_00221031	323.333	124.667	2.34	0.673333	-1.79712	4.01564e-05	0.000196092	yes
TCONS_00221125	22.3333	415.667	2.82667	41.4333	3.87362	1.0972e-14	5.73813e-13	yes
TCONS_00225184	65.3333	18	4.32333	0.856667	-2.33534	0.000164482	0.000668437	yes
TCONS_00225199	105	24	4.18667	0.693333	-2.59418	7.1432e-07	5.73077e-06	yes
TCONS_00228265	56.6667	7.33333	6.32	0.656667	-3.26669	0.000155041	0.000635151	yes
TCONS_00229548	267.667	61.6667	3.07333	0.53	-2.53574	2.49177e-07	2.26081e-06	yes
TCONS_00232653	42.6667	272.667	1.66333	7.96	2.25869	0.000485861	0.00171744	yes
TCONS_00232874	63.6667	5.33333	12.9833	0.88	-3.88301	9.88301e-07	7.61938e-06	yes
TCONS_00235146	375	31	16.0067	1.06333	-3.91201	1.11619e-08	1.43319e-07	yes
TCONS_00235226	1111	451.333	58.23	18.1833	-1.67915	0.000167205	0.000678066	yes
TCONS_00235664	2436	1195	12.27	4.41333	-1.47519	0.00134377	0.00414644	yes
TCONS_00237734	101.667	10.3333	11.9767	0.99	-3.59665	5.40117e-06	3.39879e-05	yes
TCONS_00237874	193.667	47	2.81333	0.523333	-2.42648	1.01821e-05	5.91914e-05	yes
TCONS_00245051	13.6667	231.667	0.753333	10.1333	3.74968	1.29078e-07	1.26349e-06	yes
TCONS_00245052	15	240	0.836667	10.4233	3.63902	2.84875e-07	2.54909e-06	yes
TCONS_00249139	3211.67	597.333	82.2033	11.53	-2.8338	1.21075e-08	1.54079e-07	yes
TCONS_00250031	76.6667	21	2.54	0.543333	-2.22492	7.51729e-05	0.000337858	yes
TCONS_00250635	1857.33	68.3333	254.243	7.37	-5.1084	6.47217e-23	2.13903e-20	yes
TCONS_00251159	269.333	113	5.41667	1.70333	-1.66904	9.39443e-05	0.000410159	yes
TCONS_00251160	252.667	116.667	5.12667	1.79333	-1.51538	0.000826582	0.00272782	yes
TCONS_00251161	399.667	165.667	6.09	1.91667	-1.66784	0.000317714	0.00118612	yes
TCONS_00251163	187.667	88.3333	4.92667	1.76667	-1.47958	0.00071438	0.00240223	yes
TCONS_00251578	89.6667	17.6667	3.47667	0.553333	-2.65148	0.000111201	0.00047605	yes
TCONS_00251581	95.3333	29.6667	3.04	0.756667	-2.00634	0.000631946	0.00216019	yes
TCONS_00251598	4338.67	650.667	28.7433	3.2	-3.16708	1.03414e-10	2.21051e-09	yes
TCONS_00251600	3647.67	462	18.1867	1.74	-3.38572	1.66045e-11	4.25034e-10	yes
TCONS_00251601	6242.33	867.667	17.9167	1.86667	-3.26277	6.55036e-11	1.4711e-09	yes
TCONS_00251602	3748	549	14.9533	1.63667	-3.19163	6.45863e-11	1.45226e-09	yes
TCONS_00251604	3727	569.333	14.8567	1.70333	-3.12468	1.99818e-10	3.93951e-09	yes
TCONS_00251605	3876.67	571.667	15.3933	1.71333	-3.16743	1.47181e-10	3.00571e-09	yes
TCONS_00253154	296	39.6667	8.84667	0.933333	-3.24467	2.48678e-10	4.78789e-09	yes
TCONS_00253155	527	82.3333	53.4533	6.75	-2.98532	3.63767e-07	3.16329e-06	yes
TCONS_00253156	1776	405.667	49.8133	8.74333	-2.51028	1.75512e-07	1.65704e-06	yes
TCONS_00254172	60.3333	7.33333	10.77	1.04	-3.37236	0.000709216	0.0023873	yes
TCONS_00254181	92.3333	27	2.38667	0.533333	-2.16189	9.70104e-06	5.67671e-05	yes
TCONS_00255148	753	209.667	3.66667	0.783333	-2.22677	9.48844e-06	5.56279e-05	yes
TCONS_00256931	91	15.6667	5.30333	0.743333	-2.83482	0.000283627	0.00107445	yes
TCONS_00258828	134.333	791.667	12.3167	56.2867	2.19218	2.14938e-06	1.51618e-05	yes

## Sheet: E45-vs-E60.lncRNA
id	E45_count	E60_count	E45_fpkm	E60_fpkm	log2(FC)	Pvalue	FDR	significant
TCONS_00002395	277	689	4.32	9.01	1.0605	0.00011171	0.00192491	yes
TCONS_00014004	541.333	84.5	52.8767	7.455	-2.82635	2.54126e-10	2.08842e-08	yes
TCONS_00017727	195.333	30.5	18.7733	2.62	-2.84105	1.94052e-09	1.26679e-07	yes
TCONS_00022971	66	262	1.41	4.705	1.7385	3.59936e-09	2.20949e-07	yes
TCONS_00023525	443.667	104.5	44.81	9.505	-2.23706	3.02935e-12	3.91378e-10	yes
TCONS_00024373	21.6667	129.5	0.903333	4.605	2.34987	2.65591e-05	0.000578961	yes
TCONS_00030928	63	19.5	2.79333	0.74	-1.91639	9.09437e-05	0.00162505	yes
TCONS_00031225	203	96.5	5.43667	2.195	-1.3085	7.92995e-05	0.00145153	yes
TCONS_00036379	114.333	27.5	5.92667	1.225	-2.27444	4.65717e-06	0.000126084	yes
TCONS_00036773	78	19.5	2.50667	0.535	-2.22816	0.000310632	0.00443963	yes
TCONS_00042756	115.667	29.5	5.43333	1.22	-2.15496	8.39685e-05	0.00152195	yes
TCONS_00046391	356	92	74.3567	18.265	-2.02538	1.60257e-11	1.756e-09	yes
TCONS_00050427	172	1123	0.61	3.285	2.42901	1.20162e-16	4.17217e-14	yes
TCONS_00050428	92.3333	636.5	0.53	3.035	2.51763	3.158e-19	1.62444e-16	yes
TCONS_00053148	130.667	39	4.97333	1.28	-1.95807	1.16466e-06	3.76827e-05	yes
TCONS_00054508	45.6667	5.5	9.49333	1.135	-3.06422	0.000330431	0.00466856	yes
TCONS_00055886	4.66667	152.5	0.613333	18.41	4.90767	2.32493e-14	4.68996e-12	yes
TCONS_00058551	183.667	78	2.18333	0.78	-1.48499	5.44676e-05	0.00106134	yes
TCONS_00058553	347.667	185.5	6.31667	2.835	-1.15581	0.000153427	0.00249007	yes
TCONS_00058558	162	56.5	3.95	1.175	-1.74919	4.41693e-05	0.000892609	yes
TCONS_00064268	562	2992.5	66.5367	316.82	2.25144	1.82851e-16	5.97536e-14	yes
TCONS_00064894	700	365.5	8.67	3.8	-1.19003	1.00969e-05	0.000249411	yes
TCONS_00064896	1073.67	586	8.57333	3.91	-1.13269	1.98742e-05	0.000447002	yes
TCONS_00064897	543	266.5	5.28333	2.18	-1.27712	1.35032e-05	0.000320716	yes
TCONS_00064899	886.333	510.5	3.66333	1.755	-1.06169	8.91563e-05	0.00159929	yes
TCONS_00067560	134.333	61	4.33667	1.655	-1.38976	0.000247836	0.00368333	yes
TCONS_00071459	1513	478	65.1933	17.67	-1.88342	6.02222e-11	5.69946e-09	yes
TCONS_00073080	318.667	70.5	4.19	0.78	-2.4254	4.14395e-08	1.93294e-06	yes
TCONS_00073440	270.667	112.5	2.90667	1.02	-1.5108	1.24166e-05	0.000299128	yes
TCONS_00077749	65	13	12.1967	2.275	-2.42255	0.000222891	0.00338042	yes
TCONS_00081266	96	21	5.81667	1.085	-2.4225	1.56938e-07	6.31777e-06	yes
TCONS_00081627	488.667	243	32.1767	13.795	-1.22187	1.23338e-06	3.95835e-05	yes
TCONS_00087932	208	41.5	9.91667	1.705	-2.54008	1.47682e-08	7.71807e-07	yes
TCONS_00090916	114.333	327.5	7.91	19.57	1.30689	5.08928e-06	0.000136387	yes
TCONS_00091279	40.6667	4.5	88.6633	22.995	-1.94702	0.000110703	0.00190993	yes
TCONS_00094115	812.667	212	10.0833	2.235	-2.17363	2.34331e-09	1.49632e-07	yes
TCONS_00099309	24.3333	131.5	1.18	5.455	2.20879	2.23503e-07	8.68895e-06	yes
TCONS_00100509	148.667	38	6.89667	1.515	-2.18658	1.93707e-08	9.85457e-07	yes
TCONS_00101666	19.3333	218	0.546667	5.115	3.226	1.05522e-13	1.83318e-11	yes
TCONS_00107585	98.6667	10.5	40.19	5.085	-2.98252	1.27329e-05	0.000305162	yes
TCONS_00107599	458	186.5	33.6733	12.115	-1.47481	8.82844e-06	0.000220914	yes
TCONS_00110150	2513	862	188.25	57.045	-1.72248	1.70402e-08	8.76531e-07	yes
TCONS_00113071	2061.67	503.5	47.16	9.725	-2.27779	7.91199e-10	5.76828e-08	yes
TCONS_00113293	3505	1176.5	42.0367	11.88	-1.82311	6.32092e-09	3.65023e-07	yes
TCONS_00113643	416.333	175	7.81	2.79	-1.48506	3.56606e-06	0.000100156	yes
TCONS_00119435	420.333	229.5	1.61333	0.73	-1.14408	1.45147e-05	0.000341962	yes
TCONS_00119440	431	245.5	1.76333	0.835	-1.07846	7.28297e-05	0.00135317	yes
TCONS_00119888	122.667	38.5	6.69333	1.82	-1.87879	7.36719e-07	2.51708e-05	yes
TCONS_00122258	7323.67	18619	12.5267	26.585	1.08561	1.02665e-05	0.000253133	yes
TCONS_00122271	1122.33	2702.5	5.27667	10.6	1.00637	1.4611e-05	0.000343454	yes
TCONS_00122272	1417.33	3464.5	5.72667	11.66	1.0258	2.16237e-05	0.000482636	yes
TCONS_00122274	1459.67	3562	5.42667	11.08	1.02982	8.08247e-05	0.00147314	yes
TCONS_00122277	111.333	481.5	5.00333	18.68	1.90053	3.33915e-09	2.06804e-07	yes
TCONS_00122286	575.667	1495.5	6.72	14.64	1.12338	4.98578e-06	0.000133807	yes
TCONS_00122292	263.667	756.5	6.68667	16.11	1.2686	1.26342e-06	4.04078e-05	yes
TCONS_00122296	617.333	1940.5	6.93	18.245	1.39657	2.82621e-08	1.37605e-06	yes
TCONS_00122311	244.667	655	2.04	4.57	1.16363	3.06379e-05	0.000655228	yes
TCONS_00122312	336.667	983	1.93667	4.71	1.28215	5.66682e-07	1.98747e-05	yes
TCONS_00122313	82.6667	255.5	1.91333	5.025	1.39304	5.30465e-05	0.00104022	yes
TCONS_00122756	130.333	47	18.4833	6.18	-1.58055	2.02346e-05	0.000453454	yes
TCONS_00124600	114.667	39.5	11.4433	3.515	-1.70291	2.34538e-06	6.90489e-05	yes
TCONS_00129460	117.667	40	3.89	1.145	-1.76442	0.000153671	0.00249183	yes
TCONS_00133044	134.667	29	13.02	2.49	-2.38651	3.74521e-08	1.76772e-06	yes
TCONS_00133045	1124.33	456	106.153	37.95	-1.48398	8.33497e-09	4.65836e-07	yes
TCONS_00133046	229.667	66	21.5667	5.44	-1.98712	9.03815e-10	6.48715e-08	yes
TCONS_00134192	114	52	33.19	15.605	-1.08874	0.000159009	0.00256343	yes
TCONS_00135118	511.667	2155.5	4.59667	16.2	1.81733	3.95742e-08	1.85371e-06	yes
TCONS_00135119	230.333	725	3.80667	10.085	1.40561	6.6244e-05	0.00125047	yes
TCONS_00135120	221.333	696.5	3.50333	9.335	1.41392	1.92712e-05	0.000435908	yes
TCONS_00135123	325.333	1366.5	3.63333	12.835	1.82072	8.75554e-08	3.75603e-06	yes
TCONS_00135272	73	417.5	2.23	10.645	2.25506	1.22202e-09	8.41237e-08	yes
TCONS_00136083	544	207.5	37.7733	12.8	-1.56122	5.24135e-05	0.00102926	yes
TCONS_00136907	339.333	140	13.3533	4.79	-1.4791	0.000193249	0.00300049	yes
TCONS_00136908	328.667	129	10.9667	3.715	-1.56169	6.64018e-05	0.00125259	yes
TCONS_00146046	72.6667	195	6.59333	15.68	1.24985	0.000352597	0.00490562	yes
TCONS_00147468	156.667	51.5	2.26333	0.625	-1.85652	6.14854e-07	2.14134e-05	yes
TCONS_00150296	60.3333	9	34.9633	7.035	-2.31322	4.51635e-06	0.00012263	yes
TCONS_00150505	147	68	2.7	1.05	-1.36257	3.47825e-05	0.000732768	yes
TCONS_00154631	213.333	45	99.6867	24.99	-1.99605	9.31596e-10	6.65217e-08	yes
TCONS_00156773	51.3333	273	0.543333	2.415	2.15211	9.18353e-05	0.0016394	yes
TCONS_00158646	568.333	294.5	21.5667	9.605	-1.16695	9.46808e-05	0.00168021	yes
TCONS_00158647	564.667	308.5	20.8067	9.76	-1.09209	0.000131486	0.00219555	yes
TCONS_00158710	294.667	738	2.65667	5.515	1.05374	2.00649e-05	0.000450559	yes
TCONS_00158723	313	817.5	2.05667	4.455	1.11512	4.75408e-06	0.000128146	yes
TCONS_00161018	174.333	666	8.23667	26.865	1.7056	2.03342e-08	1.02789e-06	yes
TCONS_00161621	50.3333	3.5	8.61	0.56	-3.94251	7.7336e-07	2.62685e-05	yes
TCONS_00164342	568	81.5	50.5067	6.52	-2.95353	9.8559e-12	1.13361e-09	yes
TCONS_00164344	639.667	182.5	21.5033	5.315	-2.01642	1.19127e-06	3.8432e-05	yes
TCONS_00166323	915.333	178	33.03	5.535	-2.57712	5.39385e-14	1.01233e-11	yes
TCONS_00166965	165	415.5	1.32333	2.77	1.06571	8.33965e-05	0.00151356	yes
TCONS_00166996	755.667	2344	2.34667	6.025	1.36035	9.65157e-08	4.08822e-06	yes
TCONS_00167003	899.667	2425.5	3.77333	8.445	1.16226	8.49036e-07	2.85021e-05	yes
TCONS_00169340	674.333	4963	79.0133	519.13	2.71593	2.02006e-22	1.93487e-19	yes
TCONS_00169488	125.667	50.5	2.26667	0.76	-1.5765	7.47378e-06	0.000191072	yes
TCONS_00169757	254.667	35.5	73.6067	11.015	-2.74037	2.5412e-08	1.25823e-06	yes
TCONS_00169819	56.3333	7	30.8967	4.8	-2.68634	1.13177e-06	3.66614e-05	yes
TCONS_00182550	1517.67	152	264.17	25.605	-3.36697	3.60276e-12	4.52823e-10	yes
TCONS_00182765	628.667	313	3.89667	1.62	-1.26625	4.5097e-06	0.000122569	yes
TCONS_00182782	303.333	95	4.18333	1.095	-1.93372	2.10255e-11	2.25058e-09	yes
TCONS_00183108	52.3333	9.5	5.37333	0.89	-2.59394	0.0002483	0.00368826	yes
TCONS_00184600	160.333	30	5.90333	0.95	-2.63553	1.20812e-08	6.46984e-07	yes
TCONS_00184643	157	40.5	6.17	1.37	-2.17109	9.43546e-08	4.00747e-06	yes
TCONS_00187697	76.6667	224	2.49	6.165	1.30796	0.000239297	0.00357459	yes
TCONS_00198404	158.667	50	4.52	1.22	-1.88944	1.27686e-05	0.000305748	yes
TCONS_00200028	61.3333	16	5.49	1.275	-2.10631	0.000324262	0.00459776	yes
TCONS_00200896	231	119	4.39333	1.9	-1.20932	3.73672e-05	0.000778656	yes
TCONS_00202603	8.33333	72.5	0.74	5.605	2.92112	1.43241e-05	0.000337903	yes
TCONS_00203265	140	63	15.3733	6.23	-1.30313	0.000345714	0.0048353	yes
TCONS_00204878	1217	121.5	23.6367	1.97	-3.58476	2.33262e-16	7.53409e-14	yes
TCONS_00204879	230.333	24.5	7.72667	0.695	-3.47476	2.51473e-11	2.63095e-09	yes
TCONS_00204880	152	9	33.2133	1.915	-4.11635	5.11047e-13	7.73589e-11	yes
TCONS_00207680	315.667	835.5	5.08333	11.19	1.13836	7.09842e-06	0.000182737	yes
TCONS_00211593	97.6667	15	12.3033	1.74	-2.82189	5.19886e-07	1.84195e-05	yes
TCONS_00213377	252	130	10.07	4.42	-1.18795	3.93228e-05	0.000811795	yes
TCONS_00217688	161	62	5.10333	1.68	-1.60298	1.82461e-05	0.000415769	yes
TCONS_00217796	1536.67	555	37.7167	11.595	-1.7017	1.60046e-07	6.42893e-06	yes
TCONS_00218616	102.333	304	1.59333	4	1.32795	6.12687e-05	0.00116966	yes
TCONS_00218965	226.333	72	2.84	0.765	-1.89236	2.42704e-06	7.11139e-05	yes
TCONS_00220289	94.6667	23	5.59667	1.185	-2.23968	9.27981e-07	3.08147e-05	yes
TCONS_00220548	134.333	53.5	6.64333	2.265	-1.5524	1.87323e-05	0.000425451	yes
TCONS_00220923	1556	695	79.9433	30.89	-1.37184	7.83612e-06	0.000199143	yes
TCONS_00229150	452.667	189	4.05667	1.425	-1.50933	3.08568e-06	8.84528e-05	yes
TCONS_00229170	1441.33	286.5	6.39333	1.065	-2.58571	2.79847e-11	2.879e-09	yes
TCONS_00230897	45	147.5	2.53333	7.155	1.49791	0.000217989	0.0033224	yes
TCONS_00230898	11	133.5	2.81	32.675	3.53955	1.54505e-05	0.000359889	yes
TCONS_00232874	63.6667	9.5	12.9833	1.915	-2.76124	3.44511e-05	0.000726889	yes
TCONS_00236516	50.3333	188	1.09	3.505	1.68509	0.000215183	0.00328775	yes
TCONS_00245198	18	103.5	0.603333	2.955	2.29213	2.44025e-06	7.14633e-05	yes
TCONS_00245719	64.3333	317	1.66	7.045	2.08542	5.41811e-07	1.91283e-05	yes
TCONS_00247473	115.333	31	2.25667	0.51	-2.14562	6.20322e-06	0.000162015	yes
TCONS_00247474	379.667	128.5	2.55	0.72	-1.82443	1.64846e-08	8.51103e-07	yes
TCONS_00250604	54	416.5	0.84	5.475	2.7044	7.84697e-16	2.23554e-13	yes
TCONS_00250606	100.667	727	0.66	3.96	2.58496	1.50667e-22	1.52185e-19	yes
TCONS_00253154	296	130.5	8.84667	3.35	-1.40097	3.39618e-05	0.000717382	yes
TCONS_00253155	527	133.5	53.4533	12.28	-2.12197	1.76271e-08	9.03374e-07	yes
TCONS_00254321	158.667	26	20.1533	3.06	-2.71941	5.80157e-09	3.38196e-07	yes

## Sheet: E45-vs-E105.lncRNA
id	E45_count	E105_count	E45_fpkm	E105_fpkm	log2(FC)	Pvalue	FDR	significant
TCONS_00000715	72	335.667	1.75333	6.07667	1.79318	7.82529e-09	8.76094e-08	yes
TCONS_00000741	340	106.667	3.07	0.71	-2.11235	9.76011e-11	1.44137e-09	yes
TCONS_00001600	27.3333	3	7.36	0.673333	-3.45031	0.000516992	0.00212946	yes
TCONS_00002395	277	156.333	4.32	1.79333	-1.26839	2.39357e-05	0.000138778	yes
TCONS_00002846	113	59.3333	1.52667	0.583333	-1.38799	4.29079e-07	3.5496e-06	yes
TCONS_00003150	34.3333	201.333	0.926667	4.02667	2.11946	1.45747e-10	2.10083e-09	yes
TCONS_00006991	107.333	41.6667	2.01333	0.583333	-1.78719	0.000280081	0.00123891	yes
TCONS_00013759	85.6667	31.3333	3.06333	0.836667	-1.87238	5.12895e-07	4.18483e-06	yes
TCONS_00013761	68.6667	27	3.1	0.91	-1.76833	4.58807e-06	3.095e-05	yes
TCONS_00013988	108	37	3.85333	0.99	-1.96061	3.28912e-08	3.32393e-07	yes
TCONS_00014004	541.333	68.6667	52.8767	5.35667	-3.30322	1.48531e-10	2.13821e-09	yes
TCONS_00016083	55.3333	12	9.45333	1.71333	-2.46402	9.83445e-05	0.000491248	yes
TCONS_00016265	73.3333	40.6667	1.70333	0.703333	-1.27608	0.000671024	0.00268371	yes
TCONS_00017511	604.333	315	3.5	1.35	-1.3744	2.27207e-09	2.75663e-08	yes
TCONS_00017514	1443.67	871.667	5.16	2.28333	-1.17623	8.18478e-13	1.58364e-11	yes
TCONS_00017518	913	547	4.67	2.05333	-1.18545	2.79948e-11	4.46417e-10	yes
TCONS_00017520	845.667	576.667	3.92333	1.95333	-1.00614	8.00609e-09	8.95619e-08	yes
TCONS_00017727	195.333	34.3333	18.7733	2.62667	-2.83738	1.41459e-09	1.77239e-08	yes
TCONS_00018830	63.6667	214.333	3.58	9.23	1.36637	4.0696e-06	2.77977e-05	yes
TCONS_00020792	556.667	279.333	2.30333	0.85	-1.43819	4.79293e-13	9.61266e-12	yes
TCONS_00020853	465.333	224.333	2.35	0.836667	-1.48994	2.38999e-08	2.47886e-07	yes
TCONS_00020858	774.333	238	3.66667	0.83	-2.14329	5.92691e-18	2.03589e-16	yes
TCONS_00020860	141	51.3333	2.30667	0.626667	-1.88004	1.413e-08	1.52166e-07	yes
TCONS_00020862	184	89	2.47	0.883333	-1.48348	2.76171e-10	3.827e-09	yes
TCONS_00022971	66	209.667	1.41	3.31667	1.23404	3.06951e-07	2.61228e-06	yes
TCONS_00023525	443.667	144.667	44.81	11.5267	-1.95885	1.94504e-16	5.69229e-15	yes
TCONS_00024373	21.6667	84	0.903333	2.59333	1.52148	0.00118612	0.00441381	yes
TCONS_00024963	209.333	97.6667	11.5933	4.07	-1.51019	1.44448e-13	3.10039e-12	yes
TCONS_00026659	151.667	70.3333	3.93667	1.37	-1.5228	2.40347e-06	1.72002e-05	yes
TCONS_00030343	283	132	3.18667	1.10333	-1.53018	1.06563e-09	1.35827e-08	yes
TCONS_00030928	63	23.3333	2.79333	0.78	-1.84044	1.31843e-06	9.93191e-06	yes
TCONS_00032991	123	32.6667	6.96333	1.41	-2.30408	1.24863e-06	9.45443e-06	yes
TCONS_00033325	151	73.3333	1.71	0.606667	-1.49502	2.84661e-07	2.43928e-06	yes
TCONS_00033591	1951	359	5.54	0.75	-2.88492	1.56612e-39	3.40989e-37	yes
TCONS_00036379	114.333	35	5.92667	1.36333	-2.12008	5.69088e-06	3.77342e-05	yes
TCONS_00036418	159.667	45	4.74333	1.00333	-2.2411	1.188e-08	1.29054e-07	yes
TCONS_00036449	59.3333	21.6667	24.3133	8.45333	-1.52416	3.10676e-06	2.17357e-05	yes
TCONS_00036534	59	24	2.05667	0.64	-1.68416	0.00132788	0.00486531	yes
TCONS_00036560	49.3333	16	2.84333	0.696667	-2.02904	6.00729e-05	0.000316908	yes
TCONS_00036564	33	8	5.05	0.976667	-2.37035	0.000575825	0.00234521	yes
TCONS_00040120	153.333	52.6667	3.67667	0.953333	-1.94735	3.94563e-07	3.28251e-06	yes
TCONS_00040123	68.6667	16.3333	4.02	0.723333	-2.47446	1.92049e-06	1.39944e-05	yes
TCONS_00040988	81.3333	30.3333	3.32	0.94	-1.82045	0.000314955	0.00137429	yes
TCONS_00041440	6.33333	70	0.923333	8.56333	3.21325	1.14906e-05	7.12354e-05	yes
TCONS_00042756	115.667	43	5.43333	1.56667	-1.79414	0.00130728	0.00480114	yes
TCONS_00043294	454.333	219.667	2.96	1.05	-1.49521	3.37457e-10	4.61906e-09	yes
TCONS_00043849	270.333	80	3.36667	0.73	-2.20535	1.97104e-18	7.07905e-17	yes
TCONS_00046005	17	140	1.54667	9.79	2.66215	1.74396e-13	3.702e-12	yes
TCONS_00046006	17.3333	118.333	1.8	9.57	2.41052	4.31393e-10	5.81523e-09	yes
TCONS_00046129	526	203	2.73333	0.773333	-1.8215	2.64376e-13	5.50966e-12	yes
TCONS_00046391	356	181	74.3567	31.43	-1.24232	6.90385e-13	1.35169e-11	yes
TCONS_00046713	38.3333	12	4.51667	1.12	-2.01176	0.00020072	0.000923792	yes
TCONS_00047452	246.333	137	9.09333	3.78333	-1.26515	3.09817e-09	3.69482e-08	yes
TCONS_00047453	156.667	100	9.86	4.75333	-1.05265	1.00317e-06	7.74787e-06	yes
TCONS_00047454	348.333	187	82.02	37.51	-1.1287	5.63166e-13	1.11945e-11	yes
TCONS_00048455	89	19	6.71333	1.12667	-2.57497	6.97085e-06	4.53507e-05	yes
TCONS_00049460	159	58.6667	2.25	0.613333	-1.87518	7.29288e-08	6.95671e-07	yes
TCONS_00050427	172	1722.67	0.61	4.42667	2.85934	3.9009e-44	1.26906e-41	yes
TCONS_00050428	92.3333	1153.67	0.53	4.83667	3.18995	1.36728e-54	9.44539e-52	yes
TCONS_00051777	1681.67	8734	873.987	4612.26	2.39979	4.44803e-18	1.55171e-16	yes
TCONS_00052739	149.667	1075.33	2.25	11.9267	2.40619	5.80667e-32	7.31797e-30	yes
TCONS_00052769	59.6667	218.333	1.36333	3.63	1.41283	6.18949e-06	4.07122e-05	yes
TCONS_00053148	130.667	53.6667	4.97333	1.54	-1.69128	1.79337e-05	0.000106926	yes
TCONS_00053479	90.6667	45.6667	13.2267	5.34333	-1.30764	2.34525e-06	1.68202e-05	yes
TCONS_00053778	139.667	55.6667	2.67333	0.803333	-1.73457	8.03534e-06	5.15153e-05	yes
TCONS_00053814	186.333	49.3333	2.81667	0.553333	-2.34777	1.67838e-15	4.45308e-14	yes
TCONS_00054508	45.6667	18	9.49333	3.17333	-1.58092	0.000301671	0.00132239	yes
TCONS_00055886	4.66667	68	0.613333	7.21333	3.55592	2.48542e-06	1.77526e-05	yes
TCONS_00056629	48	23.6667	2.96	1.11667	-1.4064	0.000864441	0.00335232	yes
TCONS_00057194	36.3333	4.66667	9.57667	1.06	-3.17546	0.000967506	0.00369491	yes
TCONS_00057725	416.333	168.333	4.25333	1.27333	-1.73998	4.14061e-11	6.45021e-10	yes
TCONS_00058553	347.667	124.667	6.31667	1.67333	-1.91644	3.08623e-16	8.86971e-15	yes
TCONS_00060199	75.6667	37.3333	1.43333	0.523333	-1.45357	0.000438399	0.00184195	yes
TCONS_00060892	744.667	433.333	12.47	5.35333	-1.21995	5.66477e-13	1.12479e-11	yes
TCONS_00062313	84	415.333	9.64	37.7067	1.96771	1.15895e-10	1.6919e-09	yes
TCONS_00064268	562	10875	66.5367	1004.74	3.91653	3.3928e-80	1.18655e-76	yes
TCONS_00064893	2957.67	790.333	16.18	3.16333	-2.35469	1.10072e-33	1.62084e-31	yes
TCONS_00064894	700	175	8.67	1.6	-2.43796	1.55402e-27	1.33165e-25	yes
TCONS_00064895	4386	1193.33	16.9033	3.36	-2.33077	1.8402e-35	3.13934e-33	yes
TCONS_00064896	1073.67	286.667	8.57333	1.68	-2.3514	4.12774e-38	8.249e-36	yes
TCONS_00064897	543	145	5.28333	1.04	-2.34486	1.37925e-35	2.36741e-33	yes
TCONS_00064899	886.333	282.667	3.66333	0.853333	-2.10198	8.45523e-27	6.81731e-25	yes
TCONS_00067162	120	39.3333	2.18333	0.536667	-2.02443	2.77168e-05	0.0001585	yes
TCONS_00067560	134.333	69.6667	4.33667	1.67333	-1.37386	4.01135e-05	0.00022099	yes
TCONS_00068296	162	843.667	3.54333	13.57	1.93724	3.50935e-18	1.23892e-16	yes
TCONS_00068297	161	689.667	3.51333	11.0967	1.65921	2.54147e-15	6.60523e-14	yes
TCONS_00068298	154	695.667	3.36	11.1967	1.73654	1.05157e-18	3.89165e-17	yes
TCONS_00069444	55.3333	18	2.7	0.663333	-2.02515	3.10985e-06	2.17546e-05	yes
TCONS_00069541	264.333	157.333	4.86333	2.13667	-1.18658	1.96496e-09	2.41228e-08	yes
TCONS_00070754	73	22.6667	2.17	0.503333	-2.10811	1.64487e-07	1.47147e-06	yes
TCONS_00071459	1513	369.667	65.1933	12.0633	-2.4341	1.69721e-24	1.10558e-22	yes
TCONS_00073080	318.667	86.3333	4.19	0.843333	-2.31278	8.17176e-11	1.21968e-09	yes
TCONS_00073994	440	258.667	12.5933	5.48	-1.20041	3.31707e-10	4.54815e-09	yes
TCONS_00073995	191.667	101.667	5	1.98	-1.33643	3.53511e-09	4.18028e-08	yes
TCONS_00074031	119.667	430	2.18667	5.75333	1.39566	6.21114e-11	9.43406e-10	yes
TCONS_00074032	135.333	526	2.41	6.88333	1.51407	1.15737e-13	2.51404e-12	yes
TCONS_00074305	16.3333	204.667	0.73	6.92667	3.24619	6.82655e-25	4.62681e-23	yes
TCONS_00074719	284	105.333	2.41667	0.66	-1.87248	1.00737e-15	2.74032e-14	yes
TCONS_00074919	392.667	263.333	1.22	0.596667	-1.03188	1.88326e-08	1.98793e-07	yes
TCONS_00077003	529.667	176.333	2.89333	0.71	-2.02684	1.52829e-22	8.34312e-21	yes
TCONS_00077749	65	24.3333	12.1967	3.77	-1.69385	3.88716e-06	2.66883e-05	yes
TCONS_00077864	153	35	5.82	1.00667	-2.53143	1.85413e-15	4.88234e-14	yes
TCONS_00078583	282.333	130	3.31667	1.12667	-1.55767	1.25542e-12	2.37567e-11	yes
TCONS_00078584	344.667	130	3.56667	0.986667	-1.85394	1.99579e-14	4.69229e-13	yes
TCONS_00078651	223.667	112.667	4.87	1.83667	-1.40683	3.59422e-06	2.48448e-05	yes
TCONS_00078652	250.333	110.667	5.46	1.80333	-1.59823	1.88749e-07	1.66824e-06	yes
TCONS_00080763	111.333	55.6667	17.4167	7.03667	-1.3075	3.16494e-07	2.68492e-06	yes
TCONS_00081266	96	30.3333	5.81667	1.39	-2.06511	2.44356e-10	3.41574e-09	yes
TCONS_00081627	488.667	86.6667	32.1767	4.35	-2.88693	5.07002e-37	9.55212e-35	yes
TCONS_00087024	462.333	301	5.34333	2.54667	-1.06913	6.78778e-08	6.50929e-07	yes
TCONS_00087435	138.333	91.6667	1.99333	0.99	-1.00968	0.00123155	0.00455861	yes
TCONS_00087798	124	63.6667	6.12333	2.39333	-1.3553	1.84502e-06	1.34936e-05	yes
TCONS_00087932	208	39	9.91667	1.43	-2.79384	3.29654e-11	5.20635e-10	yes
TCONS_00088242	28.3333	106.667	0.85	2.41	1.5035	0.000310256	0.00135555	yes
TCONS_00088771	160.667	64.3333	6.88667	2.09333	-1.718	6.74826e-06	4.40203e-05	yes
TCONS_00089081	75.3333	15.3333	3.74	0.576667	-2.69723	1.25728e-06	9.51482e-06	yes
TCONS_00090409	57.3333	18	5.85	1.42667	-2.03579	2.00555e-05	0.000118291	yes
TCONS_00090916	114.333	418.667	7.91	22.0567	1.47947	1.1027e-11	1.8574e-10	yes
TCONS_00090963	14	86	0.723333	3.42	2.24126	9.85732e-06	6.19818e-05	yes
TCONS_00090969	11	112.333	0.636667	5.11333	3.00565	8.34015e-08	7.88313e-07	yes
TCONS_00090996	233.667	69.6667	5.2	1.15	-2.17688	3.61206e-23	2.07725e-21	yes
TCONS_00091279	40.6667	5.66667	88.6633	22.7167	-1.96459	2.15086e-06	1.55235e-05	yes
TCONS_00091280	32.3333	5.33333	134.59	58.6533	-1.19829	7.42624e-05	0.00038246	yes
TCONS_00093274	79	45.3333	7.18	3.17	-1.1795	0.000335187	0.00145179	yes
TCONS_00093276	79.6667	36.6667	13.88	5.15667	-1.4285	0.000478817	0.00199143	yes
TCONS_00094115	812.667	240	10.0833	2.23	-2.17686	3.00222e-12	5.43839e-11	yes
TCONS_00095853	53	17.3333	3.84	0.946667	-2.02018	5.86137e-05	0.00030994	yes
TCONS_00095856	38	11	3.00333	0.663333	-2.17876	0.000149915	0.000713198	yes
TCONS_00096402	132	75.3333	1.5	0.636667	-1.23635	0.000340599	0.00147284	yes
TCONS_00097476	88.3333	54.3333	1.53	0.693333	-1.14191	0.000143984	0.000688319	yes
TCONS_00098693	149.667	31.6667	3.56667	0.563333	-2.66252	6.7995e-11	1.02636e-09	yes
TCONS_00098706	86.3333	18.6667	3.63667	0.593333	-2.6157	7.71729e-06	4.96811e-05	yes
TCONS_00098906	43	16	2.74667	0.77	-1.83475	0.000241308	0.00108743	yes
TCONS_00099309	24.3333	432.667	1.18	15.7433	3.73788	5.46273e-46	1.97208e-43	yes
TCONS_00100120	32	9	9.62667	2.42333	-1.99004	0.0006728	0.00268998	yes
TCONS_00100390	127	79	5.52333	2.55667	-1.11128	5.45802e-05	0.000290396	yes
TCONS_00100509	148.667	46.3333	6.89667	1.62333	-2.08694	8.97973e-12	1.53145e-10	yes
TCONS_00102717	197	81.3333	3.38667	1.03333	-1.71256	2.0063e-13	4.23161e-12	yes
TCONS_00102729	277.667	139.333	2.98667	1.1	-1.44103	6.17085e-13	1.21798e-11	yes
TCONS_00103082	201	79	4.36333	1.28333	-1.76553	1.0769e-07	9.98989e-07	yes
TCONS_00106772	125	54.6667	18.25	6.33667	-1.5261	1.68041e-06	1.23967e-05	yes
TCONS_00106773	133.333	62.6667	3.97333	1.39333	-1.51181	1.37938e-08	1.4866e-07	yes
TCONS_00106774	90.3333	36	4.54667	1.36667	-1.73415	1.50436e-08	1.61322e-07	yes
TCONS_00106775	79	38.3333	3.87667	1.42	-1.44893	5.38263e-06	3.58731e-05	yes
TCONS_00106776	69.3333	41.3333	2.8	1.24667	-1.16735	0.000424148	0.00178906	yes
TCONS_00107294	536.667	164.667	3.32667	0.746667	-2.15554	1.40401e-21	7.06985e-20	yes
TCONS_00107583	164.667	92.6667	32.7267	15.5267	-1.07572	1.48747e-05	9.01374e-05	yes
TCONS_00107585	98.6667	6.33333	40.19	2.58667	-3.95767	1.32147e-12	2.49391e-11	yes
TCONS_00107599	458	97.6667	33.6733	5.57667	-2.59413	1.05606e-16	3.17535e-15	yes
TCONS_00108758	453.667	294	5.44667	2.59333	-1.07057	5.69347e-07	4.5985e-06	yes
TCONS_00108858	109	73.6667	1.32667	0.66	-1.00727	0.000516283	0.00212717	yes
TCONS_00110129	761.333	376.333	2.49	0.903333	-1.46282	2.27333e-12	4.17208e-11	yes
TCONS_00110150	2513	820	188.25	47.7133	-1.98019	2.18081e-16	6.35901e-15	yes
TCONS_00110849	71.3333	23.6667	2.18	0.54	-2.0133	1.14014e-05	7.07605e-05	yes
TCONS_00111649	245.667	144	1.32	0.566667	-1.21997	6.19306e-06	4.07184e-05	yes
TCONS_00113071	2061.67	800	47.16	13.5367	-1.80069	2.44336e-10	3.41574e-09	yes
TCONS_00113293	3505	973	42.0367	8.70667	-2.27146	3.10902e-17	9.92404e-16	yes
TCONS_00113383	243.667	125	3.55	1.34667	-1.39843	9.80366e-11	1.44704e-09	yes
TCONS_00113384	218.667	123.333	3.21667	1.34333	-1.25975	2.61679e-09	3.15029e-08	yes
TCONS_00113385	334.667	191.333	4.87667	2.05667	-1.24559	1.04498e-12	1.99635e-11	yes
TCONS_00113643	416.333	170.667	7.81	2.39	-1.70831	3.64815e-11	5.7213e-10	yes
TCONS_00116324	307.333	153.333	12.3433	4.65333	-1.4074	2.05065e-08	2.15001e-07	yes
TCONS_00116693	248	130	2.54333	0.983333	-1.37097	2.45552e-05	0.000141987	yes
TCONS_00118879	193.333	72.6667	2.91667	0.806667	-1.85428	1.41624e-13	3.04562e-12	yes
TCONS_00119022	774.333	328	6.06333	1.9	-1.67411	1.08463e-12	2.06997e-11	yes
TCONS_00119215	660.333	196.333	3.23667	0.713333	-2.18186	1.40245e-17	4.66284e-16	yes
TCONS_00119672	46.6667	18.6667	2.58333	0.78	-1.72769	9.91959e-05	0.00049496	yes
TCONS_00119675	2571	1432.33	25.27	10.2633	-1.29993	3.26253e-10	4.47885e-09	yes
TCONS_00119847	197.333	43.6667	4.08667	0.67	-2.60869	5.80655e-12	1.01345e-10	yes
TCONS_00122277	111.333	499.333	5.00333	16.9	1.75606	1.92041e-13	4.05962e-12	yes
TCONS_00122288	110.333	371.667	3.12333	7.89333	1.33755	1.76688e-07	1.56982e-06	yes
TCONS_00122291	65.3333	261.667	2.07667	6.19333	1.57645	1.16282e-10	1.69665e-09	yes
TCONS_00122292	263.667	1002.67	6.68667	18.71	1.48445	9.69807e-17	2.93016e-15	yes
TCONS_00122311	244.667	711.667	2.04	4.35	1.09245	1.69826e-09	2.10378e-08	yes
TCONS_00122312	336.667	1219	1.93667	5.12	1.40257	5.19231e-17	1.61861e-15	yes
TCONS_00122313	82.6667	342.333	1.91333	5.90333	1.62544	1.45311e-09	1.81821e-08	yes
TCONS_00122755	172.667	63	4.67	1.27667	-1.87104	2.36266e-10	3.31425e-09	yes
TCONS_00122756	130.333	37.3333	18.4833	4.28667	-2.1083	2.42469e-11	3.8961e-10	yes
TCONS_00122763	43	14.3333	4.94	1.31	-1.91494	0.000127622	0.000617593	yes
TCONS_00123033	30.6667	117.667	2.72333	7.97	1.54921	6.44915e-06	4.22563e-05	yes
TCONS_00124553	64.3333	27	2.41	0.773333	-1.63987	0.00105799	0.0039917	yes
TCONS_00124600	114.667	34	11.4433	2.64	-2.1159	0.000356093	0.00153203	yes
TCONS_00125044	93.3333	20	3.99	0.643333	-2.63275	6.34433e-12	1.10284e-10	yes
TCONS_00125978	108.333	71.3333	2.05	0.986667	-1.05499	0.000101335	0.000504608	yes
TCONS_00127238	602.333	157	3.00667	0.58	-2.37404	4.22555e-17	1.33133e-15	yes
TCONS_00127986	7.33333	42.6667	1.12667	5.32	2.23937	0.000438633	0.00184252	yes
TCONS_00130599	141	66.6667	7.68333	2.79667	-1.45802	0.000162282	0.00076501	yes
TCONS_00130600	258.333	160.333	3.77	1.74667	-1.10996	3.15055e-05	0.000178001	yes
TCONS_00130714	570.333	216	2.94	0.826667	-1.83044	1.93805e-14	4.56804e-13	yes
TCONS_00132309	126.667	68.6667	1.81667	0.73	-1.31533	0.000942927	0.00361312	yes
TCONS_00132312	99.6667	48.6667	2.27333	0.83	-1.45363	0.000107287	0.000530333	yes
TCONS_00132499	2249.67	632.667	6.18	1.29	-2.26024	8.44117e-20	3.54605e-18	yes
TCONS_00132502	854.333	340.667	4.41333	1.3	-1.76336	7.74669e-19	2.91313e-17	yes
TCONS_00132897	291	194	1.74	0.85	-1.03355	5.60811e-05	0.000297645	yes
TCONS_00133044	134.667	28.6667	13.02	2.13667	-2.6073	5.01586e-11	7.72125e-10	yes
TCONS_00133045	1124.33	398.667	106.153	28.9733	-1.87335	1.51472e-21	7.59477e-20	yes
TCONS_00133046	229.667	73	21.5667	5.25	-2.03841	2.2254e-12	4.08982e-11	yes
TCONS_00133630	73.6667	39.3333	1.75667	0.7	-1.32741	0.000217853	0.000994469	yes
TCONS_00133631	78.6667	42	1.84	0.73	-1.33374	9.3898e-05	0.000471629	yes
TCONS_00134192	114	26	33.19	6.73	-2.30207	1.63483e-10	2.33961e-09	yes
TCONS_00134193	135.333	37	51.4433	13.45	-1.93538	1.22934e-12	2.33105e-11	yes
TCONS_00135118	511.667	1825.33	4.59667	11.9733	1.38116	1.51651e-14	3.6033e-13	yes
TCONS_00135119	230.333	800	3.80667	9.71667	1.35193	3.87176e-11	6.04487e-10	yes
TCONS_00135120	221.333	662.333	3.50333	7.75	1.14547	1.6056e-10	2.30072e-09	yes
TCONS_00135123	325.333	1213.67	3.63333	9.94667	1.45292	2.8748e-17	9.20793e-16	yes
TCONS_00136083	544	145	37.7733	7.82333	-2.27151	3.89152e-11	6.07233e-10	yes
TCONS_00136252	108.667	64	6.25333	2.80667	-1.15577	1.22369e-05	7.54605e-05	yes
TCONS_00136907	339.333	70.6667	13.3533	2.12333	-2.6528	1.09769e-12	2.09133e-11	yes
TCONS_00136908	328.667	71.6667	10.9667	1.81667	-2.59376	3.02164e-11	4.80064e-10	yes
TCONS_00138443	38.6667	126.333	1.97	4.85333	1.30078	0.000138406	0.000664378	yes
TCONS_00139034	63	8	5.31333	0.53	-3.32555	8.22917e-07	6.44106e-06	yes
TCONS_00139422	102	32.3333	5.76	1.39	-2.05098	3.07377e-06	2.15339e-05	yes
TCONS_00144659	125.333	49	2.66667	0.773333	-1.78588	1.28174e-08	1.38538e-07	yes
TCONS_00144660	56.6667	16.3333	3.12333	0.676667	-2.20657	6.11538e-06	4.02816e-05	yes
TCONS_00145655	60.6667	9.66667	31.6767	5.25	-2.59303	1.16129e-09	1.47192e-08	yes
TCONS_00145673	8.33333	102	2.59	30.7667	3.57034	1.23286e-06	9.34899e-06	yes
TCONS_00146046	72.6667	41.3333	6.59333	2.92	-1.17504	0.000946727	0.00362595	yes
TCONS_00147121	48	14.3333	2.48333	0.563333	-2.14022	6.40717e-05	0.000335379	yes
TCONS_00148237	126	47	2.02667	0.556667	-1.86422	4.70568e-09	5.47197e-08	yes
TCONS_00148313	173.667	65	2.25333	0.623333	-1.85398	1.41859e-06	1.0615e-05	yes
TCONS_00148315	343	114	3.63333	0.893333	-2.02402	9.80018e-14	2.14103e-12	yes
TCONS_00148468	68.3333	37	3.02333	1.21	-1.32113	0.00078509	0.00308457	yes
TCONS_00149503	248.667	126.667	3.08333	1.15667	-1.41452	5.70382e-11	8.71792e-10	yes
TCONS_00149572	1882.33	378.667	4.61333	0.68	-2.7622	3.9508e-32	5.08209e-30	yes
TCONS_00149576	1088.33	253.667	3.86667	0.663333	-2.54328	1.19055e-23	7.25691e-22	yes
TCONS_00152888	505.667	194.667	9.25	2.65	-1.80346	3.6217e-15	9.26639e-14	yes
TCONS_00152903	216.667	106.667	4.02667	1.47333	-1.4505	5.19658e-08	5.06761e-07	yes
TCONS_00152904	672	331.333	6.17667	2.24	-1.46333	2.29863e-12	4.21574e-11	yes
TCONS_00153666	25.3333	91.3333	0.753333	1.99333	1.40382	0.000337241	0.0014599	yes
TCONS_00156871	218.667	145	3.55	1.74	-1.02873	1.41849e-05	8.63879e-05	yes
TCONS_00158646	568.333	223.667	21.5667	6.39333	-1.75416	6.11596e-15	1.52168e-13	yes
TCONS_00158647	564.667	240.333	20.8067	6.67667	-1.63985	1.44868e-12	2.72296e-11	yes
TCONS_00158648	521.667	229.667	21.3633	7.12667	-1.58384	5.85371e-10	7.74533e-09	yes
TCONS_00161018	174.333	1953	8.23667	69.49	3.07667	2.25424e-36	4.06898e-34	yes
TCONS_00164342	568	73.3333	50.5067	5.17333	-3.28731	1.71778e-15	4.55181e-14	yes
TCONS_00164344	639.667	88	21.5033	2.26	-3.25017	2.27581e-15	5.9313e-14	yes
TCONS_00166313	53.3333	14.3333	2.96	0.6	-2.30256	6.08783e-07	4.89089e-06	yes
TCONS_00166323	915.333	172	33.03	4.70333	-2.81202	1.50145e-22	8.20459e-21	yes
TCONS_00166996	755.667	284	2.34667	0.643333	-1.86697	1.46514e-17	4.86547e-16	yes
TCONS_00167003	899.667	432.333	3.77333	1.33	-1.50441	6.1325e-17	1.89063e-15	yes
TCONS_00167004	2209.33	697	3.5	0.81	-2.11136	1.12819e-28	1.06278e-26	yes
TCONS_00167586	111	38	4.32333	1.09667	-1.97902	1.37502e-08	1.48248e-07	yes
TCONS_00168651	112515	76259.3	830.68	414.83	-1.00177	5.0359e-08	4.9238e-07	yes
TCONS_00168710	719.333	232.333	2.24	0.53	-2.07943	1.31482e-22	7.22712e-21	yes
TCONS_00169340	674.333	9435.33	79.0133	865.297	3.45303	3.26573e-54	2.14985e-51	yes
TCONS_00169366	205	81	4.82333	1.41333	-1.77093	2.31228e-13	4.84591e-12	yes
TCONS_00169488	125.667	56	2.26667	0.746667	-1.60204	2.85134e-10	3.94534e-09	yes
TCONS_00169757	254.667	20.3333	73.6067	5.41	-3.76614	1.14605e-09	1.4535e-08	yes
TCONS_00170717	54.6667	21.3333	2.72	0.796667	-1.77156	2.31134e-05	0.00013461	yes
TCONS_00170824	32.6667	9.33333	2.57	0.56	-2.19827	0.000889052	0.00343325	yes
TCONS_00171129	75.3333	38.6667	2.91	1.11667	-1.38182	0.000143844	0.000687825	yes
TCONS_00171463	47	9.66667	6.04667	0.973333	-2.63513	0.000116631	0.000570524	yes
TCONS_00171727	240.667	107	12.6967	4.25333	-1.57778	1.12478e-10	1.64631e-09	yes
TCONS_00175648	449.333	136	6.04333	1.35333	-2.15883	1.47097e-12	2.76393e-11	yes
TCONS_00177775	62	23.3333	2.88	0.81	-1.83007	2.91943e-06	2.05429e-05	yes
TCONS_00177975	88	52	2.98	1.32667	-1.16751	0.000391602	0.00166653	yes
TCONS_00177988	207.667	71	2.67	0.683333	-1.96618	1.87826e-06	1.37099e-05	yes
TCONS_00178001	112	40	2.24333	0.596667	-1.91065	8.02633e-09	8.97703e-08	yes
TCONS_00178687	163.333	76.6667	2.37667	0.833333	-1.51197	4.49958e-07	3.71136e-06	yes
TCONS_00179487	50.3333	18.3333	11.4067	3.51667	-1.6976	0.000266479	0.00118672	yes
TCONS_00182550	1517.67	139.333	264.17	20.4167	-3.69365	1.56215e-19	6.36359e-18	yes
TCONS_00182765	628.667	129	3.89667	0.593333	-2.71533	3.03711e-21	1.47138e-19	yes
TCONS_00182782	303.333	54.6667	4.18333	0.556667	-2.90977	7.43165e-32	9.30303e-30	yes
TCONS_00182869	23	108	0.523333	1.84333	1.81651	8.79101e-07	6.85206e-06	yes
TCONS_00184581	164.667	61.3333	2	0.546667	-1.87127	5.44379e-08	5.28567e-07	yes
TCONS_00184600	160.333	33	5.90333	0.92	-2.68182	4.73398e-11	7.30744e-10	yes
TCONS_00184643	157	34.6667	6.17	1.03	-2.58263	1.33347e-13	2.87315e-12	yes
TCONS_00184724	219.333	104.667	13.4767	4.84	-1.47738	9.08268e-09	1.00799e-07	yes
TCONS_00184865	123.333	63.3333	4.68333	1.81667	-1.36624	8.63192e-06	5.49247e-05	yes
TCONS_00185827	28.6667	155.667	1.26	5.05667	2.00476	1.16044e-07	1.07098e-06	yes
TCONS_00187695	90.6667	276.667	3.56667	8.13333	1.18927	4.2185e-07	3.49239e-06	yes
TCONS_00187696	81.3333	279.333	3.22667	8.24	1.3526	4.09836e-09	4.80972e-08	yes
TCONS_00187697	76.6667	268	2.49	6.44333	1.37166	9.80094e-09	1.08051e-07	yes
TCONS_00188115	217	129.667	3.25	1.43667	-1.17771	2.46091e-07	2.13427e-06	yes
TCONS_00188535	84.6667	50.6667	8.39	3.87333	-1.1151	6.04963e-05	0.000318931	yes
TCONS_00189432	55.6667	18.3333	2.71667	0.686667	-1.98416	0.00012233	0.000595072	yes
TCONS_00192757	252	134	1.44333	0.563333	-1.35734	1.56707e-09	1.95163e-08	yes
TCONS_00192758	97.3333	65.6667	1.18667	0.59	-1.00813	0.000889909	0.00343561	yes
TCONS_00194522	99.3333	40.3333	3.36	1.02333	-1.71519	9.6012e-05	0.000480756	yes
TCONS_00195975	46	139.333	6.19667	15.01	1.27636	0.000159025	0.000751172	yes
TCONS_00196047	151	483.667	21.7333	55.74	1.3588	9.67533e-11	1.42999e-09	yes
TCONS_00196048	482.667	1651	40.62	106.887	1.39582	4.49496e-17	1.40908e-15	yes
TCONS_00198404	158.667	31.6667	4.52	0.68	-2.73272	1.5496e-13	3.307e-12	yes
TCONS_00198405	246	52	3.51	0.553333	-2.66525	4.9497e-19	1.89832e-17	yes
TCONS_00198406	148.667	29	3.43667	0.503333	-2.77142	1.14494e-12	2.17617e-11	yes
TCONS_00198408	183.667	33	5.60667	0.76	-2.88307	1.46538e-16	4.35226e-15	yes
TCONS_00198824	5	56.3333	9.05667	181.417	4.32418	7.3562e-05	0.000379246	yes
TCONS_00200028	61.3333	27.6667	5.49	1.91	-1.52323	0.00129266	0.00475432	yes
TCONS_00200896	231	156.333	4.39333	2.19	-1.00439	3.85518e-07	3.21539e-06	yes
TCONS_00201626	150	66	2.27667	0.75	-1.60196	0.000212672	0.000973674	yes
TCONS_00202602	5	129.333	0.536667	10.93	4.34812	2.24829e-17	7.31427e-16	yes
TCONS_00202603	8.33333	208.667	0.74	14.0567	4.24759	9.93978e-24	6.11198e-22	yes
TCONS_00202905	205	89.3333	1.80667	0.576667	-1.64752	1.08052e-09	1.37569e-08	yes
TCONS_00203133	64.6667	12.3333	4.40333	0.653333	-2.7527	3.90853e-06	2.68055e-05	yes
TCONS_00203265	140	60	15.3733	5.16	-1.57499	4.01124e-10	5.43207e-09	yes
TCONS_00204878	1217	38.6667	23.6367	0.546667	-5.43422	1.38275e-14	3.29668e-13	yes
TCONS_00204880	152	3.66667	33.2133	0.673333	-5.6243	1.78957e-25	1.28877e-23	yes
TCONS_00206240	393.333	105.333	3.10667	0.616667	-2.3328	1.1403e-17	3.82076e-16	yes
TCONS_00206241	604.667	189.667	3.01	0.693333	-2.11814	8.34224e-29	7.96584e-27	yes
TCONS_00207353	118	42.6667	6.94333	1.91667	-1.85703	7.40133e-10	9.64033e-09	yes
TCONS_00208542	85.6667	47.6667	4.68333	2	-1.22754	0.000968046	0.00369646	yes
TCONS_00209585	151	91.6667	5.84	2.65667	-1.13635	2.81912e-06	1.99175e-05	yes
TCONS_00209586	154.667	100.667	5.91667	2.87667	-1.04039	2.86848e-05	0.000163318	yes
TCONS_00211246	254.333	127.333	5.78333	2.13	-1.44105	1.97903e-11	3.21728e-10	yes
TCONS_00211247	75.6667	28.6667	6.20667	1.82	-1.76988	6.99417e-07	5.55839e-06	yes
TCONS_00211249	370	201.333	5.96667	2.38667	-1.32193	3.26697e-13	6.72577e-12	yes
TCONS_00211251	391.333	205.333	6.44333	2.49	-1.37166	4.34842e-11	6.75326e-10	yes
TCONS_00211582	45	7.33333	4.99333	0.63	-2.98658	5.68292e-07	4.5913e-06	yes
TCONS_00213377	252	112	10.07	3.36333	-1.5821	1.8597e-12	3.44689e-11	yes
TCONS_00214525	52	4.33333	7.37333	0.513333	-3.84435	4.89717e-06	3.28647e-05	yes
TCONS_00217688	161	73	5.10333	1.73667	-1.55512	1.97816e-05	0.000116872	yes
TCONS_00217796	1536.67	414.333	37.7167	7.64667	-2.3023	1.52593e-14	3.62261e-13	yes
TCONS_00218616	102.333	308.667	1.59333	3.55667	1.15848	0.000278415	0.00123261	yes
TCONS_00218965	226.333	92	2.84	0.86	-1.72348	5.19761e-07	4.23529e-06	yes
TCONS_00220289	94.6667	23.6667	5.59667	1.06667	-2.39146	4.26314e-08	4.22359e-07	yes
TCONS_00220548	134.333	29.3333	6.64333	1.10333	-2.59004	1.17001e-10	1.70626e-09	yes
TCONS_00220923	1556	575	79.9433	22.6067	-1.82223	4.14166e-13	8.40895e-12	yes
TCONS_00221125	22.3333	177.667	2.82667	17.92	2.6644	2.59142e-14	6.03184e-13	yes
TCONS_00221662	134.667	385.667	1.92667	4.02333	1.06228	6.99516e-06	4.54929e-05	yes
TCONS_00222745	48.3333	20.3333	2.88	0.926667	-1.63595	0.000641346	0.00257903	yes
TCONS_00223659	592.333	323	4.35667	1.75	-1.31587	1.20718e-09	1.52791e-08	yes
TCONS_00225166	66.3333	30	1.56667	0.523333	-1.5819	0.000141723	0.00067867	yes
TCONS_00225199	105	37.3333	4.18667	1.09	-1.94147	8.08902e-06	5.18297e-05	yes
TCONS_00227759	307.333	173.333	2.55	1.05667	-1.27098	3.29822e-08	3.33252e-07	yes
TCONS_00228241	169	106	4.32667	2.04333	-1.08233	0.000373401	0.00159801	yes
TCONS_00228265	56.6667	19.3333	6.32	1.71667	-1.88031	0.00117693	0.00438252	yes
TCONS_00229150	452.667	108.333	4.05667	0.716667	-2.50092	4.26353e-22	2.24854e-20	yes
TCONS_00229548	267.667	158	3.07333	1.34333	-1.19399	5.68065e-06	3.76753e-05	yes
TCONS_00229690	62.6667	11.6667	6.60667	0.96	-2.78282	6.35512e-09	7.22485e-08	yes
TCONS_00230897	45	16	2.53333	0.676667	-1.90452	0.000219706	0.00100135	yes
TCONS_00232653	42.6667	221.667	1.66333	6.31667	1.92509	6.26291e-05	0.000328788	yes
TCONS_00232874	63.6667	6.66667	12.9833	1.16667	-3.4762	2.02209e-08	2.12126e-07	yes
TCONS_00233777	102.333	60	2.23333	0.966667	-1.20811	0.000113381	0.000556718	yes
TCONS_00235146	375	160.667	16.0067	5.19667	-1.62301	1.23084e-05	7.58762e-05	yes
TCONS_00235384	12.6667	84.3333	2.13	11.2667	2.40314	0.000622261	0.00251058	yes
TCONS_00236516	50.3333	301.333	1.09	4.89333	2.16649	8.02622e-11	1.19892e-09	yes
TCONS_00236517	44.3333	281.333	1.18667	5.58333	2.23421	9.4533e-14	2.06871e-12	yes
TCONS_00236518	35.3333	144.667	2.03667	6.18667	1.60295	4.42857e-06	2.99933e-05	yes
TCONS_00236519	38.3333	133	2.78	7.15667	1.3642	0.000955189	0.00365385	yes
TCONS_00237734	101.667	39	11.9767	3.70333	-1.69333	0.000224376	0.00102008	yes
TCONS_00245051	13.6667	100	0.753333	4.20667	2.48132	3.77048e-07	3.14897e-06	yes
TCONS_00245052	15	98.3333	0.836667	4.09333	2.29055	3.84596e-07	3.20859e-06	yes
TCONS_00249139	3211.67	1330.67	82.2033	25.5533	-1.68569	2.22285e-12	4.08748e-11	yes
TCONS_00249811	52.6667	17.6667	2.46	0.63	-1.96523	0.000924561	0.00355346	yes
TCONS_00251569	262	165.667	2.02	0.94	-1.10362	2.57804e-07	2.22859e-06	yes
TCONS_00251570	242.667	136	1.95	0.806667	-1.27343	4.96696e-09	5.75189e-08	yes
TCONS_00251571	245.333	153	1.93	0.89	-1.11672	5.9245e-07	4.77126e-06	yes
TCONS_00251572	244.667	143.667	1.94333	0.84	-1.21007	1.90911e-07	1.68522e-06	yes
TCONS_00251573	246.333	128.667	2.22	0.863333	-1.36257	1.3834e-07	1.25604e-06	yes
TCONS_00251574	238.667	137.667	1.85333	0.79	-1.2302	5.70728e-07	4.60898e-06	yes
TCONS_00251575	206.667	125.333	2.15	0.963333	-1.15823	7.31131e-08	6.97191e-07	yes
TCONS_00251576	238.333	138	1.96	0.836667	-1.22813	3.36168e-07	2.83805e-06	yes
TCONS_00251577	260.333	146.333	2	0.83	-1.26882	3.87561e-08	3.86366e-07	yes
TCONS_00251578	89.6667	47.3333	3.47667	1.39	-1.32262	9.10665e-05	0.000458536	yes
TCONS_00251595	195.333	116.333	1.75667	0.77	-1.18991	1.96338e-07	1.72958e-06	yes
TCONS_00251596	234.667	146.667	1.98333	0.916667	-1.11346	1.13337e-06	8.65548e-06	yes
TCONS_00251597	71.6667	37.3333	2.64667	1.04333	-1.34298	0.000268613	0.00119517	yes
TCONS_00251598	4338.67	2651.67	28.7433	12.9233	-1.15325	3.22371e-12	5.81328e-11	yes
TCONS_00251600	3647.67	1957	18.1867	7.17667	-1.3415	6.50189e-14	1.44948e-12	yes
TCONS_00251601	6242.33	3563.33	17.9167	7.51	-1.25442	1.43353e-13	3.08161e-12	yes
TCONS_00251602	3748	2263.67	14.9533	6.63667	-1.17194	9.88592e-12	1.67782e-10	yes
TCONS_00251604	3727	2292	14.8567	6.71667	-1.14529	4.8853e-11	7.53271e-10	yes
TCONS_00251605	3876.67	2279.33	15.3933	6.65333	-1.21016	2.91189e-12	5.28503e-11	yes
TCONS_00252257	130.667	39	7.16	1.63667	-2.1292	2.53884e-07	2.19753e-06	yes
TCONS_00253154	296	117.333	8.84667	2.64	-1.7446	1.67627e-11	2.74441e-10	yes
TCONS_00253155	527	119.667	53.4533	9.65333	-2.46918	5.5872e-14	1.25456e-12	yes
TCONS_00253156	1776	1148.33	49.8133	24.0167	-1.0525	3.08053e-10	4.24045e-09	yes
TCONS_00254172	60.3333	12	10.77	1.80333	-2.57828	4.24721e-05	0.000232586	yes
TCONS_00254321	158.667	21.6667	20.1533	2.22667	-3.17806	1.00854e-12	1.93068e-11	yes
TCONS_00255148	753	410	3.66667	1.46	-1.3285	1.88604e-11	3.07057e-10	yes
TCONS_00256923	60.3333	20.6667	2.70333	0.7	-1.94931	9.34583e-06	5.89977e-05	yes
TCONS_00256931	91	21	5.30333	0.936667	-2.50129	1.87454e-05	0.00011135	yes
TCONS_00258828	134.333	357.333	12.3167	25.35	1.04137	1.31798e-06	9.92984e-06	yes

## Sheet: E60-vs-B3.lncRNA
id	E60_count	B3_count	E60_fpkm	B3_fpkm	log2(FC)	Pvalue	FDR	significant
TCONS_00003558	16	259.333	0.55	8.19667	3.89753	2.17366e-06	4.87581e-05	yes
TCONS_00003559	15	219	0.56	7.47667	3.7389	2.46769e-06	5.40607e-05	yes
TCONS_00006810	261.5	64.3333	2.48	0.566667	-2.12977	0.000250439	0.00220828	yes
TCONS_00017518	798	183	3.4	0.72	-2.23947	0.00024765	0.0021883	yes
TCONS_00024129	82	19	3.425	0.686667	-2.31842	0.000615484	0.00449636	yes
TCONS_00024963	187.5	15	8.925	0.66	-3.75731	6.23882e-05	0.000733132	yes
TCONS_00036658	8207.5	1239.67	107.13	15.5333	-2.78592	0.000386014	0.00310523	yes
TCONS_00036960	10.5	161.333	1.29	16.48	3.67527	1.22761e-05	0.000197391	yes
TCONS_00041020	386.5	76.3333	6.86	1.22667	-2.48347	0.000114346	0.00118656	yes
TCONS_00041022	228.5	41	5.615	0.903333	-2.63596	4.18436e-06	8.23489e-05	yes
TCONS_00042170	805	151.667	3.325	0.59	-2.49457	0.000152541	0.0014897	yes
TCONS_00047453	177	45.6667	9.68	2.22	-2.12445	0.000662806	0.00477916	yes
TCONS_00047454	236.5	62.6667	54.735	12.1967	-2.16598	0.000131154	0.00132189	yes
TCONS_00056980	15	97.3333	0.69	4.02	2.54253	0.000589549	0.00435071	yes
TCONS_00058553	185.5	44.6667	2.835	0.606667	-2.22437	9.88638e-05	0.00105509	yes
TCONS_00060892	491.5	89	6.86	1.16333	-2.55994	7.73553e-05	0.000869025	yes
TCONS_00063794	2	65	32.42	304.327	3.23066	0.000284419	0.00244162	yes
TCONS_00063797	9	303	0.625	18.6833	4.90175	1.19448e-08	6.70538e-07	yes
TCONS_00064893	1947	182.333	8.905	0.786667	-3.50079	1.35571e-05	0.00021394	yes
TCONS_00064895	2814.5	264.667	9.055	0.793333	-3.51272	2.61673e-06	5.66189e-05	yes
TCONS_00067593	1266.5	125.333	33.13	3.00333	-3.4635	4.3686e-08	2.01727e-06	yes
TCONS_00067594	537	58.3333	13.565	1.37333	-3.30414	2.62987e-07	8.71751e-06	yes
TCONS_00077864	84.5	20	2.74	0.59	-2.21539	0.000335902	0.00279252	yes
TCONS_00079181	12	83.3333	4.375	24.93	2.51053	0.000217998	0.00197967	yes
TCONS_00080069	488	103	224.99	37.9967	-2.56592	1.39438e-05	0.000218919	yes
TCONS_00080070	507	114.333	185.83	34.46	-2.43099	4.29919e-05	0.00054247	yes
TCONS_00081627	243	13.6667	13.795	0.676667	-4.34956	7.43267e-13	1.8805e-10	yes
TCONS_00083123	260.5	73	2.835	0.713333	-1.9907	0.000217162	0.00197307	yes
TCONS_00085825	242	44.6667	11.65	2.00333	-2.53986	0.000107935	0.00113322	yes
TCONS_00087024	439.5	72.3333	4.205	0.636667	-2.7235	1.76195e-06	4.11924e-05	yes
TCONS_00090916	327.5	61.3333	19.57	3.32333	-2.55794	8.21574e-06	0.000142145	yes
TCONS_00092036	104.5	17.3333	10.725	1.6	-2.74483	0.000210229	0.00192034	yes
TCONS_00093276	69	5.66667	11.105	0.766667	-3.85647	2.7754e-06	5.90652e-05	yes
TCONS_00099309	131.5	960	5.455	34.1833	2.64764	0.00010781	0.00113279	yes
TCONS_00100349	80	9.66667	5.21	0.546667	-3.25255	2.52792e-05	0.000354313	yes
TCONS_00100390	139	41	5.17	1.34333	-1.94435	0.000619569	0.0045185	yes
TCONS_00102729	340.5	67	3.06	0.523333	-2.54773	5.26222e-05	0.000637836	yes
TCONS_00107583	103.5	10.3333	20.015	1.64333	-3.60638	0.000527194	0.00397633	yes
TCONS_00110442	85.5	8	8.575	0.716667	-3.58076	4.55882e-05	0.000567333	yes
TCONS_00119022	725	164	4.755	0.94	-2.33871	4.97375e-05	0.000608529	yes
TCONS_00122257	19561	728.333	28.975	0.99	-4.87124	1.34456e-12	3.08602e-10	yes
TCONS_00122258	18619	684.333	26.585	0.896667	-4.8899	9.31254e-13	2.27159e-10	yes
TCONS_00122259	429.5	22.6667	40.53	1.94333	-4.38238	1.36333e-10	1.58123e-08	yes
TCONS_00122267	564.5	23	76.87	2.82333	-4.76695	4.56643e-08	2.09087e-06	yes
TCONS_00122277	481.5	26	18.68	0.86	-4.44101	2.93269e-11	4.33496e-09	yes
TCONS_00122286	1495.5	57.3333	14.64	0.513333	-4.83388	5.30443e-13	1.41441e-10	yes
TCONS_00122292	756.5	44.6667	16.11	0.87	-4.2108	1.7384e-10	1.92983e-08	yes
TCONS_00122293	188	25	5.27	0.606667	-3.11883	8.66133e-08	3.5318e-06	yes
TCONS_00122296	1940.5	68.6667	18.245	0.583333	-4.96704	7.06475e-12	1.31158e-09	yes
TCONS_00123032	10	88	1	7.57667	2.92156	0.000275368	0.00238177	yes
TCONS_00123033	63.5	522.667	4.92	34.6933	2.81793	1.40248e-05	0.000219855	yes
TCONS_00127903	1182.5	297.667	14.18	3.24667	-2.12683	0.000356184	0.00291748	yes
TCONS_00129246	1271.5	121.333	21.16	1.92	-3.46216	1.41055e-05	0.000221055	yes
TCONS_00130599	86.5	20.6667	4.135	0.886667	-2.22142	0.000293398	0.00250466	yes
TCONS_00130600	231.5	58	2.855	0.663333	-2.10568	0.00030189	0.00255868	yes
TCONS_00132502	793.5	216	3.435	0.843333	-2.02614	0.000396789	0.00316942	yes
TCONS_00136252	110.5	11.3333	5.455	0.516667	-3.40027	2.71388e-06	5.81605e-05	yes
TCONS_00137015	375.5	96.6667	8.73	2.05	-2.09036	0.000186815	0.00174875	yes
TCONS_00148104	441	95	10.905	2.19	-2.31599	0.00017041	0.00162997	yes
TCONS_00148227	513	154	3.795	1.02667	-1.88613	0.000657832	0.00474861	yes
TCONS_00149503	311	62.3333	3.235	0.583333	-2.47137	5.23782e-06	9.88949e-05	yes
TCONS_00150296	9	107.333	7.035	57.9	3.04094	3.38707e-05	0.0004473	yes
TCONS_00150330	126.5	33	2.735	0.65	-2.07303	0.00052249	0.00394687	yes
TCONS_00150353	125	3.66667	27.935	0.696667	-5.32546	2.8229e-11	4.23016e-09	yes
TCONS_00158647	308.5	89.6667	9.76	2.52667	-1.94965	0.000517684	0.00391709	yes
TCONS_00168639	603.5	7079	1.435	15.1333	3.39861	1.82919e-06	4.2449e-05	yes
TCONS_00168640	658.5	7146.33	1.585	15.46	3.28599	3.81114e-06	7.65766e-05	yes
TCONS_00168641	602	6317.67	1.42	13.3633	3.23432	4.59881e-06	8.90556e-05	yes
TCONS_00169366	172.5	30.3333	3.42	0.533333	-2.68089	1.93897e-06	4.45031e-05	yes
TCONS_00171727	156	44	7.065	1.75667	-2.00785	0.000418462	0.00330775	yes
TCONS_00186313	33.5	305	0.775	6.07667	2.97101	2.98245e-05	0.000403364	yes
TCONS_00192214	147	31.6667	3.06	0.586667	-2.38292	0.000142124	0.00140999	yes
TCONS_00196831	44.5	2.33333	12.57	0.526667	-4.57695	2.69914e-05	0.000372991	yes
TCONS_00201479	149	27.6667	2.98	0.51	-2.54674	3.21567e-05	0.000428515	yes
TCONS_00207353	85.5	11.6667	4.385	0.523333	-3.06677	2.83077e-06	5.99621e-05	yes
TCONS_00207660	1412.5	224	65.64	9.26333	-2.82497	2.5333e-06	5.51427e-05	yes
TCONS_00209585	126.5	31.3333	4.165	0.893333	-2.22105	0.00027948	0.00240738	yes
TCONS_00209586	138	30.3333	4.48	0.86	-2.38109	0.0001729	0.00164827	yes
TCONS_00211249	307	87.6667	4.13	1.02333	-2.01287	0.000202733	0.00186691	yes
TCONS_00211251	296	83	4.065	0.986667	-2.04262	0.000188586	0.0017626	yes
TCONS_00221031	582	124.667	3.52	0.673333	-2.38618	2.66151e-05	0.000368855	yes
TCONS_00221125	52.5	415.667	6.03	41.4333	2.78056	4.86604e-06	9.32193e-05	yes
TCONS_00225199	107.5	24	3.62	0.693333	-2.38437	0.000185287	0.00173711	yes
TCONS_00229548	271.5	61.6667	2.615	0.53	-2.30275	8.28957e-05	0.000916503	yes
TCONS_00235146	317	31	11.605	1.06333	-3.44808	1.23036e-05	0.000197633	yes
TCONS_00245719	317	55.3333	7.045	1.14333	-2.62335	8.92269e-05	0.000971495	yes
TCONS_00249139	2215.5	597.333	48.34	11.53	-2.06782	0.000453311	0.0035292	yes
TCONS_00250031	94.5	21	2.69	0.543333	-2.3077	0.000177112	0.0016758	yes
TCONS_00250635	1775	68.3333	221.675	7.37	-4.91064	2.1976e-14	8.62742e-12	yes
TCONS_00251159	371	113	6.24	1.70333	-1.87319	0.000531928	0.00400481	yes
TCONS_00251598	6723.5	650.667	37.34	3.2	-3.54458	2.12197e-08	1.09305e-06	yes
TCONS_00251600	5127	462	21.36	1.74	-3.61775	8.51171e-09	5.06568e-07	yes
TCONS_00251601	9348	867.667	22.405	1.86667	-3.58528	1.29045e-08	7.21432e-07	yes
TCONS_00251602	5510.5	549	18.36	1.63667	-3.48773	1.75584e-08	9.33633e-07	yes
TCONS_00251604	5548.5	569.333	18.475	1.70333	-3.43914	3.01361e-08	1.47285e-06	yes
TCONS_00251605	5619	571.667	18.64	1.71333	-3.44352	3.25103e-08	1.56296e-06	yes
TCONS_00253156	2205.5	405.667	52.485	8.74333	-2.58565	2.17365e-05	0.000313794	yes
TCONS_00254181	149.5	27	3.275	0.533333	-2.61839	1.24661e-05	0.000199678	yes
TCONS_00255090	71	5.66667	27.765	1.78667	-3.95792	4.02796e-05	0.00051554	yes

## Sheet: E60-vs-E105.lncRNA
id	E60_count	E105_count	E60_fpkm	E105_fpkm	log2(FC)	Pvalue	FDR	significant
TCONS_00000715	130	335.667	2.66	6.07667	1.19185	9.96458e-07	2.84807e-05	yes
TCONS_00000741	257.5	106.667	1.96	0.71	-1.46496	3.99262e-05	0.000688871	yes
TCONS_00002395	689	156.333	9.01	1.79333	-2.32888	9.78581e-12	9.70834e-10	yes
TCONS_00002846	132	59.3333	1.48	0.583333	-1.3432	6.8361e-06	0.00015132	yes
TCONS_00006991	155	41.6667	2.46	0.583333	-2.07627	1.24293e-07	4.53477e-06	yes
TCONS_00013759	81	31.3333	2.445	0.836667	-1.54711	0.0003274	0.00399497	yes
TCONS_00013761	72.5	27	2.77	0.91	-1.60595	0.000108985	0.00160915	yes
TCONS_00017312	27	210.667	0.52	3.60667	2.79408	2.6374e-08	1.14629e-06	yes
TCONS_00018830	92.5	214.333	4.53	9.23	1.02682	4.72943e-05	0.000797408	yes
TCONS_00020792	549	279.333	1.905	0.85	-1.16426	6.94888e-08	2.73181e-06	yes
TCONS_00020853	693	224.333	2.93	0.836667	-1.80818	6.23949e-14	9.21006e-12	yes
TCONS_00020858	730.5	238	2.87	0.83	-1.78987	2.41539e-11	2.17914e-09	yes
TCONS_00020860	125	51.3333	1.715	0.626667	-1.45244	0.00010507	0.00156063	yes
TCONS_00020862	283	89	3.195	0.883333	-1.85479	4.10954e-14	6.32164e-12	yes
TCONS_00024435	130.5	55.3333	1.58	0.586667	-1.42931	9.79203e-06	0.000206088	yes
TCONS_00024963	187.5	97.6667	8.925	4.07	-1.13282	2.42693e-05	0.000449615	yes
TCONS_00030206	62.5	256.667	1.185	4.30667	1.86168	3.44843e-09	1.85507e-07	yes
TCONS_00033325	163.5	73.3333	1.55	0.606667	-1.35329	0.000258056	0.00329365	yes
TCONS_00033591	1589	359	3.765	0.75	-2.32769	9.70611e-24	6.17777e-21	yes
TCONS_00035388	107	469.333	2.2	8.46	1.94315	5.68506e-16	1.21614e-13	yes
TCONS_00036418	140	45	3.515	1.00333	-1.80872	0.000121049	0.00175929	yes
TCONS_00042170	805	292	3.325	1.06667	-1.64024	1.13525e-16	2.73981e-14	yes
TCONS_00043294	486	219.667	2.64	1.05	-1.33015	1.41578e-08	6.57613e-07	yes
TCONS_00043849	199	80	2.06	0.73	-1.49668	2.63778e-09	1.46355e-07	yes
TCONS_00046005	57	140	4.54	9.79	1.10862	0.000226366	0.00295929	yes
TCONS_00046129	663	203	2.89	0.773333	-1.90191	2.52355e-12	2.80889e-10	yes
TCONS_00051777	3047.5	8734	1950.83	4612.26	1.24138	6.40795e-08	2.54658e-06	yes
TCONS_00052739	288.5	1075.33	3.605	11.9267	1.72612	7.08626e-11	5.71524e-09	yes
TCONS_00052769	78	218.333	1.47	3.63	1.30415	4.50396e-06	0.000106821	yes
TCONS_00053778	136	55.6667	2.215	0.803333	-1.46324	0.000390912	0.00463266	yes
TCONS_00053814	164.5	49.3333	2.075	0.553333	-1.90689	2.49684e-10	1.76432e-08	yes
TCONS_00055886	152.5	68	18.41	7.21333	-1.35175	5.42934e-05	0.000897184	yes
TCONS_00057725	461.5	168.333	4	1.27333	-1.65139	2.36011e-07	7.99794e-06	yes
TCONS_00060151	79.5	20	3.155	0.696667	-2.1791	0.000307441	0.00380827	yes
TCONS_00060197	96	32.3333	3.1	0.91	-1.76833	7.72683e-06	0.000167981	yes
TCONS_00060199	136.5	37.3333	2.195	0.523333	-2.06842	1.14807e-07	4.22809e-06	yes
TCONS_00063797	9	49	0.625	3	2.26303	0.000110927	0.00163342	yes
TCONS_00064268	2992.5	10875	316.82	1004.74	1.66509	1.97603e-14	3.19213e-12	yes
TCONS_00064893	1947	790.333	8.905	3.16333	-1.49317	3.18336e-11	2.78483e-09	yes
TCONS_00064894	365.5	175	3.8	1.6	-1.24793	8.10045e-07	2.37349e-05	yes
TCONS_00064895	2814.5	1193.33	9.055	3.36	-1.43025	1.32417e-09	7.848e-08	yes
TCONS_00064896	586	286.667	3.91	1.68	-1.21871	3.8903e-08	1.63003e-06	yes
TCONS_00064897	266.5	145	2.18	1.04	-1.06774	7.14966e-05	0.00113588	yes
TCONS_00064899	510.5	282.667	1.755	0.853333	-1.04029	6.27608e-07	1.89888e-05	yes
TCONS_00065703	51.5	136.333	1.445	3.34667	1.21166	0.000250024	0.00320883	yes
TCONS_00067162	132.5	39.3333	2.055	0.536667	-1.93704	9.06718e-05	0.00137968	yes
TCONS_00068296	259	843.667	4.725	13.57	1.52203	6.28821e-13	7.65247e-11	yes
TCONS_00068297	294	689.667	5.37	11.0967	1.04713	1.78294e-07	6.2469e-06	yes
TCONS_00068298	257	695.667	4.68	11.1967	1.25849	3.02419e-09	1.65448e-07	yes
TCONS_00069324	40	6	4.845	0.64	-2.92035	4.04466e-05	0.000696533	yes
TCONS_00074031	110	430	1.68	5.75333	1.77594	2.0252e-12	2.29619e-10	yes
TCONS_00074032	127	526	1.885	6.88333	1.86854	2.09838e-13	2.76234e-11	yes
TCONS_00074293	146	466.333	3.33	9.37667	1.49355	3.6868e-11	3.17453e-09	yes
TCONS_00074305	49.5	204.667	1.91	6.92667	1.85859	3.75862e-11	3.22118e-09	yes
TCONS_00074719	201.5	105.333	1.435	0.66	-1.12051	3.04079e-05	0.000544689	yes
TCONS_00077003	433	176.333	1.97	0.71	-1.4723	7.32764e-13	8.83884e-11	yes
TCONS_00077864	84.5	35	2.74	1.00667	-1.44459	0.000271314	0.00343815	yes
TCONS_00078583	241.5	130	2.37	1.12667	-1.07283	8.34019e-06	0.000179322	yes
TCONS_00078584	273	130	2.35	0.986667	-1.25203	4.35094e-07	1.37888e-05	yes
TCONS_00081017	204	100.333	3.425	1.49333	-1.19757	5.67418e-05	0.000933699	yes
TCONS_00081627	243	86.6667	13.795	4.35	-1.66506	4.18335e-08	1.74083e-06	yes
TCONS_00085892	302	157	11.225	5.11667	-1.13344	3.12618e-06	7.78532e-05	yes
TCONS_00089081	83.5	15.3333	3.54	0.576667	-2.61794	3.1718e-05	0.000564502	yes
TCONS_00090996	141.5	69.6667	2.655	1.15	-1.20708	4.29918e-05	0.000734819	yes
TCONS_00099309	131.5	432.667	5.455	15.7433	1.52909	2.409e-09	1.34754e-07	yes
TCONS_00100433	86.5	34	1.49	0.513333	-1.53734	0.000255303	0.0032651	yes
TCONS_00101101	51	16	2.96	0.82	-1.8519	0.000361429	0.00434437	yes
TCONS_00102729	340.5	139.333	3.06	1.1	-1.47603	1.85336e-11	1.72026e-09	yes
TCONS_00104299	6.5	65.3333	3.205	27.33	3.09209	6.98768e-05	0.00111597	yes
TCONS_00107294	491.5	164.667	2.55	0.746667	-1.77196	4.77501e-10	3.19675e-08	yes
TCONS_00107599	186.5	97.6667	12.115	5.57667	-1.11932	0.000246442	0.0031755	yes
TCONS_00108858	195.5	73.6667	2.01	0.66	-1.60666	5.74697e-08	2.31583e-06	yes
TCONS_00110129	810.5	376.333	2.215	0.903333	-1.29398	4.16748e-09	2.19657e-07	yes
TCONS_00111649	363.5	144	1.65	0.566667	-1.54189	8.35154e-05	0.00129196	yes
TCONS_00112780	164.5	29.6667	8.61	1.36333	-2.65887	1.09272e-08	5.2135e-07	yes
TCONS_00118879	141	72.6667	1.785	0.806667	-1.14588	0.000257104	0.00328353	yes
TCONS_00119022	725	328	4.755	1.9	-1.32345	3.3162e-09	1.79098e-07	yes
TCONS_00119215	459	196.333	1.885	0.713333	-1.40192	8.47575e-09	4.17408e-07	yes
TCONS_00119672	82.5	18.6667	3.925	0.78	-2.33115	1.76919e-08	8.03367e-07	yes
TCONS_00119847	227.5	43.6667	3.97	0.67	-2.56691	1.66766e-12	1.91398e-10	yes
TCONS_00122509	17.5	129.667	1.18	7.72333	2.71044	1.61865e-08	7.41155e-07	yes
TCONS_00125044	85	20	3.095	0.643333	-2.2663	6.8394e-07	2.04335e-05	yes
TCONS_00127238	535.5	157	2.235	0.58	-1.94615	1.47589e-16	3.48311e-14	yes
TCONS_00128467	227	120.667	2.9	1.35667	-1.09599	3.10663e-06	7.75425e-05	yes
TCONS_00130714	389	216	1.67	0.826667	-1.01447	9.38093e-05	0.00141833	yes
TCONS_00132499	1484	632.667	3.41	1.29	-1.4024	1.03416e-09	6.27866e-08	yes
TCONS_00132502	793.5	340.667	3.435	1.3	-1.4018	9.86297e-10	6.01476e-08	yes
TCONS_00133505	79.5	21.6667	2.605	0.616667	-2.07872	2.89192e-05	0.000521469	yes
TCONS_00135394	600	1504.67	8.72	19.14	1.13419	5.14559e-06	0.000119424	yes
TCONS_00139034	83.5	8	6.275	0.53	-3.56555	1.86449e-08	8.41756e-07	yes
TCONS_00141567	104	47.6667	3.11	1.25333	-1.31114	0.000220925	0.00290272	yes
TCONS_00145673	12.5	102	4.4	30.7667	2.80579	4.73458e-10	3.17356e-08	yes
TCONS_00146046	195	41.3333	15.68	2.92	-2.42489	6.7073e-14	9.82118e-12	yes
TCONS_00146253	34.5	126.667	0.76	2.44	1.68281	1.17398e-05	0.000240339	yes
TCONS_00146949	16	97	0.55	2.92333	2.41011	0.000154636	0.0021636	yes
TCONS_00148237	134	47	1.8	0.556667	-1.69311	2.25601e-07	7.69755e-06	yes
TCONS_00148315	242.5	114	2.165	0.893333	-1.2771	3.92892e-06	9.49094e-05	yes
TCONS_00148468	188.5	37	7.055	1.21	-2.54364	4.19635e-12	4.48837e-10	yes
TCONS_00149503	311	126.667	3.235	1.15667	-1.48379	1.12699e-09	6.80456e-08	yes
TCONS_00149572	1581	378.667	3.23	0.68	-2.24793	1.57355e-24	1.11912e-21	yes
TCONS_00149576	918	253.667	2.73	0.663333	-2.0411	6.10138e-21	2.9569e-18	yes
TCONS_00150296	9	57.3333	7.035	36.4	2.37132	1.69944e-05	0.000331552	yes
TCONS_00152883	98	40	2.105	0.756667	-1.47609	0.00017354	0.00238543	yes
TCONS_00154631	45	212.333	24.99	99.0633	1.987	7.69209e-07	2.27085e-05	yes
TCONS_00154632	21	106.667	1.585	7.16333	2.17615	5.99925e-06	0.000135647	yes
TCONS_00157487	181	66.6667	1.655	0.53	-1.64277	8.04887e-07	2.35964e-05	yes
TCONS_00161018	666	1953	26.865	69.49	1.37108	6.94034e-11	5.61751e-09	yes
TCONS_00166313	55	14.3333	2.635	0.6	-2.13477	3.35469e-05	0.000593006	yes
TCONS_00166511	18	73.3333	1.09	3.95333	1.85874	0.000209722	0.00277693	yes
TCONS_00166512	26.5	84.6667	1.605	4.54	1.50012	0.000244929	0.00316252	yes
TCONS_00166996	2344	284	6.025	0.643333	-3.22732	1.39226e-47	6.93131e-44	yes
TCONS_00167003	2425.5	432.333	8.445	1.33	-2.66667	8.16459e-42	2.23559e-38	yes
TCONS_00167004	4522	697	5.945	0.81	-2.87568	2.09932e-49	1.43706e-45	yes
TCONS_00167586	105.5	38	3.465	1.09667	-1.65973	7.6393e-06	0.000166409	yes
TCONS_00168639	603.5	1398	1.435	2.93333	1.03149	0.000107573	0.00159088	yes
TCONS_00168710	789	232.333	2.045	0.53	-1.94804	1.52542e-14	2.50861e-12	yes
TCONS_00169366	172.5	81	3.42	1.41333	-1.27489	5.08386e-06	0.000118421	yes
TCONS_00171129	119	38.6667	3.955	1.11667	-1.82448	3.10809e-05	0.000554786	yes
TCONS_00176603	379.5	168	2.405	0.933333	-1.36557	1.09243e-05	0.000225923	yes
TCONS_00178001	148	40	2.485	0.596667	-2.05825	1.15472e-08	5.48445e-07	yes
TCONS_00178186	98.5	287	7.515	19.1033	1.34598	2.84302e-06	7.16485e-05	yes
TCONS_00178223	63	17.6667	2.5	0.623333	-2.00385	3.31882e-05	0.000587981	yes
TCONS_00178687	144	76.6667	1.775	0.833333	-1.09085	0.00013343	0.00191233	yes
TCONS_00182765	313	129	1.62	0.593333	-1.44908	3.25695e-06	8.05239e-05	yes
TCONS_00187730	114	297.333	1.55	3.54	1.19148	1.77244e-05	0.000343834	yes
TCONS_00188115	230.5	129.667	2.91	1.43667	-1.01829	0.000241489	0.00312566	yes
TCONS_00192757	602	134	2.92	0.563333	-2.37391	1.21075e-11	1.16938e-09	yes
TCONS_00192758	213	65.6667	2.19	0.59	-1.89214	6.10699e-08	2.43759e-06	yes
TCONS_00192759	228.5	68.6667	2.26	0.593333	-1.92941	2.11277e-07	7.26313e-06	yes
TCONS_00192763	347	120.667	5.035	1.52667	-1.72161	2.13772e-08	9.47917e-07	yes
TCONS_00194522	122.5	40.3333	3.545	1.02333	-1.79251	6.28807e-05	0.00101912	yes
TCONS_00198405	129	52	1.56	0.553333	-1.49533	0.000112473	0.00165174	yes
TCONS_00198406	82	29	1.625	0.503333	-1.69085	7.71679e-06	0.000167829	yes
TCONS_00198408	111.5	33	2.905	0.76	-1.93447	9.86082e-08	3.70122e-06	yes
TCONS_00198641	17	104.667	0.635	3.46667	2.44872	4.07029e-09	2.15156e-07	yes
TCONS_00200926	7.5	56.3333	1.315	8.47	2.6873	0.000167301	0.00231478	yes
TCONS_00201626	174.5	66	2.245	0.75	-1.58175	1.56206e-05	0.000308596	yes
TCONS_00202602	24	129.333	2.325	10.93	2.23299	1.22248e-07	4.4661e-06	yes
TCONS_00202603	72.5	208.667	5.605	14.0567	1.32647	0.000126203	0.00182442	yes
TCONS_00202905	236	89.3333	1.74	0.576667	-1.59328	2.60137e-06	6.63525e-05	yes
TCONS_00206240	313.5	105.333	2.085	0.616667	-1.75748	4.25725e-08	1.76889e-06	yes
TCONS_00206241	621.5	189.667	2.585	0.693333	-1.89854	3.54393e-16	7.82565e-14	yes
TCONS_00207680	835.5	400.333	11.19	4.71333	-1.24739	2.94526e-06	7.40887e-05	yes
TCONS_00208406	306	124.667	2.935	1.04667	-1.48756	1.35657e-05	0.000273528	yes
TCONS_00213735	117	37.6667	9.42	2.62667	-1.84249	6.89663e-05	0.00110368	yes
TCONS_00221031	582	244.333	3.52	1.30667	-1.42968	2.26939e-11	2.05759e-09	yes
TCONS_00221125	52.5	177.667	6.03	17.92	1.57134	2.70164e-07	9.03234e-06	yes
TCONS_00223659	809.5	323	5.005	1.75	-1.51602	6.66561e-10	4.29446e-08	yes
TCONS_00227759	433.5	173.333	3.01	1.05667	-1.51024	8.32108e-09	4.10159e-07	yes
TCONS_00230897	147.5	16	7.155	0.676667	-3.40243	2.17115e-18	7.11968e-16	yes
TCONS_00230898	133.5	32.3333	32.675	6.85667	-2.25261	1.50029e-05	0.000298223	yes
TCONS_00233777	149	60	2.72	0.966667	-1.49252	2.68491e-06	6.82609e-05	yes
TCONS_00235384	17	84.3333	2.565	11.2667	2.13503	0.000175791	0.00241213	yes
TCONS_00238995	43	6	5.295	0.646667	-3.03354	0.000152994	0.00214501	yes
TCONS_00245198	103.5	34	2.955	0.86	-1.78075	6.28629e-07	1.90092e-05	yes
TCONS_00245719	317	170.333	7.045	3.30333	-1.09268	0.000155399	0.00217261	yes
TCONS_00249811	83.5	17.6667	3.39	0.63	-2.42786	1.34571e-07	4.86703e-06	yes
TCONS_00250604	416.5	48.3333	5.475	0.556667	-3.29797	5.69834e-36	1.18371e-32	yes
TCONS_00251570	297	136	2.01	0.806667	-1.31715	4.23116e-07	1.34403e-05	yes
TCONS_00251572	264.5	143.667	1.77	0.84	-1.07529	3.85946e-05	0.000670119	yes
TCONS_00251573	240	128.667	1.83	0.863333	-1.08385	0.00012109	0.00175942	yes
TCONS_00251574	284.5	137.667	1.865	0.79	-1.23925	4.64783e-06	0.000109806	yes
TCONS_00251575	241	125.333	2.12	0.963333	-1.13796	0.000303562	0.00376847	yes
TCONS_00251576	271.5	138	1.885	0.836667	-1.17184	2.26352e-05	0.000422917	yes
TCONS_00251577	288.5	146.333	1.87	0.83	-1.17186	6.87955e-05	0.00110127	yes
TCONS_00251595	263.5	116.333	1.99	0.77	-1.36984	3.6294e-07	1.17053e-05	yes
TCONS_00251596	314.5	146.667	2.245	0.916667	-1.29225	3.55848e-06	8.69582e-05	yes
TCONS_00251598	6723.5	2651.67	37.34	12.9233	-1.53074	3.21974e-12	3.52646e-10	yes
TCONS_00251600	5127	1957	21.36	7.17667	-1.57353	4.5495e-16	9.8476e-14	yes
TCONS_00251601	9348	3563.33	22.405	7.51	-1.57694	1.21297e-15	2.45114e-13	yes
TCONS_00251602	5510.5	2263.67	18.36	6.63667	-1.46804	4.15985e-14	6.38111e-12	yes
TCONS_00251604	5548.5	2292	18.475	6.71667	-1.45976	4.93101e-14	7.43903e-12	yes
TCONS_00251605	5619	2279.33	18.64	6.65333	-1.48625	1.5425e-14	2.51404e-12	yes
TCONS_00253156	2205.5	1148.33	52.485	24.0167	-1.12787	7.90068e-09	3.90844e-07	yes
TCONS_00254181	149.5	73.6667	3.275	1.41667	-1.20899	0.000383525	0.00455991	yes
TCONS_00255148	802.5	410	3.26	1.46	-1.1589	8.74834e-09	4.2852e-07	yes

## Sheet: E105-vs-B3.lncRNA
id	E105_count	B3_count	E105_fpkm	B3_fpkm	log2(FC)	Pvalue	FDR	significant
TCONS_00003558	40.6667	259.333	1.22667	8.19667	2.74029	1.20586e-06	2.88316e-05	yes
TCONS_00003559	39	219	1.27	7.47667	2.55757	2.86725e-06	5.81486e-05	yes
TCONS_00006810	298.667	64.3333	2.49333	0.566667	-2.1375	5.19162e-06	9.37335e-05	yes
TCONS_00013948	21	141.333	0.586667	4.04667	2.78612	3.75962e-09	2.53102e-07	yes
TCONS_00014051	10.6667	63.3333	0.603333	3.44667	2.51417	0.000221266	0.0017887	yes
TCONS_00016326	9.66667	48.6667	0.51	2.61	2.35548	0.000637555	0.00413539	yes
TCONS_00031225	197.333	59.3333	3.94333	1.19	-1.72845	4.34367e-05	0.000501018	yes
TCONS_00035388	469.333	71	8.46	1.34667	-2.65126	2.8227e-05	0.000357088	yes
TCONS_00036658	8176.67	1239.67	94.7767	15.5333	-2.60916	5.36796e-05	0.000590249	yes
TCONS_00036959	108.667	400.333	1.93	6.8	1.81693	0.00059111	0.00389126	yes
TCONS_00036960	18.3333	161.333	1.96	16.48	3.07179	3.33033e-07	1.02833e-05	yes
TCONS_00041020	370	76.3333	5.74	1.22667	-2.22631	9.56567e-06	0.000152275	yes
TCONS_00041022	184	41	3.96	0.903333	-2.13217	1.74382e-06	3.87195e-05	yes
TCONS_00043887	8.33333	44.6667	2.09	10.4967	2.32836	0.00025468	0.00200181	yes
TCONS_00047454	187	62.6667	37.51	12.1967	-1.62079	0.000259327	0.00202989	yes
TCONS_00054341	79.3333	8	7.04333	0.763333	-3.20587	0.000108596	0.00102616	yes
TCONS_00060892	433.333	89	5.35333	1.16333	-2.20217	2.65021e-05	0.000339263	yes
TCONS_00063797	49	303	3	18.6833	2.63872	1.85082e-06	4.06504e-05	yes
TCONS_00064895	1193.33	264.667	3.36	0.793333	-2.08246	0.000272002	0.00211076	yes
TCONS_00067593	999.667	125.333	23.0933	3.00333	-2.94284	2.64858e-09	1.85587e-07	yes
TCONS_00067594	498.333	58.3333	11.0733	1.37333	-3.01134	9.78069e-09	5.66339e-07	yes
TCONS_00067595	98.3333	8.66667	96.2	6.99333	-3.78198	1.65122e-05	0.000233296	yes
TCONS_00069541	157.333	49.3333	2.13667	0.7	-1.60994	0.000334437	0.00248619	yes
TCONS_00080069	525.333	103	205.407	37.9967	-2.43454	1.13975e-07	4.32653e-06	yes
TCONS_00080070	566	114.333	177.773	34.46	-2.36704	4.64016e-07	1.34271e-05	yes
TCONS_00081177	15	237.333	1.08	17.8033	4.04304	2.90615e-05	0.00036565	yes
TCONS_00081179	4	270.667	1.49333	92.0233	5.94539	5.256e-07	1.49021e-05	yes
TCONS_00081627	86.6667	13.6667	4.35	0.676667	-2.6845	6.34747e-07	1.73328e-05	yes
TCONS_00083123	297.333	73	2.84333	0.713333	-1.99493	1.13064e-06	2.73316e-05	yes
TCONS_00087024	301	72.3333	2.54667	0.636667	-2	5.5527e-06	9.89461e-05	yes
TCONS_00090365	50.3333	7.33333	4.59	0.686667	-2.74081	0.000151756	0.00133431	yes
TCONS_00090916	418.667	61.3333	22.0567	3.32333	-2.73051	4.51033e-09	2.96134e-07	yes
TCONS_00090963	86	15	3.42	0.633333	-2.43296	0.000568688	0.00376857	yes
TCONS_00092587	5.33333	37.3333	0.523333	3.77667	2.85131	0.000526938	0.00354908	yes
TCONS_00093276	36.6667	5.66667	5.15667	0.766667	-2.74977	0.000551609	0.0036812	yes
TCONS_00106262	125	30.3333	2.52667	0.646667	-1.96614	0.000349149	0.00256919	yes
TCONS_00107583	92.6667	10.3333	15.5267	1.64333	-3.24005	0.000195146	0.00162184	yes
TCONS_00110442	62.3333	8	5.45667	0.716667	-2.92865	0.000273339	0.00211748	yes
TCONS_00110874	8.33333	60.6667	1.33667	9.54667	2.83636	0.000586077	0.0038651	yes
TCONS_00113272	2277	596	121.32	31.22	-1.95827	4.05141e-05	0.000475619	yes
TCONS_00122257	13398	728.333	17.43	0.99	-4.138	6.48152e-15	1.9946e-12	yes
TCONS_00122258	12322.7	684.333	15.4533	0.896667	-4.1072	6.07764e-15	1.91959e-12	yes
TCONS_00122259	467	22.6667	38.5667	1.94333	-4.31075	4.85257e-14	1.2421e-11	yes
TCONS_00122267	587.333	23	69.7133	2.82333	-4.62596	7.12939e-10	6.16945e-08	yes
TCONS_00122277	499.333	26	16.9	0.86	-4.29654	2.21113e-15	8.02113e-13	yes
TCONS_00122286	1451.67	57.3333	12.45	0.513333	-4.60011	3.83918e-18	2.84187e-15	yes
TCONS_00122292	1002.67	44.6667	18.71	0.87	-4.42665	8.45251e-16	3.3551e-13	yes
TCONS_00122293	280	25	6.89667	0.606667	-3.50692	2.92866e-14	7.78753e-12	yes
TCONS_00122296	1511	68.6667	12.4333	0.583333	-4.41375	1.39032e-14	3.9873e-12	yes
TCONS_00122509	129.667	16	7.72333	0.966667	-2.99813	6.34125e-09	3.96792e-07	yes
TCONS_00123032	11.6667	88	1.01	7.57667	2.90721	3.05133e-08	1.45665e-06	yes
TCONS_00123033	117.667	522.667	7.97	34.6933	2.12201	8.91815e-07	2.25639e-05	yes
TCONS_00124931	210.333	67.6667	2.70333	0.87	-1.63565	8.56769e-05	0.000850511	yes
TCONS_00127903	1022	297.667	10.79	3.24667	-1.73266	0.000152257	0.00133764	yes
TCONS_00129246	955.667	121.333	13.9767	1.92	-2.86384	1.65595e-05	0.000233663	yes
TCONS_00135119	800	124.333	9.71667	1.60333	-2.59939	0.000422402	0.00298823	yes
TCONS_00135120	662.333	129	7.75	1.59667	-2.27913	0.000683024	0.00436188	yes
TCONS_00135123	1213.67	204.333	9.94667	1.79	-2.47425	0.000443737	0.0031027	yes
TCONS_00136087	92.3333	21.3333	2.81	0.68	-2.04696	0.000187484	0.00157465	yes
TCONS_00136252	64	11.3333	2.80667	0.516667	-2.44155	2.83434e-05	0.000358064	yes
TCONS_00147041	10	214.667	0.826667	16.6067	4.32831	0.000141711	0.00126694	yes
TCONS_00148104	380	95	8.3	2.19	-1.92218	9.10814e-05	0.000893926	yes
TCONS_00148227	432	154	2.83667	1.02667	-1.46623	0.000325387	0.002431	yes
TCONS_00150353	70	3.66667	13.6267	0.696667	-4.28982	2.65394e-10	2.70214e-08	yes
TCONS_00151528	1089	244	23.8133	5.59	-2.09085	2.55898e-05	0.000330597	yes
TCONS_00154632	106.667	33	7.16333	2.22333	-1.68791	0.000281401	0.00216736	yes
TCONS_00164204	36.3333	169	5.21	24.5867	2.23852	0.000793267	0.00490134	yes
TCONS_00166037	292.333	88	4.34	1.32	-1.71716	2.71033e-05	0.000345473	yes
TCONS_00168639	1398	7079	2.93333	15.1333	2.36712	1.7909e-06	3.95352e-05	yes
TCONS_00168640	1381	7146.33	2.93333	15.46	2.39793	1.38824e-06	3.22493e-05	yes
TCONS_00168641	1290	6317.67	2.68667	13.3633	2.31439	3.02451e-06	6.07085e-05	yes
TCONS_00171535	160	49.3333	6.24	1.90333	-1.71302	0.000324931	0.00242908	yes
TCONS_00185827	155.667	27	5.05667	0.92	-2.45848	6.34232e-06	0.000109249	yes
TCONS_00186313	81.6667	305	1.65333	6.07667	1.8779	9.27616e-05	0.000907196	yes
TCONS_00186314	27	139.667	0.543333	2.81667	2.37408	1.43605e-06	3.3135e-05	yes
TCONS_00187729	282.333	54.3333	3.35667	0.696667	-2.26849	0.000233007	0.00186353	yes
TCONS_00187730	297.333	39	3.54	0.503333	-2.81416	3.0148e-05	0.000376864	yes
TCONS_00195975	139.333	41	15.01	4.42667	-1.76163	6.72072e-05	0.00070525	yes
TCONS_00196831	52	2.33333	12.7067	0.526667	-4.59255	4.72006e-08	2.09692e-06	yes
TCONS_00197159	51.3333	9	3.96333	0.703333	-2.49443	7.63627e-05	0.000777061	yes
TCONS_00198824	56.3333	8.33333	181.417	18.9033	-3.26259	0.000694418	0.00441893	yes
TCONS_00201479	111.667	27.6667	1.97333	0.51	-1.95207	0.000161918	0.0014068	yes
TCONS_00207660	1371.67	224	56.07	9.26333	-2.59763	2.58553e-08	1.27477e-06	yes
TCONS_00216875	186.333	62	5.62333	1.82667	-1.62221	0.000272119	0.00211131	yes
TCONS_00218405	14.6667	1335.33	1.31667	128.187	6.60521	1.36319e-07	4.9981e-06	yes
TCONS_00218616	308.667	57.6667	3.55667	0.72	-2.30446	0.000489435	0.00334662	yes
TCONS_00219405	22.6667	294.667	0.806667	10.83	3.74692	1.29234e-08	7.1993e-07	yes
TCONS_00220108	260	81.3333	2.47667	0.806667	-1.61836	0.000319152	0.00239449	yes
TCONS_00224972	599	126.333	114.707	23.7567	-2.27154	1.53163e-05	0.000220263	yes
TCONS_00235384	84.3333	23.3333	11.2667	3.03667	-1.8915	0.000484902	0.00332185	yes
TCONS_00237874	241	47	2.56667	0.523333	-2.29409	1.68254e-05	0.000236502	yes
TCONS_00245201	209.333	70.3333	7.12	2.42333	-1.55488	0.00080431	0.00495531	yes
TCONS_00247560	80.3333	312.667	1.46333	6.07	2.05244	8.31762e-05	0.000831564	yes
TCONS_00250031	82.6667	21	2.06667	0.543333	-1.9274	0.00038405	0.00277278	yes
TCONS_00250635	1216.33	68.3333	132.737	7.37	-4.17076	3.22115e-16	1.43451e-13	yes
TCONS_00251159	409.667	113	6.05667	1.70333	-1.83016	1.73971e-05	0.000243102	yes
TCONS_00251160	374	116.667	5.57333	1.79333	-1.6359	0.000269638	0.00209681	yes
TCONS_00251163	269	88.3333	5.22667	1.76667	-1.56486	0.000210346	0.00171849	yes
TCONS_00251581	117.667	29.6667	2.83333	0.756667	-1.90477	0.000521448	0.00351896	yes
TCONS_00251598	2651.67	650.667	12.9233	3.2	-2.01383	1.12642e-05	0.00017269	yes
TCONS_00251600	1957	462	7.17667	1.74	-2.04423	9.94715e-06	0.000156556	yes
TCONS_00251601	3563.33	867.667	7.51	1.86667	-2.00835	1.52752e-05	0.000219787	yes
TCONS_00251602	2263.67	549	6.63667	1.63667	-2.0197	8.45329e-06	0.000137729	yes
TCONS_00251604	2292	569.333	6.71667	1.70333	-1.97938	1.44676e-05	0.000210321	yes
TCONS_00251605	2279.33	571.667	6.65333	1.71333	-1.95727	1.92678e-05	0.000263595	yes
TCONS_00255090	48	5.66667	16.0467	1.78667	-3.16693	0.000331994	0.00247121	yes
