# Supplementary material for: Genome-wide identification and characterization of long non-coding RNAs in developmental skeletal muscle of fetal goat
Source: BMC Genomics. 2016 Aug 22;17(1):666. doi: 10.1186/s12864-016-3009-3 (PMC4994410; doi:10.1186/s12864-016-3009-3)
Supplement: Additional file 6: Table S4. — Protein-coding genes detected 10-kb upstream and downstream of the differentially expressed lncRNAs. (XLSX 149 kb) [file 12864_2016_3009_MOESM6_ESM.xlsx]

## Sheet: 10 Kb
lncRNA_ID	chr	start	end	strand	cisGeneID	chr	start	end	strand	up/down_Stream	distance
TCONS_00081142	chr17	60585968	60594015	-	XM_005709391.1	chr17	60594506	60598837	+	DOWNSTREAM	490
TCONS_00237517	chr8	51710804	51715308	-	XM_005683806.1	chr8	51714683	51715282	+	OVERLAP	-1
TCONS_00161018	chr27	35083597	35092886	-	XM_005698888.1	chr27	35083616	35095501	-	OVERLAP	-1
TCONS_00221125	chr7	47558698	47622287	+	XM_005683031.1	chr7	47552728	47622287	+	OVERLAP	-1
TCONS_00085400	chr18	44628207	44637642	+	XM_005692322.1	chr18	44628207	44637638	+	OVERLAP	-1
TCONS_00052739	chr14	12370625	12375401	+	XM_005688806.1	chr14	12366259	12368026	+	DOWNSTREAM	2598
TCONS_00218405	chr7	5307092	5310090	+	XM_005682120.1	chr7	5316387	5319281	+	UPSTREAM	6296
TCONS_00245052	chr9	19483525	19495345	-	XM_005684524.1	chr9	19484970	19495331	-	OVERLAP	-1
TCONS_00085401	chr18	44636033	44637642	+	XM_005692322.1	chr18	44628207	44637638	+	OVERLAP	-1
TCONS_00013514	chr1	142357833	142361815	-	XM_005675772.1	chr1	142357833	142413303	-	OVERLAP	-1
TCONS_00229690	chr8	5707431	5714947	+	XM_005683520.1	chr8	5703942	5706247	-	DOWNSTREAM	1183
TCONS_00032991	chr11	32962548	32966599	-	XM_005686586.1	chr11	31759370	32962174	-	UPSTREAM	373
TCONS_00046391	chr13	59099464	59100319	+	XM_005688450.1	chr13	59099464	59100319	+	OVERLAP	-1
TCONS_00125046	chr21	48802267	48805860	-	XM_005695257.1	chr21	48807695	49118583	+	DOWNSTREAM	1834
TCONS_00046221	chr13	56477569	56478198	+	XM_005688313.1	chr13	56477569	56488010	+	OVERLAP	-1
TCONS_00067047	chr15	72234885	72237859	-	XM_005690201.1	chr15	72235948	72242121	+	OVERLAP	-1
TCONS_00081627	chr17	68251479	68253270	-	XM_005691716.1	chr17	68253542	68267629	-	DOWNSTREAM	271
TCONS_00135394	chr23	26646374	26683112	+	XM_005696613.1	chr23	26646452	26680203	+	OVERLAP	-1
TCONS_00233373	chr8	74065201	74066592	+	XM_005684075.1	chr8	73997192	74066592	+	OVERLAP	-1
TCONS_00081050	chr17	55316150	55325551	-	XM_005691453.1	chr17	55316151	55362545	-	OVERLAP	-1
TCONS_00090916	chr18	51762860	51764159	-	XM_005692648.1	chr18	51763075	51772928	-	OVERLAP	-1
TCONS_00190244	chr4	108079919	108083513	+	XM_005679635.1	chr4	106393449	108079184	+	DOWNSTREAM	734
TCONS_00081179	chr17	61003820	61023905	-	XM_005709622.1	chr17	61005337	61033162	-	OVERLAP	-1
TCONS_00091052	chr18	52844147	52850456	-	XM_005692802.1	chr18	52851237	52879852	-	DOWNSTREAM	780
TCONS_00171727	chr29	46137640	46139192	-	XM_005700056.1	chr29	46138636	46155121	-	OVERLAP	-1
TCONS_00098971	chr19	37019310	37022666	-	XM_005694277.1	chr19	37021984	37028991	+	OVERLAP	-1
TCONS_00039892	chr12	74467008	74471324	+	XM_005687737.1	chr12	74466558	74482635	+	OVERLAP	-1
TCONS_00108758	chr2	18991236	18998507	-	XM_005675925.1	chr2	18999119	19002667	-	DOWNSTREAM	611
TCONS_00022971	chr10	42652073	42655514	-	XM_005685847.1	chr10	42653799	42658213	-	OVERLAP	-1
TCONS_00052739	chr14	12370625	12375401	+	XM_005688805.1	chr14	12366138	12368026	+	DOWNSTREAM	2598
TCONS_00203670	chr5	26073066	26081984	-	XM_005679919.1	chr5	26073066	26081375	-	OVERLAP	-1
TCONS_00235226	chr8	110155353	110156902	+	XM_005684421.1	chr8	110075692	110154542	+	DOWNSTREAM	810
TCONS_00113257	chr2	125832464	125835165	-	XM_005676999.1	chr2	125832464	125837479	-	OVERLAP	-1
TCONS_00098971	chr19	37019310	37022666	-	XM_005694276.1	chr19	37014496	37019284	+	UPSTREAM	25
TCONS_00200896	chr5	97673541	97682245	+	XM_005681029.1	chr5	97617978	97681610	+	OVERLAP	-1
TCONS_00218444	chr7	5739851	5744978	+	XM_005682204.1	chr7	5647967	5738843	+	DOWNSTREAM	1007
TCONS_00039892	chr12	74467008	74471324	+	XM_005687738.1	chr12	74467008	74482552	+	OVERLAP	-1
TCONS_00203492	chr5	24991455	24993076	-	XM_005679847.1	chr5	24991455	25011333	-	OVERLAP	-1
TCONS_00125044	chr21	48801078	48805589	-	XM_005695257.1	chr21	48807695	49118583	+	DOWNSTREAM	2105
TCONS_00039892	chr12	74467008	74471324	+	XM_005687739.1	chr12	74467524	74482552	+	OVERLAP	-1
TCONS_00212022	chr6	88051461	88052954	+	XM_005681783.1	chr6	88061153	88200920	+	UPSTREAM	8198
TCONS_00197177	chr5	25332820	25336387	+	XM_005680083.1	chr5	25342319	25344121	-	UPSTREAM	5931
TCONS_00016265	chr10	22626149	22631282	+	XM_005709449.1	chr10	22627807	22631282	+	OVERLAP	-1
TCONS_00190243	chr4	108079877	108083513	+	XM_005679635.1	chr4	106393449	108079184	+	DOWNSTREAM	692
TCONS_00219405	chr7	16072137	16073914	+	XM_005682558.1	chr7	16061551	16071410	+	DOWNSTREAM	726
TCONS_00108758	chr2	18991236	18998507	-	XM_005675927.1	chr2	18999560	19002667	-	DOWNSTREAM	1052
TCONS_00258828	chrX	112490068	112491687	-	XM_005701033.1	chrX	112492503	112500458	-	DOWNSTREAM	815
TCONS_00129246	chr22	43798942	43803225	+	XM_005696085.1	chr22	43737966	43798471	+	DOWNSTREAM	470
TCONS_00122763	chr21	66706653	66707900	+	XM_005709501.1	chr21	66711688	66730558	+	UPSTREAM	3787
TCONS_00097476	chr19	18823027	18837420	-	XM_005693246.1	chr19	18823460	18831632	-	OVERLAP	-1
TCONS_00078651	chr17	71698886	71702112	+	XM_005691783.1	chr17	71702776	71715505	+	UPSTREAM	663
TCONS_00224972	chr7	12119528	12121725	-	XM_005682466.1	chr7	12097152	12118577	-	UPSTREAM	950
TCONS_00218984	chr7	11890492	11894863	+	XM_005682373.1	chr7	11884633	11888805	-	DOWNSTREAM	1686
TCONS_00221035	chr7	46999715	47004703	+	XM_005683024.1	chr7	46990878	47003998	+	OVERLAP	-1
TCONS_00134193	chr23	8016992	8023050	+	XM_005696239.1	chr23	8017888	8023050	+	OVERLAP	-1
TCONS_00081905	chr17	71259861	71261433	-	XM_005691766.1	chr17	71251993	71254987	-	UPSTREAM	4873
TCONS_00169819	chr29	19495352	19688281	-	XM_005699510.1	chr29	19179856	19688229	-	OVERLAP	-1
TCONS_00195562	chr4	109949365	109950314	-	XM_005679663.1	chr4	109956043	109970398	-	DOWNSTREAM	5728
TCONS_00228470	chr7	78974544	79019826	-	XM_005683393.1	chr7	78974691	79019826	-	OVERLAP	-1
TCONS_00216158	chr6	77888225	77890055	-	XM_005681648.1	chr6	77897189	78042481	-	DOWNSTREAM	7133
TCONS_00136250	chr23	46579528	46645793	+	XM_005696919.1	chr23	46579331	46645793	+	OVERLAP	-1
TCONS_00106971	chr2	126206469	126206932	+	XM_005676824.1	chr2	126214231	126228686	+	UPSTREAM	7298
TCONS_00010128	chr1	77990769	77998316	-	XM_005675136.1	chr1	77998648	78021654	+	DOWNSTREAM	331
TCONS_00087798	chr18	2201408	2203052	-	XM_005691884.1	chr18	2204601	2207500	-	DOWNSTREAM	1548
TCONS_00016083	chr10	21339763	21340442	+	XM_005685346.1	chr10	21331671	21339303	+	DOWNSTREAM	459
TCONS_00218445	chr7	5739881	5744978	+	XM_005682204.1	chr7	5647967	5738843	+	DOWNSTREAM	1037
TCONS_00035255	chr11	85387863	85389944	-	XM_005687092.1	chr11	85387863	85400276	-	OVERLAP	-1
TCONS_00016266	chr10	22627135	22631360	+	XM_005709449.1	chr10	22627807	22631282	+	OVERLAP	-1
TCONS_00235107	chr8	108221883	108225683	+	XM_005684412.1	chr8	108226547	108246040	-	UPSTREAM	863
TCONS_00168752	chr29	42148392	42149262	+	XM_005699916.1	chr29	42150306	42156976	+	UPSTREAM	1043
TCONS_00133044	chr22	51169644	51172031	-	XM_005695996.1	chr22	51175517	51182767	+	DOWNSTREAM	3485
TCONS_00254172	chrX	7596081	7620888	-	XM_005700124.1	chrX	7589390	7611534	-	OVERLAP	-1
TCONS_00085825	chr18	46864656	46866305	+	XM_005692521.1	chr18	46760898	46862903	+	DOWNSTREAM	1752
TCONS_00000715	chr1	9170017	9227415	+	XM_005674755.1	chr1	9104580	9225211	+	OVERLAP	-1
TCONS_00110348	chr2	47124601	47469475	-	XM_005676171.1	chr2	46985457	47469469	-	OVERLAP	-1
TCONS_00074719	chr16	70279061	70287134	-	XM_005691029.1	chr16	70287240	70652353	-	DOWNSTREAM	105
TCONS_00200926	chr5	98323157	98328127	+	XM_005680996.1	chr5	98310584	98348928	-	OVERLAP	-1
TCONS_00228241	chr7	67995460	67999030	-	XM_005683248.1	chr7	68001900	68012952	-	DOWNSTREAM	2869
TCONS_00175648	chr3	73642509	73648001	+	XM_005678280.1	chr3	73525559	73642150	+	DOWNSTREAM	358
TCONS_00201479	chr5	103978713	103995490	+	XM_005681121.1	chr5	103978713	103995218	+	OVERLAP	-1
TCONS_00256032	chrX	42158253	42164552	-	XM_005700435.1	chrX	42158253	42262218	-	OVERLAP	-1
TCONS_00134192	chr23	8016936	8023050	+	XM_005696238.1	chr23	8016992	8023050	+	OVERLAP	-1
TCONS_00214002	chr6	14040676	14048464	-	XM_005681314.1	chr6	14040676	14048183	-	OVERLAP	-1
TCONS_00134192	chr23	8016936	8023050	+	XM_005696239.1	chr23	8017888	8023050	+	OVERLAP	-1
TCONS_00036560	chr11	103676892	103678364	-	XM_005687367.1	chr11	103685528	103693579	-	DOWNSTREAM	7163
TCONS_00207660	chr5	97685631	97692454	-	XM_005681030.1	chr5	97688150	97878771	-	OVERLAP	-1
TCONS_00203670	chr5	26073066	26081984	-	XM_005679918.1	chr5	26074415	26081872	-	OVERLAP	-1
TCONS_00036380	chr11	102288252	102289575	-	XM_005687337.1	chr11	102291222	102315108	-	DOWNSTREAM	1646
TCONS_00136251	chr23	46633311	46645793	+	XM_005696919.1	chr23	46579331	46645793	+	OVERLAP	-1
TCONS_00233406	chr8	74971227	74985423	+	XM_005684100.1	chr8	74971484	74986386	+	OVERLAP	-1
TCONS_00217558	chr6	112837692	112838645	-	XM_005681999.1	chr6	112837704	112855194	-	OVERLAP	-1
TCONS_00086369	chr18	52503098	52506568	+	XM_005692659.1	chr18	52428796	52500694	+	DOWNSTREAM	2403
TCONS_00106891	chr2	125058178	125060432	+	XM_005676791.1	chr2	125037944	125057006	+	DOWNSTREAM	1171
TCONS_00135019	chr23	19433030	19456964	+	XM_005709612.1	chr23	19433051	19454913	+	OVERLAP	-1
TCONS_00080070	chr17	34108946	34111124	-	XM_005691276.1	chr17	34101747	34107762	-	UPSTREAM	1183
TCONS_00163890	chr28	33038228	33040254	+	XM_005699260.1	chr28	33034543	33045779	-	OVERLAP	-1
TCONS_00106971	chr2	126206469	126206932	+	XM_005676825.1	chr2	126214227	126228691	+	UPSTREAM	7294
TCONS_00081005	chr17	54706851	54710965	-	XM_005691448.1	chr17	54714749	54785549	-	DOWNSTREAM	3783
TCONS_00129471	chr22	48245680	48249958	+	XM_005695878.1	chr22	48254425	48265868	-	UPSTREAM	4466
TCONS_00119675	chr21	6146808	6153599	+	XM_005694951.1	chr21	5898930	6146642	+	DOWNSTREAM	165
TCONS_00175648	chr3	73642509	73648001	+	XM_005678278.1	chr3	73525546	73642150	+	DOWNSTREAM	358
TCONS_00039894	chr12	74467383	74471324	+	XM_005687739.1	chr12	74467524	74482552	+	OVERLAP	-1
TCONS_00207353	chr5	92964134	92970130	-	XM_005680889.1	chr5	92972805	93008461	-	DOWNSTREAM	2674
TCONS_00134193	chr23	8016992	8023050	+	XM_005696238.1	chr23	8016992	8023050	+	OVERLAP	-1
TCONS_00245201	chr9	20586770	20589645	-	XM_005684529.1	chr9	20587231	20595077	-	OVERLAP	-1
TCONS_00194700	chr4	91670319	91696934	-	XM_005679478.1	chr4	91649441	91696420	-	OVERLAP	-1
TCONS_00051191	chr13	63001025	63003361	-	XM_005688509.1	chr13	62977032	63003361	-	OVERLAP	-1
TCONS_00139566	chr23	44990233	44990708	-	XM_005696915.1	chr23	44956628	44988322	-	UPSTREAM	1910
TCONS_00024963	chr10	82999145	83002434	-	XM_005686136.1	chr10	83003758	83010449	-	DOWNSTREAM	1323
TCONS_00081627	chr17	68251479	68253270	-	XM_005691616.1	chr17	68220979	68250706	-	UPSTREAM	772
TCONS_00224583	chr7	8881580	8882415	-	XM_005682316.1	chr7	8881580	8885380	-	OVERLAP	-1
TCONS_00039894	chr12	74467383	74471324	+	XM_005687737.1	chr12	74466558	74482635	+	OVERLAP	-1
TCONS_00056971	chr14	11865896	11871919	-	XM_005688919.1	chr14	11873612	11934194	+	DOWNSTREAM	1692
TCONS_00099309	chr19	41663425	41670202	-	XM_005694320.1	chr19	41652745	41671608	-	OVERLAP	-1
TCONS_00008340	chr1	52019484	52025794	-	XM_005674898.1	chr1	52026900	52052858	-	DOWNSTREAM	1105
TCONS_00039894	chr12	74467383	74471324	+	XM_005687738.1	chr12	74467008	74482552	+	OVERLAP	-1
TCONS_00028840	chr11	67145389	67150800	+	XM_005686837.1	chr11	67145389	67153973	+	OVERLAP	-1
TCONS_00145668	chr25	2429713	2430873	+	XM_005697455.1	chr25	2417439	2427442	+	DOWNSTREAM	2270
TCONS_00153776	chr26	17385272	17389190	-	XM_005698388.1	chr26	17389096	17405209	+	OVERLAP	-1
TCONS_00079181	chr17	6227505	6316862	-	XM_005691193.1	chr17	6012738	6316856	-	OVERLAP	-1
TCONS_00129471	chr22	48245680	48249958	+	XM_005696091.1	chr22	48232919	48243993	+	DOWNSTREAM	1686
TCONS_00056867	chr14	11090903	11093557	-	XM_005688885.1	chr14	11086335	11089723	-	UPSTREAM	1179
TCONS_00106971	chr2	126206469	126206932	+	XM_005676823.1	chr2	126214247	126227104	+	UPSTREAM	7314
TCONS_00074719	chr16	70279061	70287134	-	XM_005691102.1	chr16	69860497	70278871	+	UPSTREAM	189
TCONS_00094833	chr19	43450479	43454981	+	XM_005694341.1	chr19	43458517	43466466	+	UPSTREAM	3535
TCONS_00245333	chr9	25955035	25982915	-	XM_005684566.1	chr9	25942394	25987776	+	OVERLAP	-1
TCONS_00158728	chr27	31951378	31955503	+	XM_005698827.1	chr27	31956672	31984401	+	UPSTREAM	1168
TCONS_00199390	chr5	68033327	68040874	+	XM_005680649.1	chr5	67938360	68040833	+	OVERLAP	-1
TCONS_00067310	chr15	76529462	76531066	-	XM_005690316.1	chr15	76510078	76529496	+	OVERLAP	-1
TCONS_00055745	chr14	83652347	83653682	+	XM_005689248.1	chr14	83634618	83652148	-	DOWNSTREAM	198
TCONS_00234221	chr8	88860190	89018110	+	XM_005684244.1	chr8	88860278	89146196	+	OVERLAP	-1
TCONS_00145667	chr25	2428074	2429075	+	XM_005697455.1	chr25	2417439	2427442	+	DOWNSTREAM	631
TCONS_00197170	chr5	25314331	25316142	+	XM_005679868.1	chr5	25308996	25313904	-	DOWNSTREAM	426
TCONS_00024459	chr10	75400650	75405492	-	XM_005685997.1	chr10	75395116	75395638	-	UPSTREAM	5011
TCONS_00016265	chr10	22626149	22631282	+	XM_005685374.1	chr10	22631367	22650703	-	UPSTREAM	84
TCONS_00097763	chr19	21966466	21979717	-	XM_005693378.1	chr19	21966466	21998658	-	OVERLAP	-1
TCONS_00183253	chr3	90164059	90169982	-	XM_005678489.1	chr3	90171686	90200578	-	DOWNSTREAM	1703
TCONS_00093011	chr19	20621095	20622032	+	XM_005693287.1	chr19	20575724	20617291	+	DOWNSTREAM	3803
TCONS_00168541	chr29	40295453	40296854	+	XM_005699846.1	chr29	40285850	40288535	+	DOWNSTREAM	6917
TCONS_00100120	chr19	50413805	50414904	-	XM_005694398.1	chr19	50367594	50411847	+	UPSTREAM	1957
TCONS_00053479	chr14	28530648	28533832	+	XM_005688873.1	chr14	28530719	28561258	+	OVERLAP	-1
TCONS_00036449	chr11	102779368	102782709	-	XM_005687347.1	chr11	102786313	102821672	+	DOWNSTREAM	3603
TCONS_00133631	chr22	57002315	57006427	-	XM_005696149.1	chr22	57010102	57039859	+	DOWNSTREAM	3674
TCONS_00133044	chr22	51169644	51172031	-	XM_005695993.1	chr22	51148772	51167840	-	UPSTREAM	1803
TCONS_00154632	chr26	35107972	35109837	-	XM_005698615.1	chr26	34879533	35107068	-	UPSTREAM	903
TCONS_00199326	chr5	66742648	66747159	+	XM_005680646.1	chr5	66711239	66747153	+	OVERLAP	-1
TCONS_00252795	chrX	88565760	88570118	+	XM_005700904.1	chrX	88565760	88591752	+	OVERLAP	-1
TCONS_00050801	chr13	57741513	57743522	-	XM_005688438.1	chr13	57731195	57741265	-	UPSTREAM	247
TCONS_00219594	chr7	17823548	17827627	+	XM_005709734.1	chr7	17783152	17822107	+	DOWNSTREAM	1440
TCONS_00067023	chr15	71975244	71978177	-	XM_005690199.1	chr15	71969697	71974511	-	UPSTREAM	732
TCONS_00169366	chr29	508569	512811	-	XM_005699408.1	chr29	486915	505688	+	UPSTREAM	2880
TCONS_00081266	chr17	62173119	62177696	-	XM_005691561.1	chr17	62125015	62169730	-	UPSTREAM	3388
TCONS_00168541	chr29	40295453	40296854	+	XM_005699967.1	chr29	40292734	40296466	+	OVERLAP	-1
TCONS_00010191	chr1	78827863	78829440	-	XM_005675153.1	chr1	78829566	78842746	+	DOWNSTREAM	125
TCONS_00172699	chr3	14553250	14555998	+	XM_005677543.1	chr3	14562610	14565044	-	UPSTREAM	6611
TCONS_00148227	chr25	690700	698147	-	XM_005697379.1	chr25	698735	745477	-	DOWNSTREAM	587
TCONS_00203670	chr5	26073066	26081984	-	XM_005679920.1	chr5	26076418	26081881	-	OVERLAP	-1
TCONS_00105754	chr2	106585755	106586665	+	XM_005676580.1	chr2	106571212	106577414	+	DOWNSTREAM	8340
TCONS_00078583	chr17	71222954	71229185	+	XM_005691745.1	chr17	71230275	71232191	+	UPSTREAM	1089
TCONS_00089176	chr18	23468191	23469634	-	XM_005691999.1	chr18	23459192	23460160	-	UPSTREAM	8030
TCONS_00155296	chr26	47537902	47543100	-	XM_005698644.1	chr26	47546051	47653527	-	DOWNSTREAM	2950
TCONS_00247363	chr9	78052961	78053442	-	XM_005684931.1	chr9	78049948	78054229	+	OVERLAP	-1
TCONS_00036658	chr11	104429158	104433501	-	XM_005687385.1	chr11	104433697	104557842	-	DOWNSTREAM	195
TCONS_00160587	chr27	22749118	22783354	-	XM_005698784.1	chr27	22719331	22783354	-	OVERLAP	-1
TCONS_00013759	chr1	146472068	146474139	-	XM_005709513.1	chr1	146481710	146526717	+	DOWNSTREAM	7570
TCONS_00082241	chr18	5034521	5070011	+	XM_005691888.1	chr18	4612620	5069402	+	OVERLAP	-1
TCONS_00243594	chr9	78037210	78041887	+	XM_005684976.1	chr9	77583279	78036752	+	DOWNSTREAM	457
TCONS_00093011	chr19	20621095	20622032	+	XM_005693286.1	chr19	20576184	20617291	+	DOWNSTREAM	3803
TCONS_00124967	chr21	44378677	44399578	-	XM_005695267.1	chr21	44386083	44400734	+	OVERLAP	-1
TCONS_00016262	chr10	22624552	22631282	+	XM_005709449.1	chr10	22627807	22631282	+	OVERLAP	-1
TCONS_00088313	chr18	6767868	6770980	-	XM_005691889.1	chr18	6774549	6864954	-	DOWNSTREAM	3568
TCONS_00240693	chr9	13400705	13409577	+	XM_005684492.1	chr9	13283341	13401134	-	OVERLAP	-1
TCONS_00168752	chr29	42148392	42149262	+	XM_005699914.1	chr29	42140585	42149262	+	OVERLAP	-1
TCONS_00090409	chr18	45950184	45954513	-	XM_005692353.1	chr18	45940422	45949732	-	UPSTREAM	451
TCONS_00194306	chr4	78469771	78471818	-	XM_005679347.1	chr4	77700819	78471818	-	OVERLAP	-1
TCONS_00202138	chr5	1704930	1705844	-	XM_005679723.1	chr5	1706917	2158504	+	DOWNSTREAM	1072
TCONS_00031198	chr11	102717255	102723565	+	XM_005687331.1	chr11	102724736	102728109	+	UPSTREAM	1170
TCONS_00207935	chr5	101191684	101195748	-	XM_005681070.1	chr5	101201341	101215572	-	DOWNSTREAM	5592
TCONS_00116470	chr20	71042329	71045553	+	XM_005694906.1	chr20	71031304	71051989	+	OVERLAP	-1
TCONS_00220279	chr7	35575357	35576457	+	XM_005682782.1	chr7	35570696	35576329	+	OVERLAP	-1
TCONS_00104204	chr2	70691302	70692201	+	XM_005676257.1	chr2	70684030	70688011	+	DOWNSTREAM	3290
TCONS_00091263	chr18	55012347	55015587	-	XM_005692862.1	chr18	55016562	55043199	+	DOWNSTREAM	974
TCONS_00135386	chr23	26550679	26552549	+	XM_005696622.1	chr23	26550679	26565712	+	OVERLAP	-1
TCONS_00018955	chr10	69992533	69996281	+	XM_005685949.1	chr10	69969013	69996150	+	OVERLAP	-1
TCONS_00039891	chr12	74466905	74471324	+	XM_005687739.1	chr12	74467524	74482552	+	OVERLAP	-1
TCONS_00213377	chr6	113912196	113914263	+	XM_005682013.1	chr6	113910022	113911137	-	DOWNSTREAM	1058
TCONS_00136375	chr23	47760764	47769671	+	XM_005696913.1	chr23	47766035	47774041	-	OVERLAP	-1
TCONS_00187704	chr4	52930813	52935809	+	XM_005679170.1	chr4	52929813	52935809	+	OVERLAP	-1
TCONS_00110442	chr2	51423276	51425554	-	XM_005676175.1	chr2	51432404	51557853	+	DOWNSTREAM	6849
TCONS_00061914	chr15	40089430	40094763	+	XM_005689679.1	chr15	40079698	40085494	+	DOWNSTREAM	3935
TCONS_00105751	chr2	106585729	106586665	+	XM_005676577.1	chr2	106577489	106585520	-	DOWNSTREAM	208
TCONS_00217558	chr6	112837692	112838645	-	XM_005681990.1	chr6	112739822	112828846	-	UPSTREAM	8845
TCONS_00039891	chr12	74466905	74471324	+	XM_005687737.1	chr12	74466558	74482635	+	OVERLAP	-1
TCONS_00036560	chr11	103676892	103678364	-	XM_005687366.1	chr11	103650395	103670955	+	UPSTREAM	5936
TCONS_00208765	chr5	111014585	111016600	-	XM_005681247.1	chr5	110996350	111010814	-	UPSTREAM	3770
TCONS_00238995	chr8	80079772	80109550	-	XM_005684141.1	chr8	79783675	80109547	-	OVERLAP	-1
TCONS_00218773	chr7	9843872	9846506	+	XM_005682286.1	chr7	9833771	9841897	-	DOWNSTREAM	1974
TCONS_00148313	chr25	1702708	1709100	-	XM_005697436.1	chr25	1698144	1702801	+	OVERLAP	-1
TCONS_00105751	chr2	106585729	106586665	+	XM_005676579.1	chr2	106571060	106577536	+	DOWNSTREAM	8192
TCONS_00039891	chr12	74466905	74471324	+	XM_005687738.1	chr12	74467008	74482552	+	OVERLAP	-1
TCONS_00205433	chr5	54758115	54762197	-	XM_005680308.1	chr5	54764387	54777750	+	DOWNSTREAM	2189
TCONS_00035255	chr11	85387863	85389944	-	XM_005686997.1	chr11	85298200	85385312	+	UPSTREAM	2550
TCONS_00113257	chr2	125832464	125835165	-	XM_005676813.1	chr2	125838737	125872687	-	DOWNSTREAM	3571
TCONS_00100120	chr19	50413805	50414904	-	XM_005694399.1	chr19	50417013	50427028	+	DOWNSTREAM	2108
TCONS_00129562	chr22	49160813	49162444	+	XM_005695914.1	chr22	49156653	49159636	-	DOWNSTREAM	1176
TCONS_00187704	chr4	52930813	52935809	+	XM_005679169.1	chr4	52931086	52935228	+	OVERLAP	-1
TCONS_00225169	chr7	14492791	14497479	-	XM_005682538.1	chr7	14498551	14507902	+	DOWNSTREAM	1071
TCONS_00149169	chr25	26026033	26030828	-	XM_005697648.1	chr25	26030418	26054896	+	OVERLAP	-1
TCONS_00203670	chr5	26073066	26081984	-	XM_005680087.1	chr5	26056222	26072977	+	UPSTREAM	88
TCONS_00195975	chr5	1094085	1095053	+	XM_005679715.1	chr5	1094430	1108667	+	OVERLAP	-1
TCONS_00160991	chr27	34097328	34100268	-	XM_005698883.1	chr27	34097407	34468062	-	OVERLAP	-1
TCONS_00195711	chr4	112811127	112831908	-	XM_005679673.1	chr4	112368896	112901978	+	OVERLAP	-1
TCONS_00024852	chr10	81823225	81832747	-	XM_005686077.1	chr10	81823231	81832747	-	OVERLAP	-1
TCONS_00166313	chr28	32948424	32949894	-	XM_005699300.1	chr28	32938918	32942017	-	UPSTREAM	6406
TCONS_00119664	chr21	5889514	5892142	+	XM_005694951.1	chr21	5898930	6146642	+	UPSTREAM	6787
TCONS_00045493	chr13	44646914	44649070	+	XM_005688153.1	chr13	44592075	44646799	+	DOWNSTREAM	114
TCONS_00009299	chr1	62790766	62792615	-	XM_005674954.1	chr1	62763273	62792615	-	OVERLAP	-1
TCONS_00129460	chr22	48097431	48099700	+	XM_005695876.1	chr22	48100159	48125867	+	UPSTREAM	458
TCONS_00065703	chr15	48053960	48060159	-	XM_005689867.1	chr15	48048738	48060159	-	OVERLAP	-1
TCONS_00224461	chr7	6463869	6465059	-	XM_005682145.1	chr7	6473061	6488180	-	DOWNSTREAM	8001
TCONS_00086952	chr18	58198495	58199465	+	XM_005692961.1	chr18	58203972	58223592	+	UPSTREAM	4506
TCONS_00253323	chrX	102767698	103002085	+	XM_005700975.1	chrX	102767698	104210834	+	OVERLAP	-1
TCONS_00088761	chr18	13846518	13848703	-	XM_005691868.1	chr18	13833773	13839595	-	UPSTREAM	6922
TCONS_00081901	chr17	71245551	71251855	-	XM_005691766.1	chr17	71251993	71254987	-	DOWNSTREAM	137
TCONS_00036373	chr11	102162508	102165563	-	XM_005687327.1	chr11	102159717	102162118	-	UPSTREAM	389
TCONS_00031198	chr11	102717255	102723565	+	XM_005687330.1	chr11	102718024	102724136	-	OVERLAP	-1
TCONS_00113438	chr2	127704965	127721827	-	XM_005676845.1	chr2	127704530	127766369	+	OVERLAP	-1
TCONS_00113893	chr2	134809566	134811099	-	XM_005677064.1	chr2	134817934	134833721	+	DOWNSTREAM	6834
TCONS_00134271	chr23	8607079	8609349	+	XM_005696246.1	chr23	8610007	8610884	-	UPSTREAM	657
TCONS_00099625	chr19	44512310	44513596	-	XM_005694356.1	chr19	44517144	44568467	+	DOWNSTREAM	3547
TCONS_00205818	chr5	63112916	63116809	-	XM_005680512.1	chr5	63108243	63116805	-	OVERLAP	-1
TCONS_00034801	chr11	73879494	73882808	-	XM_005686956.1	chr11	73876576	73883170	+	OVERLAP	-1
TCONS_00168541	chr29	40295453	40296854	+	XM_005699845.1	chr29	40285806	40288535	+	DOWNSTREAM	6917
TCONS_00105751	chr2	106585729	106586665	+	XM_005676580.1	chr2	106571212	106577414	+	DOWNSTREAM	8314
TCONS_00177538	chr3	103199506	103204045	+	XM_005678668.1	chr3	103194139	103199422	-	DOWNSTREAM	83
TCONS_00094293	chr19	37062333	37064011	+	XM_005694281.1	chr19	37064943	37087818	+	UPSTREAM	931
TCONS_00201617	chr5	106645907	106646675	+	XM_005681221.1	chr5	106580101	106645708	+	DOWNSTREAM	198
TCONS_00098197	chr19	26375964	26376580	-	XM_005693498.1	chr19	26372035	26375575	-	UPSTREAM	388
TCONS_00207680	chr5	97907393	97911681	-	XM_005681031.1	chr5	97912418	97946561	-	DOWNSTREAM	736
TCONS_00031311	chr11	104043405	104046870	+	XM_005687383.1	chr11	104035702	104038887	-	DOWNSTREAM	4517
TCONS_00128467	chr22	28246056	28251200	+	XM_005709598.1	chr22	28184277	28244754	+	DOWNSTREAM	1301
TCONS_00228265	chr7	68052021	68054411	-	XM_005683249.1	chr7	68048820	68054411	-	OVERLAP	-1
TCONS_00225877	chr7	23467802	23469957	-	XM_005682690.1	chr7	23473630	23526621	-	DOWNSTREAM	3672
TCONS_00207935	chr5	101191684	101195748	-	XM_005681071.1	chr5	101201340	101228685	-	DOWNSTREAM	5591
TCONS_00046936	chr13	65200512	65203622	+	XM_005688685.1	chr13	65158601	65196809	-	DOWNSTREAM	3702
TCONS_00098605	chr19	33218958	33220242	-	XM_005693606.1	chr19	33145729	33215370	-	UPSTREAM	3587
TCONS_00071397	chr16	2833008	2836047	-	XM_005690441.1	chr16	2842909	2854382	-	DOWNSTREAM	6861
TCONS_00195713	chr4	112825017	112831922	-	XM_005679673.1	chr4	112368896	112901978	+	OVERLAP	-1
TCONS_00016266	chr10	22627135	22631360	+	XM_005685374.1	chr10	22631367	22650703	-	UPSTREAM	6
TCONS_00099143	chr19	39580533	39581848	-	XM_005694303.1	chr19	39567755	39574414	-	UPSTREAM	6118
TCONS_00092479	chr19	10244192	10248233	+	XM_005693130.1	chr19	10253108	10276685	-	UPSTREAM	4874
TCONS_00136428	chr23	47950649	47955695	+	XM_005696933.1	chr23	47928929	47947867	+	DOWNSTREAM	2781
TCONS_00113257	chr2	125832464	125835165	-	XM_005676815.1	chr2	125838685	125872770	-	DOWNSTREAM	3519
TCONS_00107585	chr2	134840409	134840891	+	XM_005677064.1	chr2	134817934	134833721	+	DOWNSTREAM	6687
TCONS_00085475	chr18	45373437	45377617	+	XM_005692287.1	chr18	45373437	45377616	+	OVERLAP	-1
TCONS_00100426	chr19	54574789	54580517	-	XM_005694435.1	chr19	54581546	54585589	+	DOWNSTREAM	1028
TCONS_00087435	chr18	60929558	60934227	+	XM_005693035.1	chr18	60920370	60928622	-	DOWNSTREAM	935
TCONS_00130068	chr22	53960516	53962657	+	XM_005696057.1	chr22	53969505	53972469	-	UPSTREAM	6847
TCONS_00124971	chr21	44927583	44929957	-	XM_005695244.1	chr21	44402302	44928789	-	OVERLAP	-1
TCONS_00244788	chr9	10012902	10014844	-	XM_005684463.1	chr9	10022707	10180608	-	DOWNSTREAM	7862
TCONS_00149142	chr25	25937678	25938559	-	XM_005697639.1	chr25	25929258	25937572	-	UPSTREAM	105
TCONS_00050802	chr13	57742327	57744214	-	XM_005688438.1	chr13	57731195	57741265	-	UPSTREAM	1061
TCONS_00137429	chr23	13898751	13900242	-	XM_005696486.1	chr23	13898751	13943901	-	OVERLAP	-1
TCONS_00197162	chr5	25280286	25285677	+	XM_005679867.1	chr5	25269135	25276786	-	DOWNSTREAM	3499
TCONS_00141567	chr24	46213012	46215162	+	XM_005697241.1	chr24	46187837	46209025	+	DOWNSTREAM	3986
TCONS_00022310	chr10	33308997	33310145	-	XM_005685618.1	chr10	33313730	33317325	-	DOWNSTREAM	3584
TCONS_00036380	chr11	102288252	102289575	-	XM_005687335.1	chr11	102277504	102280193	-	UPSTREAM	8058
TCONS_00090814	chr18	50891531	50892202	-	XM_005692627.1	chr18	50897527	50915599	+	DOWNSTREAM	5324
TCONS_00024852	chr10	81823225	81832747	-	XM_005686076.1	chr10	81823225	81832743	-	OVERLAP	-1
TCONS_00171463	chr29	43142616	43144766	-	XM_005699946.1	chr29	43144869	43150645	-	DOWNSTREAM	102
TCONS_00208126	chr5	104139514	104145182	-	XM_005681124.1	chr5	104146210	104167965	+	DOWNSTREAM	1027
TCONS_00016262	chr10	22624552	22631282	+	XM_005685374.1	chr10	22631367	22650703	-	UPSTREAM	84
TCONS_00136780	chr23	2279022	2281235	-	XM_005696179.1	chr23	2282933	2590663	-	DOWNSTREAM	1697
TCONS_00071643	chr16	12876831	12879436	-	XM_005690468.1	chr16	12881988	13361424	+	DOWNSTREAM	2551
TCONS_00089114	chr18	22044630	22046113	-	XM_005692081.1	chr18	22046732	22047233	-	DOWNSTREAM	618
TCONS_00224972	chr7	12119528	12121725	-	XM_005682467.1	chr7	12123249	12165720	-	DOWNSTREAM	1523
TCONS_00071643	chr16	12876831	12879436	-	XM_005690467.1	chr16	12882928	13361433	+	DOWNSTREAM	3491
TCONS_00071099	chr16	77047579	77049009	+	XM_005691118.1	chr16	76959991	77044273	+	DOWNSTREAM	3305
TCONS_00150353	chr25	38362373	38363287	-	XM_005697906.1	chr25	38363412	38364761	-	DOWNSTREAM	124
TCONS_00098605	chr19	33218958	33220242	-	XM_005694243.1	chr19	33223429	33226004	-	DOWNSTREAM	3186
TCONS_00188945	chr4	90172834	90181072	+	XM_005679438.1	chr4	90182205	90194203	+	UPSTREAM	1132
TCONS_00191118	chr4	8045077	8046634	-	XM_005678917.1	chr4	7792310	8044889	-	UPSTREAM	187
TCONS_00010191	chr1	78827863	78829440	-	XM_005675155.1	chr1	78829560	78842759	+	DOWNSTREAM	119
TCONS_00129562	chr22	49160813	49162444	+	XM_005696097.1	chr22	49151263	49156601	-	DOWNSTREAM	4211
TCONS_00170716	chr29	31863719	31869048	-	XM_005699722.1	chr29	31814715	31880720	-	OVERLAP	-1
TCONS_00202133	chr5	1698375	1705851	-	XM_005679723.1	chr5	1706917	2158504	+	DOWNSTREAM	1065
TCONS_00036564	chr11	103694755	103696082	-	XM_005687367.1	chr11	103685528	103693579	-	UPSTREAM	1175
TCONS_00002047	chr1	65099585	65103120	+	XM_005675016.1	chr1	65058643	65102483	+	OVERLAP	-1
TCONS_00135385	chr23	26550577	26552549	+	XM_005696622.1	chr23	26550679	26565712	+	OVERLAP	-1
TCONS_00075046	chr16	77417242	77419489	-	XM_005691130.1	chr16	77420945	77431722	+	DOWNSTREAM	1455
TCONS_00093842	chr19	32456118	32457896	+	XM_005694236.1	chr19	32441805	32450547	+	DOWNSTREAM	5570
TCONS_00129562	chr22	49160813	49162444	+	XM_005696098.1	chr22	49163568	49426676	-	UPSTREAM	1123
TCONS_00100428	chr19	54577079	54580544	-	XM_005694435.1	chr19	54581546	54585589	+	DOWNSTREAM	1001
TCONS_00110150	chr2	43654690	43656072	-	XM_005676129.1	chr2	43568449	43712761	+	OVERLAP	-1
TCONS_00220538	chr7	39902783	39905650	+	XM_005682908.1	chr7	39888244	39901321	+	DOWNSTREAM	1461
TCONS_00186259	chr4	25667714	25672900	+	XM_005679010.1	chr4	25665185	25666720	-	DOWNSTREAM	993
TCONS_00120147	chr21	19124287	19125999	+	XM_005695031.1	chr21	19131117	19147778	-	UPSTREAM	5117
TCONS_00145673	chr25	2449168	2451440	+	XM_005697456.1	chr25	2449151	2451301	+	OVERLAP	-1
TCONS_00107583	chr2	134839020	134840891	+	XM_005677064.1	chr2	134817934	134833721	+	DOWNSTREAM	5298
TCONS_00136375	chr23	47760764	47769671	+	XM_005696912.1	chr23	47766038	47774041	-	OVERLAP	-1
TCONS_00223764	chr7	274099	274867	-	XM_005682026.1	chr7	203141	266771	-	UPSTREAM	7327
TCONS_00106891	chr2	125058178	125060432	+	XM_005676792.1	chr2	125067125	125070211	-	UPSTREAM	6692
TCONS_00085825	chr18	46864656	46866305	+	XM_005692522.1	chr18	46870763	46878833	-	UPSTREAM	4457
TCONS_00180604	chr3	31251248	31256168	-	XM_005678001.1	chr3	31257317	31264816	+	DOWNSTREAM	1148
TCONS_00227056	chr7	42632138	42633184	-	XM_005709422.1	chr7	42620598	42625099	-	UPSTREAM	7038
TCONS_00203667	chr5	26068244	26072880	-	XM_005679921.1	chr5	26076690	26081883	-	DOWNSTREAM	3809
TCONS_00146949	chr25	26639280	26641561	+	XM_005697702.1	chr25	26638998	26643020	-	OVERLAP	-1
TCONS_00157633	chr27	25981907	25983225	+	XM_005698812.1	chr27	25884682	25979519	+	DOWNSTREAM	2387
TCONS_00034801	chr11	73879494	73882808	-	XM_005686957.1	chr11	73876884	73883170	+	OVERLAP	-1
TCONS_00098197	chr19	26375964	26376580	-	XM_005693499.1	chr19	26363942	26371935	+	UPSTREAM	4028
TCONS_00119672	chr21	5913931	6010889	+	XM_005694951.1	chr21	5898930	6146642	+	OVERLAP	-1
TCONS_00113256	chr2	125828300	125832356	-	XM_005676814.1	chr2	125837146	125872770	-	DOWNSTREAM	4789
TCONS_00125336	chr21	53690674	53695293	-	XM_005695321.1	chr21	53626708	53695293	-	OVERLAP	-1
TCONS_00235246	chr8	110746692	110747081	+	XM_005684424.1	chr8	110738353	110745756	+	DOWNSTREAM	935
TCONS_00191145	chr4	9139697	9147856	-	XM_005678935.1	chr4	9133663	9147856	-	OVERLAP	-1
TCONS_00041735	chr12	33284872	33292457	-	XM_005687565.1	chr12	33253777	33284586	+	UPSTREAM	285
TCONS_00092897	chr19	18990128	19047525	+	XM_005693350.1	chr19	18990136	19117160	+	OVERLAP	-1
TCONS_00098565	chr19	32378829	32380912	-	XM_005693598.1	chr19	32382173	32397795	-	DOWNSTREAM	1260
TCONS_00134192	chr23	8016936	8023050	+	XM_005696240.1	chr23	8024464	8025874	-	UPSTREAM	1413
TCONS_00189432	chr4	99394378	99396525	+	XM_005679515.1	chr4	99281703	99390145	+	DOWNSTREAM	4232
TCONS_00224791	chr7	10986532	10988624	-	XM_005682345.1	chr7	10991773	10998976	-	DOWNSTREAM	3148
TCONS_00069933	chr16	57501804	57504388	+	XM_005690916.1	chr16	57245991	57499657	+	DOWNSTREAM	2146
TCONS_00137547	chr23	15550950	15551983	-	XM_005696312.1	chr23	15550962	15560255	-	OVERLAP	-1
TCONS_00145543	chr25	1711295	1713302	+	XM_005697437.1	chr25	1717230	1726970	+	UPSTREAM	3927
TCONS_00085630	chr18	46392842	46393205	+	XM_005692358.1	chr18	46373098	46392700	-	DOWNSTREAM	141
TCONS_00123624	chr21	19148024	19156029	-	XM_005695031.1	chr21	19131117	19147778	-	UPSTREAM	245
TCONS_00248052	chr9	87442907	87445246	-	XM_005684992.1	chr9	87442907	87452464	-	OVERLAP	-1
TCONS_00127082	chr22	7568413	7573106	+	XM_005695663.1	chr22	7569225	7621498	-	OVERLAP	-1
TCONS_00098148	chr19	26115572	26116458	-	XM_005693475.1	chr19	26116867	26120377	+	DOWNSTREAM	408
TCONS_00228252	chr7	68015656	68017516	-	XM_005683248.1	chr7	68001900	68012952	-	UPSTREAM	2703
TCONS_00123090	chr21	8617204	8620099	-	XM_005694955.1	chr21	8606848	8615532	-	UPSTREAM	1671
TCONS_00091055	chr18	52846341	52850456	-	XM_005692802.1	chr18	52851237	52879852	-	DOWNSTREAM	780
TCONS_00071643	chr16	12876831	12879436	-	XM_005690466.1	chr16	12880134	13361424	+	DOWNSTREAM	697
TCONS_00172127	chr3	5488123	5493550	+	XM_005677114.1	chr3	5446268	5487798	-	DOWNSTREAM	324
TCONS_00162069	chr28	2589978	2592965	+	XM_005698978.1	chr28	2552805	2586838	+	DOWNSTREAM	3139
TCONS_00090417	chr18	45997273	46006611	-	XM_005692352.1	chr18	45982603	46006611	-	OVERLAP	-1
TCONS_00031267	chr11	103696563	103699447	+	XM_005687368.1	chr11	103700683	103713750	-	UPSTREAM	1235
TCONS_00225073	chr7	13150843	13152077	-	XM_005682480.1	chr7	13141240	13158658	+	OVERLAP	-1
TCONS_00083123	chr18	12743732	12750896	+	XM_005691914.1	chr18	12712091	12743855	-	OVERLAP	-1
TCONS_00107584	chr2	134839024	134840891	+	XM_005677064.1	chr2	134817934	134833721	+	DOWNSTREAM	5302
TCONS_00082118	chr18	1138803	1141592	+	XM_005691876.1	chr18	1120966	1138717	-	DOWNSTREAM	85
TCONS_00207935	chr5	101191684	101195748	-	XM_005681168.1	chr5	101196038	101199883	-	DOWNSTREAM	289
TCONS_00079440	chr17	15105730	15183796	-	XM_005691219.1	chr17	14861051	15595328	+	OVERLAP	-1
TCONS_00067648	chr16	1501204	1507117	+	XM_005690431.1	chr16	1493036	1500682	-	DOWNSTREAM	521
TCONS_00252257	chrX	81752117	81755420	+	XM_005700848.1	chrX	81754403	81785018	+	OVERLAP	-1
TCONS_00004499	chr1	134456751	134460383	+	XM_005675606.1	chr1	134425248	134456283	-	DOWNSTREAM	467
TCONS_00219375	chr7	15929361	15935492	+	XM_005682555.1	chr7	15936586	15953655	-	UPSTREAM	1093
TCONS_00256856	chrX	68571334	68574750	-	XM_005700611.1	chrX	68574785	68684783	+	DOWNSTREAM	34
TCONS_00199066	chr5	60740853	60742816	+	XM_005680482.1	chr5	60657960	60738394	+	DOWNSTREAM	2458
TCONS_00031198	chr11	102717255	102723565	+	XM_005687345.1	chr11	102710794	102717069	-	DOWNSTREAM	185
TCONS_00100349	chr19	53526472	53531036	-	XM_005694100.1	chr19	53535964	53582311	-	DOWNSTREAM	4927
TCONS_00210918	chr6	56955846	57029230	+	XM_005681687.1	chr6	56955846	57024989	+	OVERLAP	-1
TCONS_00179704	chr3	16306357	16308237	-	XM_005677562.1	chr3	16306357	16307097	-	OVERLAP	-1
TCONS_00223764	chr7	274099	274867	-	XM_005682025.1	chr7	203209	266773	-	UPSTREAM	7325
TCONS_00090758	chr18	50511909	50512745	-	XM_005692600.1	chr18	50487979	50505800	-	UPSTREAM	6108
TCONS_00069933	chr16	57501804	57504388	+	XM_005690915.1	chr16	57349319	57499657	+	DOWNSTREAM	2146
TCONS_00069996	chr16	57992243	57995049	+	XM_005690922.1	chr16	57995200	58034727	+	UPSTREAM	150
TCONS_00175079	chr3	55487620	55490813	+	XM_005678157.1	chr3	55487824	55496905	+	OVERLAP	-1
TCONS_00224791	chr7	10986532	10988624	-	XM_005682448.1	chr7	10990155	10991421	-	DOWNSTREAM	1530
TCONS_00224435	chr7	6050410	6054983	-	XM_005682209.1	chr7	6055505	6074466	+	DOWNSTREAM	521
TCONS_00153565	chr26	13990277	14004140	-	XM_005698229.1	chr26	13948328	14007133	+	OVERLAP	-1
TCONS_00233406	chr8	74971227	74985423	+	XM_005684101.1	chr8	74971523	74986386	+	OVERLAP	-1
TCONS_00146985	chr25	27049230	27054413	+	XM_005698016.1	chr25	27042561	27048189	-	DOWNSTREAM	1040
TCONS_00069996	chr16	57992243	57995049	+	XM_005690921.1	chr16	57995202	58034727	+	UPSTREAM	152
TCONS_00220538	chr7	39902783	39905650	+	XM_005682910.1	chr7	39894439	39901319	+	DOWNSTREAM	1463
TCONS_00194008	chr4	67236637	67238445	-	XM_005679279.1	chr4	67241748	67251648	-	DOWNSTREAM	3302
TCONS_00203670	chr5	26073066	26081984	-	XM_005679921.1	chr5	26076690	26081883	-	OVERLAP	-1
TCONS_00113272	chr2	126017562	126018807	-	XM_005676817.1	chr2	125987245	126016877	+	UPSTREAM	684
TCONS_00169016	chr29	45233776	45237820	+	XM_005700052.1	chr29	45135944	45229688	+	DOWNSTREAM	4087
TCONS_00250635	chrX	43194567	43195308	+	XM_005700442.1	chrX	43193751	43194688	-	OVERLAP	-1
TCONS_00106280	chr2	118912551	118917434	+	XM_005676960.1	chr2	118919225	118936288	+	UPSTREAM	1790
TCONS_00133044	chr22	51169644	51172031	-	XM_005695997.1	chr22	51172382	51182767	+	DOWNSTREAM	350
TCONS_00232829	chr8	62193541	62195890	+	XM_005683954.1	chr8	62139317	62191168	-	DOWNSTREAM	2372
TCONS_00177775	chr3	106915401	106917534	+	XM_005678722.1	chr3	106862225	106908344	+	DOWNSTREAM	7056
TCONS_00095842	chr19	53472228	53473961	+	XM_005694099.1	chr19	53298059	53471877	-	DOWNSTREAM	350
TCONS_00016063	chr10	21100322	21103638	+	XM_005685344.1	chr10	21089804	21098760	+	DOWNSTREAM	1561
TCONS_00151096	chr26	8483976	8484723	+	XM_005698174.1	chr26	8444671	8483958	-	DOWNSTREAM	17
TCONS_00062346	chr15	44422166	44422958	+	XM_005689784.1	chr15	44428244	44450871	+	UPSTREAM	5285
TCONS_00105754	chr2	106585755	106586665	+	XM_005676579.1	chr2	106571060	106577536	+	DOWNSTREAM	8218
TCONS_00090875	chr18	51462413	51467345	-	XM_005692639.1	chr18	51468443	51471206	+	DOWNSTREAM	1097
TCONS_00224435	chr7	6050410	6054983	-	XM_005682208.1	chr7	6028077	6050308	+	UPSTREAM	101
TCONS_00090265	chr18	45111183	45113363	-	XM_005692302.1	chr18	45113433	45125076	+	DOWNSTREAM	69
TCONS_00183904	chr3	101012077	101014832	-	XM_005678794.1	chr3	101016677	101052892	-	DOWNSTREAM	1844
TCONS_00031225	chr11	103325974	103328878	+	XM_005709491.1	chr11	103333746	103357666	-	UPSTREAM	4867
TCONS_00150615	chr25	40449298	40450295	-	XM_005698124.1	chr25	40450401	40465981	-	DOWNSTREAM	105
TCONS_00172629	chr3	14095534	14096950	+	XM_005677378.1	chr3	14063571	14090929	+	DOWNSTREAM	4604
TCONS_00187702	chr4	52929813	52935809	+	XM_005679170.1	chr4	52929813	52935809	+	OVERLAP	-1
TCONS_00147630	chr25	37744639	37746639	+	XM_005698101.1	chr25	37709304	37743088	+	DOWNSTREAM	1550
TCONS_00196102	chr5	5865882	5870291	+	XM_005679741.1	chr5	5846176	5865816	-	DOWNSTREAM	65
TCONS_00202669	chr5	11638443	11640534	-	XM_005679774.1	chr5	11641368	12072926	+	DOWNSTREAM	833
TCONS_00036778	chr11	105187937	105189419	-	XM_005687387.1	chr11	105193423	105198352	-	DOWNSTREAM	4003
TCONS_00168541	chr29	40295453	40296854	+	XM_005699968.1	chr29	40301924	40303958	-	UPSTREAM	5069
TCONS_00081085	chr17	57574697	57578192	-	XM_005691539.1	chr17	57582809	57725363	-	DOWNSTREAM	4616
TCONS_00233453	chr8	76079501	76080700	+	XM_005684115.1	chr8	76080809	76484942	+	UPSTREAM	108
TCONS_00090813	chr18	50889348	50892207	-	XM_005692626.1	chr18	50897520	50915108	+	DOWNSTREAM	5312
TCONS_00134193	chr23	8016992	8023050	+	XM_005696240.1	chr23	8024464	8025874	-	UPSTREAM	1413
TCONS_00099672	chr19	46229576	46231028	-	XM_005693973.1	chr19	46229576	46339061	-	OVERLAP	-1
TCONS_00219594	chr7	17823548	17827627	+	XM_005682675.1	chr7	17827660	17831621	-	UPSTREAM	32
TCONS_00219594	chr7	17823548	17827627	+	XM_005682605.1	chr7	17831542	17840494	+	UPSTREAM	3914
TCONS_00151657	chr26	20393385	20399640	+	XM_005698403.1	chr26	20388599	20553074	-	OVERLAP	-1
TCONS_00036379	chr11	102287266	102289575	-	XM_005687337.1	chr11	102291222	102315108	-	DOWNSTREAM	1646
TCONS_00091263	chr18	55012347	55015587	-	XM_005692861.1	chr18	55003905	55007313	+	UPSTREAM	5033
TCONS_00067310	chr15	76529462	76531066	-	XM_005690286.1	chr15	76538493	76547827	+	DOWNSTREAM	7426
TCONS_00147667	chr25	38170445	38171452	+	XM_005697903.1	chr25	38155998	38166783	+	DOWNSTREAM	3661
TCONS_00036380	chr11	102288252	102289575	-	XM_005687336.1	chr11	102279861	102286680	-	UPSTREAM	1571
TCONS_00087436	chr18	60929588	60937946	+	XM_005693035.1	chr18	60920370	60928622	-	DOWNSTREAM	965
TCONS_00034239	chr11	66763245	66766902	-	XM_005686834.1	chr11	66749549	66902110	-	OVERLAP	-1
TCONS_00180286	chr3	25233931	25234326	-	XM_005677825.1	chr3	25237193	25334776	-	DOWNSTREAM	2866
TCONS_00009299	chr1	62790766	62792615	-	XM_005674955.1	chr1	62796734	62824536	+	DOWNSTREAM	4118
TCONS_00245333	chr9	25955035	25982915	-	XM_005684565.1	chr9	25942396	25987776	+	OVERLAP	-1
TCONS_00031799	chr11	6073046	6081773	-	XM_005686437.1	chr11	6081900	6143843	-	DOWNSTREAM	126
TCONS_00003150	chr1	94621186	94624351	+	XM_005675318.1	chr1	94223481	94619738	+	DOWNSTREAM	1447
TCONS_00043279	chr13	3419917	3423898	+	XM_005687834.1	chr13	3383449	3420431	-	OVERLAP	-1
TCONS_00172629	chr3	14095534	14096950	+	XM_005677377.1	chr3	14006366	14091125	+	DOWNSTREAM	4408
TCONS_00237734	chr8	58862434	58868945	-	XM_005683866.1	chr8	58870361	58927277	-	DOWNSTREAM	1415
TCONS_00061044	chr15	27229043	27238015	+	XM_005689507.1	chr15	27230388	27241738	-	OVERLAP	-1
TCONS_00145406	chr25	543852	545103	+	XM_005709556.1	chr25	549042	552890	+	UPSTREAM	3938
TCONS_00037101	chr12	11148925	11150587	+	XM_005687585.1	chr12	11096260	11147679	+	DOWNSTREAM	1245
TCONS_00002572	chr1	81195471	81198015	+	XM_005675259.1	chr1	81184348	81194666	-	DOWNSTREAM	804
TCONS_00075790	chr17	16873278	16874480	+	XM_005691249.1	chr17	16672170	16873074	+	DOWNSTREAM	203
TCONS_00213377	chr6	113912196	113914263	+	XM_005682018.1	chr6	113882153	113910044	+	DOWNSTREAM	2151
TCONS_00034239	chr11	66763245	66766902	-	XM_005686835.1	chr11	66738292	66772053	-	OVERLAP	-1
TCONS_00030339	chr11	91015839	91018418	+	XM_005687037.1	chr11	90944372	91012993	-	DOWNSTREAM	2845
TCONS_00240876	chr9	20596468	20597629	+	XM_005684529.1	chr9	20587231	20595077	-	DOWNSTREAM	1390
TCONS_00047740	chr13	78579290	78595853	+	XM_005688744.1	chr13	78564746	78665102	-	OVERLAP	-1
TCONS_00030339	chr11	91015839	91018418	+	XM_005687036.1	chr11	90944541	91013069	-	DOWNSTREAM	2769
TCONS_00073994	chr16	52789195	52794838	-	XM_005690895.1	chr16	52795655	52807888	+	DOWNSTREAM	816
TCONS_00117567	chr20	13874475	13879618	-	XM_005694633.1	chr20	13844098	13879557	-	OVERLAP	-1
TCONS_00106774	chr2	124033141	124035932	+	XM_005676767.1	chr2	124037342	124059048	-	UPSTREAM	1409
TCONS_00242326	chr9	56623526	56626056	+	XM_005684827.1	chr9	56540534	56621998	+	DOWNSTREAM	1527
TCONS_00248725	chrX	11819904	11822639	+	XM_005700189.1	chrX	11803262	11814036	+	DOWNSTREAM	5867
TCONS_00145406	chr25	543852	545103	+	XM_005697370.1	chr25	527236	543094	+	DOWNSTREAM	757
TCONS_00069840	chr16	55274518	55276554	+	XM_005690911.1	chr16	55277341	55586454	+	UPSTREAM	786
TCONS_00165775	chr28	22518640	22525432	-	XM_005699109.1	chr28	22521463	22532215	+	OVERLAP	-1
TCONS_00212926	chr6	107915303	107921340	+	XM_005709603.1	chr6	107921406	107923454	+	UPSTREAM	65
TCONS_00100349	chr19	53526472	53531036	-	XM_005694101.1	chr19	53535819	53582310	-	DOWNSTREAM	4782
TCONS_00048518	chr13	17954607	17971662	-	XM_005687909.1	chr13	17492188	17986696	+	OVERLAP	-1
TCONS_00213614	chr6	10734762	10735286	-	XM_005681346.1	chr6	10740349	11092384	-	DOWNSTREAM	5062
TCONS_00187729	chr4	53446830	53452374	+	XM_005679172.1	chr4	53437664	53448387	-	OVERLAP	-1
TCONS_00112780	chr2	120263107	120267941	-	XM_005676692.1	chr2	120235697	120264732	-	OVERLAP	-1
TCONS_00190374	chr4	109175998	109177878	+	XM_005679578.1	chr4	109178310	109181033	+	UPSTREAM	431
TCONS_00100338	chr19	53309915	53333827	-	XM_005694099.1	chr19	53298059	53471877	-	OVERLAP	-1
TCONS_00010191	chr1	78827863	78829440	-	XM_005675154.1	chr1	78829785	78842746	+	DOWNSTREAM	344
TCONS_00048518	chr13	17954607	17971662	-	XM_005687905.1	chr13	17492189	17986696	+	OVERLAP	-1
TCONS_00081973	chr17	71567661	71569320	-	XM_005691779.1	chr17	71575354	71579398	-	DOWNSTREAM	6033
TCONS_00034801	chr11	73879494	73882808	-	XM_005686955.1	chr11	73876582	73883170	+	OVERLAP	-1
TCONS_00106773	chr2	124033138	124035932	+	XM_005676767.1	chr2	124037342	124059048	-	UPSTREAM	1409
TCONS_00220540	chr7	39903640	39905650	+	XM_005682908.1	chr7	39888244	39901321	+	DOWNSTREAM	2318
TCONS_00145673	chr25	2449168	2451440	+	XM_005697413.1	chr25	2451777	2452912	-	UPSTREAM	336
TCONS_00224791	chr7	10986532	10988624	-	XM_005682447.1	chr7	10975460	10985016	+	UPSTREAM	1515
TCONS_00039167	chr12	50115997	50123189	+	XM_005687671.1	chr12	50086799	50115767	-	DOWNSTREAM	229
TCONS_00203265	chr5	22529000	22529909	-	XM_005679816.1	chr5	22523024	22525168	-	UPSTREAM	3831
TCONS_00048613	chr13	21504664	21506905	-	XM_005687922.1	chr13	21495707	21498799	-	UPSTREAM	5864
TCONS_00087008	chr18	58697598	58701337	+	XM_005709467.1	chr18	58691290	58692814	+	DOWNSTREAM	4783
TCONS_00194306	chr4	78469771	78471818	-	XM_005679346.1	chr4	77700774	78471818	-	OVERLAP	-1
TCONS_00021511	chr10	20079781	20080580	-	XM_005685189.1	chr10	20068241	20079643	-	UPSTREAM	137
TCONS_00187702	chr4	52929813	52935809	+	XM_005679169.1	chr4	52931086	52935228	+	OVERLAP	-1
TCONS_00164355	chr28	43061543	43062417	+	XM_005699390.1	chr28	43062833	43067320	+	UPSTREAM	415
TCONS_00141680	chr24	49480642	49483292	+	XM_005697192.1	chr24	49467602	49667512	-	OVERLAP	-1
TCONS_00063170	chr15	62260237	62260766	+	XM_005690117.1	chr15	62269590	62352409	+	UPSTREAM	8823
TCONS_00130124	chr22	55010537	55013014	+	XM_005696065.1	chr22	55016066	55155550	+	UPSTREAM	3051
TCONS_00223028	chr7	90077293	90084037	+	XM_005683437.1	chr7	90076264	90449198	-	OVERLAP	-1
TCONS_00036462	chr11	102881751	102882801	-	XM_005687349.1	chr11	102873369	102880800	-	UPSTREAM	950
TCONS_00090875	chr18	51462413	51467345	-	XM_005692780.1	chr18	51452548	51461085	-	UPSTREAM	1327
TCONS_00094293	chr19	37062333	37064011	+	XM_005694280.1	chr19	37045488	37062265	+	DOWNSTREAM	67
TCONS_00036611	chr11	103905548	103905843	-	XM_005687377.1	chr11	103908382	103923876	-	DOWNSTREAM	2538
TCONS_00125826	chr21	63389849	63391627	-	XM_005709569.1	chr21	63393725	63394863	+	DOWNSTREAM	2097
TCONS_00163481	chr28	28231245	28249697	+	XM_005699228.1	chr28	27796083	28333468	+	OVERLAP	-1
TCONS_00048518	chr13	17954607	17971662	-	XM_005687904.1	chr13	17516097	17986696	+	OVERLAP	-1
TCONS_00160034	chr27	6652225	6655894	-	XM_005698702.1	chr27	6655756	6664635	+	OVERLAP	-1
TCONS_00010728	chr1	85867407	85871649	-	XM_005675285.1	chr1	85872202	85901822	-	DOWNSTREAM	552
TCONS_00165775	chr28	22518640	22525432	-	XM_005699110.1	chr28	22521597	22532215	+	OVERLAP	-1
TCONS_00087393	chr18	60804666	60808482	+	XM_005709441.1	chr18	60804666	60814032	+	OVERLAP	-1
TCONS_00213498	chr6	5334671	5346169	-	XM_005681269.1	chr6	5218459	5362616	+	OVERLAP	-1
TCONS_00245428	chr9	27797199	27799059	-	XM_005684578.1	chr9	27780541	27790225	+	UPSTREAM	6973
TCONS_00235788	chr8	11226383	11227534	-	XM_005683562.1	chr8	11211518	11226455	+	OVERLAP	-1
TCONS_00224182	chr7	4017980	4018815	-	XM_005682174.1	chr7	3994062	4012076	+	UPSTREAM	5903
TCONS_00213498	chr6	5334671	5346169	-	XM_005681267.1	chr6	5216929	5362616	+	OVERLAP	-1
TCONS_00087771	chr18	2114718	2118371	-	XM_005691804.1	chr18	2111947	2131886	-	OVERLAP	-1
TCONS_00016064	chr10	21100360	21103638	+	XM_005685247.1	chr10	21109488	21112965	-	UPSTREAM	5849
TCONS_00151813	chr26	22337536	22339661	+	XM_005698428.1	chr26	22334441	22340213	-	OVERLAP	-1
TCONS_00092921	chr19	19395401	19396162	+	XM_005693259.1	chr19	19396855	19402415	-	UPSTREAM	692
TCONS_00098565	chr19	32378829	32380912	-	XM_005693599.1	chr19	32382177	32397771	-	DOWNSTREAM	1264
TCONS_00092921	chr19	19395401	19396162	+	XM_005693258.1	chr19	19402484	19429602	-	UPSTREAM	6321
TCONS_00109840	chr2	35969920	35973016	-	XM_005676236.1	chr2	35866069	35986993	+	OVERLAP	-1
TCONS_00124971	chr21	44927583	44929957	-	XM_005695245.1	chr21	44401861	44928789	-	OVERLAP	-1
TCONS_00067310	chr15	76529462	76531066	-	XM_005690287.1	chr15	76538466	76547827	+	DOWNSTREAM	7399
TCONS_00248725	chrX	11819904	11822639	+	XM_005700187.1	chrX	11801645	11814036	+	DOWNSTREAM	5867
TCONS_00042196	chr12	48550503	48551382	-	XM_005687660.1	chr12	48532910	48551382	-	OVERLAP	-1
TCONS_00207452	chr5	94801335	94801939	-	XM_005681013.1	chr5	94792773	94799284	-	UPSTREAM	2050
TCONS_00114381	chr20	8634511	8642486	+	XM_005694566.1	chr20	8515151	8634363	-	DOWNSTREAM	147
TCONS_00063556	chr15	72913643	72917156	+	XM_005690153.1	chr15	72865494	72911225	+	DOWNSTREAM	2417
TCONS_00100433	chr19	54660551	54663967	-	XM_005694439.1	chr19	54638414	54659817	-	UPSTREAM	733
TCONS_00036465	chr11	102886239	102887265	-	XM_005687349.1	chr11	102873369	102880800	-	UPSTREAM	5438
TCONS_00110747	chr2	63386858	63490918	-	XM_005676205.1	chr2	63126964	64166621	+	OVERLAP	-1
TCONS_00147667	chr25	38170445	38171452	+	XM_005697901.1	chr25	38162320	38166783	+	DOWNSTREAM	3661
TCONS_00197162	chr5	25280286	25285677	+	XM_005680080.1	chr5	25285660	25289476	-	OVERLAP	-1
TCONS_00048518	chr13	17954607	17971662	-	XM_005687907.1	chr13	17492185	17986696	+	OVERLAP	-1
TCONS_00091155	chr18	53944984	53971942	-	XM_005692699.1	chr18	53909868	53972781	-	OVERLAP	-1
TCONS_00212825	chr6	100764707	100767613	+	XM_005681893.1	chr6	100605429	100764589	+	DOWNSTREAM	117
TCONS_00112076	chr2	106541673	106550113	-	XM_005676562.1	chr2	106550177	106553034	+	DOWNSTREAM	63
TCONS_00081377	chr17	63280743	63282611	-	XM_005691587.1	chr17	63282954	63328833	-	DOWNSTREAM	342
TCONS_00066984	chr15	71484149	71490552	-	XM_005690143.1	chr15	71492697	71541470	+	DOWNSTREAM	2144
TCONS_00163481	chr28	28231245	28249697	+	XM_005699229.1	chr28	27824427	28333290	+	OVERLAP	-1
TCONS_00153565	chr26	13990277	14004140	-	XM_005698228.1	chr26	13988910	14069925	-	OVERLAP	-1
TCONS_00165775	chr28	22518640	22525432	-	XM_005699113.1	chr28	22486870	22521388	-	OVERLAP	-1
TCONS_00251028	chrX	54640199	54641480	+	XM_005700549.1	chrX	54626754	54634675	-	DOWNSTREAM	5523
TCONS_00175404	chr3	63728076	63731127	+	XM_005678226.1	chr3	63652794	63722330	+	DOWNSTREAM	5745
TCONS_00092176	chr19	7902546	7921647	+	XM_005693180.1	chr19	7511935	7920272	+	OVERLAP	-1
TCONS_00163012	chr28	21252991	21253316	+	XM_005699092.1	chr28	21196118	21393175	+	OVERLAP	-1
TCONS_00240875	chr9	20595285	20597629	+	XM_005684529.1	chr9	20587231	20595077	-	DOWNSTREAM	207
TCONS_00036602	chr11	103880589	103881230	-	XM_005687374.1	chr11	103874230	103881525	+	OVERLAP	-1
TCONS_00074486	chr16	63923920	63925946	-	XM_005690977.1	chr16	63905534	63919973	-	UPSTREAM	3946
TCONS_00127082	chr22	7568413	7573106	+	XM_005695662.1	chr22	7470486	7568288	+	DOWNSTREAM	124
TCONS_00106772	chr2	124033133	124035932	+	XM_005676767.1	chr2	124037342	124059048	-	UPSTREAM	1409
TCONS_00218240	chr7	3868420	3869126	+	XM_005682100.1	chr7	3860107	3868085	-	DOWNSTREAM	334
TCONS_00113256	chr2	125828300	125832356	-	XM_005676999.1	chr2	125832464	125837479	-	DOWNSTREAM	107
TCONS_00081085	chr17	57574697	57578192	-	XM_005691538.1	chr17	57534456	57576363	+	OVERLAP	-1
TCONS_00016064	chr10	21100360	21103638	+	XM_005685344.1	chr10	21089804	21098760	+	DOWNSTREAM	1599
TCONS_00158910	chr27	36246351	36247807	+	XM_005698910.1	chr27	36251250	36266980	+	UPSTREAM	3442
TCONS_00176833	chr3	95462710	95464952	+	XM_005678494.1	chr3	95468953	95476939	+	UPSTREAM	4000
TCONS_00086369	chr18	52503098	52506568	+	XM_005692799.1	chr18	52510100	52539241	+	UPSTREAM	3531
TCONS_00221917	chr7	62429632	62431679	+	XM_005683216.1	chr7	62384947	62427512	+	DOWNSTREAM	2119
TCONS_00077749	chr17	59689686	59698751	+	XM_005691542.1	chr17	59698881	59712206	+	UPSTREAM	129
TCONS_00248725	chrX	11819904	11822639	+	XM_005700188.1	chrX	11803290	11814036	+	DOWNSTREAM	5867
TCONS_00105754	chr2	106585755	106586665	+	XM_005676577.1	chr2	106577489	106585520	-	DOWNSTREAM	234
TCONS_00085972	chr18	48280930	48283049	+	XM_005692548.1	chr18	48238415	48279518	-	DOWNSTREAM	1411
TCONS_00136085	chr23	42607108	42612730	+	XM_005696859.1	chr23	42595712	42606973	-	DOWNSTREAM	134
TCONS_00113257	chr2	125832464	125835165	-	XM_005676814.1	chr2	125837146	125872770	-	DOWNSTREAM	1980
TCONS_00219375	chr7	15929361	15935492	+	XM_005682526.1	chr7	15920678	15932753	+	OVERLAP	-1
TCONS_00055630	chr14	80892730	80895298	+	XM_005689245.1	chr14	80867974	80892129	-	DOWNSTREAM	600
TCONS_00245052	chr9	19483525	19495345	-	XM_005684621.1	chr9	19433200	19545253	+	OVERLAP	-1
TCONS_00067310	chr15	76529462	76531066	-	XM_005690317.1	chr15	76531160	76538188	-	DOWNSTREAM	93
TCONS_00197325	chr5	27659690	27661560	+	XM_005679959.1	chr5	27649737	27659590	-	DOWNSTREAM	99
TCONS_00169016	chr29	45233776	45237820	+	XM_005700053.1	chr29	45229652	45231702	+	DOWNSTREAM	2073
TCONS_00186320	chr4	29560817	29565832	+	XM_005679041.1	chr4	29560817	29615184	+	OVERLAP	-1
TCONS_00172629	chr3	14095534	14096950	+	XM_005677376.1	chr3	14006303	14091125	+	DOWNSTREAM	4408
TCONS_00252018	chrX	79236054	79239894	+	XM_005700737.1	chrX	79220252	79235009	-	DOWNSTREAM	1044
TCONS_00207961	chr5	101543175	101562336	-	XM_005681173.1	chr5	101541648	101562336	-	OVERLAP	-1
TCONS_00133505	chr22	56639585	56642189	-	XM_005696165.1	chr22	56642906	56643520	-	DOWNSTREAM	716
TCONS_00082849	chr18	9685908	9687034	+	XM_005691834.1	chr18	9691757	9696595	+	UPSTREAM	4722
TCONS_00134349	chr23	9399345	9401114	+	XM_005696257.1	chr23	9409278	9419091	+	UPSTREAM	8163
TCONS_00085856	chr18	47042658	47043609	+	XM_005692373.1	chr18	47028464	47034654	+	DOWNSTREAM	8003
TCONS_00052745	chr14	12397162	12399686	+	XM_005688927.1	chr14	12394155	12402310	-	OVERLAP	-1
TCONS_00031855	chr11	9108762	9110012	-	XM_005686305.1	chr11	9110577	9122987	+	DOWNSTREAM	564
TCONS_00036379	chr11	102287266	102289575	-	XM_005687336.1	chr11	102279861	102286680	-	UPSTREAM	585
TCONS_00002591	chr1	81377264	81383359	+	XM_005675262.1	chr1	81360923	81382006	-	OVERLAP	-1
TCONS_00067647	chr16	1501179	1507117	+	XM_005690431.1	chr16	1493036	1500682	-	DOWNSTREAM	496
TCONS_00190390	chr4	109640616	109643535	+	XM_005679681.1	chr4	109645305	109655980	+	UPSTREAM	1769
TCONS_00170717	chr29	31865858	31871395	-	XM_005699722.1	chr29	31814715	31880720	-	OVERLAP	-1
TCONS_00101231	chr2	6623579	6627628	+	XM_005675862.1	chr2	6611145	6622281	+	DOWNSTREAM	1297
TCONS_00057517	chr14	25594592	25595042	-	XM_005688850.1	chr14	25540426	25591490	+	UPSTREAM	3101
TCONS_00136087	chr23	42607305	42614394	+	XM_005696860.1	chr23	42595713	42606973	-	DOWNSTREAM	331
TCONS_00049426	chr13	32607800	32693081	-	XM_005688004.1	chr13	32495383	32692938	-	OVERLAP	-1
TCONS_00242327	chr9	56623564	56626056	+	XM_005684827.1	chr9	56540534	56621998	+	DOWNSTREAM	1565
TCONS_00132723	chr22	47521220	47521875	-	XM_005695848.1	chr22	47504291	47518205	+	UPSTREAM	3014
TCONS_00020251	chr10	3056910	3058182	-	XM_005685032.1	chr10	3059358	3229465	+	DOWNSTREAM	1175
TCONS_00177775	chr3	106915401	106917534	+	XM_005709396.1	chr3	106910471	106913161	+	DOWNSTREAM	2239
TCONS_00160233	chr27	14698251	14766063	-	XM_005698732.1	chr27	14599635	14804278	-	OVERLAP	-1
TCONS_00212925	chr6	107915284	107921340	+	XM_005709603.1	chr6	107921406	107923454	+	UPSTREAM	65
TCONS_00218149	chr7	2774669	2778880	+	XM_005682159.1	chr7	2775243	2814449	-	OVERLAP	-1
TCONS_00082610	chr18	7158350	7163982	+	XM_005691826.1	chr18	7146961	7157530	-	DOWNSTREAM	819
TCONS_00220540	chr7	39903640	39905650	+	XM_005682910.1	chr7	39894439	39901319	+	DOWNSTREAM	2320
TCONS_00213421	chr6	114196008	114198735	+	XM_005682022.1	chr6	114186837	114193177	+	DOWNSTREAM	2830
TCONS_00168948	chr29	44246136	44251352	+	XM_005700042.1	chr29	44228959	44245844	+	DOWNSTREAM	291
TCONS_00022310	chr10	33308997	33310145	-	XM_005685617.1	chr10	33305441	33307609	+	UPSTREAM	1387
TCONS_00016063	chr10	21100322	21103638	+	XM_005685247.1	chr10	21109488	21112965	-	UPSTREAM	5849
TCONS_00136252	chr23	46645853	46649368	+	XM_005696919.1	chr23	46579331	46645793	+	DOWNSTREAM	59
TCONS_00048611	chr13	21499387	21506905	-	XM_005687922.1	chr13	21495707	21498799	-	UPSTREAM	587
TCONS_00067650	chr16	1501904	1507117	+	XM_005690431.1	chr16	1493036	1500682	-	DOWNSTREAM	1221
TCONS_00079137	chr17	4643556	4648158	-	XM_005691190.1	chr17	4605093	4643404	-	UPSTREAM	151
TCONS_00021607	chr10	20952777	20954679	-	XM_005685341.1	chr10	20929637	20945267	+	UPSTREAM	7509
TCONS_00171468	chr29	43170012	43171063	-	XM_005700026.1	chr29	43161116	43163976	+	UPSTREAM	6035
TCONS_00221917	chr7	62429632	62431679	+	XM_005683218.1	chr7	62385064	62427512	+	DOWNSTREAM	2119
TCONS_00089152	chr18	22650403	22653002	-	XM_005692082.1	chr18	22659087	22662207	+	DOWNSTREAM	6084
TCONS_00067646	chr16	1501177	1507117	+	XM_005690431.1	chr16	1493036	1500682	-	DOWNSTREAM	494
TCONS_00177027	chr3	97817839	97844546	+	XM_005678781.1	chr3	97797944	98061257	-	OVERLAP	-1
TCONS_00169781	chr29	17018623	17025593	-	XM_005699505.1	chr29	16960316	17018096	-	UPSTREAM	526
TCONS_00049551	chr13	35322873	35324877	-	XM_005688058.1	chr13	35329180	35434188	+	DOWNSTREAM	4302
TCONS_00044944	chr13	35322886	35324828	+	XM_005688058.1	chr13	35329180	35434188	+	UPSTREAM	4351
TCONS_00213125	chr6	110739778	110740069	+	XM_005709706.1	chr6	110749725	110946065	+	UPSTREAM	9655
TCONS_00093974	chr19	33948509	33965804	+	XM_005693623.1	chr19	33949050	33976257	+	OVERLAP	-1
TCONS_00171324	chr29	41806903	41807948	-	XM_005699901.1	chr29	41797337	41804212	-	UPSTREAM	2690
TCONS_00147041	chr25	27273915	27275467	+	XM_005697730.1	chr25	27260037	27265566	+	DOWNSTREAM	8348
TCONS_00177025	chr3	97817834	97844546	+	XM_005678781.1	chr3	97797944	98061257	-	OVERLAP	-1
TCONS_00136085	chr23	42607108	42612730	+	XM_005696860.1	chr23	42595713	42606973	-	DOWNSTREAM	134
TCONS_00235113	chr8	108326163	108332321	+	XM_005684364.1	chr8	108330846	108442064	-	OVERLAP	-1
TCONS_00036379	chr11	102287266	102289575	-	XM_005687335.1	chr11	102277504	102280193	-	UPSTREAM	7072
TCONS_00081970	chr17	71565830	71566804	-	XM_005691779.1	chr17	71575354	71579398	-	DOWNSTREAM	8549
TCONS_00178537	chr3	116297219	116300151	+	XM_005678863.1	chr3	116301504	116329525	-	UPSTREAM	1352
TCONS_00080805	chr17	51647413	51651727	-	XM_005691358.1	chr17	51634002	51643687	-	UPSTREAM	3725
TCONS_00081955	chr17	71424508	71426826	-	XM_005691773.1	chr17	71373242	71417776	-	UPSTREAM	6731
TCONS_00195453	chr4	108694604	108695876	-	XM_005679642.1	chr4	108702590	108718889	+	DOWNSTREAM	6713
TCONS_00223027	chr7	90077142	90084037	+	XM_005683437.1	chr7	90076264	90449198	-	OVERLAP	-1
TCONS_00048518	chr13	17954607	17971662	-	XM_005687910.1	chr13	17492187	17986696	+	OVERLAP	-1
TCONS_00107142	chr2	128613371	128617219	+	XM_005676865.1	chr2	128581909	128608307	+	DOWNSTREAM	5063
TCONS_00197170	chr5	25314331	25316142	+	XM_005680082.1	chr5	25323808	25325853	-	UPSTREAM	7665
TCONS_00090813	chr18	50889348	50892207	-	XM_005692627.1	chr18	50897527	50915599	+	DOWNSTREAM	5319
TCONS_00011760	chr1	108368206	108369775	-	XM_005675566.1	chr1	108370112	108382566	+	DOWNSTREAM	336
TCONS_00147766	chr25	38803251	38805058	+	XM_005698116.1	chr25	38805515	38811365	-	UPSTREAM	456
TCONS_00148048	chr25	40982180	40984356	+	XM_005698134.1	chr25	40990979	40995708	+	UPSTREAM	6622
TCONS_00212023	chr6	88051483	88057939	+	XM_005681783.1	chr6	88061153	88200920	+	UPSTREAM	3213
TCONS_00190263	chr4	108362365	108364332	+	XM_005679636.1	chr4	108364702	108398699	-	UPSTREAM	369
TCONS_00172629	chr3	14095534	14096950	+	XM_005677374.1	chr3	14091133	14095318	-	DOWNSTREAM	215
TCONS_00136423	chr23	47919609	47922423	+	XM_005696933.1	chr23	47928929	47947867	+	UPSTREAM	6505
TCONS_00002047	chr1	65099585	65103120	+	XM_005675019.1	chr1	65039084	65102483	+	OVERLAP	-1
TCONS_00088512	chr18	10128790	10131329	-	XM_005691902.1	chr18	10137671	10158019	-	DOWNSTREAM	6341
TCONS_00206746	chr5	80372611	80380183	-	XM_005680737.1	chr5	80380829	80979093	+	DOWNSTREAM	645
TCONS_00106973	chr2	126207877	126208883	+	XM_005676823.1	chr2	126214247	126227104	+	UPSTREAM	5363
TCONS_00135386	chr23	26550679	26552549	+	XM_005696676.1	chr23	26530502	26543070	-	DOWNSTREAM	7608
TCONS_00184773	chr3	115720893	115725570	-	XM_005678853.1	chr3	115728246	115733019	+	DOWNSTREAM	2675
TCONS_00163871	chr28	33005302	33006859	+	XM_005699257.1	chr28	32996429	33005865	-	OVERLAP	-1
TCONS_00154119	chr26	22967888	22969035	-	XM_005698434.1	chr26	22973172	22977073	+	DOWNSTREAM	4136
TCONS_00151588	chr26	19443892	19449495	+	XM_005698324.1	chr26	19404915	19441334	-	DOWNSTREAM	2557
TCONS_00218240	chr7	3868420	3869126	+	XM_005682171.1	chr7	3874404	3886489	+	UPSTREAM	5277
TCONS_00135383	chr23	26529658	26552549	+	XM_005696676.1	chr23	26530502	26543070	-	OVERLAP	-1
TCONS_00104140	chr2	69007306	69010328	+	XM_005676248.1	chr2	68995697	69010328	+	OVERLAP	-1
TCONS_00164350	chr28	43057414	43062417	+	XM_005699390.1	chr28	43062833	43067320	+	UPSTREAM	415
TCONS_00217759	chr6	113881053	113882783	-	XM_005682018.1	chr6	113882153	113910044	+	OVERLAP	-1
TCONS_00120932	chr21	32207338	32210518	+	XM_005695198.1	chr21	32172962	32200969	+	DOWNSTREAM	6368
TCONS_00147041	chr25	27273915	27275467	+	XM_005697729.1	chr25	27256255	27265566	+	DOWNSTREAM	8348
TCONS_00013577	chr1	143601037	143602022	-	XM_005709630.1	chr1	143568070	143601953	-	OVERLAP	-1
TCONS_00213498	chr6	5334671	5346169	-	XM_005681268.1	chr6	5221419	5362616	+	OVERLAP	-1
TCONS_00130576	chr22	57758633	57761948	+	XM_005696174.1	chr22	57752802	57758257	+	DOWNSTREAM	375
TCONS_00252680	chrX	86400748	86409681	+	XM_005700930.1	chrX	86365020	86400741	-	DOWNSTREAM	6
TCONS_00094544	chr19	39736464	39749085	+	XM_005693778.1	chr19	39728300	39771599	+	OVERLAP	-1
TCONS_00106773	chr2	124033138	124035932	+	XM_005676766.1	chr2	124037506	124059045	-	UPSTREAM	1573
TCONS_00080415	chr17	44244250	44247219	-	XM_005691498.1	chr17	44160900	44300147	-	OVERLAP	-1
TCONS_00091731	chr18	59948199	59951735	-	XM_005693010.1	chr18	59957154	59962680	-	DOWNSTREAM	5418
TCONS_00145406	chr25	543852	545103	+	XM_005709488.1	chr25	545202	548563	+	UPSTREAM	98
TCONS_00172629	chr3	14095534	14096950	+	XM_005677375.1	chr3	14091081	14095318	-	DOWNSTREAM	215
TCONS_00200462	chr5	89417044	89419872	+	XM_005680816.1	chr5	89411486	89416081	-	DOWNSTREAM	962
TCONS_00239797	chr8	101601297	101603170	-	XM_005684407.1	chr8	101546506	101598943	-	UPSTREAM	2353
TCONS_00224943	chr7	11895754	11898171	-	XM_005682373.1	chr7	11884633	11888805	-	UPSTREAM	6948
TCONS_00093132	chr19	22393511	22394195	+	XM_005693321.1	chr19	22399030	22610297	-	UPSTREAM	4834
TCONS_00184861	chr3	116471219	116474231	-	XM_005678865.1	chr3	116404326	116492613	+	OVERLAP	-1
TCONS_00134931	chr23	18165206	18206544	+	XM_005696361.1	chr23	17816155	18200820	-	OVERLAP	-1
TCONS_00101822	chr2	20149458	20150954	+	XM_005676226.1	chr2	20140832	20143665	-	DOWNSTREAM	5792
TCONS_00085478	chr18	45414351	45415330	+	XM_005692512.1	chr18	45417845	45429777	+	UPSTREAM	2514
TCONS_00168541	chr29	40295453	40296854	+	XM_005699850.1	chr29	40299049	40301523	+	UPSTREAM	2194
TCONS_00192270	chr4	29553772	29621156	-	XM_005679043.1	chr4	29561251	29615184	+	OVERLAP	-1
TCONS_00094544	chr19	39736464	39749085	+	XM_005693777.1	chr19	39737844	39772398	+	OVERLAP	-1
TCONS_00135385	chr23	26550577	26552549	+	XM_005696676.1	chr23	26530502	26543070	-	DOWNSTREAM	7506
TCONS_00036540	chr11	103412028	103413539	-	XM_005687356.1	chr11	103398323	103410147	+	UPSTREAM	1880
TCONS_00203667	chr5	26068244	26072880	-	XM_005680087.1	chr5	26056222	26072977	+	OVERLAP	-1
TCONS_00071436	chr16	3569012	3570915	-	XM_005690411.1	chr16	3331261	3581388	+	OVERLAP	-1
TCONS_00202026	chr5	110629225	110630563	+	XM_005709648.1	chr5	110634881	110636988	+	UPSTREAM	4317
TCONS_00149142	chr25	25937678	25938559	-	XM_005697636.1	chr25	25923659	25928678	-	UPSTREAM	8999
TCONS_00089222	chr18	24928597	24933016	-	XM_005692091.1	chr18	24914532	24933288	-	OVERLAP	-1
TCONS_00091154	chr18	53944305	53964361	-	XM_005692699.1	chr18	53909868	53972781	-	OVERLAP	-1
TCONS_00132723	chr22	47521220	47521875	-	XM_005695850.1	chr22	47504580	47518205	+	UPSTREAM	3014
TCONS_00203667	chr5	26068244	26072880	-	XM_005679918.1	chr5	26074415	26081872	-	DOWNSTREAM	1534
TCONS_00257078	chrX	71953515	71968591	-	XM_005700661.1	chrX	71960069	71968591	-	OVERLAP	-1
TCONS_00248265	chr9	90107655	90109162	-	XM_005685019.1	chr9	90093024	90103442	-	UPSTREAM	4212
TCONS_00180974	chr3	40152077	40154702	-	XM_005678036.1	chr3	40154811	40195274	+	DOWNSTREAM	108
TCONS_00081878	chr17	70829599	70831378	-	XM_005691758.1	chr17	70745470	70829435	-	UPSTREAM	163
TCONS_00254191	chrX	8307536	8308403	-	XM_005700131.1	chrX	8313108	8317545	+	DOWNSTREAM	4704
TCONS_00128468	chr22	28250023	28251200	+	XM_005709598.1	chr22	28184277	28244754	+	DOWNSTREAM	5268
TCONS_00022310	chr10	33308997	33310145	-	XM_005685512.1	chr10	33318293	33334839	-	DOWNSTREAM	8147
TCONS_00255212	chrX	28500178	28501260	-	XM_005700396.1	chrX	28494687	28541445	+	OVERLAP	-1
TCONS_00106973	chr2	126207877	126208883	+	XM_005676825.1	chr2	126214227	126228691	+	UPSTREAM	5343
TCONS_00228223	chr7	67879747	67881721	-	XM_005683245.1	chr7	67879767	67885549	+	OVERLAP	-1
TCONS_00024129	chr10	66643694	66646720	-	XM_005685914.1	chr10	66647142	66706032	+	DOWNSTREAM	421
TCONS_00241321	chr9	25906450	25910376	+	XM_005684564.1	chr9	25715967	25905086	+	DOWNSTREAM	1363
TCONS_00167961	chr29	28571654	28572237	+	XM_005699621.1	chr29	28572374	28613925	+	UPSTREAM	136
TCONS_00141006	chr24	39067460	39068459	+	XM_005697125.1	chr24	39018803	39187976	-	OVERLAP	-1
TCONS_00090916	chr18	51762860	51764159	-	XM_005692786.1	chr18	51756428	51760276	-	UPSTREAM	2583
TCONS_00124109	chr21	28143764	28152365	-	XM_005695183.1	chr21	28153410	28207372	+	DOWNSTREAM	1044
TCONS_00248724	chrX	11817177	11822639	+	XM_005700187.1	chrX	11801645	11814036	+	DOWNSTREAM	3140
TCONS_00192270	chr4	29553772	29621156	-	XM_005679041.1	chr4	29560817	29615184	+	OVERLAP	-1
TCONS_00158910	chr27	36246351	36247807	+	XM_005698909.1	chr27	36253201	36266980	+	UPSTREAM	5393
TCONS_00232665	chr8	58789613	58797206	+	XM_005683942.1	chr8	58707064	58789497	+	DOWNSTREAM	115
TCONS_00134357	chr23	9403580	9408679	+	XM_005696257.1	chr23	9409278	9419091	+	UPSTREAM	598
TCONS_00022310	chr10	33308997	33310145	-	XM_005685514.1	chr10	33318296	33334839	-	DOWNSTREAM	8150
TCONS_00085401	chr18	44636033	44637642	+	XM_005692320.1	chr18	44638591	44649505	+	UPSTREAM	948
TCONS_00002354	chr1	73159080	73160167	+	XM_005675116.1	chr1	73159099	73768397	+	OVERLAP	-1
TCONS_00136087	chr23	42607305	42614394	+	XM_005696859.1	chr23	42595712	42606973	-	DOWNSTREAM	331
TCONS_00173908	chr3	29462107	29463907	+	XM_005677890.1	chr3	29447737	29460083	+	DOWNSTREAM	2023
TCONS_00031265	chr11	103696552	103699447	+	XM_005687367.1	chr11	103685528	103693579	-	DOWNSTREAM	2972
TCONS_00091206	chr18	54363537	54369011	-	XM_005692719.1	chr18	54358818	54368320	+	OVERLAP	-1
TCONS_00031264	chr11	103696551	103699447	+	XM_005687367.1	chr11	103685528	103693579	-	DOWNSTREAM	2971
TCONS_00221910	chr7	62382028	62383081	+	XM_005683214.1	chr7	62342885	62381784	-	DOWNSTREAM	243
TCONS_00120804	chr21	30874688	30878741	+	XM_005695190.1	chr21	30881981	30901836	+	UPSTREAM	3239
TCONS_00146992	chr25	27049685	27051369	+	XM_005698016.1	chr25	27042561	27048189	-	DOWNSTREAM	1495
TCONS_00102385	chr2	26087666	26089366	+	XM_005676005.1	chr2	26089746	26110399	-	UPSTREAM	379
TCONS_00246046	chr9	47355695	47358739	-	XM_005684680.1	chr9	47211438	47354340	+	UPSTREAM	1354
TCONS_00184550	chr3	113889379	113891412	-	XM_005678836.1	chr3	113896117	113899420	-	DOWNSTREAM	4704
TCONS_00148158	chr25	254098	259272	-	XM_005709594.1	chr25	246333	252561	-	UPSTREAM	1536
TCONS_00147912	chr25	40467965	40468345	+	XM_005698124.1	chr25	40450401	40465981	-	DOWNSTREAM	1983
TCONS_00168541	chr29	40295453	40296854	+	XM_005699852.1	chr29	40299541	40301523	+	UPSTREAM	2686
TCONS_00137309	chr23	10545644	10547476	-	XM_005696476.1	chr23	10554095	10584915	+	DOWNSTREAM	6618
TCONS_00096023	chr19	54796900	54800713	+	XM_005694138.1	chr19	54766289	54796811	+	DOWNSTREAM	88
TCONS_00149142	chr25	25937678	25938559	-	XM_005697993.1	chr25	25945750	25957727	-	DOWNSTREAM	7190
TCONS_00014056	chr1	150765661	150772747	-	XM_005675725.1	chr1	150730031	150774353	+	OVERLAP	-1
TCONS_00217688	chr6	113442254	113447649	-	XM_005682005.1	chr6	113428492	113442031	-	UPSTREAM	222
TCONS_00221419	chr7	49801059	49811447	+	XM_005683082.1	chr7	49789455	49898413	-	OVERLAP	-1
TCONS_00046466	chr13	59790903	59792257	+	XM_005688378.1	chr13	59796076	59874004	-	UPSTREAM	3818
TCONS_00147041	chr25	27273915	27275467	+	XM_005697731.1	chr25	27260909	27265566	+	DOWNSTREAM	8348
TCONS_00148104	chr25	41260840	41265089	+	XM_005698139.1	chr25	41241115	41255573	+	DOWNSTREAM	5266
TCONS_00226486	chr7	35241847	35243104	-	XM_005682757.1	chr7	35247557	35260037	-	DOWNSTREAM	4452
TCONS_00096943	chr19	8212104	8213580	-	XM_005693094.1	chr19	8196640	8208410	-	UPSTREAM	3693
TCONS_00243594	chr9	78037210	78041887	+	XM_005684933.1	chr9	78035396	78098586	-	OVERLAP	-1
TCONS_00112056	chr2	106240485	106242436	-	XM_005676934.1	chr2	106245932	106260113	+	DOWNSTREAM	3495
TCONS_00030501	chr11	94722948	94726056	+	XM_005687143.1	chr11	94732055	94916589	-	UPSTREAM	5998
TCONS_00106773	chr2	124033138	124035932	+	XM_005676985.1	chr2	124026246	124027783	-	DOWNSTREAM	5354
TCONS_00024373	chr10	72727885	72745483	-	XM_005685973.1	chr10	72736428	72747207	+	OVERLAP	-1
TCONS_00168950	chr29	44249384	44251352	+	XM_005700042.1	chr29	44228959	44245844	+	DOWNSTREAM	3539
TCONS_00133505	chr22	56639585	56642189	-	XM_005696164.1	chr22	56618621	56635576	+	UPSTREAM	4008
TCONS_00031264	chr11	103696551	103699447	+	XM_005687368.1	chr11	103700683	103713750	-	UPSTREAM	1235
TCONS_00086395	chr18	52717557	52718978	+	XM_005692662.1	chr18	52705834	52715512	+	DOWNSTREAM	2044
TCONS_00124112	chr21	28148439	28152365	-	XM_005695183.1	chr21	28153410	28207372	+	DOWNSTREAM	1044
TCONS_00221917	chr7	62429632	62431679	+	XM_005683217.1	chr7	62384946	62427512	+	DOWNSTREAM	2119
TCONS_00146866	chr25	26006145	26009343	+	XM_005697996.1	chr25	26012498	26013173	-	UPSTREAM	3154
TCONS_00248724	chrX	11817177	11822639	+	XM_005700188.1	chrX	11803290	11814036	+	DOWNSTREAM	3140
TCONS_00068427	chr16	25227777	25233331	+	XM_005690517.1	chr16	25236314	25276492	-	UPSTREAM	2982
TCONS_00108723	chr2	18106693	18108054	-	XM_005676217.1	chr2	18108523	18123013	-	DOWNSTREAM	468
TCONS_00220539	chr7	39902845	39905650	+	XM_005682908.1	chr7	39888244	39901321	+	DOWNSTREAM	1523
TCONS_00250016	chrX	27704132	27803543	+	XM_005700331.1	chrX	27686179	27969953	+	OVERLAP	-1
TCONS_00020252	chr10	3209480	3211715	-	XM_005685032.1	chr10	3059358	3229465	+	OVERLAP	-1
TCONS_00199667	chr5	72441216	72443903	+	XM_005680659.1	chr5	72450072	72465793	-	UPSTREAM	6168
TCONS_00192858	chr4	44539232	44542058	-	XM_005679121.1	chr4	44282722	44537621	-	UPSTREAM	1610
TCONS_00063829	chr15	76549489	76550668	+	XM_005690287.1	chr15	76538466	76547827	+	DOWNSTREAM	1661
TCONS_00228784	chr7	89098458	89101613	-	XM_005709627.1	chr7	89108171	89113114	+	DOWNSTREAM	6557
TCONS_00162069	chr28	2589978	2592965	+	XM_005698977.1	chr28	2552662	2586838	+	DOWNSTREAM	3139
TCONS_00195093	chr4	99681183	99681785	-	XM_005679601.1	chr4	99592459	99677156	-	UPSTREAM	4026
TCONS_00098605	chr19	33218958	33220242	-	XM_005693607.1	chr19	33227689	33228265	-	DOWNSTREAM	7446
TCONS_00090417	chr18	45997273	46006611	-	XM_005692351.1	chr18	46006692	46019492	+	DOWNSTREAM	80
TCONS_00082226	chr18	3898611	3902893	+	XM_005691887.1	chr18	3896605	4046156	-	OVERLAP	-1
TCONS_00145669	chr25	2429715	2430873	+	XM_005697455.1	chr25	2417439	2427442	+	DOWNSTREAM	2272
TCONS_00114564	chr20	18111700	18116233	+	XM_005694668.1	chr20	18111700	18116233	+	OVERLAP	-1
TCONS_00147667	chr25	38170445	38171452	+	XM_005697902.1	chr25	38156049	38166783	+	DOWNSTREAM	3661
TCONS_00209976	chr6	20543802	20555371	+	XM_005681366.1	chr6	20550880	20649165	-	OVERLAP	-1
TCONS_00207473	chr5	94962155	94969164	-	XM_005680961.1	chr5	94969243	94978001	+	DOWNSTREAM	78
TCONS_00107172	chr2	128863193	128926802	+	XM_005676877.1	chr2	128863476	128955355	+	OVERLAP	-1
TCONS_00017753	chr10	46083293	46083921	+	XM_005685697.1	chr10	46042540	46075997	+	DOWNSTREAM	7295
TCONS_00019303	chr10	76343618	76352237	+	XM_005686010.1	chr10	75739468	76351756	+	OVERLAP	-1
TCONS_00066922	chr15	69713113	69727567	-	XM_005690123.1	chr15	69691415	69719024	+	OVERLAP	-1
TCONS_00014259	chr1	154633608	154634841	-	XM_005675800.1	chr1	154568389	154626695	-	UPSTREAM	6912
TCONS_00145497	chr25	1194210	1194988	+	XM_005697420.1	chr25	1195581	1251627	-	UPSTREAM	592
TCONS_00198018	chr5	42528081	42530501	+	XM_005680187.1	chr5	42509846	42525483	-	DOWNSTREAM	2597
TCONS_00143972	chr24	37009166	37010319	-	XM_005697068.1	chr24	37010632	37045008	+	DOWNSTREAM	312
TCONS_00239797	chr8	101601297	101603170	-	XM_005684408.1	chr8	101610313	101700480	-	DOWNSTREAM	7142
TCONS_00008156	chr1	49127111	49130278	-	XM_005674875.1	chr1	49025296	49248733	-	OVERLAP	-1
TCONS_00081955	chr17	71424508	71426826	-	XM_005691775.1	chr17	71431260	71444335	-	DOWNSTREAM	4433
TCONS_00200463	chr5	89417059	89419872	+	XM_005680816.1	chr5	89411486	89416081	-	DOWNSTREAM	977
TCONS_00106973	chr2	126207877	126208883	+	XM_005676824.1	chr2	126214231	126228686	+	UPSTREAM	5347
TCONS_00149142	chr25	25937678	25938559	-	XM_005697635.1	chr25	25923717	25928678	-	UPSTREAM	8999
TCONS_00014056	chr1	150765661	150772747	-	XM_005675728.1	chr1	150739965	150774329	+	OVERLAP	-1
TCONS_00153331	chr26	10046679	10122346	-	XM_005698198.1	chr26	9996695	10128227	-	OVERLAP	-1
TCONS_00223937	chr7	1967316	1976553	-	XM_005682049.1	chr7	1962508	1976222	-	OVERLAP	-1
TCONS_00099672	chr19	46229576	46231028	-	XM_005694361.1	chr19	46195139	46228709	+	UPSTREAM	866
TCONS_00098565	chr19	32378829	32380912	-	XM_005694235.1	chr19	32361260	32378818	+	UPSTREAM	10
TCONS_00015288	chr10	11889214	11894108	+	XM_005685106.1	chr10	11874533	11889782	-	OVERLAP	-1
TCONS_00090188	chr18	43801564	43802317	-	XM_005692251.1	chr18	43777454	43797149	+	UPSTREAM	4414
TCONS_00168035	chr29	31238358	31240032	+	XM_005699721.1	chr29	31188750	31310883	-	OVERLAP	-1
TCONS_00106774	chr2	124033141	124035932	+	XM_005676766.1	chr2	124037506	124059045	-	UPSTREAM	1573
TCONS_00124281	chr21	30905665	30908120	-	XM_005695190.1	chr21	30881981	30901836	+	UPSTREAM	3828
TCONS_00241321	chr9	25906450	25910376	+	XM_005684562.1	chr9	25769783	25903455	+	DOWNSTREAM	2994
TCONS_00150748	chr25	41224998	41227089	-	XM_005698138.1	chr25	41158042	41224877	+	UPSTREAM	120
TCONS_00229799	chr8	8575659	8648207	+	XM_005683536.1	chr8	8518347	8848708	-	OVERLAP	-1
TCONS_00034512	chr11	70784336	70790141	-	XM_005686872.1	chr11	70729048	70829442	+	OVERLAP	-1
TCONS_00168658	chr29	41546087	41550742	+	XM_005699991.1	chr29	41503377	41540743	-	DOWNSTREAM	5343
TCONS_00088511	chr18	9963675	9964534	-	XM_005691839.1	chr18	9949655	9962460	-	UPSTREAM	1214
TCONS_00098974	chr19	37089753	37091263	-	XM_005694281.1	chr19	37064943	37087818	+	UPSTREAM	1934
TCONS_00167586	chr29	16626049	16628230	+	XM_005699504.1	chr29	16626148	16758014	+	OVERLAP	-1
TCONS_00092921	chr19	19395401	19396162	+	XM_005693257.1	chr19	19376647	19395255	-	DOWNSTREAM	145
TCONS_00192270	chr4	29553772	29621156	-	XM_005679044.1	chr4	29561245	29615184	+	OVERLAP	-1
TCONS_00248724	chrX	11817177	11822639	+	XM_005700189.1	chrX	11803262	11814036	+	DOWNSTREAM	3140
TCONS_00101178	chr2	5846965	5851775	+	XM_005675858.1	chr2	5803641	5845614	+	DOWNSTREAM	1350
TCONS_00164193	chr28	40287543	40289401	+	XM_005699345.1	chr28	40293619	40341085	-	UPSTREAM	4217
TCONS_00220539	chr7	39902845	39905650	+	XM_005682910.1	chr7	39894439	39901319	+	DOWNSTREAM	1525
TCONS_00036409	chr11	102609758	102612433	-	XM_005687344.1	chr11	102593337	102608653	+	UPSTREAM	1104
TCONS_00067310	chr15	76529462	76531066	-	XM_005690289.1	chr15	76538489	76547827	+	DOWNSTREAM	7422
TCONS_00046466	chr13	59790903	59792257	+	XM_005688455.1	chr13	59728498	59787377	+	DOWNSTREAM	3525
TCONS_00177053	chr3	98548647	98552342	+	XM_005678564.1	chr3	98553281	98768386	-	UPSTREAM	938
TCONS_00168541	chr29	40295453	40296854	+	XM_005699849.1	chr29	40298464	40301523	+	UPSTREAM	1609
TCONS_00107582	chr2	134838449	134840891	+	XM_005677064.1	chr2	134817934	134833721	+	DOWNSTREAM	4727
TCONS_00108858	chr2	20071584	20077069	-	XM_005676220.1	chr2	20060686	20068864	-	UPSTREAM	2719
TCONS_00207901	chr5	100990659	100997049	-	XM_005681066.1	chr5	100986989	101003430	+	OVERLAP	-1
TCONS_00218773	chr7	9843872	9846506	+	XM_005682287.1	chr7	9852615	9867565	+	UPSTREAM	6108
TCONS_00187729	chr4	53446830	53452374	+	XM_005679173.1	chr4	53437173	53448387	-	OVERLAP	-1
TCONS_00112076	chr2	106541673	106550113	-	XM_005676561.1	chr2	106550186	106553034	+	DOWNSTREAM	72
TCONS_00087008	chr18	58697598	58701337	+	XM_005692981.1	chr18	58697598	58709425	+	OVERLAP	-1
TCONS_00081391	chr17	63485722	63486991	-	XM_005691588.1	chr17	63489658	63588053	-	DOWNSTREAM	2666
TCONS_00171391	chr29	42436299	42436862	-	XM_005699932.1	chr29	42445328	42447971	-	DOWNSTREAM	8465
TCONS_00202601	chr5	9519237	9551511	-	XM_005680067.1	chr5	9506385	9672958	+	OVERLAP	-1
TCONS_00233777	chr8	82603800	82607033	+	XM_005684174.1	chr8	82610694	82614085	-	UPSTREAM	3660
TCONS_00180974	chr3	40152077	40154702	-	XM_005678035.1	chr3	40154751	40195274	+	DOWNSTREAM	48
TCONS_00063785	chr15	76338419	76339640	+	XM_005690312.1	chr15	76339723	76368562	-	UPSTREAM	82
TCONS_00106772	chr2	124033133	124035932	+	XM_005676766.1	chr2	124037506	124059045	-	UPSTREAM	1573
TCONS_00069022	chr16	39368053	39370147	+	XM_005690704.1	chr16	39365139	39369629	+	OVERLAP	-1
TCONS_00050065	chr13	49195905	49197359	-	XM_005688233.1	chr13	49202353	49225989	+	DOWNSTREAM	4993
TCONS_00144333	chr24	41806254	41807531	-	XM_005697226.1	chr24	41759646	41804285	+	UPSTREAM	1968
TCONS_00241319	chr9	25905338	25908487	+	XM_005684564.1	chr9	25715967	25905086	+	DOWNSTREAM	251
TCONS_00112780	chr2	120263107	120267941	-	XM_005676972.1	chr2	120272824	120300693	+	DOWNSTREAM	4882
TCONS_00113203	chr2	125518331	125519624	-	XM_005676807.1	chr2	125510947	125512038	-	UPSTREAM	6292
TCONS_00208129	chr5	104141632	104145169	-	XM_005681124.1	chr5	104146210	104167965	+	DOWNSTREAM	1040
TCONS_00179973	chr3	19035235	19038322	-	XM_005677727.1	chr3	19040615	19048599	-	DOWNSTREAM	2292
TCONS_00031800	chr11	6077755	6081575	-	XM_005686437.1	chr11	6081900	6143843	-	DOWNSTREAM	324
TCONS_00014259	chr1	154633608	154634841	-	XM_005675734.1	chr1	154638725	154667397	+	DOWNSTREAM	3883
TCONS_00063830	chr15	76549491	76550668	+	XM_005690286.1	chr15	76538493	76547827	+	DOWNSTREAM	1663
TCONS_00106787	chr2	124246409	124247196	+	XM_005676777.1	chr2	124241349	124246301	-	DOWNSTREAM	107
TCONS_00213421	chr6	114196008	114198735	+	XM_005682023.1	chr6	114199530	114235933	-	UPSTREAM	794
TCONS_00250563	chrX	40159363	40159855	+	XM_005700441.1	chrX	40161827	40166468	+	UPSTREAM	1971
TCONS_00096943	chr19	8212104	8213580	-	XM_005693093.1	chr19	8197813	8209485	-	UPSTREAM	2618
TCONS_00094115	chr19	35194483	35199876	+	XM_005693662.1	chr19	35194001	35242783	-	OVERLAP	-1
TCONS_00092607	chr19	13605984	13611613	+	XM_005693164.1	chr19	13572097	13605819	-	DOWNSTREAM	164
TCONS_00056975	chr14	11869930	11871918	-	XM_005688919.1	chr14	11873612	11934194	+	DOWNSTREAM	1693
TCONS_00179287	chr3	12262354	12268598	-	XM_005677302.1	chr3	12262395	12280633	-	OVERLAP	-1
TCONS_00072029	chr16	26834427	26837190	-	XM_005690530.1	chr16	26839376	26845792	+	DOWNSTREAM	2185
TCONS_00093136	chr19	22424100	22431057	+	XM_005693321.1	chr19	22399030	22610297	-	OVERLAP	-1
TCONS_00183932	chr3	101623935	101625053	-	XM_005709760.1	chr3	101570480	101623532	-	UPSTREAM	402
TCONS_00178535	chr3	116296012	116298099	+	XM_005678863.1	chr3	116301504	116329525	-	UPSTREAM	3404
TCONS_00100390	chr19	54029748	54035006	-	XM_005694421.1	chr19	54011282	54029836	+	OVERLAP	-1
TCONS_00162950	chr28	18879782	18885904	+	XM_005699087.1	chr28	18870741	18968218	-	OVERLAP	-1
TCONS_00129277	chr22	43933546	43975006	+	XM_005695828.1	chr22	43848254	44122055	+	OVERLAP	-1
TCONS_00224602	chr7	9458434	9462500	-	XM_005709766.1	chr7	9253745	9454896	+	UPSTREAM	3537
TCONS_00189189	chr4	95317241	95328345	+	XM_005679485.1	chr4	95306563	95348079	-	OVERLAP	-1
TCONS_00183682	chr3	97386018	97419677	-	XM_005678546.1	chr3	97287660	97454248	+	OVERLAP	-1
TCONS_00241321	chr9	25906450	25910376	+	XM_005684563.1	chr9	25836468	25903422	+	DOWNSTREAM	3027
TCONS_00224354	chr7	5071480	5083197	-	XM_005682193.1	chr7	5015461	5090072	+	OVERLAP	-1
TCONS_00029949	chr11	77095204	77098950	+	XM_005686968.1	chr11	76997744	77094148	+	DOWNSTREAM	1055
TCONS_00141753	chr24	50460565	50464502	+	XM_005697214.1	chr24	50415982	50458894	+	DOWNSTREAM	1670
TCONS_00125692	chr21	61411244	61422441	-	XM_005695445.1	chr21	61399297	61425327	+	OVERLAP	-1
TCONS_00035395	chr11	86691824	86694426	-	XM_005687094.1	chr11	86695017	86737425	+	DOWNSTREAM	590
TCONS_00169781	chr29	17018623	17025593	-	XM_005699492.1	chr29	17028097	17042369	+	DOWNSTREAM	2503
TCONS_00203667	chr5	26068244	26072880	-	XM_005679919.1	chr5	26073066	26081375	-	DOWNSTREAM	185
TCONS_00237017	chr8	42270957	42272277	-	XM_005683767.1	chr8	42265405	42269162	-	UPSTREAM	1794
TCONS_00088512	chr18	10128790	10131329	-	XM_005691840.1	chr18	10053864	10133119	+	OVERLAP	-1
TCONS_00167296	chr29	11634775	11637574	+	XM_005699476.1	chr29	11640652	11664796	-	UPSTREAM	3077
TCONS_00008156	chr1	49127111	49130278	-	XM_005674874.1	chr1	49028145	49248733	-	OVERLAP	-1
TCONS_00127669	chr22	15104059	15109822	+	XM_005695593.1	chr22	15105489	15306486	-	OVERLAP	-1
TCONS_00190390	chr4	109640616	109643535	+	XM_005679655.1	chr4	109630303	109634660	-	DOWNSTREAM	5955
TCONS_00094423	chr19	38673641	38675198	+	XM_005693733.1	chr19	38631293	38671088	+	DOWNSTREAM	2552
TCONS_00167296	chr29	11634775	11637574	+	XM_005699475.1	chr29	11640693	11664796	-	UPSTREAM	3118
TCONS_00094144	chr19	35630679	35638615	+	XM_005693673.1	chr19	35615370	35630229	+	DOWNSTREAM	449
TCONS_00061044	chr15	27229043	27238015	+	XM_005689506.1	chr15	27204780	27229441	-	OVERLAP	-1
TCONS_00241321	chr9	25906450	25910376	+	XM_005684561.1	chr9	25784127	25903455	+	DOWNSTREAM	2994
TCONS_00146986	chr25	27049279	27051369	+	XM_005698016.1	chr25	27042561	27048189	-	DOWNSTREAM	1089
TCONS_00038614	chr12	28293026	28299479	+	XM_005687539.1	chr12	28245630	28293903	+	OVERLAP	-1
TCONS_00082610	chr18	7158350	7163982	+	XM_005691891.1	chr18	7163288	7264737	-	OVERLAP	-1
TCONS_00241319	chr9	25905338	25908487	+	XM_005684562.1	chr9	25769783	25903455	+	DOWNSTREAM	1882
TCONS_00231962	chr8	44156850	44158484	+	XM_005683773.1	chr8	44106852	44153423	+	DOWNSTREAM	3426
TCONS_00237066	chr8	43544404	43548681	-	XM_005683719.1	chr8	43549492	43906658	+	DOWNSTREAM	810
TCONS_00019303	chr10	76343618	76352237	+	XM_005686011.1	chr10	75739463	76352085	+	OVERLAP	-1
TCONS_00192858	chr4	44539232	44542058	-	XM_005679122.1	chr4	44279500	44537621	-	UPSTREAM	1610
TCONS_00241319	chr9	25905338	25908487	+	XM_005684561.1	chr9	25784127	25903455	+	DOWNSTREAM	1882
TCONS_00163012	chr28	21252991	21253316	+	XM_005699091.1	chr28	21196211	21393917	+	OVERLAP	-1
TCONS_00219455	chr7	16493584	16510079	+	XM_005682574.1	chr7	16499575	16503730	-	OVERLAP	-1
TCONS_00253902	chrX	118041552	118048268	+	XM_005701103.1	chrX	118041552	118053471	+	OVERLAP	-1
TCONS_00010370	chr1	80888510	80889939	-	XM_005675179.1	chr1	80884234	80885749	+	UPSTREAM	2760
TCONS_00010520	chr1	82151644	82184416	-	XM_005675265.1	chr1	82028392	82308341	+	OVERLAP	-1
TCONS_00146949	chr25	26639280	26641561	+	XM_005697703.1	chr25	26638995	26642999	-	OVERLAP	-1
TCONS_00066292	chr15	57359403	57363548	-	XM_005690106.1	chr15	57356785	57359231	-	UPSTREAM	171
TCONS_00224863	chr7	11203673	11207025	-	XM_005682451.1	chr7	11209205	11213452	+	DOWNSTREAM	2179
TCONS_00154119	chr26	22967888	22969035	-	XM_005698436.1	chr26	22973187	22977073	+	DOWNSTREAM	4151
TCONS_00036476	chr11	103057736	103059225	-	XM_005687353.1	chr11	102994065	103055815	-	UPSTREAM	1920
TCONS_00122161	chr21	61802476	61803268	+	XM_005695449.1	chr21	61625404	61799901	+	DOWNSTREAM	2574
TCONS_00093132	chr19	22393511	22394195	+	XM_005693320.1	chr19	22375183	22385091	+	DOWNSTREAM	8419
TCONS_00190263	chr4	108362365	108364332	+	XM_005679575.1	chr4	108305951	108359100	+	DOWNSTREAM	3264
TCONS_00220244	chr7	35246417	35247138	+	XM_005682757.1	chr7	35247557	35260037	-	UPSTREAM	418
TCONS_00136824	chr23	4692413	4717301	-	XM_005696438.1	chr23	4562137	4713067	+	OVERLAP	-1
TCONS_00246176	chr9	47817338	47824214	-	XM_005684690.1	chr9	47818080	47825541	+	OVERLAP	-1
TCONS_00163481	chr28	28231245	28249697	+	XM_005699231.1	chr28	27796092	28333596	+	OVERLAP	-1
TCONS_00090188	chr18	43801564	43802317	-	XM_005692252.1	chr18	43804535	43831489	+	DOWNSTREAM	2217
TCONS_00207473	chr5	94962155	94969164	-	XM_005680960.1	chr5	94969252	94978001	+	DOWNSTREAM	87
TCONS_00094248	chr19	36497165	36501756	+	XM_005694273.1	chr19	36497165	36503922	+	OVERLAP	-1
TCONS_00241319	chr9	25905338	25908487	+	XM_005684563.1	chr9	25836468	25903422	+	DOWNSTREAM	1915
TCONS_00037692	chr12	18580336	18581685	+	XM_005687602.1	chr12	18469074	18578716	+	DOWNSTREAM	1619
TCONS_00145673	chr25	2449168	2451440	+	XM_005697416.1	chr25	2453073	2455900	+	UPSTREAM	1632
TCONS_00085401	chr18	44636033	44637642	+	XM_005692321.1	chr18	44638615	44649505	+	UPSTREAM	972
TCONS_00190390	chr4	109640616	109643535	+	XM_005679654.1	chr4	109630299	109634660	-	DOWNSTREAM	5955
TCONS_00235384	chr8	5559396	5560255	-	XM_005683571.1	chr8	5561720	5566435	+	DOWNSTREAM	1464
TCONS_00147468	chr25	35715308	35720179	+	XM_005698077.1	chr25	35714564	35725920	-	OVERLAP	-1
TCONS_00021798	chr10	23253955	23255334	-	XM_005685411.1	chr10	23254879	23264437	+	OVERLAP	-1
TCONS_00062645	chr15	49906517	49908737	+	XM_005689962.1	chr15	49911670	49916273	-	UPSTREAM	2932
TCONS_00000717	chr1	9228436	9228914	+	XM_005674755.1	chr1	9104580	9225211	+	DOWNSTREAM	3224
TCONS_00039644	chr12	71523254	71523885	+	XM_005687725.1	chr12	71455349	71597636	+	OVERLAP	-1
TCONS_00090083	chr18	42099103	42100461	-	XM_005692239.1	chr18	42101112	42178155	+	DOWNSTREAM	650
TCONS_00068609	chr16	30047668	30050644	+	XM_005690554.1	chr16	29929785	30047772	-	OVERLAP	-1
TCONS_00221419	chr7	49801059	49811447	+	XM_005683084.1	chr7	49786458	49898040	-	OVERLAP	-1
TCONS_00105754	chr2	106585755	106586665	+	XM_005676940.1	chr2	106586751	106588591	+	UPSTREAM	85
TCONS_00201626	chr5	106923831	106928379	+	XM_005681208.1	chr5	106913626	106921901	+	DOWNSTREAM	1929
TCONS_00031266	chr11	103696557	103699447	+	XM_005687368.1	chr11	103700683	103713750	-	UPSTREAM	1235
TCONS_00090814	chr18	50891531	50892202	-	XM_005692626.1	chr18	50897520	50915108	+	DOWNSTREAM	5317
TCONS_00205090	chr5	47860442	47861859	-	XM_005680242.1	chr5	47862000	47953373	+	DOWNSTREAM	140
TCONS_00145640	chr25	2326277	2328034	+	XM_005697410.1	chr25	2335396	2339522	+	UPSTREAM	7361
TCONS_00168541	chr29	40295453	40296854	+	XM_005699851.1	chr29	40299047	40301523	+	UPSTREAM	2192
TCONS_00093014	chr19	20627648	20633120	+	XM_005693288.1	chr19	20624624	20649686	-	OVERLAP	-1
TCONS_00102385	chr2	26087666	26089366	+	XM_005676004.1	chr2	26073402	26087651	-	DOWNSTREAM	14
TCONS_00253902	chrX	118041552	118048268	+	XM_005701104.1	chrX	118041560	118053471	+	OVERLAP	-1
TCONS_00153565	chr26	13990277	14004140	-	XM_005698225.1	chr26	13988911	14050356	-	OVERLAP	-1
TCONS_00098974	chr19	37089753	37091263	-	XM_005694282.1	chr19	37093219	37095135	+	DOWNSTREAM	1955
TCONS_00015669	chr10	15849265	15849837	+	XM_005685154.1	chr10	15835688	15846844	+	DOWNSTREAM	2420
TCONS_00092479	chr19	10244192	10248233	+	XM_005693124.1	chr19	10110665	10239378	+	DOWNSTREAM	4813
TCONS_00024129	chr10	66643694	66646720	-	XM_005685913.1	chr10	66648251	66705020	+	DOWNSTREAM	1530
TCONS_00056930	chr14	11403932	11405222	-	XM_005709540.1	chr14	11396279	11399389	-	UPSTREAM	4542
TCONS_00165062	chr28	12251508	12251940	-	XM_005699075.1	chr28	11902861	12249171	+	UPSTREAM	2336
TCONS_00223937	chr7	1967316	1976553	-	XM_005682050.1	chr7	1962514	1976212	-	OVERLAP	-1
TCONS_00145647	chr25	2371430	2375506	+	XM_005697451.1	chr25	2350641	2369446	+	DOWNSTREAM	1983
TCONS_00048533	chr13	18562405	18565670	-	XM_005688033.1	chr13	18570671	18716731	+	DOWNSTREAM	5000
TCONS_00029949	chr11	77095204	77098950	+	XM_005686969.1	chr11	76997360	77094148	+	DOWNSTREAM	1055
TCONS_00232666	chr8	58790005	58794212	+	XM_005683863.1	chr8	58799982	58800774	+	UPSTREAM	5769
TCONS_00080272	chr17	42986121	42990467	-	XM_005691491.1	chr17	42989067	43014802	+	OVERLAP	-1
TCONS_00145670	chr25	2429727	2430873	+	XM_005697455.1	chr25	2417439	2427442	+	DOWNSTREAM	2284
TCONS_00115347	chr20	41135069	41137097	+	XM_005694827.1	chr20	41119901	41134696	+	DOWNSTREAM	372
TCONS_00045812	chr13	49818916	49820624	+	XM_005688236.1	chr13	49828172	49964263	-	UPSTREAM	7547
TCONS_00047891	chr13	1863153	1867166	-	XM_005687806.1	chr13	1496055	1967384	+	OVERLAP	-1
TCONS_00149813	chr25	33524562	33525568	-	XM_005697787.1	chr25	33521804	33524526	+	UPSTREAM	35
TCONS_00136085	chr23	42607108	42612730	+	XM_005696861.1	chr23	42613213	42617198	+	UPSTREAM	482
TCONS_00067047	chr15	72234885	72237859	-	XM_005690200.1	chr15	72207996	72230759	-	UPSTREAM	4125
TCONS_00106774	chr2	124033141	124035932	+	XM_005676985.1	chr2	124026246	124027783	-	DOWNSTREAM	5357
TCONS_00146999	chr25	27068603	27070340	+	XM_005698018.1	chr25	27073976	27121548	+	UPSTREAM	3635
TCONS_00014056	chr1	150765661	150772747	-	XM_005675722.1	chr1	150730002	150774353	+	OVERLAP	-1
TCONS_00019556	chr10	79510510	79537606	+	XM_005686033.1	chr10	79510510	80120242	+	OVERLAP	-1
TCONS_00091320	chr18	55763250	55764124	-	XM_005692875.1	chr18	55749374	55756163	+	UPSTREAM	7086
TCONS_00145405	chr25	543779	545103	+	XM_005697370.1	chr25	527236	543094	+	DOWNSTREAM	684
TCONS_00142244	chr24	56840874	56842201	+	XM_005697289.1	chr24	56824609	56839082	-	DOWNSTREAM	1791
TCONS_00091040	chr18	52702572	52704869	-	XM_005692662.1	chr18	52705834	52715512	+	DOWNSTREAM	964
TCONS_00059784	chr14	83551499	83556747	-	XM_005689249.1	chr14	83551499	83626591	-	OVERLAP	-1
TCONS_00183683	chr3	97422704	97425724	-	XM_005678546.1	chr3	97287660	97454248	+	OVERLAP	-1
TCONS_00034082	chr11	63694248	63699528	-	XM_005686808.1	chr11	63702010	63847595	+	DOWNSTREAM	2481
TCONS_00022832	chr10	41246757	41247867	-	XM_005685840.1	chr10	41160097	41243932	-	UPSTREAM	2824
TCONS_00040988	chr12	17308570	17310395	-	XM_005687600.1	chr12	17278409	17305993	-	UPSTREAM	2576
TCONS_00069536	chr16	48549664	48558653	+	XM_005690853.1	chr16	48550750	48562560	-	OVERLAP	-1
TCONS_00026071	chr11	7297823	7300551	+	XM_005686442.1	chr11	7283269	7295421	-	DOWNSTREAM	2401
TCONS_00047890	chr13	1843456	1867166	-	XM_005687806.1	chr13	1496055	1967384	+	OVERLAP	-1
TCONS_00219498	chr7	16788892	16789900	+	XM_005682660.1	chr7	16782956	16788034	-	DOWNSTREAM	857
TCONS_00200466	chr5	89434896	89449555	+	XM_005680818.1	chr5	89435235	89469353	+	OVERLAP	-1
TCONS_00201626	chr5	106923831	106928379	+	XM_005681210.1	chr5	106913287	106921901	+	DOWNSTREAM	1929
TCONS_00100032	chr19	49536524	49536979	-	XM_005694037.1	chr19	49542460	49571816	+	DOWNSTREAM	5480
TCONS_00034242	chr11	67095363	67145266	-	XM_005687055.1	chr11	67085000	67140572	+	OVERLAP	-1
TCONS_00105094	chr2	90534912	90542469	+	XM_005676386.1	chr2	90509186	90534757	-	DOWNSTREAM	154
TCONS_00098148	chr19	26115572	26116458	-	XM_005694191.1	chr19	26120678	26123107	-	DOWNSTREAM	4219
TCONS_00068427	chr16	25227777	25233331	+	XM_005690515.1	chr16	25215324	25227513	+	DOWNSTREAM	263
TCONS_00133130	chr22	52096555	52118074	-	XM_005696020.1	chr22	52089774	52127038	+	OVERLAP	-1
TCONS_00230802	chr8	29182782	29184191	+	XM_005683662.1	chr8	28919717	29180204	+	DOWNSTREAM	2577
TCONS_00188532	chr4	74158210	74161545	+	XM_005679320.1	chr4	74164026	74180215	+	UPSTREAM	2480
TCONS_00021749	chr10	22729215	22738331	-	XM_005685386.1	chr10	22738594	22744373	-	DOWNSTREAM	262
TCONS_00096023	chr19	54796900	54800713	+	XM_005694441.1	chr19	54802358	54826942	-	UPSTREAM	1644
TCONS_00172629	chr3	14095534	14096950	+	XM_005677379.1	chr3	14102505	14140979	-	UPSTREAM	5554
TCONS_00203667	chr5	26068244	26072880	-	XM_005679920.1	chr5	26076418	26081881	-	DOWNSTREAM	3537
TCONS_00224461	chr7	6463869	6465059	-	XM_005682146.1	chr7	6467644	6488182	-	DOWNSTREAM	2584
TCONS_00113491	chr2	129224589	129224998	-	XM_005676881.1	chr2	129081255	129220381	-	UPSTREAM	4207
TCONS_00063830	chr15	76549491	76550668	+	XM_005690287.1	chr15	76538466	76547827	+	DOWNSTREAM	1663
TCONS_00129358	chr22	46838784	46842994	+	XM_005695841.1	chr22	46832693	46848221	-	OVERLAP	-1
TCONS_00034322	chr11	67309394	67314282	-	XM_005686839.1	chr11	67316501	67317930	+	DOWNSTREAM	2218
TCONS_00190840	chr4	3406049	3408590	-	XM_005678877.1	chr4	3324891	3421699	+	OVERLAP	-1
TCONS_00188533	chr4	74158241	74161545	+	XM_005679320.1	chr4	74164026	74180215	+	UPSTREAM	2480
TCONS_00129358	chr22	46838784	46842994	+	XM_005695840.1	chr22	46832373	46848225	-	OVERLAP	-1
TCONS_00168662	chr29	41548679	41550742	+	XM_005699991.1	chr29	41503377	41540743	-	DOWNSTREAM	7935
TCONS_00149142	chr25	25937678	25938559	-	XM_005697641.1	chr25	25929342	25937559	-	UPSTREAM	118
TCONS_00002591	chr1	81377264	81383359	+	XM_005675263.1	chr1	81384125	81393087	-	UPSTREAM	765
TCONS_00145654	chr25	2417427	2419663	+	XM_005697455.1	chr25	2417439	2427442	+	OVERLAP	-1
TCONS_00245313	chr9	25449538	25457158	-	XM_005684551.1	chr9	25305713	25453099	+	OVERLAP	-1
TCONS_00202600	chr5	9516186	9551511	-	XM_005680067.1	chr5	9506385	9672958	+	OVERLAP	-1
TCONS_00151588	chr26	19443892	19449495	+	XM_005698325.1	chr26	19446514	19482775	-	OVERLAP	-1
TCONS_00113491	chr2	129224589	129224998	-	XM_005676882.1	chr2	129080943	129220381	-	UPSTREAM	4207
TCONS_00245313	chr9	25449538	25457158	-	XM_005684550.1	chr9	25306076	25453099	+	OVERLAP	-1
TCONS_00051177	chr13	62952456	62952952	-	XM_005688501.1	chr13	62939428	62950183	-	UPSTREAM	2272
TCONS_00232666	chr8	58790005	58794212	+	XM_005683942.1	chr8	58707064	58789497	+	DOWNSTREAM	507
TCONS_00115348	chr20	41135105	41137097	+	XM_005694827.1	chr20	41119901	41134696	+	DOWNSTREAM	408
TCONS_00090875	chr18	51462413	51467345	-	XM_005692638.1	chr18	51471045	51485733	-	DOWNSTREAM	3699
TCONS_00106281	chr2	118912647	118917434	+	XM_005676960.1	chr2	118919225	118936288	+	UPSTREAM	1790
TCONS_00137015	chr23	7596988	7599616	-	XM_005696236.1	chr23	7586626	7596933	-	UPSTREAM	54
TCONS_00093011	chr19	20621095	20622032	+	XM_005693288.1	chr19	20624624	20649686	-	UPSTREAM	2591
TCONS_00081905	chr17	71259861	71261433	-	XM_005691767.1	chr17	71261834	71263106	-	DOWNSTREAM	400
TCONS_00225020	chr7	12488389	12498056	-	XM_005682396.1	chr7	12497992	12515688	+	OVERLAP	-1
TCONS_00135501	chr23	28025166	28039936	+	XM_005696722.1	chr23	28029536	28036963	-	OVERLAP	-1
TCONS_00177643	chr3	104635206	104639443	+	XM_005678808.1	chr3	104622797	104630931	-	DOWNSTREAM	4274
TCONS_00040775	chr12	13375604	13376776	-	XM_005687431.1	chr12	13384638	13387496	-	DOWNSTREAM	7861
TCONS_00224556	chr7	8666886	8668645	-	XM_005682258.1	chr7	8671996	8686961	+	DOWNSTREAM	3350
TCONS_00203306	chr5	23485760	23508082	-	XM_005679823.1	chr5	23366336	23507808	-	OVERLAP	-1
TCONS_00235107	chr8	108221883	108225683	+	XM_005684360.1	chr8	108207914	108221482	+	DOWNSTREAM	400
TCONS_00125612	chr21	57035389	57037921	-	XM_005695400.1	chr21	57043180	57048810	+	DOWNSTREAM	5258
TCONS_00080766	chr17	51267049	51268189	-	XM_005691345.1	chr17	51269400	51301805	-	DOWNSTREAM	1210
TCONS_00097226	chr19	14114679	14117554	-	XM_005693334.1	chr19	14124628	14137234	+	DOWNSTREAM	7073
TCONS_00149433	chr25	28011454	28012657	-	XM_005698032.1	chr25	27994925	28007293	-	UPSTREAM	4160
TCONS_00218737	chr7	9536827	9537482	+	XM_005682320.1	chr7	9533732	9537313	+	OVERLAP	-1
TCONS_00131235	chr22	15101615	15103196	-	XM_005695593.1	chr22	15105489	15306486	-	DOWNSTREAM	2292
TCONS_00099728	chr19	47366148	47388463	-	XM_005694003.1	chr19	47352012	47385911	-	OVERLAP	-1
TCONS_00106787	chr2	124246409	124247196	+	XM_005676778.1	chr2	124240284	124246301	-	DOWNSTREAM	107
TCONS_00153933	chr26	20249044	20256097	-	XM_005698401.1	chr26	20256566	20259164	+	DOWNSTREAM	468
TCONS_00150615	chr25	40449298	40450295	-	XM_005698127.1	chr25	40416569	40446542	-	UPSTREAM	2755
TCONS_00040825	chr12	14669676	14670657	-	XM_005687442.1	chr12	14649738	14668488	-	UPSTREAM	1187
TCONS_00146998	chr25	27068580	27070340	+	XM_005698018.1	chr25	27073976	27121548	+	UPSTREAM	3635
TCONS_00192270	chr4	29553772	29621156	-	XM_005679045.1	chr4	29561787	29615184	+	OVERLAP	-1
TCONS_00136222	chr23	45667020	45668490	+	XM_005696896.1	chr23	45654079	45693838	-	OVERLAP	-1
TCONS_00213539	chr6	6018706	6022959	-	XM_005681275.1	chr6	5910496	6025725	+	OVERLAP	-1
TCONS_00114564	chr20	18111700	18116233	+	XM_005694667.1	chr20	18111709	18116233	+	OVERLAP	-1
TCONS_00213420	chr6	114195993	114198735	+	XM_005682022.1	chr6	114186837	114193177	+	DOWNSTREAM	2815
TCONS_00036465	chr11	102886239	102887265	-	XM_005687350.1	chr11	102891552	102919375	+	DOWNSTREAM	4286
TCONS_00091864	chr18	60705752	60707575	-	XM_005693029.1	chr18	60686191	60707099	-	OVERLAP	-1
TCONS_00226046	chr7	27208977	27209493	-	XM_005682708.1	chr7	27130873	27204319	-	UPSTREAM	4657
TCONS_00216478	chr6	88224995	88235615	-	XM_005681791.1	chr6	88203360	88235615	-	OVERLAP	-1
TCONS_00163444	chr28	27087115	27089327	+	XM_005699200.1	chr28	27085190	27087037	-	DOWNSTREAM	77
TCONS_00063556	chr15	72913643	72917156	+	XM_005690205.1	chr15	72912526	72935705	-	OVERLAP	-1
TCONS_00108725	chr2	18532290	18586448	-	XM_005675916.1	chr2	18172741	18599070	+	OVERLAP	-1
TCONS_00031265	chr11	103696552	103699447	+	XM_005687368.1	chr11	103700683	103713750	-	UPSTREAM	1235
TCONS_00188535	chr4	74158273	74161545	+	XM_005679320.1	chr4	74164026	74180215	+	UPSTREAM	2480
TCONS_00002572	chr1	81195471	81198015	+	XM_005675182.1	chr1	81196215	81202498	+	OVERLAP	-1
TCONS_00031270	chr11	103713796	103714923	+	XM_005687368.1	chr11	103700683	103713750	-	DOWNSTREAM	45
TCONS_00030338	chr11	91014609	91016547	+	XM_005687037.1	chr11	90944372	91012993	-	DOWNSTREAM	1615
TCONS_00084347	chr18	34361742	34368702	+	XM_005692458.1	chr18	34323424	34361380	-	DOWNSTREAM	361
TCONS_00135272	chr23	25979469	25985931	+	XM_005696572.1	chr23	25980203	25994008	-	OVERLAP	-1
TCONS_00042765	chr12	72540700	72542093	-	XM_005687771.1	chr12	72525724	72537080	-	UPSTREAM	3619
TCONS_00111561	chr2	93121715	93176559	-	XM_005676472.1	chr2	92122787	93240239	+	OVERLAP	-1
TCONS_00177024	chr3	97817831	97844546	+	XM_005678781.1	chr3	97797944	98061257	-	OVERLAP	-1
TCONS_00037809	chr12	19791618	19793884	+	XM_005687610.1	chr12	19784317	19791441	+	DOWNSTREAM	176
TCONS_00123712	chr21	20032254	20032919	-	XM_005694995.1	chr21	20038730	20174182	-	DOWNSTREAM	5810
TCONS_00133304	chr22	54749394	54750222	-	XM_005696140.1	chr22	54755116	54769578	+	DOWNSTREAM	4893
TCONS_00160587	chr27	22749118	22783354	-	XM_005698786.1	chr27	22719334	22783354	-	OVERLAP	-1
TCONS_00166511	chr28	40992811	40994279	-	XM_005699348.1	chr28	40994354	41022898	+	DOWNSTREAM	74
TCONS_00063829	chr15	76549489	76550668	+	XM_005690286.1	chr15	76538493	76547827	+	DOWNSTREAM	1661
TCONS_00232653	chr8	58597175	58599537	+	XM_005683859.1	chr8	58592956	58594170	+	DOWNSTREAM	3004
TCONS_00222745	chr7	77377531	77379076	+	XM_005683407.1	chr7	77380076	77453852	-	UPSTREAM	999
TCONS_00145646	chr25	2369514	2375506	+	XM_005697451.1	chr25	2350641	2369446	+	DOWNSTREAM	67
TCONS_00084264	chr18	33483288	33486710	+	XM_005692440.1	chr18	33490893	33520108	+	UPSTREAM	4182
TCONS_00020141	chr10	99017271	99018152	+	XM_005686222.1	chr10	98930164	99011255	-	DOWNSTREAM	6015
TCONS_00021593	chr10	20919352	20920845	-	XM_005685236.1	chr10	20908302	20912524	-	UPSTREAM	6827
TCONS_00226282	chr7	29408985	29510881	-	XM_005682719.1	chr7	29408985	29679743	-	OVERLAP	-1
TCONS_00194641	chr4	91154779	91157346	-	XM_005679467.1	chr4	91161071	91204789	-	DOWNSTREAM	3724
TCONS_00193487	chr4	58965478	58967638	-	XM_005679192.1	chr4	58968226	59004814	+	DOWNSTREAM	587
TCONS_00084377	chr18	34406836	34410288	+	XM_005692459.1	chr18	34394543	34406678	+	DOWNSTREAM	157
TCONS_00160653	chr27	23789591	23798105	-	XM_005698791.1	chr27	23798253	23815057	+	DOWNSTREAM	147
TCONS_00172327	chr3	8892626	8895368	+	XM_005677229.1	chr3	8882272	8886117	-	DOWNSTREAM	6508
TCONS_00021599	chr10	20925804	20928148	-	XM_005685341.1	chr10	20929637	20945267	+	DOWNSTREAM	1488
TCONS_00220279	chr7	35575357	35576457	+	XM_005682779.1	chr7	35576421	35600724	-	OVERLAP	-1
TCONS_00083985	chr18	25422492	25423809	+	XM_005692039.1	chr18	25428405	25463152	-	UPSTREAM	4595
TCONS_00098197	chr19	26375964	26376580	-	XM_005694201.1	chr19	26382329	26383480	-	DOWNSTREAM	5748
TCONS_00248733	chrX	11845575	11850405	+	XM_005700191.1	chrX	11841714	11842717	-	DOWNSTREAM	2857
TCONS_00039644	chr12	71523254	71523885	+	XM_005687723.1	chr12	71511747	71526368	-	OVERLAP	-1
TCONS_00020247	chr10	1599562	1601286	-	XM_005685036.1	chr10	1422466	1598698	+	UPSTREAM	863
TCONS_00150117	chr25	36478415	36478989	-	XM_005697855.1	chr25	36481395	36496156	-	DOWNSTREAM	2405
TCONS_00031266	chr11	103696557	103699447	+	XM_005687367.1	chr11	103685528	103693579	-	DOWNSTREAM	2977
TCONS_00195975	chr5	1094085	1095053	+	XM_005679717.1	chr5	1043308	1093052	-	DOWNSTREAM	1032
TCONS_00218411	chr7	5325385	5326500	+	XM_005682120.1	chr7	5316387	5319281	+	DOWNSTREAM	6103
TCONS_00019776	chr10	84338809	84352207	+	XM_005686182.1	chr10	84334373	84350378	-	OVERLAP	-1
TCONS_00209944	chr6	20204992	20205501	+	XM_005681361.1	chr6	20204999	20286191	+	OVERLAP	-1
TCONS_00092479	chr19	10244192	10248233	+	XM_005693126.1	chr19	10110831	10238872	+	DOWNSTREAM	5319
TCONS_00163445	chr28	27087127	27089327	+	XM_005699201.1	chr28	27088258	27165341	-	OVERLAP	-1
TCONS_00194221	chr4	74743621	74745456	-	XM_005679377.1	chr4	74733851	74741906	-	UPSTREAM	1714
TCONS_00090365	chr18	45710659	45712676	-	XM_005692333.1	chr18	45712765	45734486	+	DOWNSTREAM	88
TCONS_00050922	chr13	59324449	59324757	-	XM_005688452.1	chr13	59315655	59324743	-	OVERLAP	-1
TCONS_00231576	chr8	37204854	37209241	+	XM_005683757.1	chr8	37133626	37201729	-	DOWNSTREAM	3124
TCONS_00142216	chr24	55976996	55978679	+	XM_005697279.1	chr24	55984074	56332595	+	UPSTREAM	5394
TCONS_00105021	chr2	89591338	89592499	+	XM_005676375.1	chr2	89530987	89591080	-	DOWNSTREAM	257
TCONS_00047460	chr13	75566670	75568099	+	XM_005688729.1	chr13	75569427	75675974	-	UPSTREAM	1327
TCONS_00129343	chr22	46804797	46811073	+	XM_005695839.1	chr22	46813984	46829839	+	UPSTREAM	2910
TCONS_00163445	chr28	27087127	27089327	+	XM_005699200.1	chr28	27085190	27087037	-	DOWNSTREAM	89
TCONS_00111416	chr2	88639711	88640489	-	XM_005676341.1	chr2	88627021	88709343	+	OVERLAP	-1
TCONS_00082118	chr18	1138803	1141592	+	XM_005691877.1	chr18	1144265	1176472	-	UPSTREAM	2672
TCONS_00116942	chr20	10059301	10061490	-	XM_005694653.1	chr20	10061616	10090343	+	DOWNSTREAM	125
TCONS_00106772	chr2	124033133	124035932	+	XM_005676985.1	chr2	124026246	124027783	-	DOWNSTREAM	5349
TCONS_00161624	chr27	41145887	41178570	-	XM_005698934.1	chr27	40874912	41178562	-	OVERLAP	-1
TCONS_00090912	chr18	51730341	51732921	-	XM_005692784.1	chr18	51717084	51732895	-	OVERLAP	-1
TCONS_00207474	chr5	94968366	94969157	-	XM_005680963.1	chr5	94939886	94968343	+	UPSTREAM	22
TCONS_00099323	chr19	41900951	41902704	-	XM_005693860.1	chr19	41905380	41919935	+	DOWNSTREAM	2675
TCONS_00136083	chr23	42592121	42593945	+	XM_005696860.1	chr23	42595713	42606973	-	UPSTREAM	1767
TCONS_00221420	chr7	49801077	49861948	+	XM_005683082.1	chr7	49789455	49898413	-	OVERLAP	-1
TCONS_00165775	chr28	22518640	22525432	-	XM_005699114.1	chr28	22486859	22521145	-	OVERLAP	-1
TCONS_00191874	chr4	24317817	24318646	-	XM_005679000.1	chr4	24174026	24317684	-	UPSTREAM	132
TCONS_00149719	chr25	32589580	32590458	-	XM_005698034.1	chr25	32591889	32645444	+	DOWNSTREAM	1430
TCONS_00255208	chrX	28490457	28490969	-	XM_005700396.1	chrX	28494687	28541445	+	DOWNSTREAM	3717
TCONS_00093539	chr19	27211580	27213283	+	XM_005694217.1	chr19	27211872	27223811	-	OVERLAP	-1
TCONS_00147001	chr25	27072185	27102186	+	XM_005698018.1	chr25	27073976	27121548	+	OVERLAP	-1
TCONS_00189089	chr4	91625629	91632457	+	XM_005679476.1	chr4	91603133	91625421	+	DOWNSTREAM	207
TCONS_00062645	chr15	49906517	49908737	+	XM_005689961.1	chr15	49913243	49916483	-	UPSTREAM	4505
TCONS_00237066	chr8	43544404	43548681	-	XM_005683717.1	chr8	43549529	43906657	+	DOWNSTREAM	847
TCONS_00145497	chr25	1194210	1194988	+	XM_005697393.1	chr25	1165144	1192741	+	DOWNSTREAM	1468
TCONS_00068427	chr16	25227777	25233331	+	XM_005690514.1	chr16	25216512	25227502	+	DOWNSTREAM	274
TCONS_00207779	chr5	99539906	99540484	-	XM_005681149.1	chr5	99547192	99944711	+	DOWNSTREAM	6707
TCONS_00069324	chr16	43269776	43272270	+	XM_005690829.1	chr16	43199343	44149030	-	OVERLAP	-1
TCONS_00213420	chr6	114195993	114198735	+	XM_005682023.1	chr6	114199530	114235933	-	UPSTREAM	794
TCONS_00030105	chr11	82010093	82010410	+	XM_005687089.1	chr11	81670946	82008820	+	DOWNSTREAM	1272
TCONS_00148158	chr25	254098	259272	-	XM_005697358.1	chr25	256661	260648	+	OVERLAP	-1
TCONS_00259230	chrX	118126897	118128844	-	XM_005701120.1	chrX	118127178	118130368	-	OVERLAP	-1
TCONS_00086317	chr18	52192810	52194813	+	XM_005692795.1	chr18	52153867	52192034	+	DOWNSTREAM	775
TCONS_00218240	chr7	3868420	3869126	+	XM_005682099.1	chr7	3852781	3859569	+	DOWNSTREAM	8850
TCONS_00069112	chr16	40772760	40773169	+	XM_005690822.1	chr16	40780121	40795234	-	UPSTREAM	6951
TCONS_00250478	chrX	37929175	37931811	+	XM_005700411.1	chrX	37938205	37942867	+	UPSTREAM	6393
TCONS_00163245	chr28	24134155	24135413	+	XM_005699285.1	chr28	24126974	24133746	-	DOWNSTREAM	408
TCONS_00221910	chr7	62382028	62383081	+	XM_005683216.1	chr7	62384947	62427512	+	UPSTREAM	1865
TCONS_00153454	chr26	12251371	12258731	-	XM_005698208.1	chr26	12260695	12265527	-	DOWNSTREAM	1963
TCONS_00180968	chr3	40144792	40154711	-	XM_005678035.1	chr3	40154751	40195274	+	DOWNSTREAM	39
TCONS_00073994	chr16	52789195	52794838	-	XM_005690892.1	chr16	52761899	52788598	+	UPSTREAM	596
TCONS_00195453	chr4	108694604	108695876	-	XM_005679641.1	chr4	108668477	108690337	+	UPSTREAM	4266
TCONS_00098605	chr19	33218958	33220242	-	XM_005693608.1	chr19	33226003	33243506	+	DOWNSTREAM	5760
TCONS_00226486	chr7	35241847	35243104	-	XM_005682756.1	chr7	35218122	35233139	+	UPSTREAM	8707
TCONS_00080082	chr17	34585280	34588572	-	XM_005691298.1	chr17	34572747	34690764	-	OVERLAP	-1
TCONS_00003913	chr1	120108187	120109429	+	XM_005675474.1	chr1	120042841	120107752	+	DOWNSTREAM	434
TCONS_00177538	chr3	103199506	103204045	+	XM_005678669.1	chr3	103208381	103218032	-	UPSTREAM	4335
TCONS_00099669	chr19	46024922	46026697	-	XM_005693971.1	chr19	46029446	46147925	+	DOWNSTREAM	2748
TCONS_00105751	chr2	106585729	106586665	+	XM_005676940.1	chr2	106586751	106588591	+	UPSTREAM	85
TCONS_00247363	chr9	78052961	78053442	-	XM_005684933.1	chr9	78035396	78098586	-	OVERLAP	-1
TCONS_00092479	chr19	10244192	10248233	+	XM_005693125.1	chr19	10110926	10238872	+	DOWNSTREAM	5319
TCONS_00084263	chr18	33483270	33486710	+	XM_005692440.1	chr18	33490893	33520108	+	UPSTREAM	4182
TCONS_00146866	chr25	26006145	26009343	+	XM_005697997.1	chr25	26013159	26018486	-	UPSTREAM	3815
TCONS_00081729	chr17	69384743	69386167	-	XM_005691729.1	chr17	69361650	69384190	+	UPSTREAM	552
TCONS_00060755	chr15	19812104	19813877	+	XM_005689614.1	chr15	19812104	19821749	+	OVERLAP	-1
TCONS_00131214	chr22	14599662	14600835	-	XM_005695687.1	chr22	14602696	14610297	+	DOWNSTREAM	1860
TCONS_00131213	chr22	14594240	14600829	-	XM_005695687.1	chr22	14602696	14610297	+	DOWNSTREAM	1866
TCONS_00245313	chr9	25449538	25457158	-	XM_005684556.1	chr9	25458225	25467775	-	DOWNSTREAM	1066
TCONS_00138443	chr23	27558452	27562391	-	XM_005696797.1	chr23	27537633	27557503	+	UPSTREAM	948
TCONS_00129701	chr22	50646833	50647748	+	XM_005696111.1	chr22	50632892	50646025	+	DOWNSTREAM	807
TCONS_00051177	chr13	62952456	62952952	-	XM_005688676.1	chr13	62955320	62973638	-	DOWNSTREAM	2367
TCONS_00090577	chr18	48336380	48341973	-	XM_005692406.1	chr18	48325961	48336366	+	UPSTREAM	13
TCONS_00044861	chr13	34880860	34887224	+	XM_005688015.1	chr13	34800526	34877896	-	DOWNSTREAM	2963
TCONS_00051177	chr13	62952456	62952952	-	XM_005688504.1	chr13	62914300	62952322	-	UPSTREAM	133
TCONS_00158847	chr27	35202166	35202479	+	XM_005698939.1	chr27	35095669	35195745	-	DOWNSTREAM	6420
TCONS_00052686	chr14	11798432	11798811	+	XM_005688913.1	chr14	11800102	11803854	+	UPSTREAM	1290
TCONS_00207474	chr5	94968366	94969157	-	XM_005680964.1	chr5	94939890	94968343	+	UPSTREAM	22
TCONS_00113041	chr2	123990338	123992384	-	XM_005676764.1	chr2	123992694	124018629	+	DOWNSTREAM	309
TCONS_00222745	chr7	77377531	77379076	+	XM_005683384.1	chr7	77358898	77370807	+	DOWNSTREAM	6723
TCONS_00234071	chr8	86876919	86878038	+	XM_005684236.1	chr8	86871906	86876756	-	DOWNSTREAM	162
TCONS_00171133	chr29	39071622	39074645	-	XM_005699799.1	chr29	39074801	39105843	+	DOWNSTREAM	155
TCONS_00149813	chr25	33524562	33525568	-	XM_005697786.1	chr25	33521810	33524531	+	UPSTREAM	30
TCONS_00129101	chr22	39940750	39986565	+	XM_005695769.1	chr22	39940762	41499999	+	OVERLAP	-1
TCONS_00218362	chr7	4487806	4490310	+	XM_005682181.1	chr7	4491771	4521806	+	UPSTREAM	1460
TCONS_00122243	chr21	62627958	62631562	+	XM_005695410.1	chr21	62633678	62655255	+	UPSTREAM	2115
TCONS_00133311	chr22	54865386	54867891	-	XM_005696062.1	chr22	54874896	54985345	+	DOWNSTREAM	7004
TCONS_00136083	chr23	42592121	42593945	+	XM_005696859.1	chr23	42595712	42606973	-	UPSTREAM	1766
TCONS_00253902	chrX	118041552	118048268	+	XM_005701101.1	chrX	117981058	118041472	-	DOWNSTREAM	79
TCONS_00192603	chr4	40947168	40951193	-	XM_005679092.1	chr4	40954821	41020616	-	DOWNSTREAM	3627
TCONS_00246046	chr9	47355695	47358739	-	XM_005684682.1	chr9	47365317	47429601	-	DOWNSTREAM	6577
TCONS_00233777	chr8	82603800	82607033	+	XM_005684173.1	chr8	82587740	82603206	+	DOWNSTREAM	593
TCONS_00098184	chr19	26333631	26334537	-	XM_005693495.1	chr19	26334632	26337903	+	DOWNSTREAM	94
TCONS_00080821	chr17	51777689	51779061	-	XM_005691364.1	chr17	51763643	51776332	-	UPSTREAM	1356
TCONS_00135272	chr23	25979469	25985931	+	XM_005696573.1	chr23	25978130	25980109	-	OVERLAP	-1
TCONS_00175514	chr3	66175972	66179557	+	XM_005678253.1	chr3	66147411	66172778	-	DOWNSTREAM	3193
TCONS_00022971	chr10	42652073	42655514	-	XM_005685671.1	chr10	42494628	42648462	+	UPSTREAM	3610
TCONS_00063829	chr15	76549489	76550668	+	XM_005690289.1	chr15	76538489	76547827	+	DOWNSTREAM	1661
TCONS_00168350	chr29	38085489	38086811	+	XM_005699816.1	chr29	38086652	38120283	+	OVERLAP	-1
TCONS_00134892	chr23	17308621	17309422	+	XM_005696355.1	chr23	17315130	17323714	+	UPSTREAM	5707
TCONS_00036462	chr11	102881751	102882801	-	XM_005687350.1	chr11	102891552	102919375	+	DOWNSTREAM	8750
TCONS_00168389	chr29	38272361	38280630	+	XM_005699818.1	chr29	38281301	38316645	+	UPSTREAM	670
TCONS_00066462	chr15	61102598	61103243	-	XM_005690074.1	chr15	61090425	61101406	-	UPSTREAM	1191
TCONS_00149142	chr25	25937678	25938559	-	XM_005697638.1	chr25	25926835	25928678	-	UPSTREAM	8999
TCONS_00241384	chr9	26292936	26303460	+	XM_005684569.1	chr9	26288725	26400129	-	OVERLAP	-1
TCONS_00122748	chr21	66666022	66667082	+	XM_005695478.1	chr21	66671467	66680221	+	UPSTREAM	4384
TCONS_00101813	chr2	20059248	20060460	+	XM_005676220.1	chr2	20060686	20068864	-	UPSTREAM	225
TCONS_00093132	chr19	22393511	22394195	+	XM_005693319.1	chr19	22383937	22385483	+	DOWNSTREAM	8027
TCONS_00081955	chr17	71424508	71426826	-	XM_005691774.1	chr17	71418345	71423280	+	UPSTREAM	1227
TCONS_00240064	chr8	108314305	108317279	-	XM_005684362.1	chr8	108288326	108310492	-	UPSTREAM	3812
TCONS_00097300	chr19	16952223	16977081	-	XM_005693221.1	chr19	16797460	17064724	+	OVERLAP	-1
TCONS_00153672	chr26	15693716	15721903	-	XM_005698266.1	chr26	15613869	15713003	+	OVERLAP	-1
TCONS_00151328	chr26	13939496	13942739	+	XM_005698229.1	chr26	13948328	14007133	+	UPSTREAM	5588
TCONS_00172040	chr3	3032922	3036116	+	XM_005677111.1	chr3	3034463	3073587	+	OVERLAP	-1
TCONS_00067183	chr15	73695373	73696107	-	XM_005690174.1	chr15	73688841	73691363	+	UPSTREAM	4009
TCONS_00131307	chr22	16644905	16646637	-	XM_005695626.1	chr22	16646746	16656149	+	DOWNSTREAM	108
TCONS_00167296	chr29	11634775	11637574	+	XM_005699474.1	chr29	11576752	11633698	-	DOWNSTREAM	1076
TCONS_00014495	chr10	1095274	1098118	+	XM_005685028.1	chr10	957099	1094839	-	DOWNSTREAM	434
TCONS_00149813	chr25	33524562	33525568	-	XM_005697788.1	chr25	33521809	33524526	+	UPSTREAM	35
TCONS_00136675	chr23	49199937	49205983	+	XM_005696935.1	chr23	49202111	49227387	-	OVERLAP	-1
TCONS_00149169	chr25	26026033	26030828	-	XM_005697998.1	chr25	26027565	26034939	+	OVERLAP	-1
TCONS_00166384	chr28	33565052	33593454	-	XM_005699280.1	chr28	33510093	33585323	+	OVERLAP	-1
TCONS_00021749	chr10	22729215	22738331	-	XM_005685387.1	chr10	22738610	22744373	-	DOWNSTREAM	278
TCONS_00099669	chr19	46024922	46026697	-	XM_005693972.1	chr19	46029436	46147925	+	DOWNSTREAM	2738
TCONS_00098148	chr19	26115572	26116458	-	XM_005693476.1	chr19	26108132	26112560	+	UPSTREAM	3011
TCONS_00094423	chr19	38673641	38675198	+	XM_005693734.1	chr19	38682415	38706952	-	UPSTREAM	7216
TCONS_00045812	chr13	49818916	49820624	+	XM_005688235.1	chr13	49799276	49812870	+	DOWNSTREAM	6045
TCONS_00013590	chr1	143798083	143803539	-	XM_005675782.1	chr1	143688777	143798052	+	UPSTREAM	30
TCONS_00163245	chr28	24134155	24135413	+	XM_005699143.1	chr28	24138505	24146356	-	UPSTREAM	3091
TCONS_00148158	chr25	254098	259272	-	XM_005697359.1	chr25	260899	264033	+	DOWNSTREAM	1626
TCONS_00090040	chr18	39627607	39632270	-	XM_005692236.1	chr18	39612352	39622441	+	UPSTREAM	5165
TCONS_00219407	chr7	16111026	16113814	+	XM_005682647.1	chr7	16114146	16123589	+	UPSTREAM	331
TCONS_00197690	chr5	32620116	32622249	+	XM_005680050.1	chr5	32624837	32641451	+	UPSTREAM	2587
TCONS_00140835	chr24	33406137	33407377	+	XM_005697115.1	chr24	33408571	33464806	-	UPSTREAM	1193
TCONS_00107142	chr2	128613371	128617219	+	XM_005676866.1	chr2	128617421	128659153	+	UPSTREAM	201
TCONS_00094248	chr19	36497165	36501756	+	XM_005693692.1	chr19	36504107	36513530	-	UPSTREAM	2350
TCONS_00091040	chr18	52702572	52704869	-	XM_005692661.1	chr18	52699146	52699982	-	UPSTREAM	2589
TCONS_00146949	chr25	26639280	26641561	+	XM_005698008.1	chr25	26622349	26631722	-	DOWNSTREAM	7557
TCONS_00079360	chr17	12497309	12498219	-	XM_005691208.1	chr17	12499368	12546430	-	DOWNSTREAM	1148
TCONS_00144358	chr24	42329458	42330710	-	XM_005697142.1	chr24	42331534	42343217	+	DOWNSTREAM	823
TCONS_00189236	chr4	96650903	96681203	+	XM_005679505.1	chr4	96633737	96676552	-	OVERLAP	-1
TCONS_00147630	chr25	37744639	37746639	+	XM_005698102.1	chr25	37749581	37764703	-	UPSTREAM	2941
TCONS_00057569	chr14	26686559	26695975	-	XM_005688864.1	chr14	26680603	26692604	+	OVERLAP	-1
TCONS_00063836	chr15	76593769	76595226	+	XM_005690319.1	chr15	76564855	76609924	+	OVERLAP	-1
TCONS_00146990	chr25	27049681	27051369	+	XM_005698016.1	chr25	27042561	27048189	-	DOWNSTREAM	1491
TCONS_00239370	chr8	89406499	89409420	-	XM_005684255.1	chr8	89409720	89436091	+	DOWNSTREAM	299
TCONS_00125129	chr21	51651890	51654048	-	XM_005695276.1	chr21	51657890	51663190	+	DOWNSTREAM	3841
TCONS_00113644	chr2	131313152	131316987	-	XM_005676903.1	chr2	131317205	131324815	+	DOWNSTREAM	217
TCONS_00099333	chr19	41961945	41963386	-	XM_005693863.1	chr19	41969287	41974414	+	DOWNSTREAM	5900
TCONS_00059679	chr14	79730400	79744007	-	XM_005689226.1	chr14	79729050	79739394	+	OVERLAP	-1
TCONS_00108725	chr2	18532290	18586448	-	XM_005675917.1	chr2	18135320	18598623	+	OVERLAP	-1
TCONS_00094293	chr19	37062333	37064011	+	XM_005694163.1	chr19	37060455	37061767	+	DOWNSTREAM	565
TCONS_00025324	chr10	97447617	97530108	-	XM_005686197.1	chr10	97447818	97623850	-	OVERLAP	-1
TCONS_00105021	chr2	89591338	89592499	+	XM_005676376.1	chr2	89531300	89591080	-	DOWNSTREAM	257
TCONS_00068252	chr16	21288375	21289055	+	XM_005690479.1	chr16	21222805	21288180	-	DOWNSTREAM	194
TCONS_00172333	chr3	8905428	8932278	+	XM_005677232.1	chr3	8908127	8941784	-	OVERLAP	-1
TCONS_00030338	chr11	91014609	91016547	+	XM_005687036.1	chr11	90944541	91013069	-	DOWNSTREAM	1539
TCONS_00069323	chr16	43269722	43272270	+	XM_005690829.1	chr16	43199343	44149030	-	OVERLAP	-1
TCONS_00036611	chr11	103905548	103905843	-	XM_005687376.1	chr11	103897621	103904327	-	UPSTREAM	1220
TCONS_00134892	chr23	17308621	17309422	+	XM_005696357.1	chr23	17316428	17323701	+	UPSTREAM	7005
TCONS_00129029	chr22	37213548	37215426	+	XM_005695761.1	chr22	37076841	37206121	+	DOWNSTREAM	7426
TCONS_00219498	chr7	16788892	16789900	+	XM_005682661.1	chr7	16795854	16809504	+	UPSTREAM	5953
TCONS_00233373	chr8	74065201	74066592	+	XM_005684076.1	chr8	74066655	74068433	-	UPSTREAM	62
TCONS_00049356	chr13	30292364	30294645	-	XM_005687979.1	chr13	30295359	30355323	-	DOWNSTREAM	713
TCONS_00250016	chrX	27704132	27803543	+	XM_005700333.1	chrX	27684408	27969559	+	OVERLAP	-1
TCONS_00083985	chr18	25422492	25423809	+	XM_005692038.1	chr18	25408631	25422250	-	DOWNSTREAM	241
TCONS_00153497	chr26	12774866	12775429	-	XM_005698210.1	chr26	12621289	12774088	-	UPSTREAM	777
TCONS_00111666	chr2	95315579	95316451	-	XM_005676477.1	chr2	95311791	95315268	-	UPSTREAM	310
TCONS_00088771	chr18	13855407	13901588	-	XM_005692054.1	chr18	13862408	13975075	+	OVERLAP	-1
TCONS_00239370	chr8	89406499	89409420	-	XM_005684256.1	chr8	89410952	89436091	+	DOWNSTREAM	1531
TCONS_00055400	chr14	76739229	76740329	+	XM_005689216.1	chr14	76672924	76739025	-	DOWNSTREAM	203
TCONS_00218737	chr7	9536827	9537482	+	XM_005682321.1	chr7	9540798	9609139	-	UPSTREAM	3315
TCONS_00129344	chr22	46804853	46811073	+	XM_005695838.1	chr22	46804792	46810363	+	OVERLAP	-1
TCONS_00145405	chr25	543779	545103	+	XM_005709488.1	chr25	545202	548563	+	UPSTREAM	98
TCONS_00208296	chr5	104737208	104739191	-	XM_005681194.1	chr5	104731118	104732231	-	UPSTREAM	4976
TCONS_00245428	chr9	27797199	27799059	-	XM_005684580.1	chr9	27798462	27809689	+	OVERLAP	-1
TCONS_00228204	chr7	67742939	67743537	-	XM_005683240.1	chr7	67686289	67734652	+	UPSTREAM	8286
TCONS_00221420	chr7	49801077	49861948	+	XM_005683084.1	chr7	49786458	49898040	-	OVERLAP	-1
TCONS_00073994	chr16	52789195	52794838	-	XM_005690891.1	chr16	52761015	52787564	+	UPSTREAM	1630
TCONS_00236516	chr8	28912996	28917125	-	XM_005683662.1	chr8	28919717	29180204	+	DOWNSTREAM	2591
TCONS_00136087	chr23	42607305	42614394	+	XM_005696861.1	chr23	42613213	42617198	+	OVERLAP	-1
TCONS_00186320	chr4	29560817	29565832	+	XM_005679043.1	chr4	29561251	29615184	+	OVERLAP	-1
TCONS_00200801	chr5	96787786	96788353	+	XM_005680984.1	chr5	96789744	96802658	+	UPSTREAM	1390
TCONS_00113265	chr2	125975467	125977087	-	XM_005677001.1	chr2	125944117	125974120	+	UPSTREAM	1346
TCONS_00169366	chr29	508569	512811	-	XM_005699409.1	chr29	514505	545010	-	DOWNSTREAM	1693
TCONS_00172629	chr3	14095534	14096950	+	XM_005677380.1	chr3	14103583	14141112	-	UPSTREAM	6632
TCONS_00020056	chr10	98242777	98262306	+	XM_005686220.1	chr10	98118607	98273564	-	OVERLAP	-1
TCONS_00036564	chr11	103694755	103696082	-	XM_005687368.1	chr11	103700683	103713750	-	DOWNSTREAM	4600
TCONS_00060151	chr14	91507038	91509734	-	XM_005689330.1	chr14	91409151	91500039	+	UPSTREAM	6998
TCONS_00099426	chr19	42995246	42996575	-	XM_005694332.1	chr19	42995601	43003329	+	OVERLAP	-1
TCONS_00069010	chr16	38728656	38728981	+	XM_005690659.1	chr16	38730495	38779794	+	UPSTREAM	1513
TCONS_00184865	chr3	116540934	116542948	-	XM_005678867.1	chr3	116547467	116584451	-	DOWNSTREAM	4518
TCONS_00224583	chr7	8881580	8882415	-	XM_005682315.1	chr7	8858847	8879633	+	UPSTREAM	1946
TCONS_00098184	chr19	26333631	26334537	-	XM_005693490.1	chr19	26337904	26350437	+	DOWNSTREAM	3366
TCONS_00198018	chr5	42528081	42530501	+	XM_005680188.1	chr5	42534049	42588055	-	UPSTREAM	3547
TCONS_00098906	chr19	35959076	35961173	-	XM_005693682.1	chr19	35968641	36004748	-	DOWNSTREAM	7467
TCONS_00082617	chr18	7187912	7206666	+	XM_005691891.1	chr18	7163288	7264737	-	OVERLAP	-1
TCONS_00145673	chr25	2449168	2451440	+	XM_005697417.1	chr25	2453087	2455897	+	UPSTREAM	1646
TCONS_00063556	chr15	72913643	72917156	+	XM_005690155.1	chr15	72866003	72911225	+	DOWNSTREAM	2417
TCONS_00005455	chr1	150174211	150174721	+	XM_005675719.1	chr1	150178770	150297938	-	UPSTREAM	4048
TCONS_00087244	chr18	59811590	59812648	+	XM_005693007.1	chr18	59812749	59818625	+	UPSTREAM	100
TCONS_00102196	chr2	22020741	22022739	+	XM_005675947.1	chr2	21855382	22018224	+	DOWNSTREAM	2516
TCONS_00200509	chr5	90031218	90042755	+	XM_005680826.1	chr5	90020649	90043843	-	OVERLAP	-1
TCONS_00203306	chr5	23485760	23508082	-	XM_005679824.1	chr5	23366427	23507808	-	OVERLAP	-1
TCONS_00167296	chr29	11634775	11637574	+	XM_005699473.1	chr29	11577045	11633698	-	DOWNSTREAM	1076
TCONS_00083985	chr18	25422492	25423809	+	XM_005692040.1	chr18	25428413	25451879	-	UPSTREAM	4603
TCONS_00112729	chr2	119530673	119531322	-	XM_005676964.1	chr2	119523550	119529268	-	UPSTREAM	1404
TCONS_00014259	chr1	154633608	154634841	-	XM_005675733.1	chr1	154638719	154667995	+	DOWNSTREAM	3877
TCONS_00168541	chr29	40295453	40296854	+	XM_005699848.1	chr29	40289610	40292781	+	DOWNSTREAM	2671
TCONS_00197876	chr5	37187279	37221941	+	XM_005680158.1	chr5	37187316	37237374	+	OVERLAP	-1
TCONS_00171134	chr29	39071892	39074645	-	XM_005699799.1	chr29	39074801	39105843	+	DOWNSTREAM	155
TCONS_00244928	chr9	13146141	13152029	-	XM_005684491.1	chr9	13154658	13198472	-	DOWNSTREAM	2628
TCONS_00031267	chr11	103696563	103699447	+	XM_005687367.1	chr11	103685528	103693579	-	DOWNSTREAM	2983
TCONS_00178223	chr3	113834530	113837166	+	XM_005678835.1	chr3	113844079	113862162	-	UPSTREAM	6912
TCONS_00084415	chr18	34737125	34747610	+	XM_005692465.1	chr18	34734423	34741606	-	OVERLAP	-1
TCONS_00034599	chr11	71395676	71396922	-	XM_005687068.1	chr11	71404595	71409250	+	DOWNSTREAM	7672
TCONS_00133311	chr22	54865386	54867891	-	XM_005696063.1	chr22	54875044	54985345	+	DOWNSTREAM	7152
TCONS_00090670	chr18	49400714	49408250	-	XM_005692437.1	chr18	49395278	49415083	+	OVERLAP	-1
TCONS_00009926	chr1	71522350	71523345	-	XM_005675098.1	chr1	71525055	71603251	+	DOWNSTREAM	1709
TCONS_00003346	chr1	103988163	104004652	+	XM_005675373.1	chr1	103988163	104017768	+	OVERLAP	-1
TCONS_00113702	chr2	132260072	132267512	-	XM_005677037.1	chr2	132256089	132259741	-	UPSTREAM	330
TCONS_00049770	chr13	40863551	40868513	-	XM_005688125.1	chr13	40700830	40862141	-	UPSTREAM	1409
TCONS_00137311	chr23	10590098	10591300	-	XM_005696476.1	chr23	10554095	10584915	+	UPSTREAM	5182
TCONS_00010668	chr1	84432908	84438828	-	XM_005675220.1	chr1	84438859	84444175	+	DOWNSTREAM	30
TCONS_00059679	chr14	79730400	79744007	-	XM_005689228.1	chr14	79729047	79738380	+	OVERLAP	-1
TCONS_00216395	chr6	86153224	86158257	-	XM_005681938.1	chr6	86146467	86148474	+	UPSTREAM	4749
TCONS_00034732	chr11	73303336	73315369	-	XM_005686948.1	chr11	73234626	73321627	+	OVERLAP	-1
TCONS_00117567	chr20	13874475	13879618	-	XM_005694630.1	chr20	13844986	13879556	-	OVERLAP	-1
TCONS_00105639	chr2	105663330	105665423	+	XM_005676928.1	chr2	105665538	105666639	+	UPSTREAM	114
TCONS_00164649	chr28	1815144	1815737	-	XM_005698965.1	chr28	1816563	1845395	-	DOWNSTREAM	825
TCONS_00247321	chr9	76127277	76133325	-	XM_005684926.1	chr9	76032953	76133325	-	OVERLAP	-1
TCONS_00087244	chr18	59811590	59812648	+	XM_005693006.1	chr18	59811772	59818625	+	OVERLAP	-1
TCONS_00067040	chr15	72174648	72176220	-	XM_005709421.1	chr15	72162813	72188429	+	OVERLAP	-1
TCONS_00164193	chr28	40287543	40289401	+	XM_005699340.1	chr28	40249862	40284362	+	DOWNSTREAM	3180
TCONS_00035595	chr11	90939839	90941191	-	XM_005687037.1	chr11	90944372	91012993	-	DOWNSTREAM	3180
TCONS_00091263	chr18	55012347	55015587	-	XM_005692740.1	chr18	55008141	55013022	+	OVERLAP	-1
TCONS_00138633	chr23	30298689	30302271	-	XM_005696779.1	chr23	30291865	30302271	-	OVERLAP	-1
TCONS_00190840	chr4	3406049	3408590	-	XM_005678876.1	chr4	3334338	3421696	+	OVERLAP	-1
TCONS_00223989	chr7	2430363	2433114	-	XM_005682155.1	chr7	2438941	2457298	-	DOWNSTREAM	5826
TCONS_00144358	chr24	42329458	42330710	-	XM_005697141.1	chr24	42331531	42343215	+	DOWNSTREAM	820
TCONS_00024852	chr10	81823225	81832747	-	XM_005686079.1	chr10	81833079	81835157	+	DOWNSTREAM	331
TCONS_00130591	chr22	57815984	57819940	+	XM_005696177.1	chr22	57817763	57840675	-	OVERLAP	-1
TCONS_00109185	chr2	25954759	25957353	-	XM_005675994.1	chr2	25957443	25983873	+	DOWNSTREAM	89
TCONS_00258828	chrX	112490068	112491687	-	XM_005701032.1	chrX	112350622	112491914	+	OVERLAP	-1
TCONS_00036607	chr11	103894571	103894855	-	XM_005687375.1	chr11	103884098	103891702	-	UPSTREAM	2868
TCONS_00074119	chr16	56924679	56927173	-	XM_005690914.1	chr16	56933073	56978684	-	DOWNSTREAM	5899
TCONS_00098184	chr19	26333631	26334537	-	XM_005693491.1	chr19	26337902	26350437	+	DOWNSTREAM	3364
TCONS_00163481	chr28	28231245	28249697	+	XM_005699227.1	chr28	27796131	28333595	+	OVERLAP	-1
TCONS_00063829	chr15	76549489	76550668	+	XM_005690318.1	chr15	76551140	76557255	-	UPSTREAM	471
TCONS_00239370	chr8	89406499	89409420	-	XM_005684254.1	chr8	89409678	89436091	+	DOWNSTREAM	257
TCONS_00194126	chr4	72045388	72057296	-	XM_005679309.1	chr4	72045397	72073140	+	OVERLAP	-1
TCONS_00148468	chr25	3448558	3451550	-	XM_005697479.1	chr25	3458469	3470381	-	DOWNSTREAM	6918
TCONS_00218275	chr7	4209476	4213052	+	XM_005682101.1	chr7	4201430	4208945	-	DOWNSTREAM	530
TCONS_00242627	chr9	63362520	63363448	+	XM_005684814.1	chr9	63362742	63377628	+	OVERLAP	-1
TCONS_00098095	chr19	25989110	26000590	-	XM_005693472.1	chr19	25992083	26001512	+	OVERLAP	-1
TCONS_00145405	chr25	543779	545103	+	XM_005709556.1	chr25	549042	552890	+	UPSTREAM	3938
TCONS_00079233	chr17	9430561	9432184	-	XM_005691196.1	chr17	9432532	9864275	+	DOWNSTREAM	347
TCONS_00195562	chr4	109949365	109950314	-	XM_005679662.1	chr4	109911152	109942042	+	UPSTREAM	7322
TCONS_00209909	chr6	19116927	19119731	+	XM_005681344.1	chr6	19120481	19140664	+	UPSTREAM	749
TCONS_00200464	chr5	89417177	89419872	+	XM_005680816.1	chr5	89411486	89416081	-	DOWNSTREAM	1095
TCONS_00054418	chr14	48141801	48143612	+	XM_005689104.1	chr14	48054215	48134881	-	DOWNSTREAM	6919
TCONS_00019556	chr10	79510510	79537606	+	XM_005686035.1	chr10	79510929	80110714	+	OVERLAP	-1
TCONS_00207473	chr5	94962155	94969164	-	XM_005680964.1	chr5	94939890	94968343	+	OVERLAP	-1
TCONS_00252019	chrX	79236833	79239894	+	XM_005700737.1	chrX	79220252	79235009	-	DOWNSTREAM	1823
TCONS_00250463	chrX	37842378	37843348	+	XM_005700383.1	chrX	37842378	37882380	+	OVERLAP	-1
TCONS_00085698	chr18	46594297	46606261	+	XM_005692520.1	chr18	46593674	46604808	-	OVERLAP	-1
TCONS_00146866	chr25	26006145	26009343	+	XM_005697995.1	chr25	25991284	26008352	-	OVERLAP	-1
TCONS_00192273	chr4	29557788	29559461	-	XM_005679044.1	chr4	29561245	29615184	+	DOWNSTREAM	1783
TCONS_00047025	chr13	65919634	65921007	+	XM_005688688.1	chr13	65847250	65916660	+	DOWNSTREAM	2973
TCONS_00177054	chr3	98551387	98555353	+	XM_005678564.1	chr3	98553281	98768386	-	OVERLAP	-1
TCONS_00188945	chr4	90172834	90181072	+	XM_005679437.1	chr4	90170743	90172703	+	DOWNSTREAM	130
TCONS_00228265	chr7	68052021	68054411	-	XM_005683250.1	chr7	68055872	68071596	-	DOWNSTREAM	1460
TCONS_00115292	chr20	40670744	40671294	+	XM_005694841.1	chr20	40595198	40670090	-	DOWNSTREAM	653
TCONS_00014212	chr1	152896748	152897397	-	XM_005675731.1	chr1	152906056	152981038	-	DOWNSTREAM	8658
TCONS_00129352	chr22	46833256	46842994	+	XM_005695841.1	chr22	46832693	46848221	-	OVERLAP	-1
TCONS_00192214	chr4	29310655	29313538	-	XM_005679037.1	chr4	29316659	29324591	-	DOWNSTREAM	3120
TCONS_00099323	chr19	41900951	41902704	-	XM_005694325.1	chr19	41884741	41900101	-	UPSTREAM	849
TCONS_00051376	chr13	65559815	65561505	-	XM_005688555.1	chr13	65478838	65556478	+	UPSTREAM	3336
TCONS_00144394	chr24	42893165	42899547	-	XM_005697148.1	chr24	42883506	42899532	-	OVERLAP	-1
TCONS_00109185	chr2	25954759	25957353	-	XM_005675990.1	chr2	25951812	25957353	-	OVERLAP	-1
TCONS_00074809	chr16	72916883	72931307	-	XM_005691105.1	chr16	72759859	72969017	+	OVERLAP	-1
TCONS_00066294	chr15	57364131	57364534	-	XM_005690106.1	chr15	57356785	57359231	-	UPSTREAM	4899
TCONS_00168541	chr29	40295453	40296854	+	XM_005699847.1	chr29	40289468	40292781	+	DOWNSTREAM	2671
TCONS_00230625	chr8	24411400	24424730	+	XM_005683638.1	chr8	24416411	24906909	-	OVERLAP	-1
TCONS_00256990	chrX	71150230	71151575	-	XM_005700648.1	chrX	71153631	71157341	+	DOWNSTREAM	2055
TCONS_00163444	chr28	27087115	27089327	+	XM_005699201.1	chr28	27088258	27165341	-	OVERLAP	-1
TCONS_00110874	chr2	69838082	69841375	-	XM_005676318.1	chr2	69830809	69831856	-	UPSTREAM	6225
TCONS_00134892	chr23	17308621	17309422	+	XM_005696356.1	chr23	17313584	17323714	+	UPSTREAM	4161
TCONS_00106984	chr2	126321371	126322447	+	XM_005676826.1	chr2	126279251	126316607	+	DOWNSTREAM	4763
TCONS_00162949	chr28	18876894	18885904	+	XM_005699087.1	chr28	18870741	18968218	-	OVERLAP	-1
TCONS_00224461	chr7	6463869	6465059	-	XM_005682143.1	chr7	6455199	6463645	-	UPSTREAM	223
TCONS_00137361	chr23	11336011	11337056	-	XM_005696282.1	chr23	11337823	11648676	+	DOWNSTREAM	766
TCONS_00048517	chr13	17941045	17971662	-	XM_005687905.1	chr13	17492189	17986696	+	OVERLAP	-1
TCONS_00178229	chr3	113867929	113870142	+	XM_005678835.1	chr3	113844079	113862162	-	DOWNSTREAM	5766
TCONS_00093275	chr19	25367596	25368471	+	XM_005693433.1	chr19	25329078	25361653	+	DOWNSTREAM	5942
TCONS_00207473	chr5	94962155	94969164	-	XM_005680963.1	chr5	94939886	94968343	+	OVERLAP	-1
TCONS_00194522	chr4	85702452	85704912	-	XM_005679412.1	chr4	85682068	85695717	+	UPSTREAM	6734
TCONS_00167739	chr29	23680486	23682305	+	XM_005709445.1	chr29	23681730	23685323	+	OVERLAP	-1
TCONS_00151328	chr26	13939496	13942739	+	XM_005698246.1	chr26	13929853	13937090	-	DOWNSTREAM	2405
TCONS_00245313	chr9	25449538	25457158	-	XM_005684552.1	chr9	25458249	25467774	-	DOWNSTREAM	1090
TCONS_00099121	chr19	39278153	39290374	-	XM_005693756.1	chr19	39275000	39283274	+	OVERLAP	-1
TCONS_00246627	chr9	59554335	59556313	-	XM_005684787.1	chr9	59561254	59588901	-	DOWNSTREAM	4940
TCONS_00248929	chrX	13785992	13787692	+	XM_005700231.1	chrX	13773097	13787557	+	OVERLAP	-1
TCONS_00236816	chr8	40440284	40441542	-	XM_005683705.1	chr8	40443247	40483698	+	DOWNSTREAM	1704
TCONS_00131332	chr22	16853507	16877045	-	XM_005695632.1	chr22	16844498	16876927	+	OVERLAP	-1
TCONS_00063830	chr15	76549491	76550668	+	XM_005690289.1	chr15	76538489	76547827	+	DOWNSTREAM	1663
TCONS_00184773	chr3	115720893	115725570	-	XM_005678852.1	chr3	115717101	115718274	+	UPSTREAM	2618
TCONS_00175404	chr3	63728076	63731127	+	XM_005678230.1	chr3	63726865	63994936	-	OVERLAP	-1
TCONS_00041731	chr12	33270722	33292052	-	XM_005687565.1	chr12	33253777	33284586	+	OVERLAP	-1
TCONS_00052745	chr14	12397162	12399686	+	XM_005709468.1	chr14	12402062	12405243	-	UPSTREAM	2375
TCONS_00084349	chr18	34363848	34368702	+	XM_005692458.1	chr18	34323424	34361380	-	DOWNSTREAM	2467
TCONS_00099124	chr19	39281927	39290476	-	XM_005693756.1	chr19	39275000	39283274	+	OVERLAP	-1
TCONS_00225072	chr7	13143883	13151520	-	XM_005682480.1	chr7	13141240	13158658	+	OVERLAP	-1
TCONS_00105159	chr2	91313913	91341783	+	XM_005676404.1	chr2	91313913	91376559	+	OVERLAP	-1
TCONS_00036578	chr11	103730210	103734323	-	XM_005687369.1	chr11	103728827	103733041	+	OVERLAP	-1
TCONS_00186320	chr4	29560817	29565832	+	XM_005679044.1	chr4	29561245	29615184	+	OVERLAP	-1
TCONS_00010519	chr1	82138822	82215789	-	XM_005675265.1	chr1	82028392	82308341	+	OVERLAP	-1
TCONS_00168659	chr29	41546982	41550742	+	XM_005699991.1	chr29	41503377	41540743	-	DOWNSTREAM	6238
TCONS_00192858	chr4	44539232	44542058	-	XM_005679124.1	chr4	44417550	44537621	-	UPSTREAM	1610
TCONS_00120932	chr21	32207338	32210518	+	XM_005695148.1	chr21	32203479	32205814	-	DOWNSTREAM	1523
TCONS_00244928	chr9	13146141	13152029	-	XM_005684489.1	chr9	13146385	13198472	-	OVERLAP	-1
TCONS_00234071	chr8	86876919	86878038	+	XM_005684376.1	chr8	86831755	86869712	-	DOWNSTREAM	7206
TCONS_00074669	chr16	69645583	69648009	-	XM_005691101.1	chr16	69571509	69642079	+	UPSTREAM	3503
TCONS_00192273	chr4	29557788	29559461	-	XM_005679041.1	chr4	29560817	29615184	+	DOWNSTREAM	1355
TCONS_00220700	chr7	42281497	42284525	+	XM_005683310.1	chr7	42236096	42277218	+	DOWNSTREAM	4278
TCONS_00093276	chr19	25368550	25369220	+	XM_005693434.1	chr19	25370483	25375433	-	UPSTREAM	1262
TCONS_00171135	chr29	39073930	39074597	-	XM_005699799.1	chr29	39074801	39105843	+	DOWNSTREAM	203
TCONS_00081005	chr17	54706851	54710965	-	XM_005691532.1	chr17	54687433	54713753	+	OVERLAP	-1
TCONS_00153065	chr26	50129933	50130463	+	XM_005698672.1	chr26	50128823	50129891	-	DOWNSTREAM	41
TCONS_00067183	chr15	73695373	73696107	-	XM_005690217.1	chr15	73683488	73688023	+	UPSTREAM	7349
TCONS_00256990	chrX	71150230	71151575	-	XM_005700649.1	chrX	71152002	71157341	+	DOWNSTREAM	426
TCONS_00216874	chr6	94844291	94852768	-	XM_005681841.1	chr6	94852900	94873858	+	DOWNSTREAM	131
TCONS_00221910	chr7	62382028	62383081	+	XM_005683218.1	chr7	62385064	62427512	+	UPSTREAM	1982
TCONS_00146949	chr25	26639280	26641561	+	XM_005697701.1	chr25	26636315	26638810	+	DOWNSTREAM	469
TCONS_00140013	chr24	396493	397470	+	XM_005696944.1	chr24	399289	435768	+	UPSTREAM	1818
TCONS_00091877	chr18	60858763	60859951	-	XM_005693066.1	chr18	60861567	60863728	-	DOWNSTREAM	1615
TCONS_00192273	chr4	29557788	29559461	-	XM_005679043.1	chr4	29561251	29615184	+	DOWNSTREAM	1789
TCONS_00069538	chr16	48557045	48558653	+	XM_005690853.1	chr16	48550750	48562560	-	OVERLAP	-1
TCONS_00044821	chr13	32963812	33044105	+	XM_005688005.1	chr13	32963903	33151213	+	OVERLAP	-1
TCONS_00129352	chr22	46833256	46842994	+	XM_005695840.1	chr22	46832373	46848225	-	OVERLAP	-1
TCONS_00064131	chr15	5682734	5683263	-	XM_005689373.1	chr15	5654696	5683263	-	OVERLAP	-1
TCONS_00150230	chr25	37572344	37573733	-	XM_005697887.1	chr25	37582090	37597048	+	DOWNSTREAM	8356
TCONS_00036607	chr11	103894571	103894855	-	XM_005687376.1	chr11	103897621	103904327	-	DOWNSTREAM	2765
TCONS_00129623	chr22	49832157	49834756	+	XM_005709686.1	chr22	49835161	49837162	-	UPSTREAM	404
TCONS_00084343	chr18	34292690	34299686	+	XM_005692457.1	chr18	34282677	34304063	-	OVERLAP	-1
TCONS_00067295	chr15	76393824	76395227	-	XM_005690284.1	chr15	76384346	76387152	-	UPSTREAM	6671
TCONS_00078284	chr17	67923132	67929001	+	XM_005691609.1	chr17	67920974	67924038	-	OVERLAP	-1
TCONS_00237734	chr8	58862434	58868945	-	XM_005683943.1	chr8	58850116	58867650	+	OVERLAP	-1
TCONS_00256291	chrX	54473882	54478688	-	XM_005700545.1	chrX	54476126	54482133	+	OVERLAP	-1
TCONS_00105639	chr2	105663330	105665423	+	XM_005676533.1	chr2	105666940	105671294	-	UPSTREAM	1516
TCONS_00171468	chr29	43170012	43171063	-	XM_005700027.1	chr29	43170012	43176527	-	OVERLAP	-1
TCONS_00050922	chr13	59324449	59324757	-	XM_005688368.1	chr13	59332106	59380965	+	DOWNSTREAM	7348
TCONS_00111548	chr2	91246547	91248186	-	XM_005676403.1	chr2	91206880	91242432	+	UPSTREAM	4114
TCONS_00008008	chr1	43329785	43336335	-	XM_005674837.1	chr1	43336467	43392233	+	DOWNSTREAM	131
TCONS_00215321	chr6	55085169	55086695	-	XM_005681496.1	chr6	55062632	55084449	+	UPSTREAM	719
TCONS_00154119	chr26	22967888	22969035	-	XM_005698437.1	chr26	22973274	22977073	+	DOWNSTREAM	4238
TCONS_00168807	chr29	42525301	42525968	+	XM_005699938.1	chr29	42509063	42518442	-	DOWNSTREAM	6858
TCONS_00038614	chr12	28293026	28299479	+	XM_005687540.1	chr12	28268750	28298268	+	OVERLAP	-1
TCONS_00099323	chr19	41900951	41902704	-	XM_005694326.1	chr19	41902390	41904732	-	OVERLAP	-1
TCONS_00095157	chr19	48640069	48640674	+	XM_005694021.1	chr19	48612798	48633771	+	DOWNSTREAM	6297
TCONS_00099121	chr19	39278153	39290374	-	XM_005693757.1	chr19	39274493	39283292	+	OVERLAP	-1
TCONS_00246627	chr9	59554335	59556313	-	XM_005684786.1	chr9	59561219	59588901	-	DOWNSTREAM	4905
TCONS_00224863	chr7	11203673	11207025	-	XM_005682450.1	chr7	11199431	11202878	-	UPSTREAM	794
TCONS_00035595	chr11	90939839	90941191	-	XM_005687036.1	chr11	90944541	91013069	-	DOWNSTREAM	3349
TCONS_00049965	chr13	45215472	45218874	-	XM_005688157.1	chr13	45223737	45241568	+	DOWNSTREAM	4862
TCONS_00213380	chr6	113923982	113926206	+	XM_005682015.1	chr6	113914216	113917468	-	DOWNSTREAM	6513
TCONS_00059725	chr14	80372013	80372397	-	XM_005689317.1	chr14	80372853	80385119	+	DOWNSTREAM	455
TCONS_00099333	chr19	41961945	41963386	-	XM_005693862.1	chr19	41964287	41965688	+	DOWNSTREAM	900
TCONS_00168807	chr29	42525301	42525968	+	XM_005700013.1	chr29	42527222	42568360	-	UPSTREAM	1253
TCONS_00123661	chr21	19581294	19582064	-	XM_005694983.1	chr21	19582170	19608270	+	DOWNSTREAM	105
TCONS_00258197	chrX	86367996	86401040	-	XM_005700930.1	chrX	86365020	86400741	-	OVERLAP	-1
TCONS_00093274	chr19	25367409	25368471	+	XM_005693433.1	chr19	25329078	25361653	+	DOWNSTREAM	5755
TCONS_00172338	chr3	8922790	8926959	+	XM_005677232.1	chr3	8908127	8941784	-	OVERLAP	-1
TCONS_00048517	chr13	17941045	17971662	-	XM_005687910.1	chr13	17492187	17986696	+	OVERLAP	-1
TCONS_00091877	chr18	60858763	60859951	-	XM_005709708.1	chr18	60848758	60855329	+	UPSTREAM	3433
TCONS_00207474	chr5	94968366	94969157	-	XM_005680961.1	chr5	94969243	94978001	+	DOWNSTREAM	85
TCONS_00090769	chr18	50617707	50622250	-	XM_005692609.1	chr18	50597444	50622913	+	OVERLAP	-1
TCONS_00014056	chr1	150765661	150772747	-	XM_005675727.1	chr1	150729881	150774329	+	OVERLAP	-1
TCONS_00044820	chr13	32963460	33067701	+	XM_005688005.1	chr13	32963903	33151213	+	OVERLAP	-1
TCONS_00070635	chr16	68815436	68818729	+	XM_005691014.1	chr16	68815437	68842980	+	OVERLAP	-1
TCONS_00221910	chr7	62382028	62383081	+	XM_005683217.1	chr7	62384946	62427512	+	UPSTREAM	1864
TCONS_00210305	chr6	34521830	34523478	+	XM_005681670.1	chr6	34505562	34558299	-	OVERLAP	-1
TCONS_00078648	chr17	71694099	71695336	+	XM_005691783.1	chr17	71702776	71715505	+	UPSTREAM	7439
TCONS_00147042	chr25	27273935	27277982	+	XM_005697732.1	chr25	27265612	27270957	-	DOWNSTREAM	2977
TCONS_00207474	chr5	94968366	94969157	-	XM_005680960.1	chr5	94969252	94978001	+	DOWNSTREAM	94
TCONS_00063830	chr15	76549491	76550668	+	XM_005690318.1	chr15	76551140	76557255	-	UPSTREAM	471
TCONS_00050922	chr13	59324449	59324757	-	XM_005688367.1	chr13	59331089	59331467	-	DOWNSTREAM	6331
TCONS_00131214	chr22	14599662	14600835	-	XM_005695686.1	chr22	14586835	14594932	+	UPSTREAM	4729
TCONS_00131213	chr22	14594240	14600829	-	XM_005695686.1	chr22	14586835	14594932	+	OVERLAP	-1
TCONS_00067645	chr16	1469139	1470874	+	XM_005690430.1	chr16	1327691	1468530	-	DOWNSTREAM	608
TCONS_00052686	chr14	11798432	11798811	+	XM_005688795.1	chr14	11808078	11811938	+	UPSTREAM	9266
TCONS_00239496	chr8	95245628	95246178	-	XM_005684390.1	chr8	95240899	95244957	-	UPSTREAM	670
TCONS_00039761	chr12	72005448	72007265	+	XM_005687767.1	chr12	71889337	71999126	+	DOWNSTREAM	6321
TCONS_00034801	chr11	73879494	73882808	-	XM_005686962.1	chr11	73883678	73892002	+	DOWNSTREAM	869
TCONS_00250463	chrX	37842378	37843348	+	XM_005700385.1	chrX	37842384	37882380	+	OVERLAP	-1
TCONS_00154998	chr26	42067631	42069282	-	XM_005698587.1	chr26	42073485	42149613	-	DOWNSTREAM	4202
TCONS_00155508	chr27	1434680	1435654	+	XM_005698693.1	chr27	1359041	1426255	+	DOWNSTREAM	8424
TCONS_00109185	chr2	25954759	25957353	-	XM_005675991.1	chr2	25951808	25957353	-	OVERLAP	-1
TCONS_00078662	chr17	71747298	71748459	+	XM_005691786.1	chr17	71735823	71741602	+	DOWNSTREAM	5695
TCONS_00224863	chr7	11203673	11207025	-	XM_005682348.1	chr7	11195220	11199475	+	UPSTREAM	4197
TCONS_00130803	chr22	3761841	3762361	-	XM_005695514.1	chr22	3762498	4551218	+	DOWNSTREAM	136
TCONS_00156716	chr27	14497453	14499250	+	XM_005698757.1	chr27	14502575	14514465	-	UPSTREAM	3324
TCONS_00129344	chr22	46804853	46811073	+	XM_005695839.1	chr22	46813984	46829839	+	UPSTREAM	2910
TCONS_00117567	chr20	13874475	13879618	-	XM_005694631.1	chr20	13844981	13879556	-	OVERLAP	-1
TCONS_00212022	chr6	88051461	88052954	+	XM_005681779.1	chr6	88019149	88049646	-	DOWNSTREAM	1814
TCONS_00086934	chr18	58070398	58071479	+	XM_005692934.1	chr18	58066406	58069666	-	DOWNSTREAM	731
TCONS_00218090	chr7	2526638	2529913	+	XM_005709570.1	chr7	2533018	2596674	-	UPSTREAM	3104
TCONS_00039167	chr12	50115997	50123189	+	XM_005687694.1	chr12	50120423	50389124	-	OVERLAP	-1
TCONS_00228204	chr7	67742939	67743537	-	XM_005683241.1	chr7	67686291	67734652	+	UPSTREAM	8286
TCONS_00093276	chr19	25368550	25369220	+	XM_005693433.1	chr19	25329078	25361653	+	DOWNSTREAM	6896
TCONS_00014056	chr1	150765661	150772747	-	XM_005675726.1	chr1	150729682	150774329	+	OVERLAP	-1
TCONS_00091206	chr18	54363537	54369011	-	XM_005692720.1	chr18	54369304	54372675	+	DOWNSTREAM	292
TCONS_00149813	chr25	33524562	33525568	-	XM_005697789.1	chr25	33521510	33524526	+	UPSTREAM	35
TCONS_00192273	chr4	29557788	29559461	-	XM_005679045.1	chr4	29561787	29615184	+	DOWNSTREAM	2325
TCONS_00180455	chr3	28496067	28506969	-	XM_005677874.1	chr3	28498599	28504326	+	OVERLAP	-1
TCONS_00097226	chr19	14114679	14117554	-	XM_005693204.1	chr19	14110220	14114301	+	UPSTREAM	377
TCONS_00056877	chr14	11107051	11108786	-	XM_005688886.1	chr14	11113191	11114651	+	DOWNSTREAM	4404
TCONS_00241386	chr9	26296612	26301749	+	XM_005684569.1	chr9	26288725	26400129	-	OVERLAP	-1
TCONS_00036602	chr11	103880589	103881230	-	XM_005687375.1	chr11	103884098	103891702	-	DOWNSTREAM	2867
TCONS_00086374	chr18	52592026	52594911	+	XM_005692800.1	chr18	52539312	52590338	-	DOWNSTREAM	1687
TCONS_00081391	chr17	63485722	63486991	-	XM_005691687.1	chr17	63462669	63485803	+	OVERLAP	-1
TCONS_00218612	chr7	8313491	8320551	+	XM_005682303.1	chr7	8307741	8311939	-	DOWNSTREAM	1551
TCONS_00036560	chr11	103676892	103678364	-	XM_005709409.1	chr11	103681479	103685142	+	DOWNSTREAM	3114
TCONS_00108089	chr2	7894299	8019477	-	XM_005675870.1	chr2	7823195	8019477	-	OVERLAP	-1
TCONS_00209944	chr6	20204992	20205501	+	XM_005681387.1	chr6	20197990	20204339	+	DOWNSTREAM	652
TCONS_00034512	chr11	70784336	70790141	-	XM_005686873.1	chr11	70764033	70829425	+	OVERLAP	-1
TCONS_00168807	chr29	42525301	42525968	+	XM_005699937.1	chr29	42509655	42518442	-	DOWNSTREAM	6858
TCONS_00188944	chr4	90170743	90181072	+	XM_005679437.1	chr4	90170743	90172703	+	OVERLAP	-1
TCONS_00017925	chr10	48780848	48802140	+	XM_005685718.1	chr10	48787468	48902558	-	OVERLAP	-1
TCONS_00168807	chr29	42525301	42525968	+	XM_005699936.1	chr29	42509052	42518442	-	DOWNSTREAM	6858
TCONS_00101178	chr2	5846965	5851775	+	XM_005675845.1	chr2	5853099	5912872	-	UPSTREAM	1323
TCONS_00171129	chr29	39071366	39074635	-	XM_005699799.1	chr29	39074801	39105843	+	DOWNSTREAM	165
TCONS_00032293	chr11	21006465	21029941	-	XM_005686538.1	chr11	20990904	21044757	+	OVERLAP	-1
TCONS_00182550	chr3	74354868	74356201	-	XM_005678283.1	chr3	74356375	74371509	+	DOWNSTREAM	173
TCONS_00145647	chr25	2371430	2375506	+	XM_005697452.1	chr25	2378932	2386359	+	UPSTREAM	3425
TCONS_00171760	chr29	46940291	46940987	-	XM_005700064.1	chr29	46945579	46953622	+	DOWNSTREAM	4591
TCONS_00042196	chr12	48550503	48551382	-	XM_005687662.1	chr12	48557413	48608865	+	DOWNSTREAM	6030
TCONS_00131973	chr22	32632607	32634170	-	XM_005696075.1	chr22	32497386	32640587	+	OVERLAP	-1
TCONS_00152893	chr26	48962878	48966302	+	XM_005698647.1	chr26	48972644	48976286	-	UPSTREAM	6341
TCONS_00048517	chr13	17941045	17971662	-	XM_005687907.1	chr13	17492185	17986696	+	OVERLAP	-1
TCONS_00194126	chr4	72045388	72057296	-	XM_005679310.1	chr4	72045425	72073179	+	OVERLAP	-1
TCONS_00188534	chr4	74158261	74161545	+	XM_005679320.1	chr4	74164026	74180215	+	UPSTREAM	2480
TCONS_00149433	chr25	28011454	28012657	-	XM_005697758.1	chr25	28016493	28054329	+	DOWNSTREAM	3835
TCONS_00108722	chr2	18105856	18106442	-	XM_005676217.1	chr2	18108523	18123013	-	DOWNSTREAM	2080
TCONS_00010728	chr1	85867407	85871649	-	XM_005675283.1	chr1	85851931	85871965	+	OVERLAP	-1
TCONS_00125129	chr21	51651890	51654048	-	XM_005695277.1	chr21	51657892	51662952	+	DOWNSTREAM	3843
TCONS_00149433	chr25	28011454	28012657	-	XM_005697757.1	chr25	28016499	28054399	+	DOWNSTREAM	3841
TCONS_00085475	chr18	45373437	45377617	+	XM_005692283.1	chr18	45377742	45380618	-	UPSTREAM	124
TCONS_00131235	chr22	15101615	15103196	-	XM_005695690.1	chr22	15030949	15096171	+	UPSTREAM	5443
TCONS_00114229	chr20	4741779	4770039	+	XM_005694534.1	chr20	4741779	4770039	+	OVERLAP	-1
TCONS_00105302	chr2	95192744	95213516	+	XM_005676434.1	chr2	95191456	95213516	+	OVERLAP	-1
TCONS_00010668	chr1	84432908	84438828	-	XM_005675221.1	chr1	84438856	84444544	+	DOWNSTREAM	27
TCONS_00098184	chr19	26333631	26334537	-	XM_005694199.1	chr19	26320863	26331142	-	UPSTREAM	2488
TCONS_00131307	chr22	16644905	16646637	-	XM_005695622.1	chr22	16631142	16641245	+	UPSTREAM	3659
TCONS_00129701	chr22	50646833	50647748	+	XM_005695968.1	chr22	50648524	50661648	+	UPSTREAM	775
TCONS_00113203	chr2	125518331	125519624	-	XM_005676998.1	chr2	125519915	125561722	-	DOWNSTREAM	290
TCONS_00212022	chr6	88051461	88052954	+	XM_005681780.1	chr6	88019871	88049646	-	DOWNSTREAM	1814
TCONS_00041067	chr12	19277073	19279538	-	XM_005687605.1	chr12	19206322	19279538	-	OVERLAP	-1
TCONS_00048517	chr13	17941045	17971662	-	XM_005687904.1	chr13	17516097	17986696	+	OVERLAP	-1
TCONS_00147042	chr25	27273935	27277982	+	XM_005698023.1	chr25	27274283	27282778	-	OVERLAP	-1
TCONS_00235788	chr8	11226383	11227534	-	XM_005683565.1	chr8	11234169	11238208	+	DOWNSTREAM	6634
TCONS_00166918	chr29	9001986	9008478	+	XM_005699457.1	chr29	9010372	9019050	-	UPSTREAM	1893
TCONS_00193487	chr4	58965478	58967638	-	XM_005679193.1	chr4	58968232	59004814	+	DOWNSTREAM	593
TCONS_00172336	chr3	8911534	8932278	+	XM_005677232.1	chr3	8908127	8941784	-	OVERLAP	-1
TCONS_00109185	chr2	25954759	25957353	-	XM_005675993.1	chr2	25951788	25957353	-	OVERLAP	-1
TCONS_00099426	chr19	42995246	42996575	-	XM_005693915.1	chr19	43003384	43007000	-	DOWNSTREAM	6808
TCONS_00048517	chr13	17941045	17971662	-	XM_005687909.1	chr13	17492188	17986696	+	OVERLAP	-1
TCONS_00009301	chr1	62826251	62829461	-	XM_005674956.1	chr1	62829567	62849825	+	DOWNSTREAM	105
TCONS_00145646	chr25	2369514	2375506	+	XM_005697452.1	chr25	2378932	2386359	+	UPSTREAM	3425
TCONS_00201991	chr5	109803657	109807325	+	XM_005681234.1	chr5	109762917	109807281	+	OVERLAP	-1
TCONS_00103471	chr2	52811530	52844886	+	XM_005676179.1	chr2	52227382	52936161	-	OVERLAP	-1
TCONS_00258849	chrX	112643558	112644283	-	XM_005701034.1	chrX	112643783	112644247	+	OVERLAP	-1
TCONS_00154119	chr26	22967888	22969035	-	XM_005698435.1	chr26	22973165	22977073	+	DOWNSTREAM	4129
TCONS_00108896	chr2	21670793	21674557	-	XM_005675943.1	chr2	21655602	21695735	+	OVERLAP	-1
TCONS_00150627	chr25	40549729	40551815	-	XM_005698131.1	chr25	40554990	40569077	+	DOWNSTREAM	3174
TCONS_00006694	chr1	18023672	18025465	-	XM_005674759.1	chr1	18025354	18053644	+	OVERLAP	-1
TCONS_00031799	chr11	6073046	6081773	-	XM_005686436.1	chr11	6060634	6078036	+	OVERLAP	-1
TCONS_00084414	chr18	34736111	34747610	+	XM_005692465.1	chr18	34734423	34741606	-	OVERLAP	-1
TCONS_00243387	chr9	73175712	73179139	+	XM_005684911.1	chr9	73175712	73198282	+	OVERLAP	-1
TCONS_00105094	chr2	90534912	90542469	+	XM_005676387.1	chr2	90534912	90583411	+	OVERLAP	-1
TCONS_00091154	chr18	53944305	53964361	-	XM_005692697.1	chr18	53944261	53955128	+	OVERLAP	-1
TCONS_00073994	chr16	52789195	52794838	-	XM_005690890.1	chr16	52760537	52788598	+	UPSTREAM	596
TCONS_00246257	chr9	51430325	51431849	-	XM_005684718.1	chr9	51432085	51461273	+	DOWNSTREAM	235
TCONS_00010728	chr1	85867407	85871649	-	XM_005675284.1	chr1	85852091	85871962	+	OVERLAP	-1
TCONS_00172429	chr3	11173911	11178401	+	XM_005677288.1	chr3	11167534	11171068	-	DOWNSTREAM	2842
TCONS_00235246	chr8	110746692	110747081	+	XM_005684371.1	chr8	110747132	110761793	-	UPSTREAM	50
TCONS_00100462	chr19	54798875	54800630	-	XM_005694441.1	chr19	54802358	54826942	-	DOWNSTREAM	1727
TCONS_00186320	chr4	29560817	29565832	+	XM_005679045.1	chr4	29561787	29615184	+	OVERLAP	-1
TCONS_00100509	chr19	55188386	55190074	-	XM_005694148.1	chr19	55193162	55206909	-	DOWNSTREAM	3087
TCONS_00184402	chr3	108670189	108673812	-	XM_005678819.1	chr3	108617208	108669945	+	UPSTREAM	243
TCONS_00194306	chr4	78469771	78471818	-	XM_005679381.1	chr4	78472485	78474017	+	DOWNSTREAM	666
TCONS_00056877	chr14	11107051	11108786	-	XM_005688887.1	chr14	11115367	11121605	-	DOWNSTREAM	6580
TCONS_00244447	chr9	5717425	5722512	-	XM_005684444.1	chr9	5722970	5737598	+	DOWNSTREAM	457
TCONS_00081266	chr17	62173119	62177696	-	XM_005709526.1	chr17	62183025	62187017	-	DOWNSTREAM	5328
TCONS_00057517	chr14	25594592	25595042	-	XM_005688851.1	chr14	25595202	25617942	-	DOWNSTREAM	159
TCONS_00107636	chr2	135343772	135347276	+	XM_005677069.1	chr2	135328766	135340858	-	DOWNSTREAM	2913
TCONS_00051376	chr13	65559815	65561505	-	XM_005688552.1	chr13	65559801	65568274	+	OVERLAP	-1
TCONS_00147041	chr25	27273915	27275467	+	XM_005697732.1	chr25	27265612	27270957	-	DOWNSTREAM	2957
TCONS_00067392	chr15	78531916	78533212	-	XM_005690340.1	chr15	78539485	78564357	+	DOWNSTREAM	6272
TCONS_00129343	chr22	46804797	46811073	+	XM_005695838.1	chr22	46804792	46810363	+	OVERLAP	-1
TCONS_00171463	chr29	43142616	43144766	-	XM_005700024.1	chr29	43135891	43141722	+	UPSTREAM	893
TCONS_00172330	chr3	8892677	8895368	+	XM_005677229.1	chr3	8882272	8886117	-	DOWNSTREAM	6559
TCONS_00090848	chr18	51221426	51223467	-	XM_005692773.1	chr18	51224003	51238928	+	DOWNSTREAM	535
TCONS_00131307	chr22	16644905	16646637	-	XM_005695623.1	chr22	16632216	16641245	+	UPSTREAM	3659
TCONS_00031034	chr11	99879645	99880538	+	XM_005687311.1	chr11	99831485	99874464	-	DOWNSTREAM	5180
TCONS_00077872	chr17	62115592	62124560	+	XM_005691561.1	chr17	62125015	62169730	-	UPSTREAM	454
TCONS_00219023	chr7	12393341	12395331	+	XM_005682391.1	chr7	12393341	12401225	+	OVERLAP	-1
TCONS_00158910	chr27	36246351	36247807	+	XM_005698907.1	chr27	36225202	36246192	+	DOWNSTREAM	158
TCONS_00114968	chr20	31527188	31530906	+	XM_005694768.1	chr20	31533965	31577119	-	UPSTREAM	3058
TCONS_00131307	chr22	16644905	16646637	-	XM_005695624.1	chr22	16632218	16641253	+	UPSTREAM	3651
TCONS_00041067	chr12	19277073	19279538	-	XM_005687472.1	chr12	19280474	19290846	+	DOWNSTREAM	935
TCONS_00031800	chr11	6077755	6081575	-	XM_005686436.1	chr11	6060634	6078036	+	OVERLAP	-1
TCONS_00224556	chr7	8666886	8668645	-	XM_005682308.1	chr7	8653812	8665623	+	UPSTREAM	1262
TCONS_00147041	chr25	27273915	27275467	+	XM_005698023.1	chr25	27274283	27282778	-	OVERLAP	-1
TCONS_00198002	chr5	42404441	42407720	+	XM_005680184.1	chr5	42406492	42458612	+	OVERLAP	-1
TCONS_00218688	chr7	8893621	8894064	+	XM_005682316.1	chr7	8881580	8885380	-	DOWNSTREAM	8240
TCONS_00074344	chr16	61695857	61697322	-	XM_005690955.1	chr16	61698889	61819609	+	DOWNSTREAM	1566
TCONS_00108089	chr2	7894299	8019477	-	XM_005675871.1	chr2	7823215	8019477	-	OVERLAP	-1
TCONS_00086244	chr18	51492659	51493054	+	XM_005692638.1	chr18	51471045	51485733	-	DOWNSTREAM	6925
TCONS_00124281	chr21	30905665	30908120	-	XM_005695119.1	chr21	30912566	30925971	-	DOWNSTREAM	4445
TCONS_00250952	chrX	52956400	52956847	+	XM_005700483.1	chrX	52957275	52967358	+	UPSTREAM	427
TCONS_00001600	chr1	52052964	52070332	+	XM_005674968.1	chr1	52053325	52169843	+	OVERLAP	-1
TCONS_00218613	chr7	8313555	8320551	+	XM_005682303.1	chr7	8307741	8311939	-	DOWNSTREAM	1615
TCONS_00132575	chr22	42825517	42826347	-	XM_005695789.1	chr22	42832311	42839745	-	DOWNSTREAM	5963
TCONS_00195562	chr4	109949365	109950314	-	XM_005679660.1	chr4	109911149	109942042	+	UPSTREAM	7322
TCONS_00108758	chr2	18991236	18998507	-	XM_005675922.1	chr2	18959588	18991212	+	UPSTREAM	23
TCONS_00144358	chr24	42329458	42330710	-	XM_005697144.1	chr24	42331521	42341238	+	DOWNSTREAM	810
TCONS_00098141	chr19	26083519	26096594	-	XM_005694190.1	chr19	26082012	26094814	+	OVERLAP	-1
TCONS_00123661	chr21	19581294	19582064	-	XM_005694982.1	chr21	19571788	19577878	+	UPSTREAM	3415
TCONS_00086702	chr18	55764523	55765403	+	XM_005692875.1	chr18	55749374	55756163	+	DOWNSTREAM	8359
TCONS_00166385	chr28	33579161	33593449	-	XM_005699280.1	chr28	33510093	33585323	+	OVERLAP	-1
TCONS_00080770	chr17	51275915	51301805	-	XM_005691345.1	chr17	51269400	51301805	-	OVERLAP	-1
TCONS_00248657	chrX	9753574	9945263	+	XM_005700176.1	chrX	9745132	10837032	-	OVERLAP	-1
TCONS_00163630	chr28	29267193	29335482	+	XM_005699245.1	chr28	29023430	30090465	+	OVERLAP	-1
TCONS_00113072	chr2	124090772	124094498	-	XM_005676771.1	chr2	124099325	124148712	-	DOWNSTREAM	4826
TCONS_00219288	chr7	15003027	15015652	+	XM_005682547.1	chr7	14994749	15032040	-	OVERLAP	-1
TCONS_00161076	chr27	35872027	35879121	-	XM_005698891.1	chr27	35880542	35892470	+	DOWNSTREAM	1420
TCONS_00085475	chr18	45373437	45377617	+	XM_005692288.1	chr18	45364690	45372344	-	DOWNSTREAM	1092
TCONS_00171324	chr29	41806903	41807948	-	XM_005699903.1	chr29	41812196	41816311	-	DOWNSTREAM	4247
TCONS_00090324	chr18	45491154	45499358	-	XM_005692514.1	chr18	45500007	45550471	+	DOWNSTREAM	648
TCONS_00231635	chr8	37926771	37941567	+	XM_005683691.1	chr8	37930656	37996704	-	OVERLAP	-1
TCONS_00195142	chr4	99964004	99971112	-	XM_005679522.1	chr4	99971248	100044388	+	DOWNSTREAM	135
TCONS_00069112	chr16	40772760	40773169	+	XM_005690692.1	chr16	40757165	40765796	-	DOWNSTREAM	6963
TCONS_00052631	chr14	11399585	11400284	+	XM_005709540.1	chr14	11396279	11399389	-	DOWNSTREAM	195
TCONS_00101813	chr2	20059248	20060460	+	XM_005709383.1	chr2	20048186	20052983	-	DOWNSTREAM	6264
TCONS_00108758	chr2	18991236	18998507	-	XM_005675921.1	chr2	18959589	18991212	+	UPSTREAM	23
TCONS_00010728	chr1	85867407	85871649	-	XM_005675281.1	chr1	85851906	85871971	+	OVERLAP	-1
TCONS_00093842	chr19	32456118	32457896	+	XM_005694237.1	chr19	32452334	32496535	-	OVERLAP	-1
TCONS_00195562	chr4	109949365	109950314	-	XM_005679659.1	chr4	109911148	109942042	+	UPSTREAM	7322
TCONS_00236519	chr8	28915112	28924511	-	XM_005683662.1	chr8	28919717	29180204	+	OVERLAP	-1
TCONS_00110651	chr2	60857287	60863446	-	XM_005676188.1	chr2	60859211	60907102	+	OVERLAP	-1
TCONS_00044821	chr13	32963812	33044105	+	XM_005688007.1	chr13	32964835	33151213	+	OVERLAP	-1
TCONS_00083887	chr18	24390124	24397981	+	XM_005692086.1	chr18	24368775	24389251	+	DOWNSTREAM	872
TCONS_00231634	chr8	37925950	37941567	+	XM_005683691.1	chr8	37930656	37996704	-	OVERLAP	-1
TCONS_00187729	chr4	53446830	53452374	+	XM_005679176.1	chr4	53452379	53477692	-	UPSTREAM	4
TCONS_00231636	chr8	37926822	37941567	+	XM_005683691.1	chr8	37930656	37996704	-	OVERLAP	-1
TCONS_00150627	chr25	40549729	40551815	-	XM_005698130.1	chr25	40543609	40549841	+	OVERLAP	-1
TCONS_00132575	chr22	42825517	42826347	-	XM_005695790.1	chr22	42831352	42839956	-	DOWNSTREAM	5004
TCONS_00153764	chr26	17243401	17249905	-	XM_005698386.1	chr26	17214835	17241064	+	UPSTREAM	2336
TCONS_00218616	chr7	8315675	8320551	+	XM_005682303.1	chr7	8307741	8311939	-	DOWNSTREAM	3735
TCONS_00156716	chr27	14497453	14499250	+	XM_005698723.1	chr27	14424032	14493082	+	DOWNSTREAM	4370
TCONS_00130051	chr22	53878714	53883056	+	XM_005696051.1	chr22	53872944	53902071	-	OVERLAP	-1
TCONS_00240921	chr9	21223683	21224652	+	XM_005684535.1	chr9	21206323	21222079	-	DOWNSTREAM	1603
TCONS_00036934	chr12	9063043	9064469	+	XM_005687403.1	chr12	9072813	9156774	-	UPSTREAM	8343
TCONS_00059256	chr14	69571280	69600910	-	XM_005689171.1	chr14	69181015	69600910	-	OVERLAP	-1
TCONS_00163012	chr28	21252991	21253316	+	XM_005699093.1	chr28	20756461	21950024	-	OVERLAP	-1
TCONS_00161622	chr27	41095212	41178658	-	XM_005698934.1	chr27	40874912	41178562	-	OVERLAP	-1
TCONS_00145673	chr25	2449168	2451440	+	XM_005697457.1	chr25	2455934	2462894	-	UPSTREAM	4493
TCONS_00113072	chr2	124090772	124094498	-	XM_005676773.1	chr2	124099342	124180536	-	DOWNSTREAM	4843
TCONS_00091520	chr18	58338315	58343804	-	XM_005692969.1	chr18	58322757	58337705	+	UPSTREAM	609
TCONS_00056867	chr14	11090903	11093557	-	XM_005688884.1	chr14	11075093	11083898	-	UPSTREAM	7004
TCONS_00087676	chr18	1202247	1203522	-	XM_005691789.1	chr18	1176089	1197509	+	UPSTREAM	4737
TCONS_00227812	chr7	56889424	56908095	-	XM_005683147.1	chr7	56765950	56898810	+	OVERLAP	-1
TCONS_00208401	chr5	105958201	105959705	-	XM_005681143.1	chr5	105967068	106024713	+	DOWNSTREAM	7362
TCONS_00105639	chr2	105663330	105665423	+	XM_005676534.1	chr2	105672177	105740481	+	UPSTREAM	6753
TCONS_00246721	chr9	62713645	62722832	-	XM_005684846.1	chr9	62557515	62728522	+	OVERLAP	-1
TCONS_00009301	chr1	62826251	62829461	-	XM_005674955.1	chr1	62796734	62824536	+	UPSTREAM	1714
TCONS_00136024	chr23	40427331	40427771	+	XM_005696847.1	chr23	40397061	40420533	+	DOWNSTREAM	6797
TCONS_00051776	chr13	72645497	72647636	-	XM_005688719.1	chr13	72651885	72656622	+	DOWNSTREAM	4248
TCONS_00051376	chr13	65559815	65561505	-	XM_005688553.1	chr13	65559476	65567856	+	OVERLAP	-1
TCONS_00199667	chr5	72441216	72443903	+	XM_005680658.1	chr5	72430629	72441010	-	DOWNSTREAM	205
TCONS_00086317	chr18	52192810	52194813	+	XM_005692796.1	chr18	52198008	52201449	-	UPSTREAM	3194
TCONS_00136927	chr23	6962648	6964375	-	XM_005696210.1	chr23	6950221	6955287	-	UPSTREAM	7360
TCONS_00071335	chr16	2287242	2291051	-	XM_005690397.1	chr16	2295351	2330080	-	DOWNSTREAM	4299
TCONS_00136024	chr23	40427331	40427771	+	XM_005696848.1	chr23	40397054	40420533	+	DOWNSTREAM	6797
TCONS_00132730	chr22	47825980	47834155	-	XM_005696088.1	chr22	47782756	47839409	+	OVERLAP	-1
TCONS_00145673	chr25	2449168	2451440	+	XM_005697411.1	chr25	2443388	2444656	-	DOWNSTREAM	4511
TCONS_00093274	chr19	25367409	25368471	+	XM_005693434.1	chr19	25370483	25375433	-	UPSTREAM	2011
TCONS_00194651	chr4	91210767	91211988	-	XM_005679467.1	chr4	91161071	91204789	-	UPSTREAM	5977
TCONS_00179992	chr3	19279278	19286497	-	XM_005677705.1	chr3	19288051	19288815	+	DOWNSTREAM	1553
TCONS_00077864	chr17	61921966	61930134	+	XM_005691559.1	chr17	61929302	61954104	-	OVERLAP	-1
TCONS_00218077	chr7	2403577	2405198	+	XM_005682154.1	chr7	2160394	2399911	-	DOWNSTREAM	3665
TCONS_00147468	chr25	35715308	35720179	+	XM_005697822.1	chr25	35708545	35713870	-	DOWNSTREAM	1437
TCONS_00086952	chr18	58198495	58199465	+	XM_005692950.1	chr18	58187142	58189903	+	DOWNSTREAM	8591
TCONS_00198642	chr5	54308093	54311719	+	XM_005680274.1	chr5	54299257	54306181	-	DOWNSTREAM	1911
TCONS_00093276	chr19	25368550	25369220	+	XM_005694180.1	chr19	25375911	25384389	+	UPSTREAM	6690
TCONS_00163444	chr28	27087115	27089327	+	XM_005699196.1	chr28	27076856	27081871	-	DOWNSTREAM	5243
TCONS_00132798	chr22	48436580	48439100	-	XM_005695885.1	chr22	48432006	48435957	-	UPSTREAM	622
TCONS_00093274	chr19	25367409	25368471	+	XM_005694180.1	chr19	25375911	25384389	+	UPSTREAM	7439
TCONS_00125862	chr21	64184797	64185708	-	XM_005695460.1	chr21	64101606	64177696	+	UPSTREAM	7100
TCONS_00179992	chr3	19279278	19286497	-	XM_005677704.1	chr3	19288811	19289261	-	DOWNSTREAM	2313
TCONS_00201626	chr5	106923831	106928379	+	XM_005681212.1	chr5	106929182	106994822	-	UPSTREAM	802
TCONS_00147373	chr25	34381357	34386686	+	XM_005698056.1	chr25	34387822	34399989	-	UPSTREAM	1135
TCONS_00219408	chr7	16111410	16113814	+	XM_005682647.1	chr7	16114146	16123589	+	UPSTREAM	331
TCONS_00105639	chr2	105663330	105665423	+	XM_005676535.1	chr2	105672184	105674984	+	UPSTREAM	6760
TCONS_00252018	chrX	79236054	79239894	+	XM_005700741.1	chrX	79240374	79253772	+	UPSTREAM	479
TCONS_00026345	chr11	12899660	12900536	+	XM_005686463.1	chr11	12745756	12976952	-	OVERLAP	-1
TCONS_00159594	chr27	1132710	1134988	-	XM_005698692.1	chr27	1141513	1148410	+	DOWNSTREAM	6524
TCONS_00099532	chr19	43880010	43882201	-	XM_005693946.1	chr19	43882379	43914411	+	DOWNSTREAM	177
TCONS_00139810	chr23	48198028	48198483	-	XM_005696934.1	chr23	48199382	48385434	+	DOWNSTREAM	898
TCONS_00164193	chr28	40287543	40289401	+	XM_005699338.1	chr28	40249880	40280023	+	DOWNSTREAM	7519
TCONS_00161621	chr27	41072576	41178569	-	XM_005698934.1	chr27	40874912	41178562	-	OVERLAP	-1
TCONS_00214525	chr6	28537307	28565820	-	XM_005681422.1	chr6	28542251	28614645	+	OVERLAP	-1
TCONS_00167729	chr29	20964476	20968947	+	XM_005699511.1	chr29	20973999	21112394	-	UPSTREAM	5051
TCONS_00135501	chr23	28025166	28039936	+	XM_005696721.1	chr23	28029539	28036963	-	OVERLAP	-1
TCONS_00213377	chr6	113912196	113914263	+	XM_005682015.1	chr6	113914216	113917468	-	OVERLAP	-1
TCONS_00108758	chr2	18991236	18998507	-	XM_005675923.1	chr2	18959581	18991212	+	UPSTREAM	23
TCONS_00122747	chr21	66665870	66667082	+	XM_005695478.1	chr21	66671467	66680221	+	UPSTREAM	4384
TCONS_00156716	chr27	14497453	14499250	+	XM_005698722.1	chr27	14424029	14493057	+	DOWNSTREAM	4395
TCONS_00044820	chr13	32963460	33067701	+	XM_005688007.1	chr13	32964835	33151213	+	OVERLAP	-1
TCONS_00219405	chr7	16072137	16073914	+	XM_005682559.1	chr7	16075056	16099421	-	UPSTREAM	1141
TCONS_00163445	chr28	27087127	27089327	+	XM_005699196.1	chr28	27076856	27081871	-	DOWNSTREAM	5255
TCONS_00166392	chr28	33590039	33593454	-	XM_005699280.1	chr28	33510093	33585323	+	UPSTREAM	4715
TCONS_00218737	chr7	9536827	9537482	+	XM_005682269.1	chr7	9522531	9531582	+	DOWNSTREAM	5244
TCONS_00198641	chr5	54308060	54311719	+	XM_005680274.1	chr5	54299257	54306181	-	DOWNSTREAM	1878
TCONS_00198642	chr5	54308093	54311719	+	XM_005680279.1	chr5	54316235	54319810	-	UPSTREAM	4515
TCONS_00093275	chr19	25367596	25368471	+	XM_005694180.1	chr19	25375911	25384389	+	UPSTREAM	7439
TCONS_00198641	chr5	54308060	54311719	+	XM_005680279.1	chr5	54316235	54319810	-	UPSTREAM	4515
TCONS_00218737	chr7	9536827	9537482	+	XM_005682270.1	chr7	9522532	9531576	+	DOWNSTREAM	5250
TCONS_00195540	chr4	109830976	109834186	-	XM_005679658.1	chr4	109823810	109828188	-	UPSTREAM	2787
TCONS_00036934	chr12	9063043	9064469	+	XM_005687408.1	chr12	9022001	9062897	-	DOWNSTREAM	145
TCONS_00161623	chr27	41128001	41178564	-	XM_005698934.1	chr27	40874912	41178562	-	OVERLAP	-1
TCONS_00166380	chr28	33504086	33507725	-	XM_005699280.1	chr28	33510093	33585323	+	DOWNSTREAM	2367
TCONS_00147928	chr25	40512181	40512630	+	XM_005698128.1	chr25	40521816	40533864	+	UPSTREAM	9185
TCONS_00056975	chr14	11869930	11871918	-	XM_005709369.1	chr14	11858642	11865687	-	UPSTREAM	4242
TCONS_00171324	chr29	41806903	41807948	-	XM_005699902.1	chr29	41807894	41812143	+	OVERLAP	-1
TCONS_00136024	chr23	40427331	40427771	+	XM_005696846.1	chr23	40397060	40420533	+	DOWNSTREAM	6797
TCONS_00172330	chr3	8892677	8895368	+	XM_005677230.1	chr3	8895383	8904755	-	UPSTREAM	14
TCONS_00093275	chr19	25367596	25368471	+	XM_005693434.1	chr19	25370483	25375433	-	UPSTREAM	2011
TCONS_00056971	chr14	11865896	11871919	-	XM_005709369.1	chr14	11858642	11865687	-	UPSTREAM	208
TCONS_00062645	chr15	49906517	49908737	+	XM_005689960.1	chr15	49854997	49905252	+	DOWNSTREAM	1264
TCONS_00125859	chr21	64156897	64177122	-	XM_005695460.1	chr21	64101606	64177696	+	OVERLAP	-1
TCONS_00020248	chr10	1600135	1601286	-	XM_005685036.1	chr10	1422466	1598698	+	UPSTREAM	1436
TCONS_00201233	chr5	101131885	101133852	+	XM_005681068.1	chr5	101122489	101147031	-	OVERLAP	-1
TCONS_00212023	chr6	88051483	88057939	+	XM_005681779.1	chr6	88019149	88049646	-	DOWNSTREAM	1836
TCONS_00087674	chr18	1200073	1203522	-	XM_005691789.1	chr18	1176089	1197509	+	UPSTREAM	2563
TCONS_00024435	chr10	73269661	73276528	-	XM_005686108.1	chr10	73277644	73301010	-	DOWNSTREAM	1115
TCONS_00108758	chr2	18991236	18998507	-	XM_005675924.1	chr2	18959511	18991212	+	UPSTREAM	23
TCONS_00105754	chr2	106585755	106586665	+	XM_005676581.1	chr2	106590014	106591972	-	UPSTREAM	3348
TCONS_00093539	chr19	27211580	27213283	+	XM_005693558.1	chr19	27205784	27211106	-	DOWNSTREAM	473
TCONS_00090324	chr18	45491154	45499358	-	XM_005692513.1	chr18	45485507	45499319	-	OVERLAP	-1
TCONS_00132358	chr22	37436846	37466353	-	XM_005696079.1	chr22	37445675	37485457	+	OVERLAP	-1
TCONS_00212023	chr6	88051483	88057939	+	XM_005681780.1	chr6	88019871	88049646	-	DOWNSTREAM	1836
TCONS_00047453	chr13	75478810	75480362	+	XM_005688644.1	chr13	75452260	75476460	-	DOWNSTREAM	2349
TCONS_00095897	chr19	54049131	54050885	+	XM_005694422.1	chr19	54056289	54070783	+	UPSTREAM	5403
TCONS_00105751	chr2	106585729	106586665	+	XM_005676581.1	chr2	106590014	106591972	-	UPSTREAM	3348
TCONS_00105639	chr2	105663330	105665423	+	XM_005676532.1	chr2	105638789	105657922	+	DOWNSTREAM	5407
TCONS_00146046	chr25	7581750	7582890	+	XM_005697946.1	chr25	7581750	7663737	+	OVERLAP	-1
TCONS_00092587	chr19	12847913	12852238	+	XM_005693198.1	chr19	12741016	12852034	+	OVERLAP	-1
TCONS_00094115	chr19	35194483	35199876	+	XM_005693661.1	chr19	35182628	35192544	+	DOWNSTREAM	1938
TCONS_00056980	chr14	11939816	11941587	-	XM_005688919.1	chr14	11873612	11934194	+	UPSTREAM	5621
TCONS_00094144	chr19	35630679	35638615	+	XM_005693675.1	chr19	35637807	35646725	-	OVERLAP	-1
TCONS_00169340	chr29	48312901	48314892	+	XM_005700085.1	chr29	48315255	48328018	-	UPSTREAM	362
TCONS_00171324	chr29	41806903	41807948	-	XM_005699904.1	chr29	41812184	41816311	-	DOWNSTREAM	4235
TCONS_00093274	chr19	25367409	25368471	+	XM_005693436.1	chr19	25370493	25374995	-	UPSTREAM	2021
TCONS_00047452	chr13	75478795	75481762	+	XM_005688644.1	chr13	75452260	75476460	-	DOWNSTREAM	2334
TCONS_00099124	chr19	39281927	39290476	-	XM_005693757.1	chr19	39274493	39283292	+	OVERLAP	-1
TCONS_00005295	chr1	146735344	146751089	+	XM_005675789.1	chr1	146535410	146745716	-	OVERLAP	-1
TCONS_00100086	chr19	50188345	50189684	-	XM_005694067.1	chr19	50190456	50192812	+	DOWNSTREAM	771
TCONS_00160333	chr27	18408968	18412911	-	XM_005698770.1	chr27	18350212	18414977	+	OVERLAP	-1
TCONS_00113041	chr2	123990338	123992384	-	XM_005676765.1	chr2	123992700	124018629	+	DOWNSTREAM	315
TCONS_00117567	chr20	13874475	13879618	-	XM_005694634.1	chr20	13879789	13912485	+	DOWNSTREAM	170
TCONS_00143972	chr24	37009166	37010319	-	XM_005697067.1	chr24	36980271	37007853	-	UPSTREAM	1312
TCONS_00094135	chr19	35481492	35482181	+	XM_005694264.1	chr19	35466754	35475076	-	DOWNSTREAM	6415
TCONS_00225169	chr7	14492791	14497479	-	XM_005682498.1	chr7	14488762	14496202	+	OVERLAP	-1
TCONS_00149724	chr25	32649821	32651223	-	XM_005698034.1	chr25	32591889	32645444	+	UPSTREAM	4376
TCONS_00046416	chr13	59267329	59273627	+	XM_005688364.1	chr13	59274624	59289247	+	UPSTREAM	996
TCONS_00093275	chr19	25367596	25368471	+	XM_005693436.1	chr19	25370493	25374995	-	UPSTREAM	2021
TCONS_00252019	chrX	79236833	79239894	+	XM_005700741.1	chrX	79240374	79253772	+	UPSTREAM	479
TCONS_00198641	chr5	54308060	54311719	+	XM_005680278.1	chr5	54308702	54314037	-	OVERLAP	-1
TCONS_00175153	chr3	56279092	56285621	+	XM_005678164.1	chr3	56261713	56278284	-	DOWNSTREAM	807
TCONS_00098184	chr19	26333631	26334537	-	XM_005694200.1	chr19	26332177	26333395	-	UPSTREAM	235
TCONS_00246046	chr9	47355695	47358739	-	XM_005684681.1	chr9	47358565	47360654	+	OVERLAP	-1
TCONS_00165793	chr28	22819223	22820592	-	XM_005699121.1	chr28	22820531	22864797	+	OVERLAP	-1
TCONS_00169340	chr29	48312901	48314892	+	XM_005700086.1	chr29	48315246	48328018	-	UPSTREAM	353
TCONS_00081026	chr17	54878908	54888190	-	XM_005691533.1	chr17	54875564	54917605	+	OVERLAP	-1
TCONS_00198642	chr5	54308093	54311719	+	XM_005680278.1	chr5	54308702	54314037	-	OVERLAP	-1
TCONS_00114564	chr20	18111700	18116233	+	XM_005694669.1	chr20	18120712	18293482	-	UPSTREAM	4478
TCONS_00045101	chr13	37145147	37147184	+	XM_005688112.1	chr13	37154846	37228950	+	UPSTREAM	7661
TCONS_00169182	chr29	47185626	47186391	+	XM_005700068.1	chr29	47178411	47185542	-	DOWNSTREAM	83
TCONS_00132798	chr22	48436580	48439100	-	XM_005695884.1	chr22	48417092	48430079	+	UPSTREAM	6500
TCONS_00047454	chr13	75478849	75481762	+	XM_005688644.1	chr13	75452260	75476460	-	DOWNSTREAM	2388
TCONS_00209585	chr6	13427639	13438470	+	XM_005681306.1	chr6	13372073	13453337	-	OVERLAP	-1
TCONS_00166917	chr29	9001985	9008478	+	XM_005699457.1	chr29	9010372	9019050	-	UPSTREAM	1893
TCONS_00093539	chr19	27211580	27213283	+	XM_005693557.1	chr19	27200299	27205086	-	DOWNSTREAM	6493
TCONS_00093276	chr19	25368550	25369220	+	XM_005693436.1	chr19	25370493	25374995	-	UPSTREAM	1272
TCONS_00136083	chr23	42592121	42593945	+	XM_005696858.1	chr23	42585250	42591956	-	DOWNSTREAM	164
TCONS_00135272	chr23	25979469	25985931	+	XM_005696571.1	chr23	25969072	25977958	+	DOWNSTREAM	1510
TCONS_00100462	chr19	54798875	54800630	-	XM_005694138.1	chr19	54766289	54796811	+	UPSTREAM	2063
TCONS_00144963	chr24	56842591	56846158	-	XM_005697289.1	chr24	56824609	56839082	-	UPSTREAM	3508
TCONS_00209586	chr6	13435142	13438470	+	XM_005681306.1	chr6	13372073	13453337	-	OVERLAP	-1
TCONS_00218411	chr7	5325385	5326500	+	XM_005682121.1	chr7	5333780	5350586	+	UPSTREAM	7279
TCONS_00160333	chr27	18408968	18412911	-	XM_005698771.1	chr27	18418746	18499928	-	DOWNSTREAM	5834
TCONS_00160333	chr27	18408968	18412911	-	XM_005698769.1	chr27	18326644	18416266	+	OVERLAP	-1
TCONS_00135617	chr23	30435023	30448365	+	XM_005696784.1	chr23	30438237	30463118	-	OVERLAP	-1
TCONS_00169340	chr29	48312901	48314892	+	XM_005700111.1	chr29	48291812	48314583	-	OVERLAP	-1
TCONS_00172327	chr3	8892626	8895368	+	XM_005677230.1	chr3	8895383	8904755	-	UPSTREAM	14
TCONS_00160333	chr27	18408968	18412911	-	XM_005698767.1	chr27	18289159	18416266	+	OVERLAP	-1
TCONS_00100428	chr19	54577079	54580544	-	XM_005694126.1	chr19	54574716	54579164	+	OVERLAP	-1
TCONS_00191221	chr4	9558037	9579548	-	XM_005678936.1	chr4	9567945	9605269	+	OVERLAP	-1
TCONS_00113272	chr2	126017562	126018807	-	XM_005676818.1	chr2	126020094	126063029	-	DOWNSTREAM	1286
TCONS_00045101	chr13	37145147	37147184	+	XM_005688078.1	chr13	37109902	37144055	+	DOWNSTREAM	1091
TCONS_00135386	chr23	26550679	26552549	+	XM_005696623.1	chr23	26543854	26550203	-	DOWNSTREAM	475
TCONS_00070754	chr16	71182913	71185375	+	XM_005691037.1	chr16	71161891	71185190	-	OVERLAP	-1
TCONS_00135385	chr23	26550577	26552549	+	XM_005696623.1	chr23	26543854	26550203	-	DOWNSTREAM	373
TCONS_00070754	chr16	71182913	71185375	+	XM_005691038.1	chr16	71162007	71185190	-	OVERLAP	-1
TCONS_00235146	chr8	108690257	108692215	+	XM_005684413.1	chr8	108693229	108723254	+	UPSTREAM	1013
TCONS_00120340	chr21	20974784	20978101	+	XM_005695011.1	chr21	20979595	21002099	-	UPSTREAM	1493
TCONS_00100426	chr19	54574789	54580517	-	XM_005694126.1	chr19	54574716	54579164	+	OVERLAP	-1
TCONS_00113893	chr2	134809566	134811099	-	XM_005677063.1	chr2	134764131	134802835	+	UPSTREAM	6730
