# Supplementary material for: Genome-wide identification and characterization of long non-coding RNAs in developmental skeletal muscle of fetal goat
Source: BMC Genomics. 2016 Aug 22;17(1):666. doi: 10.1186/s12864-016-3009-3 (PMC4994410; doi:10.1186/s12864-016-3009-3)
Supplement: Additional file 7: Table S5. — Functional enrichment analysis of protein-coding genes targeted by cis-acting lncRNAs. (XLSX 47 kb) [file 12864_2016_3009_MOESM7_ESM.xlsx]

## Sheet: cis_GO analysis
Term_type	GO_accession	Description	Count	Corrected P-Value	Genes
GOTERM_MF_FAT	GO:0046914	transition metal ion binding	101	0.0352746	FHIT, ILKAP, LMO2, DZIP3, PNKD, ZXDC, RNF217, ENPEP, ZNF829, ZNF304, PLOD2, RARA, RNF149, ANKZF1, ZNF45, RNF220, ROCK2, RNF222, UHRF2, ZNF783, ACAP1, MIB2, PDE5A, ZZZ3, SLU7, RNF20, ZNF438, ZC3H3, FGD2, ZFAND3, ASAP3, TRIM65, RNF165, LHX5, RNF167, TRAF7, VEZF1, CPA5, TRIM63, MARCH10, CSRP2, FOXP3, RIMKLB, ZNF212, LASP1, PRICKLE2, ZFHX2, ZNF219, KLF4, ATP7B, PPARA, AEBP1, PXDN, ZMAT4, RNPEPL1, ANP…
GOTERM_MF_FAT	GO:0000166	nucleotide binding	97	0.0318737	SEPT3, ENOX2, SEPT1, NARS, CPEB3, RBM15B, PGD, GTPBP10, DSTYK, CRCP, RAB1B, CCT2, CSNK2A2, RBM4B, NARS2, AAK1, RBMS3, PRKACA, TLK2, RAB26, SAR1A, CHUK, RBM12, PABPN1, ARL1, YARS, ROCK2, MYLK4, AARS, RBM45, OLA1, MYLK2, DARS2, UBE2H, GEM, CDK5, UBE2N, TRNAU1AP, ATP2C2, RFC4, MAP3K15, SQLE, PDE5A, RAB5A, TUBA4A, MAPK8, RUVBL1, RBM39, UBE2S, SEPT9, TUFM, STK16, ME2, GNE, KIF9, EPHB2, RAB42, HNRNPA3,…
GOTERM_MF_FAT	GO:0008270	zinc ion binding	90	0.00398441	PPARA, AEBP1, LMO2, DZIP3, ZMAT4, PNKD, RNPEPL1, ZXDC, RNF217, ANPEP, ENPEP, ZNF829, ZBTB37, RBM4B, ZNF304, TP53I3, TRIM9, ZCCHC9, RARA, MICAL1, RNF149, ANKZF1, NR2F2, SEC24D, NR2F1, ZNF281, ZNF45, RNF220, ROCK2, TOPORS, RNF222, UHRF2, ZNF783, MIB2, ACAP1, PDE5A, ZFAND2B, ZZZ3, SLU7, ZSCAN16, ZNF438, ZNF740, RNF20, SEC23B, FGD2, ZC3H3, ZFAND3, ADAMTS13, ETHE1, ABLIM3, TIMM10, ASAP3, MYCBP2, DPF1,…
GOTERM_BP_FAT	GO:0051252	regulation of RNA metabolic process	57	0.0274494	KCNH1, PPARA, ELF1, RBM15B, NFKB1, MED22, NFATC2IP, HOXC6, MAX, SPIB, RARA, NR2F2, ALX3, PITX1, NR2F1, SATB1, BCL10, ZNF45, ROCK2, HES6, HMGA1, MED19, HOXC11, ZNF783, MED17, MED18, ZSCAN16, NFE2L2, PRNP, RNF20, IRX3, ABLIM3, NFIX, ZNF655, MEIS1, STAT6, FOXH1, NR1D1, TCEA3, TEAD4, LHX5, ZNF470, DBX1, BCKDHA, TRIM27, SMAD1, FOXP3, HOXB3, HOXB4, HOXB2, ZNF212, HOXB8, ID1, RBAK, ZFHX2, KLF4, NFIB
GOTERM_BP_FAT	GO:0006355	regulation of transcription, DNA-dependent	56	0.0288213	KCNH1, PPARA, ELF1, NFKB1, MED22, NFATC2IP, HOXC6, MAX, SPIB, RARA, NR2F2, ALX3, PITX1, NR2F1, SATB1, BCL10, ZNF45, ROCK2, HES6, HMGA1, MED19, HOXC11, ZNF783, MED17, MED18, ZSCAN16, NFE2L2, PRNP, RNF20, IRX3, ABLIM3, NFIX, ZNF655, MEIS1, STAT6, FOXH1, NR1D1, TCEA3, TEAD4, LHX5, ZNF470, DBX1, BCKDHA, TRIM27, SMAD1, FOXP3, HOXB3, HOXB4, HOXB2, ZNF212, HOXB8, ID1, RBAK, ZFHX2, KLF4, NFIB
GOTERM_MF_FAT	GO:0030528	transcription regulator activity	52	0.00548034	PPARA, ELF1, NFKB1, MED22, CITED1, HOXC6, MAX, SMARCD3, SPIB, RARA, NR2F2, ALX3, PITX1, NR2F1, TWIST1, SATB1, BCL10, ROCK2, HES6, HMGA1, MED19, HOXC11, TAF12, MED17, MED18, VGLL2, ZSCAN16, NFE2L2, RNF20, SUPT3H, IRX3, NFIX, MEIS1, STAT6, FOXH1, TCEA3, NR1D1, TEAD4, LHX5, DBX1, SMAD1, FOXP3, HOXB3, HOXB4, HOXB2, YAF2, ID1, HOXB8, SETD8, ZFHX2, KLF4, NFIB
GOTERM_MF_FAT	GO:0003700	transcription factor activity	37	0.00385525	IRX3, PPARA, ELF1, NFKB1, NFIX, MEIS1, FOXH1, STAT6, HOXC6, MAX, NR1D1, TEAD4, LHX5, SPIB, RARA, NR2F2, ALX3, PITX1, DBX1, NR2F1, SATB1, ROCK2, SMAD1, HES6, FOXP3, HMGA1, HOXB3, HOXB4, HOXB2, HOXC11, TAF12, HOXB8, ZSCAN16, NFE2L2, ZFHX2, KLF4, NFIB
GOTERM_CC_FAT	GO:0031090	organelle membrane	35	0.0372456	TUFM, DERL2, CLTA, NDUFB6, TIMM10, BET1, BNIP3, VPS33B, SLC25A21, NDUFS5, ST3GAL3, TOMM7, ST3GAL4, DHCR7, PEMT, VMA21, PEX12, ATP5I, NDUFS3, SEC24D, DNAJC19, SLC25A41, HERPUD1, MSTO1, TRIM27, CHST1, SDHB, SLC25A11, CHST6, SPCS3, RHOT2, SPNS1, SEC23B, COPE, VPS25
GOTERM_BP_FAT	GO:0015031	protein transport	30	0.0341092	SDAD1, DERL2, CLTA, NAPG, SNX8, LMF1, TIMM10, RAB1B, VPS33B, RAB42, SEC16B, TOMM7, DDX19A, SNX24, RAB26, TNPO2, SEC24D, SAR1A, DNAJC19, RAMP2, RAB8A, PICK1, CDK5, TRAF3IP2, PTTG1IP, RAB5A, COL1A1, SEC23B, COPE, VPS25
GOTERM_BP_FAT	GO:0045184	establishment of protein localization	30	0.0350241	SDAD1, DERL2, CLTA, NAPG, SNX8, LMF1, TIMM10, RAB1B, VPS33B, RAB42, SEC16B, TOMM7, DDX19A, SNX24, RAB26, TNPO2, SEC24D, SAR1A, DNAJC19, RAMP2, RAB8A, PICK1, CDK5, TRAF3IP2, PTTG1IP, RAB5A, COL1A1, SEC23B, COPE, VPS25
GOTERM_CC_FAT	GO:0044429	mitochondrial part	27	0.0278971	TUFM, MRPS16, NDUFB6, ETHE1, NFS1, TIMM10, BNIP3, SLC25A21, NDUFS5, TOMM7, PDHA1, ATP5I, NDUFS3, DNAJC19, SLC25A41, BCKDHA, MSTO1, DARS2, SLC25A11, SDHB, SLC25A14, ALDH2, RHOT2, MRPL47, TFB1M, SPNS1, DAP3
GOTERM_MF_FAT	GO:0043565	sequence-specific DNA binding	26	0.0153503	SATB1, PPARA, IRX3, ELF1, FOXP3, MEIS1, STAT6, HOXB3, HOXC6, FOXH1, HOXB4, HOXB2, HOXC11, NR1D1, HOXB8, LHX5, SPIB, RARA, NFE2L2, ZFHX2, NR2F2, ALX3, PITX1, KLF4, DBX1, NR2F1
GOTERM_BP_FAT	GO:0006357	regulation of transcription from RNA polymerase II promoter	22	0.0133997	PPARA, SATB1, ELF1, ABLIM3, TRIM27, NFKB1, MED22, HES6, SMAD1, FOXP3, STAT6, MED19, FOXH1, TCEA3, ID1, MED17, MED18, RARA, NR2F2, KLF4, NR2F1, NFIB
GOTERM_BP_FAT	GO:0045935	positive regulation of nucleobase, nucleoside, nucleotide and nucleic acid metabolic process	20	0.0227757	BCKDHA, PPARA, BCL10, ELF1, ABLIM3, NFKB1, SMAD1, FOXP3, HMGA1, STAT6, UBE2N, FOXH1, SMARCD3, YAF2, MED17, RARA, NFE2L2, RNF20, KLF4, NFIB
GOTERM_BP_FAT	GO:0051173	positive regulation of nitrogen compound metabolic process	20	0.0299206	BCKDHA, PPARA, BCL10, ELF1, ABLIM3, NFKB1, SMAD1, FOXP3, HMGA1, STAT6, UBE2N, FOXH1, SMARCD3, YAF2, MED17, RARA, NFE2L2, RNF20, KLF4, NFIB
GOTERM_BP_FAT	GO:0010557	positive regulation of macromolecule biosynthetic process	20	0.0428437	BCKDHA, PPARA, BCL10, ELF1, ABLIM3, NFKB1, SMAD1, FOXP3, HMGA1, STAT6, FOXH1, SMARCD3, YAF2, MED17, RARA, NFE2L2, RNF20, KLF4, CD28, NFIB
GOTERM_MF_FAT	GO:0060589	nucleoside-triphosphatase regulator activity	19	0.0233119	ALS2, FGD2, ARHGEF3, ARHGDIG, TBC1D10C, TBC1D10B, RALBP1, TBC1D9, ASAP3, ARHGAP15, DOCK6, IQGAP1, MCF2L2, RASAL2, ACAP1, PLN, ARHGAP1, TBC1D7, EVI5L
GOTERM_BP_FAT	GO:0045941	positive regulation of transcription	19	0.0156713	BCKDHA, PPARA, BCL10, ELF1, ABLIM3, NFKB1, SMAD1, FOXP3, HMGA1, STAT6, FOXH1, SMARCD3, YAF2, MED17, RARA, NFE2L2, RNF20, KLF4, NFIB
GOTERM_BP_FAT	GO:0010628	positive regulation of gene expression	19	0.0241913	BCKDHA, PPARA, BCL10, ELF1, ABLIM3, NFKB1, SMAD1, FOXP3, HMGA1, STAT6, FOXH1, SMARCD3, YAF2, MED17, RARA, NFE2L2, RNF20, KLF4, NFIB
GOTERM_MF_FAT	GO:0030695	GTPase regulator activity	18	0.03308	ALS2, FGD2, ARHGEF3, ARHGDIG, TBC1D10C, TBC1D10B, RALBP1, TBC1D9, ASAP3, ARHGAP15, DOCK6, IQGAP1, MCF2L2, RASAL2, ACAP1, ARHGAP1, TBC1D7, EVI5L
GOTERM_BP_FAT	GO:0070271	protein complex biogenesis	16	0.0387979	BCL10, MSTO1, TRIM27, SMAD1, CDK5, MIS12, TAF12, GSN, MED17, TUBD1, VMA21, TUBA4A, TNPO2, PRNP, CACNA1A, APC
GOTERM_BP_FAT	GO:0006461	protein complex assembly	16	0.0387979	BCL10, MSTO1, TRIM27, SMAD1, CDK5, MIS12, TAF12, GSN, MED17, TUBD1, VMA21, TUBA4A, TNPO2, PRNP, CACNA1A, APC
GOTERM_MF_FAT	GO:0005083	small GTPase regulator activity	15	0.0140102	ALS2, FGD2, ARHGEF3, ARHGDIG, TBC1D10C, TBC1D10B, TBC1D9, RALBP1, ASAP3, IQGAP1, MCF2L2, ACAP1, ARHGAP1, TBC1D7, EVI5L
GOTERM_BP_FAT	GO:0006163	purine nucleotide metabolic process	15	0.00716518	ATP6V0E1, ATP1B4, OLA1, AK5, ATP11C, CACNB4, ATP13A2, THTPA, ATP2C2, ATP2A1, PDE5A, ENTPD1, ATP6V0D1, ATP5I, ATP7B
GOTERM_MF_FAT	GO:0008047	enzyme activator activity	14	0.0134698	RASAL2, ARHGDIG, BCL10, TBC1D10C, TBC1D10B, RALBP1, TBC1D9, ACAP1, ARHGAP1, TBC1D7, EVI5L, ASAP3, ARHGAP15, IQGAP1
GOTERM_MF_FAT	GO:0005096	GTPase activator activity	13	0.00235318	RASAL2, ARHGDIG, TBC1D10C, TBC1D10B, RALBP1, TBC1D9, ACAP1, ARHGAP1, TBC1D7, EVI5L, ASAP3, ARHGAP15, IQGAP1
GOTERM_BP_FAT	GO:0001568	blood vessel development	13	0.0158721	LAMA4, DHCR7, WASF2, AAMP, COL1A2, ZC3H12A, ANPEP, COL1A1, ENPEP, NR2F2, FGF1, VEZF1, ANXA2
GOTERM_BP_FAT	GO:0001944	vasculature development	13	0.019025	LAMA4, DHCR7, WASF2, AAMP, COL1A2, ZC3H12A, ANPEP, COL1A1, ENPEP, NR2F2, FGF1, VEZF1, ANXA2
GOTERM_BP_FAT	GO:0046034	ATP metabolic process	12	0.00460484	ATP2C2, ATP6V0E1, ATP1B4, ATP2A1, OLA1, AK5, ATP11C, ATP5I, ATP6V0D1, ENTPD1, ATP13A2, ATP7B
GOTERM_BP_FAT	GO:0009205	purine ribonucleoside triphosphate metabolic process	12	0.00954489	ATP2C2, ATP6V0E1, ATP1B4, ATP2A1, OLA1, AK5, ATP11C, ATP5I, ATP6V0D1, ENTPD1, ATP13A2, ATP7B
GOTERM_BP_FAT	GO:0009199	ribonucleoside triphosphate metabolic process	12	0.00954489	ATP2C2, ATP6V0E1, ATP1B4, ATP2A1, OLA1, AK5, ATP11C, ATP5I, ATP6V0D1, ENTPD1, ATP13A2, ATP7B
GOTERM_BP_FAT	GO:0009144	purine nucleoside triphosphate metabolic process	12	0.0102798	ATP2C2, ATP6V0E1, ATP1B4, ATP2A1, OLA1, AK5, ATP11C, ATP5I, ATP6V0D1, ENTPD1, ATP13A2, ATP7B
GOTERM_BP_FAT	GO:0009141	nucleoside triphosphate metabolic process	12	0.0190001	ATP2C2, ATP6V0E1, ATP1B4, ATP2A1, OLA1, AK5, ATP11C, ATP5I, ATP6V0D1, ENTPD1, ATP13A2, ATP7B
GOTERM_BP_FAT	GO:0009150	purine ribonucleotide metabolic process	12	0.0272833	ATP2C2, ATP6V0E1, ATP1B4, ATP2A1, OLA1, AK5, ATP11C, ATP5I, ATP6V0D1, ENTPD1, ATP13A2, ATP7B
GOTERM_BP_FAT	GO:0009259	ribonucleotide metabolic process	12	0.0359575	ATP2C2, ATP6V0E1, ATP1B4, ATP2A1, OLA1, AK5, ATP11C, ATP5I, ATP6V0D1, ENTPD1, ATP13A2, ATP7B
GOTERM_MF_FAT	GO:0016881	acid-amino acid ligase activity	12	0.0348404	UBE2N, UBE2D2, TTLL9, MIB2, UBE2L6, UBE2H, TRAF7, TRIM63, HERC1, RNF20, UBE2S, UBE2E2
GOTERM_CC_FAT	GO:0005759	mitochondrial matrix	11	0.0343544	BCKDHA, TUFM, MRPS16, ETHE1, NFS1, ALDH2, MRPL47, PDHA1, DARS2, TFB1M, DAP3
GOTERM_CC_FAT	GO:0031980	mitochondrial lumen	11	0.0343544	BCKDHA, TUFM, MRPS16, ETHE1, NFS1, ALDH2, MRPL47, PDHA1, DARS2, TFB1M, DAP3
GOTERM_BP_FAT	GO:0022613	ribonucleoprotein complex biogenesis	11	0.0102812	SDAD1, NOP2, GAR1, SURF6, RPLP0, GTPBP10, SLU7, WDR12, TFB1M, FTSJ2, SMN1
GOTERM_MF_FAT	GO:0043492	ATPase activity, coupled to movement of substances	10	0.041673	ATP2C2, RALBP1, ATP1B4, ATP2A1, ABCC3, ATP11C, ATP6V0D1, ASNA1, ATP13A2, ATP7B
GOTERM_BP_FAT	GO:0043623	cellular protein complex assembly	10	0.0271997	MSTO1, GSN, VMA21, TUBD1, TUBA4A, SMAD1, TNPO2, CDK5, MIS12, CACNA1A
GOTERM_BP_FAT	GO:0033043	regulation of organelle organization	10	0.0139744	UBE2N, CDKN1B, ROCK2, GSN, ARPC2, FOXP3, ERCC1, CD28, APC, MYCBP2
GOTERM_MF_FAT	GO:0019787	small conjugating protein ligase activity	10	0.0204041	UBE2N, UBE2D2, MIB2, UBE2L6, UBE2H, TRAF7, TRIM63, RNF20, UBE2S, UBE2E2
GOTERM_BP_FAT	GO:0043087	regulation of GTPase activity	9	0.0134623	TBC1D10C, TBC1D10B, RALBP1, TBC1D9, ACAP1, ARHGAP1, TBC1D7, EVI5L, ASAP3
GOTERM_BP_FAT	GO:0042254	ribosome biogenesis	9	0.0242037	SDAD1, NOP2, GAR1, SURF6, RPLP0, GTPBP10, WDR12, TFB1M, FTSJ2
GOTERM_BP_FAT	GO:0032535	regulation of cellular component size	9	0.045352	DERL2, ATP6V0E1, GSN, ARPC2, TNK1, SFN, NDUFS3, CACNA1A, ALOX12
GOTERM_MF_FAT	GO:0004842	ubiquitin-protein ligase activity	9	0.00553862	UBE2N, UBE2D2, MIB2, UBE2L6, UBE2H, TRAF7, TRIM63, RNF20, UBE2S
GOTERM_MF_FAT	GO:0005099	Ras GTPase activator activity	8	0.0056334	TBC1D10C, TBC1D10B, RALBP1, TBC1D9, ARHGAP1, TBC1D7, EVI5L, IQGAP1
GOTERM_BP_FAT	GO:0032318	regulation of Ras GTPase activity	8	0.0182142	TBC1D10C, TBC1D10B, RALBP1, TBC1D9, ACAP1, TBC1D7, EVI5L, ASAP3
GOTERM_BP_FAT	GO:0001525	angiogenesis	8	0.0480249	WASF2, AAMP, ZC3H12A, ANPEP, ENPEP, VEZF1, FGF1, ANXA2
GOTERM_MF_FAT	GO:0042625	ATPase activity, coupled to transmembrane movement of ions	8	0.0288029	ATP2C2, ATP1B4, ATP2A1, ATP11C, ATP6V0D1, ASNA1, ATP13A2, ATP7B
GOTERM_MF_FAT	GO:0003702	RNA polymerase II transcription factor activity	8	0.0483647	MED19, SUPT3H, TCEA3, MED17, MED18, SMAD1, MED22, FOXP3
GOTERM_BP_FAT	GO:0014706	striated muscle tissue development	8	0.0447894	RBP4, PLN, MYLK2, RARA, CACNB4, NR2F2, CDK5, PITX1
GOTERM_BP_FAT	GO:0030902	hindbrain development	7	8.36207e-05	PLXNA2, AARS, LHX5, SMAD1, CDK5, CACNA1A, NFIB
GOTERM_BP_FAT	GO:0008544	epidermis development	7	0.0358062	PPARA, AARS, COL1A2, SFN, COL1A1, KLF4, APC
GOTERM_BP_FAT	GO:0007398	ectoderm development	7	0.0460005	PPARA, AARS, COL1A2, SFN, COL1A1, KLF4, APC
GOTERM_MF_FAT	GO:0015662	ATPase activity, coupled to transmembrane movement of ions, phosphorylative mechanism	7	0.0209836	ATP2C2, ATP1B4, ATP2A1, ATP11C, ATP6V0D1, ATP13A2, ATP7B
GOTERM_BP_FAT	GO:0008361	regulation of cell size	7	0.0390253	DERL2, ATP6V0E1, TNK1, SFN, NDUFS3, CACNA1A, ALOX12
GOTERM_BP_FAT	GO:0006986	response to unfolded protein	6	0.00739463	DERL2, HERPUD1, AARS, NFE2L2, HERPUD2, MANF
GOTERM_CC_FAT	GO:0070160	occluding junction	6	0.0383212	PARD3, CLDN19, CLDN9, CLDN6, CLDN20, TJP2
GOTERM_CC_FAT	GO:0005923	tight junction	6	0.0383212	PARD3, CLDN19, CLDN9, CLDN6, CLDN20, TJP2
GOTERM_BP_FAT	GO:0010638	positive regulation of organelle organization	6	0.00616653	UBE2N, CDKN1B, ROCK2, FOXP3, CD28, APC
GOTERM_BP_FAT	GO:0043588	skin development	5	0.00429646	AARS, COL1A2, SFN, COL1A1, APC
GOTERM_CC_FAT	GO:0030120	vesicle coat	5	0.0193701	CLTA, VMA21, SEC24D, SEC23B, COPE
GOTERM_BP_FAT	GO:0050852	T cell receptor signaling pathway	5	0.00429646	UBE2N, BCL10, FYN, CACNB4, FOXP3
GOTERM_BP_FAT	GO:0050851	antigen receptor-mediated signaling pathway	5	0.0111885	UBE2N, BCL10, FYN, CACNB4, FOXP3
GOTERM_BP_FAT	GO:0002429	immune response-activating cell surface receptor signaling pathway	5	0.0228128	UBE2N, BCL10, FYN, CACNB4, FOXP3
GOTERM_BP_FAT	GO:0002768	immune response-regulating cell surface receptor signaling pathway	5	0.0265441	UBE2N, BCL10, FYN, CACNB4, FOXP3
GOTERM_BP_FAT	GO:0002757	immune response-activating signal transduction	5	0.0449441	UBE2N, BCL10, FYN, CACNB4, FOXP3
GOTERM_BP_FAT	GO:0009582	detection of abiotic stimulus	5	0.0350434	RBP4, PDE6B, PDE6C, FYN, CABP4
GOTERM_BP_FAT	GO:0021549	cerebellum development	4	0.00228704	AARS, LHX5, CDK5, CACNA1A
GOTERM_BP_FAT	GO:0021695	cerebellar cortex development	4	0.00228704	AARS, LHX5, CDK5, CACNA1A
GOTERM_BP_FAT	GO:0022037	metencephalon development	4	0.00385273	AARS, LHX5, CDK5, CACNA1A
GOTERM_CC_FAT	GO:0030658	transport vesicle membrane	4	0.015506	CLTA, VMA21, SEC24D, SEC23B
GOTERM_BP_FAT	GO:0031396	regulation of protein ubiquitination	4	0.0439572	UBE2N, BCL10, CDK5, PIN1
GOTERM_BP_FAT	GO:0021697	cerebellar cortex formation	3	0.00739015	LHX5, CDK5, CACNA1A
GOTERM_BP_FAT	GO:0021587	cerebellum morphogenesis	3	0.0142865	LHX5, CDK5, CACNA1A
GOTERM_BP_FAT	GO:0021696	cerebellar cortex morphogenesis	3	0.0142865	LHX5, CDK5, CACNA1A
GOTERM_BP_FAT	GO:0021680	cerebellar Purkinje cell layer development	3	0.0142865	AARS, LHX5, CACNA1A
GOTERM_BP_FAT	GO:0021575	hindbrain morphogenesis	3	0.0230189	LHX5, CDK5, CACNA1A
GOTERM_MF_FAT	GO:0004815	aspartate-tRNA ligase activity	3	0.0224212	NARS, NARS2, DARS2
GOTERM_BP_FAT	GO:0006422	aspartyl-tRNA aminoacylation	3	0.0230189	NARS, NARS2, DARS2
GOTERM_CC_FAT	GO:0030127	COPII vesicle coat	3	0.0279085	VMA21, SEC24D, SEC23B
GOTERM_CC_FAT	GO:0012507	ER to Golgi transport vesicle membrane	3	0.0279085	VMA21, SEC24D, SEC23B
GOTERM_CC_FAT	GO:0030134	ER to Golgi transport vesicle	3	0.0379008	VMA21, SEC24D, SEC23B
GOTERM_BP_FAT	GO:0031398	positive regulation of protein ubiquitination	3	0.0451976	UBE2N, BCL10, PIN1
GOTERM_MF_FAT	GO:0047555	3',5'-cyclic-GMP phosphodiesterase activity	3	0.0440646	PDE6B, PDE6C, PDE5A
GOTERM_BP_FAT	GO:0035249	synaptic transmission, glutamatergic	3	0.00739015	CACNB4, CDK5, CACNA1A

## Sheet: cis_KEGG analysis
##Databases: KEGG PATHWAY
##Statistical test method: hypergeometric test / Fisher's exact test
##FDR correction method: Benjamini and Hochberg
#Term	Database	ID	Input number	Background number	P-Value	Corrected P-Value	Input goat gene_ID	Hyperlink
Wnt signaling pathway	KEGG PATHWAY	chx04310	18	139	0.00304225	0.766648	100861087|102189276|102188440|102175724|102180505|102179895|102184724|102174419|102184049|102182444|102181692|102177945|102190163|102180576|102173379|102168244|102169344|102169703	http://www.genome.jp/kegg-bin/show_pathway?chx04310/chx:102174419%09red/chx:102181692%09red/chx:102177945%09red/chx:102182444%09red/chx:102175724%09red/chx:100861087%09red/chx:102190163%09red/chx:102180576%09red/chx:102173379%09red/chx:102188440%09red/chx:102184724%09red/chx:102169703%09red/chx:102169344%09red/chx:102189276%09red/chx:102180505%09red/chx:102184049%09red/chx:102179895%09red/chx:102…
Transcriptional misregulation in cancer	KEGG PATHWAY	chx05202	19	169	0.00926175	0.946751	102184915|102184760|102186446|102168994|102182975|102186601|102188350|102175277|102181046|102176130|102175660|102176988|102168371|102181238|102169705|102180190|102189503|102180119|100861008	http://www.genome.jp/kegg-bin/show_pathway?chx05202/chx:102188350%09red/chx:102186601%09red/chx:102184915%09red/chx:102189503%09red/chx:102176988%09red/chx:100861008%09red/chx:102184760%09red/chx:102182975%09red/chx:102175660%09red/chx:102176130%09red/chx:102175277%09red/chx:102180190%09red/chx:102180119%09red/chx:102169705%09red/chx:102186446%09red/chx:102168371%09red/chx:102181238%09red/chx:102…
Small cell lung cancer	KEGG PATHWAY	chx05222	12	94	0.0153253	0.946751	102180182|102170256|102182975|102181262|102179246|102177440|102181635|102188830|102175660|102171977|102176130|102184185	http://www.genome.jp/kegg-bin/show_pathway?chx05222/chx:102180182%09red/chx:102188830%09red/chx:102175660%09red/chx:102176130%09red/chx:102181262%09red/chx:102179246%09red/chx:102171977%09red/chx:102170256%09red/chx:102181635%09red/chx:102182975%09red/chx:102184185%09red/chx:102177440%09red
Cell adhesion molecules (CAMs)	KEGG PATHWAY	chx04514	17	155	0.016314	0.946751	102176614|102189067|102184760|102176608|102188814|102185861|102179142|102179003|102188006|102186191|102178567|102188267|102189829|102180190|102177119|102179425|102187730	http://www.genome.jp/kegg-bin/show_pathway?chx04514/chx:102186191%09red/chx:102189067%09red/chx:102179003%09red/chx:102188267%09red/chx:102185861%09red/chx:102184760%09red/chx:102178567%09red/chx:102187730%09red/chx:102189829%09red/chx:102177119%09red/chx:102180190%09red/chx:102188814%09red/chx:102176608%09red/chx:102179142%09red/chx:102176614%09red/chx:102179425%09red/chx:102188006%09red
Signaling pathways regulating pluripotency of stem cells	KEGG PATHWAY	chx04550	15	137	0.023356	0.946751	102185207|102168334|102175724|102185491|102177783|102184724|102171875|102181046|102188440|102182444|102177945|102184049|102176988|102169703|102182889	http://www.genome.jp/kegg-bin/show_pathway?chx04550/chx:102168334%09red/chx:102185491%09red/chx:102177783%09red/chx:102177945%09red/chx:102182444%09red/chx:102175724%09red/chx:102185207%09red/chx:102188440%09red/chx:102184724%09red/chx:102182889%09red/chx:102169703%09red/chx:102171875%09red/chx:102184049%09red/chx:102176988%09red/chx:102181046%09red
Hippo signaling pathway	KEGG PATHWAY	chx04390	16	152	0.0263981	0.946751	102187092|102188850|102170036|102187802|102175724|102184724|102188440|102182444|102185098|102177945|102184049|102176988|102169703|102179831|102182889|102180576	http://www.genome.jp/kegg-bin/show_pathway?chx04390/chx:102170036%09red/chx:102182444%09red/chx:102175724%09red/chx:102179831%09red/chx:102187802%09red/chx:102188850%09red/chx:102180576%09red/chx:102188440%09red/chx:102184724%09red/chx:102169703%09red/chx:102182889%09red/chx:102185098%09red/chx:102184049%09red/chx:102187092%09red/chx:102176988%09red/chx:102177945%09red
Circadian rhythm	KEGG PATHWAY	chx04710	6	36	0.0282614	0.946751	102189276|102187802|102176826|102183085|102184351|102180576	http://www.genome.jp/kegg-bin/show_pathway?chx04710/chx:102176826%09red/chx:102187802%09red/chx:102183085%09red/chx:102180576%09red/chx:102189276%09red/chx:102184351%09red
Pyruvate metabolism	KEGG PATHWAY	chx00620	6	39	0.038147	0.946751	102174989|102178200|102172148|102168710|102170543|102172956	http://www.genome.jp/kegg-bin/show_pathway?chx00620/chx:102178200%09red/chx:102168710%09red/chx:102174989%09red/chx:102172148%09red/chx:102170543%09red/chx:102172956%09red
Pathways in cancer	KEGG PATHWAY	chx05200	33	401	0.046094	0.946751	102189099|102175277|102184049|102182444|102177945|102169895|102186998|102180182|102170256|102188350|102181692|102181262|102180381|102180505|102184724|102179246|102177440|100861013|102176130|102184185|102169703|102188850|100861087|102169019|102175724|102182975|102188440|102170760|102175660|102171977|102187531|102173379|102184915	http://www.genome.jp/kegg-bin/show_pathway?chx05200/chx:102186998%09red/chx:102188350%09red/chx:102184915%09red/chx:102182444%09red/chx:102187531%09red/chx:102176130%09red/chx:102188440%09red/chx:102175277%09red/chx:102171977%09red/chx:102182975%09red/chx:102180505%09red/chx:102189099%09red/chx:102170760%09red/chx:102173379%09red/chx:102179246%09red/chx:102169703%09red/chx:102180381%09red/chx:102…
Riboflavin metabolism	KEGG PATHWAY	chx00740	3	12	0.0479188	0.946751	102190787|100861348|102191826	http://www.genome.jp/kegg-bin/show_pathway?chx00740/chx:102190787%09red/chx:100861348%09red/chx:102191826%09red
Basal cell carcinoma	KEGG PATHWAY	chx05217	7	53	0.0492195	0.946751	102175724|102184724|102188440|102182444|102177945|102184049|102169703	http://www.genome.jp/kegg-bin/show_pathway?chx05217/chx:102184724%09red/chx:102177945%09red/chx:102182444%09red/chx:102169703%09red/chx:102188440%09red/chx:102175724%09red/chx:102184049%09red
Platelet activation	KEGG PATHWAY	chx04611	13	128	0.0525372	0.946751	100860940|102181454|102169019|102181692|102179673|102177274|102170858|102187872|102180505|100860828|102173379|102179831|102182147	http://www.genome.jp/kegg-bin/show_pathway?chx04611/chx:102182147%09red/chx:102170858%09red/chx:102177274%09red/chx:102169019%09red/chx:102179831%09red/chx:102179673%09red/chx:102173379%09red/chx:100860940%09red/chx:102181692%09red/chx:102187872%09red/chx:102180505%09red/chx:102181454%09red/chx:100860828%09red
Steroid biosynthesis	KEGG PATHWAY	chx00100	4	22	0.054499	0.946751	102171848|102175810|102169934|102187506	http://www.genome.jp/kegg-bin/show_pathway?chx00100/chx:102169934%09red/chx:102175810%09red/chx:102171848%09red/chx:102187506%09red
Amoebiasis	KEGG PATHWAY	chx05146	12	116	0.0548814	0.946751	102174613|100860940|102186601|102170256|100860828|102179246|102177440|102187872|102184478|102175660|102180505|102173379	http://www.genome.jp/kegg-bin/show_pathway?chx05146/chx:102186601%09red/chx:102184478%09red/chx:102175660%09red/chx:102173379%09red/chx:100860940%09red/chx:102174613%09red/chx:102179246%09red/chx:102187872%09red/chx:102170256%09red/chx:102180505%09red/chx:102177440%09red/chx:100860828%09red
Prion diseases	KEGG PATHWAY	chx05020	5	33	0.0589546	0.946751	102170256|102183419|102169975|102173379|102179673	http://www.genome.jp/kegg-bin/show_pathway?chx05020/chx:102179673%09red/chx:102169975%09red/chx:102170256%09red/chx:102173379%09red/chx:102183419%09red
Histidine metabolism	KEGG PATHWAY	chx00340	4	23	0.0612565	0.946751	102182385|102174989|102170543|102169726	http://www.genome.jp/kegg-bin/show_pathway?chx00340/chx:102174989%09red/chx:102182385%09red/chx:102170543%09red/chx:102169726%09red
Aminoacyl-tRNA biosynthesis	KEGG PATHWAY	chx00970	6	45	0.0638681	0.946751	102170371|102181366|102177077|102170720|102177266|102172678	http://www.genome.jp/kegg-bin/show_pathway?chx00970/chx:102177077%09red/chx:102177266%09red/chx:102172678%09red/chx:102170371%09red/chx:102181366%09red/chx:102170720%09red
Proteoglycans in cancer	KEGG PATHWAY	chx05205	18	206	0.0783544	0.983166	102172668|102186998|102170949|102170858|102182675|102175724|102173379|102182426|102184526|102179831|102188440|102182849|102181692|102177945|102184049|102178104|102169655|102169703	http://www.genome.jp/kegg-bin/show_pathway?chx05205/chx:102186998%09red/chx:102181692%09red/chx:102182426%09red/chx:102170858%09red/chx:102177945%09red/chx:102169703%09red/chx:102179831%09red/chx:102178104%09red/chx:102182849%09red/chx:102169655%09red/chx:102173379%09red/chx:102188440%09red/chx:102175724%09red/chx:102184049%09red/chx:102184526%09red/chx:102172668%09red/chx:102170949%09red/chx:102…
MicroRNAs in cancer	KEGG PATHWAY	chx05206	13	138	0.0808347	0.983166	102190273|102180182|102190101|102182426|102184724|102175277|102186319|102181951|102175660|102184049|102184185|102169703|102168365	http://www.genome.jp/kegg-bin/show_pathway?chx05206/chx:102184185%09red/chx:102182426%09red/chx:102186319%09red/chx:102190273%09red/chx:102175660%09red/chx:102181951%09red/chx:102184724%09red/chx:102180182%09red/chx:102169703%09red/chx:102190101%09red/chx:102175277%09red/chx:102184049%09red/chx:102168365%09red
Adherens junction	KEGG PATHWAY	chx04520	8	73	0.0826686	0.983166	102172668|102183255|102179673|102190014|102185098|102190163|102174419|102179831	http://www.genome.jp/kegg-bin/show_pathway?chx04520/chx:102183255%09red/chx:102190014%09red/chx:102179831%09red/chx:102190163%09red/chx:102172668%09red/chx:102174419%09red/chx:102185098%09red/chx:102179673%09red
Hedgehog signaling pathway	KEGG PATHWAY	chx04340	6	49	0.0855386	0.983166	102187802|102173379|102177945|102184049|102169703|102180576	http://www.genome.jp/kegg-bin/show_pathway?chx04340/chx:102177945%09red/chx:102187802%09red/chx:102173379%09red/chx:102180576%09red/chx:102169703%09red/chx:102184049%09red
Gastric acid secretion	KEGG PATHWAY	chx04971	8	74	0.0873609	0.983166	102183405|102181454|102169019|102186069|102180505|102170858|102173379|102182147	http://www.genome.jp/kegg-bin/show_pathway?chx04971/chx:102182147%09red/chx:102183405%09red/chx:102170858%09red/chx:102169019%09red/chx:102186069%09red/chx:102173379%09red/chx:102180505%09red/chx:102181454%09red
ECM-receptor interaction	KEGG PATHWAY	chx04512	9	89	0.09734	0.983166	100860940|102170256|102179246|102182426|100860828|102190117|102180190|102187872|102177440	http://www.genome.jp/kegg-bin/show_pathway?chx04512/chx:102182426%09red/chx:100860828%09red/chx:102187872%09red/chx:100860940%09red/chx:102179246%09red/chx:102180190%09red/chx:102170256%09red/chx:102190117%09red/chx:102177440%09red
Vitamin B6 metabolism	KEGG PATHWAY	chx00750	2	8	0.104319	0.983166	102170186|102188176	http://www.genome.jp/kegg-bin/show_pathway?chx00750/chx:102170186%09red/chx:102188176%09red
Lysine degradation	KEGG PATHWAY	chx00310	6	55	0.124636	0.983166	102174989|102170543|102176366|102191693|102183718|102180119	http://www.genome.jp/kegg-bin/show_pathway?chx00310/chx:102183718%09red/chx:102176366%09red/chx:102174989%09red/chx:102170543%09red/chx:102180119%09red/chx:102191693%09red
Focal adhesion	KEGG PATHWAY	chx04510	17	208	0.128398	0.983166	102189099|100861087|102175280|102181454|100860940|102170256|102179246|102177274|102190117|102177440|102181692|102187872|102179673|100860828|102180190|102179831|102182147	http://www.genome.jp/kegg-bin/show_pathway?chx04510/chx:102182147%09red/chx:102189099%09red/chx:102177274%09red/chx:102179246%09red/chx:102179831%09red/chx:102179673%09red/chx:100861087%09red/chx:102180190%09red/chx:100860940%09red/chx:102181692%09red/chx:102187872%09red/chx:102170256%09red/chx:102175280%09red/chx:102190117%09red/chx:102181454%09red/chx:102177440%09red/chx:100860828%09red
Melanogenesis	KEGG PATHWAY	chx04916	9	96	0.133119	0.983166	102169019|102175724|102180505|102169703|102188440|102182444|102177945|102184049|102173379	http://www.genome.jp/kegg-bin/show_pathway?chx04916/chx:102177945%09red/chx:102182444%09red/chx:102169019%09red/chx:102173379%09red/chx:102188440%09red/chx:102175724%09red/chx:102169703%09red/chx:102180505%09red/chx:102184049%09red
Dilated cardiomyopathy	KEGG PATHWAY	chx05414	8	84	0.142442	0.983166	102169019|102179332|102170148|102180190|102184468|100861292|102173379|102179831	http://www.genome.jp/kegg-bin/show_pathway?chx05414/chx:102184468%09red/chx:102169019%09red/chx:102179831%09red/chx:102173379%09red/chx:102170148%09red/chx:100861292%09red/chx:102180190%09red/chx:102179332%09red
Thyroid hormone signaling pathway	KEGG PATHWAY	chx04919	10	112	0.145208	0.983166	102175189|102183405|102186069|102180505|102170148|102181685|102180706|102173379|102179831|102184915	http://www.genome.jp/kegg-bin/show_pathway?chx04919/chx:102183405%09red/chx:102179831%09red/chx:102180706%09red/chx:102184915%09red/chx:102173379%09red/chx:102170148%09red/chx:102175189%09red/chx:102186069%09red/chx:102180505%09red/chx:102181685%09red
Viral myocarditis	KEGG PATHWAY	chx05416	7	71	0.145391	0.983166	102184760|102188814|102179673|102179142|102188267|102184468|102179831	http://www.genome.jp/kegg-bin/show_pathway?chx05416/chx:102188814%09red/chx:102184468%09red/chx:102179831%09red/chx:102184760%09red/chx:102188267%09red/chx:102179142%09red/chx:102179673%09red
Endocrine and other factor-regulated calcium reabsorption	KEGG PATHWAY	chx04961	5	45	0.145921	0.983166	102186069|102183405|102173379|102182223|102180505	http://www.genome.jp/kegg-bin/show_pathway?chx04961/chx:102183405%09red/chx:102186069%09red/chx:102173379%09red/chx:102180505%09red/chx:102182223%09red
Rap1 signaling pathway	KEGG PATHWAY	chx04015	16	201	0.158154	0.983166	102189099|102187092|102180381|102188850|102169019|102177853|102183255|102180505|102190014|102175326|102178783|102177831|102185098|102187531|102179831|102182889	http://www.genome.jp/kegg-bin/show_pathway?chx04015/chx:102189099%09red/chx:102177853%09red/chx:102178783%09red/chx:102183255%09red/chx:102190014%09red/chx:102169019%09red/chx:102187531%09red/chx:102177831%09red/chx:102188850%09red/chx:102179831%09red/chx:102180381%09red/chx:102182889%09red/chx:102185098%09red/chx:102180505%09red/chx:102187092%09red/chx:102175326%09red
beta-Alanine metabolism	KEGG PATHWAY	chx00410	4	34	0.16094	0.983166	102182385|102174989|102170543|102183446	http://www.genome.jp/kegg-bin/show_pathway?chx00410/chx:102174989%09red/chx:102182385%09red/chx:102170543%09red/chx:102183446%09red
Notch signaling pathway	KEGG PATHWAY	chx04330	5	47	0.163977	0.983166	102189768|102174191|102182444|102182594|102188327	http://www.genome.jp/kegg-bin/show_pathway?chx04330/chx:102174191%09red/chx:102188327%09red/chx:102182594%09red/chx:102189768%09red/chx:102182444%09red
cGMP-PKG signaling pathway	KEGG PATHWAY	chx04022	13	161	0.176767	0.983166	102191780|102183405|102181454|102169019|102181692|102186069|102180505|102170148|102170858|102187450|102169770|100861292|102182147	http://www.genome.jp/kegg-bin/show_pathway?chx04022/chx:102182147%09red/chx:102183405%09red/chx:102170858%09red/chx:102169019%09red/chx:102186069%09red/chx:100861292%09red/chx:102181692%09red/chx:102170148%09red/chx:102187450%09red/chx:102180505%09red/chx:102169770%09red/chx:102181454%09red/chx:102191780%09red
Salmonella infection	KEGG PATHWAY	chx05132	8	90	0.18209	0.983166	100861087|102188390|102175326|102181692|102174462|102175660|102179831|102190179	http://www.genome.jp/kegg-bin/show_pathway?chx05132/chx:102190179%09red/chx:102179831%09red/chx:100861087%09red/chx:102175660%09red/chx:102174462%09red/chx:102181692%09red/chx:102188390%09red/chx:102175326%09red
Proteasome	KEGG PATHWAY	chx03050	5	49	0.182869	0.983166	102186623|102181192|102176723|102174744|102183635	http://www.genome.jp/kegg-bin/show_pathway?chx03050/chx:102186623%09red/chx:102181192%09red/chx:102174744%09red/chx:102176723%09red/chx:102183635%09red
Alanine, aspartate and glutamate metabolism	KEGG PATHWAY	chx00250	4	36	0.183201	0.983166	102169437|102175221|100860854|102176861	http://www.genome.jp/kegg-bin/show_pathway?chx00250/chx:100860854%09red/chx:102175221%09red/chx:102176861%09red/chx:102169437%09red
Intestinal immune network for IgA production	KEGG PATHWAY	chx04672	5	50	0.192601	0.983166	102184001|102179142|102184760|102188267|102180190	http://www.genome.jp/kegg-bin/show_pathway?chx04672/chx:102184760%09red/chx:102180190%09red/chx:102188267%09red/chx:102184001%09red/chx:102179142%09red
Aldosterone-regulated sodium reabsorption	KEGG PATHWAY	chx04960	4	37	0.19469	0.983166	102186069|102183405|102172834|102190744	http://www.genome.jp/kegg-bin/show_pathway?chx04960/chx:102183405%09red/chx:102186069%09red/chx:102172834%09red/chx:102190744%09red
Axon guidance	KEGG PATHWAY	chx04360	10	122	0.204233	0.983166	102186352|102175037|102179673|102177853|102184794|102181692|102180124|102168932|102178040|102174862	http://www.genome.jp/kegg-bin/show_pathway?chx04360/chx:102186352%09red/chx:102184794%09red/chx:102177853%09red/chx:102178040%09red/chx:102174862%09red/chx:102175037%09red/chx:102181692%09red/chx:102180124%09red/chx:102168932%09red/chx:102179673%09red
Tight junction	KEGG PATHWAY	chx04530	11	138	0.212427	0.983166	102187092|102176608|102180039|102174419|102172400|102188006|102186191|102185098|102177119|102179831|102187730	http://www.genome.jp/kegg-bin/show_pathway?chx04530/chx:102186191%09red/chx:102172400%09red/chx:102174419%09red/chx:102179831%09red/chx:102187730%09red/chx:102180039%09red/chx:102177119%09red/chx:102176608%09red/chx:102185098%09red/chx:102187092%09red/chx:102188006%09red
NOD-like receptor signaling pathway	KEGG PATHWAY	chx04621	5	52	0.212589	0.983166	102181262|100861087|102169512|102175660|102172911	http://www.genome.jp/kegg-bin/show_pathway?chx04621/chx:100861087%09red/chx:102175660%09red/chx:102169512%09red/chx:102172911%09red/chx:102181262%09red
Vascular smooth muscle contraction	KEGG PATHWAY	chx04270	10	124	0.217117	0.983166	102189616|102169019|102181692|102180505|102170858|102169770|100861292|102173379|102182147|102181454	http://www.genome.jp/kegg-bin/show_pathway?chx04270/chx:102182147%09red/chx:102189616%09red/chx:102169019%09red/chx:102173379%09red/chx:100861292%09red/chx:102181692%09red/chx:102180505%09red/chx:102170858%09red/chx:102169770%09red/chx:102181454%09red
Ubiquitin mediated proteolysis	KEGG PATHWAY	chx04120	11	139	0.218561	0.983166	102177775|102186998|102189276|102183816|102177914|102181617|102189893|102171866|102184362|102170429|102180822	http://www.genome.jp/kegg-bin/show_pathway?chx04120/chx:102186998%09red/chx:102189893%09red/chx:102170429%09red/chx:102184362%09red/chx:102177775%09red/chx:102183816%09red/chx:102180822%09red/chx:102177914%09red/chx:102189276%09red/chx:102171866%09red/chx:102181617%09red
Glycosphingolipid biosynthesis - lacto and neolacto series	KEGG PATHWAY	chx00601	3	26	0.21914	0.983166	102168270|102191019|102168794	http://www.genome.jp/kegg-bin/show_pathway?chx00601/chx:102191019%09red/chx:102168270%09red/chx:102168794%09red
Valine, leucine and isoleucine degradation	KEGG PATHWAY	chx00280	5	54	0.233197	0.983166	102171539|102174989|102188176|102170543|102178959	http://www.genome.jp/kegg-bin/show_pathway?chx00280/chx:102178959%09red/chx:102188176%09red/chx:102174989%09red/chx:102170543%09red/chx:102171539%09red
Cholinergic synapse	KEGG PATHWAY	chx04725	9	112	0.235863	0.983166	102188285|102169019|102179673|102185975|102170858|102168441|102180505|100861292|102173379	http://www.genome.jp/kegg-bin/show_pathway?chx04725/chx:102170858%09red/chx:102169019%09red/chx:102188285%09red/chx:102173379%09red/chx:100861292%09red/chx:102185975%09red/chx:102180505%09red/chx:102179673%09red/chx:102168441%09red
FoxO signaling pathway	KEGG PATHWAY	chx04068	10	127	0.237026	0.983166	100861087|102178036|102181262|102191227|102175277|102185425|102190163|102169705|102184915|102180576	http://www.genome.jp/kegg-bin/show_pathway?chx04068/chx:102184915%09red/chx:102185425%09red/chx:102191227%09red/chx:100861087%09red/chx:102190163%09red/chx:102180576%09red/chx:102181262%09red/chx:102169705%09red/chx:102175277%09red/chx:102178036%09red
Salivary secretion	KEGG PATHWAY	chx04970	7	83	0.237998	0.983166	102183405|102169019|102186069|102180505|102170858|102169770|102173379	http://www.genome.jp/kegg-bin/show_pathway?chx04970/chx:102183405%09red/chx:102170858%09red/chx:102169019%09red/chx:102186069%09red/chx:102173379%09red/chx:102180505%09red/chx:102169770%09red
Serotonergic synapse	KEGG PATHWAY	chx04726	9	113	0.243083	0.983166	102187263|102180505|102185838|102170858|102172383|102168441|100861292|102173379|102169726	http://www.genome.jp/kegg-bin/show_pathway?chx04726/chx:102172383%09red/chx:102170858%09red/chx:102173379%09red/chx:102169726%09red/chx:100861292%09red/chx:102187263%09red/chx:102180505%09red/chx:102185838%09red/chx:102168441%09red
Glycosaminoglycan biosynthesis - keratan sulfate	KEGG PATHWAY	chx00533	2	15	0.245359	0.983166	102168794|102182814	http://www.genome.jp/kegg-bin/show_pathway?chx00533/chx:102182814%09red/chx:102168794%09red
Insulin secretion	KEGG PATHWAY	chx04911	7	84	0.246473	0.983166	102183405|102169019|102186069|102180505|102185838|100861292|102173379	http://www.genome.jp/kegg-bin/show_pathway?chx04911/chx:102183405%09red/chx:102169019%09red/chx:102186069%09red/chx:102173379%09red/chx:100861292%09red/chx:102180505%09red/chx:102185838%09red
Arrhythmogenic right ventricular cardiomyopathy (ARVC)	KEGG PATHWAY	chx05412	6	70	0.25103	0.983166	102175346|102179332|102180190|102184468|100861292|102179831	http://www.genome.jp/kegg-bin/show_pathway?chx05412/chx:102175346%09red/chx:102184468%09red/chx:102179831%09red/chx:100861292%09red/chx:102180190%09red/chx:102179332%09red
Insulin signaling pathway	KEGG PATHWAY	chx04910	11	145	0.25679	0.983166	102186998|100861087|102173992|102178200|102182675|102172686|102184526|102178104|102173379|102184915|102188204	http://www.genome.jp/kegg-bin/show_pathway?chx04910/chx:102186998%09red/chx:102184915%09red/chx:102178200%09red/chx:102172686%09red/chx:102178104%09red/chx:100861087%09red/chx:102173379%09red/chx:102188204%09red/chx:102184526%09red/chx:102182675%09red/chx:102173992%09red
Protein processing in endoplasmic reticulum	KEGG PATHWAY	chx04141	13	176	0.259978	0.983166	102169074|100861087|102189276|102188888|102183636|102171509|102186044|102180324|102171866|102170126|102191348|102182048|102176737	http://www.genome.jp/kegg-bin/show_pathway?chx04141/chx:102191348%09red/chx:102176737%09red/chx:102183636%09red/chx:100861087%09red/chx:102186044%09red/chx:102188888%09red/chx:102171509%09red/chx:102189276%09red/chx:102180324%09red/chx:102171866%09red/chx:102170126%09red/chx:102169074%09red/chx:102182048%09red
RIG-I-like receptor signaling pathway	KEGG PATHWAY	chx04622	6	71	0.260533	0.983166	100861087|102185736|102181262|102170760|102175660|102173742	http://www.genome.jp/kegg-bin/show_pathway?chx04622/chx:100861087%09red/chx:102170760%09red/chx:102185736%09red/chx:102175660%09red/chx:102181262%09red/chx:102173742%09red
Thyroid hormone synthesis	KEGG PATHWAY	chx04918	6	71	0.260533	0.983166	102183405|102169019|102186069|102180505|102170858|102173379	http://www.genome.jp/kegg-bin/show_pathway?chx04918/chx:102183405%09red/chx:102170858%09red/chx:102169019%09red/chx:102186069%09red/chx:102173379%09red/chx:102180505%09red
Bile secretion	KEGG PATHWAY	chx04976	7	86	0.263694	0.983166	102183405|102169019|102186069|102185838|102187785|102181156|102173379	http://www.genome.jp/kegg-bin/show_pathway?chx04976/chx:102183405%09red/chx:102169019%09red/chx:102186069%09red/chx:102173379%09red/chx:102181156%09red/chx:102185838%09red/chx:102187785%09red
Pentose phosphate pathway	KEGG PATHWAY	chx00030	3	29	0.264669	0.983166	102175812|102173944|102176986	http://www.genome.jp/kegg-bin/show_pathway?chx00030/chx:102175812%09red/chx:102176986%09red/chx:102173944%09red
Calcium signaling pathway	KEGG PATHWAY	chx04020	13	177	0.265977	0.983166	102173853|102181454|102169019|102180505|102184954|102170148|102170858|102187450|102168441|100861292|102173379|102169770|102182147	http://www.genome.jp/kegg-bin/show_pathway?chx04020/chx:102182147%09red/chx:102170858%09red/chx:102184954%09red/chx:102169019%09red/chx:102173379%09red/chx:100861292%09red/chx:102170148%09red/chx:102187450%09red/chx:102180505%09red/chx:102169770%09red/chx:102181454%09red/chx:102173853%09red/chx:102168441%09red
Purine metabolism	KEGG PATHWAY	chx00230	13	177	0.265977	0.983166	102176347|102191780|102181079|102183153|102169019|102189182|102178237|102175531|102181635|102181829|102168525|102190787|102189651	http://www.genome.jp/kegg-bin/show_pathway?chx00230/chx:102181829%09red/chx:102169019%09red/chx:102183153%09red/chx:102176347%09red/chx:102189651%09red/chx:102190787%09red/chx:102189182%09red/chx:102181635%09red/chx:102181079%09red/chx:102168525%09red/chx:102175531%09red/chx:102178237%09red/chx:102191780%09red
Nicotinate and nicotinamide metabolism	KEGG PATHWAY	chx00760	3	30	0.280106	0.983166	102190787|102188176|102176599	http://www.genome.jp/kegg-bin/show_pathway?chx00760/chx:102190787%09red/chx:102188176%09red/chx:102176599%09red
T cell receptor signaling pathway	KEGG PATHWAY	chx04660	8	103	0.281201	0.983166	102186998|102179673|102179142|102181262|102178783|102175660|102188458|102179425	http://www.genome.jp/kegg-bin/show_pathway?chx04660/chx:102186998%09red/chx:102178783%09red/chx:102175660%09red/chx:102181262%09red/chx:102179142%09red/chx:102179425%09red/chx:102179673%09red/chx:102188458%09red
GnRH signaling pathway	KEGG PATHWAY	chx04912	7	88	0.281235	0.983166	100861087|100860755|102169019|102180505|102170858|100861292|102173379	http://www.genome.jp/kegg-bin/show_pathway?chx04912/chx:100860755%09red/chx:102170858%09red/chx:102169019%09red/chx:100861087%09red/chx:102173379%09red/chx:100861292%09red/chx:102180505%09red
Arginine and proline metabolism	KEGG PATHWAY	chx00330	5	59	0.286851	0.983166	102182385|102174989|102170543|100860854|102185952	http://www.genome.jp/kegg-bin/show_pathway?chx00330/chx:100860854%09red/chx:102174989%09red/chx:102182385%09red/chx:102170543%09red/chx:102185952%09red
Epstein-Barr virus infection	KEGG PATHWAY	chx05169	14	196	0.287026	0.983166	102189182|100861087|102188814|102174419|102182975|102182426|102181262|102175277|102183635|102176723|102175660|102186623|102173379|102181192	http://www.genome.jp/kegg-bin/show_pathway?chx05169/chx:102182426%09red/chx:102188814%09red/chx:102186623%09red/chx:100861087%09red/chx:102175660%09red/chx:102173379%09red/chx:102181262%09red/chx:102174419%09red/chx:102189182%09red/chx:102182975%09red/chx:102175277%09red/chx:102181192%09red/chx:102176723%09red/chx:102183635%09red
2-Oxocarboxylic acid metabolism	KEGG PATHWAY	chx01210	2	17	0.287695	0.983166	102175221|102185952	http://www.genome.jp/kegg-bin/show_pathway?chx01210/chx:102175221%09red/chx:102185952%09red
Inflammatory mediator regulation of TRP channels	KEGG PATHWAY	chx04750	8	104	0.289385	0.983166	100861087|102187263|102187347|102169019|102180505|102184954|102170858|102173379	http://www.genome.jp/kegg-bin/show_pathway?chx04750/chx:102170858%09red/chx:102184954%09red/chx:102169019%09red/chx:100861087%09red/chx:102173379%09red/chx:102187263%09red/chx:102187347%09red/chx:102180505%09red
Vasopressin-regulated water reabsorption	KEGG PATHWAY	chx04962	4	45	0.292807	0.983166	102173379|102184478|102169819|102169019	http://www.genome.jp/kegg-bin/show_pathway?chx04962/chx:102173379%09red/chx:102169819%09red/chx:102184478%09red/chx:102169019%09red
Leukocyte transendothelial migration	KEGG PATHWAY	chx04670	9	120	0.29554	0.983166	102176608|102183255|102177274|102188006|102186191|102181692|102177119|102179831|102187730	http://www.genome.jp/kegg-bin/show_pathway?chx04670/chx:102186191%09red/chx:102183255%09red/chx:102179831%09red/chx:102187730%09red/chx:102181692%09red/chx:102177119%09red/chx:102176608%09red/chx:102188006%09red/chx:102177274%09red
Retrograde endocannabinoid signaling	KEGG PATHWAY	chx04723	8	105	0.297628	0.983166	100861087|102169019|102180505|102170586|102170858|102168441|100861292|102173379	http://www.genome.jp/kegg-bin/show_pathway?chx04723/chx:102170858%09red/chx:102169019%09red/chx:100861087%09red/chx:102170586%09red/chx:102173379%09red/chx:100861292%09red/chx:102180505%09red/chx:102168441%09red
Autoimmune thyroid disease	KEGG PATHWAY	chx05320	5	60	0.297858	0.983166	102179142|102184760|102188814|102188267|102179425	http://www.genome.jp/kegg-bin/show_pathway?chx05320/chx:102184760%09red/chx:102188267%09red/chx:102179425%09red/chx:102188814%09red/chx:102179142%09red
Graft-versus-host disease	KEGG PATHWAY	chx05332	4	46	0.30558	0.983166	102179142|102184760|102188814|102188267	http://www.genome.jp/kegg-bin/show_pathway?chx05332/chx:102184760%09red/chx:102188267%09red/chx:102188814%09red/chx:102179142%09red
Tryptophan metabolism	KEGG PATHWAY	chx00380	4	46	0.30558	0.983166	102174989|102188176|102170543|102169726	http://www.genome.jp/kegg-bin/show_pathway?chx00380/chx:102188176%09red/chx:102174989%09red/chx:102170543%09red/chx:102169726%09red
Pancreatic secretion	KEGG PATHWAY	chx04972	7	91	0.308049	0.983166	102183405|102169019|102186069|102180505|102180027|102170858|102187450	http://www.genome.jp/kegg-bin/show_pathway?chx04972/chx:102183405%09red/chx:102170858%09red/chx:102169019%09red/chx:102186069%09red/chx:102187450%09red/chx:102180505%09red/chx:102180027%09red
Renin-angiotensin system	KEGG PATHWAY	chx04614	2	18	0.308787	0.983166	102181198|102185784	http://www.genome.jp/kegg-bin/show_pathway?chx04614/chx:102185784%09red/chx:102181198%09red
Carbon metabolism	KEGG PATHWAY	chx01200	8	107	0.314269	0.983166	102175812|102176986|102175221|102182321|102183195|102168710|102174691|102172956	http://www.genome.jp/kegg-bin/show_pathway?chx01200/chx:102183195%09red/chx:102175221%09red/chx:102175812%09red/chx:102168710%09red/chx:102176986%09red/chx:102172956%09red/chx:102174691%09red/chx:102182321%09red
Hematopoietic cell lineage	KEGG PATHWAY	chx04640	7	92	0.317097	0.983166	102179433|102186601|102191569|102182426|102185784|102181435|102169895	http://www.genome.jp/kegg-bin/show_pathway?chx04640/chx:102186601%09red/chx:102182426%09red/chx:102179433%09red/chx:102185784%09red/chx:102181435%09red/chx:102191569%09red/chx:102169895%09red
Inositol phosphate metabolism	KEGG PATHWAY	chx00562	5	62	0.320062	0.983166	102180505|102173853|102180694|100861268|102186592	http://www.genome.jp/kegg-bin/show_pathway?chx00562/chx:100861268%09red/chx:102180694%09red/chx:102186592%09red/chx:102180505%09red/chx:102173853%09red
Glycosaminoglycan biosynthesis - chondroitin sulfate / dermatan sulfate	KEGG PATHWAY	chx00532	2	19	0.329749	0.983166	102188252|102179262	http://www.genome.jp/kegg-bin/show_pathway?chx00532/chx:102179262%09red/chx:102188252%09red
Regulation of actin cytoskeleton	KEGG PATHWAY	chx04810	15	219	0.330057	0.983166	102180381|102181454|102186592|102180225|102184724|102177274|102175326|102180190|102181692|102190179|102187531|102172668|102179831|102188850|102182147	http://www.genome.jp/kegg-bin/show_pathway?chx04810/chx:102182147%09red/chx:102190179%09red/chx:102177274%09red/chx:102179831%09red/chx:102187531%09red/chx:102180190%09red/chx:102172668%09red/chx:102181692%09red/chx:102184724%09red/chx:102180381%09red/chx:102188850%09red/chx:102181454%09red/chx:102180225%09red/chx:102186592%09red/chx:102175326%09red
Pancreatic cancer	KEGG PATHWAY	chx05212	5	63	0.331238	0.983166	100861087|102180182|102181262|102175660|100861013	http://www.genome.jp/kegg-bin/show_pathway?chx05212/chx:102180182%09red/chx:100861013%09red/chx:100861087%09red/chx:102175660%09red/chx:102181262%09red
Amino sugar and nucleotide sugar metabolism	KEGG PATHWAY	chx00520	4	49	0.344172	0.983166	102182884|102172736|102185360|102177552	http://www.genome.jp/kegg-bin/show_pathway?chx00520/chx:102177552%09red/chx:102182884%09red/chx:102185360%09red/chx:102172736%09red
Cocaine addiction	KEGG PATHWAY	chx05030	4	49	0.344172	0.983166	102178040|102173379|102175660|102169726	http://www.genome.jp/kegg-bin/show_pathway?chx05030/chx:102178040%09red/chx:102175660%09red/chx:102173379%09red/chx:102169726%09red
Phosphatidylinositol signaling system	KEGG PATHWAY	chx04070	6	80	0.349293	0.983166	102186592|102180505|102173853|102170858|102180694|100861268	http://www.genome.jp/kegg-bin/show_pathway?chx04070/chx:102170858%09red/chx:100861268%09red/chx:102186592%09red/chx:102180505%09red/chx:102180694%09red/chx:102173853%09red
Terpenoid backbone biosynthesis	KEGG PATHWAY	chx00900	2	20	0.350529	0.983166	102169144|102191016	http://www.genome.jp/kegg-bin/show_pathway?chx00900/chx:102169144%09red/chx:102191016%09red
Allograft rejection	KEGG PATHWAY	chx05330	4	50	0.357076	0.983166	102179142|102184760|102188814|102188267	http://www.genome.jp/kegg-bin/show_pathway?chx05330/chx:102184760%09red/chx:102188267%09red/chx:102188814%09red/chx:102179142%09red
Synaptic vesicle cycle	KEGG PATHWAY	chx04721	5	66	0.364935	0.983166	102182223|102189904|102178477|102168441|102172616	http://www.genome.jp/kegg-bin/show_pathway?chx04721/chx:102182223%09red/chx:102189904%09red/chx:102178477%09red/chx:102172616%09red/chx:102168441%09red
Fanconi anemia pathway	KEGG PATHWAY	chx03460	4	51	0.369976	0.983166	102186595|102189528|102170905|102187615	http://www.genome.jp/kegg-bin/show_pathway?chx03460/chx:102189528%09red/chx:102187615%09red/chx:102170905%09red/chx:102186595%09red
Proximal tubule bicarbonate reclamation	KEGG PATHWAY	chx04964	2	21	0.371082	0.983166	102186069|102183405	http://www.genome.jp/kegg-bin/show_pathway?chx04964/chx:102183405%09red/chx:102186069%09red
Glutamatergic synapse	KEGG PATHWAY	chx04724	8	114	0.373684	0.983166	102169019|102180505|102191227|102170858|102168441|102191114|100861292|102173379	http://www.genome.jp/kegg-bin/show_pathway?chx04724/chx:102170858%09red/chx:102191227%09red/chx:102169019%09red/chx:102191114%09red/chx:102173379%09red/chx:100861292%09red/chx:102180505%09red/chx:102168441%09red
Hepatitis C	KEGG PATHWAY	chx05160	9	132	0.390532	0.983166	100861087|102176608|102181262|102187730|102188006|102175660|102190722|102177119|100861393	http://www.genome.jp/kegg-bin/show_pathway?chx05160/chx:100861393%09red/chx:102190722%09red/chx:100861087%09red/chx:102175660%09red/chx:102181262%09red/chx:102187730%09red/chx:102177119%09red/chx:102176608%09red/chx:102188006%09red
Ascorbate and aldarate metabolism	KEGG PATHWAY	chx00053	2	22	0.391368	0.983166	102174989|102170543	http://www.genome.jp/kegg-bin/show_pathway?chx00053/chx:102174989%09red/chx:102170543%09red
Fc gamma R-mediated phagocytosis	KEGG PATHWAY	chx04666	6	85	0.399809	0.983166	102182675|102186592|102180225|102182646|102178783|102190179	http://www.genome.jp/kegg-bin/show_pathway?chx04666/chx:102178783%09red/chx:102190179%09red/chx:102182646%09red/chx:102182675%09red/chx:102180225%09red/chx:102186592%09red
Taste transduction	KEGG PATHWAY	chx04742	3	38	0.404138	0.983166	102173379|102168441|102171802	http://www.genome.jp/kegg-bin/show_pathway?chx04742/chx:102171802%09red/chx:102173379%09red/chx:102168441%09red
Glycosaminoglycan biosynthesis - heparan sulfate / heparin	KEGG PATHWAY	chx00534	2	23	0.411354	0.983166	102188252|102172900	http://www.genome.jp/kegg-bin/show_pathway?chx00534/chx:102172900%09red/chx:102188252%09red
Measles	KEGG PATHWAY	chx05162	9	135	0.414686	0.983166	102180182|102179673|102179142|102181262|102175277|102175660|102184185|102190722|102174419	http://www.genome.jp/kegg-bin/show_pathway?chx05162/chx:102184185%09red/chx:102190722%09red/chx:102175660%09red/chx:102181262%09red/chx:102179142%09red/chx:102174419%09red/chx:102180182%09red/chx:102175277%09red/chx:102179673%09red
Carbohydrate digestion and absorption	KEGG PATHWAY	chx04973	3	39	0.419349	0.983166	102186069|102183405|102170472	http://www.genome.jp/kegg-bin/show_pathway?chx04973/chx:102183405%09red/chx:102170472%09red/chx:102186069%09red
Adipocytokine signaling pathway	KEGG PATHWAY	chx04920	5	71	0.421091	0.983166	102181262|100861087|102183996|102175660|100861393	http://www.genome.jp/kegg-bin/show_pathway?chx04920/chx:102183996%09red/chx:100861087%09red/chx:102175660%09red/chx:100861393%09red/chx:102181262%09red
Type I diabetes mellitus	KEGG PATHWAY	chx04940	4	55	0.421266	0.983166	102179142|102184760|102188814|102188267	http://www.genome.jp/kegg-bin/show_pathway?chx04940/chx:102184760%09red/chx:102188267%09red/chx:102188814%09red/chx:102179142%09red
Protein digestion and absorption	KEGG PATHWAY	chx04974	8	120	0.42521	0.983166	102183405|100860940|102186069|100860828|102181685|102187872|102191114|102187568	http://www.genome.jp/kegg-bin/show_pathway?chx04974/chx:102183405%09red/chx:100860828%09red/chx:102191114%09red/chx:102186069%09red/chx:100860940%09red/chx:102187872%09red/chx:102181685%09red/chx:102187568%09red
Sulfur relay system	KEGG PATHWAY	chx04122	1	9	0.437525	0.983166	102177176	http://www.genome.jp/kegg-bin/show_pathway?chx04122/chx:102177176%09red
NF-kappa B signaling pathway	KEGG PATHWAY	chx04064	6	89	0.440087	0.983166	102182975|102181262|102178783|102175660|102188458|102174419	http://www.genome.jp/kegg-bin/show_pathway?chx04064/chx:102178783%09red/chx:102175660%09red/chx:102181262%09red/chx:102174419%09red/chx:102182975%09red/chx:102188458%09red
GABAergic synapse	KEGG PATHWAY	chx04727	6	89	0.440087	0.983166	102169019|102188363|102168441|102191114|100861292|102173379	http://www.genome.jp/kegg-bin/show_pathway?chx04727/chx:102169019%09red/chx:102191114%09red/chx:102188363%09red/chx:102173379%09red/chx:100861292%09red/chx:102168441%09red
Gap junction	KEGG PATHWAY	chx04540	6	89	0.440087	0.983166	102177846|102187802|102180505|102170858|102173379|102169019	http://www.genome.jp/kegg-bin/show_pathway?chx04540/chx:102177846%09red/chx:102187802%09red/chx:102169019%09red/chx:102173379%09red/chx:102180505%09red/chx:102170858%09red
Oxytocin signaling pathway	KEGG PATHWAY	chx04921	10	155	0.443066	0.983166	102181454|102169019|102181692|102179332|102170858|102180505|100861292|102173379|102179831|102182147	http://www.genome.jp/kegg-bin/show_pathway?chx04921/chx:102182147%09red/chx:102170858%09red/chx:102169019%09red/chx:102179831%09red/chx:102173379%09red/chx:100861292%09red/chx:102181692%09red/chx:102179332%09red/chx:102180505%09red/chx:102181454%09red
Chronic myeloid leukemia	KEGG PATHWAY	chx05220	5	73	0.443345	0.983166	102186998|102180182|102181262|102175277|102175660	http://www.genome.jp/kegg-bin/show_pathway?chx05220/chx:102186998%09red/chx:102175277%09red/chx:102180182%09red/chx:102175660%09red/chx:102181262%09red
Acute myeloid leukemia	KEGG PATHWAY	chx05221	4	57	0.446553	0.983166	102182675|102181262|102188350|102175660	http://www.genome.jp/kegg-bin/show_pathway?chx05221/chx:102188350%09red/chx:102175660%09red/chx:102182675%09red/chx:102181262%09red
Apoptosis	KEGG PATHWAY	chx04210	6	90	0.450085	0.983166	102173992|102181262|102170760|102175660|102188830|102173379	http://www.genome.jp/kegg-bin/show_pathway?chx04210/chx:102170760%09red/chx:102188830%09red/chx:102175660%09red/chx:102173379%09red/chx:102181262%09red/chx:102173992%09red
Systemic lupus erythematosus	KEGG PATHWAY	chx05322	8	123	0.450882	0.983166	102171676|102186446|102183419|102171944|102188267|102184760|102189503|102179142	http://www.genome.jp/kegg-bin/show_pathway?chx05322/chx:102184760%09red/chx:102188267%09red/chx:102183419%09red/chx:102171676%09red/chx:102189503%09red/chx:102186446%09red/chx:102171944%09red/chx:102179142%09red
Legionellosis	KEGG PATHWAY	chx05134	5	74	0.454394	0.983166	102188830|102169074|102178036|102174911|102175660	http://www.genome.jp/kegg-bin/show_pathway?chx05134/chx:102174911%09red/chx:102188830%09red/chx:102175660%09red/chx:102169074%09red/chx:102178036%09red
p53 signaling pathway	KEGG PATHWAY	chx04115	5	75	0.465383	0.983166	102188830|102184185|102180182|102170610|102190744	http://www.genome.jp/kegg-bin/show_pathway?chx04115/chx:102184185%09red/chx:102188830%09red/chx:102170610%09red/chx:102180182%09red/chx:102190744%09red
HIF-1 signaling pathway	KEGG PATHWAY	chx04066	7	109	0.473494	0.983166	102182675|102184526|102175277|102175660|102168710|102174691|102178104	http://www.genome.jp/kegg-bin/show_pathway?chx04066/chx:102178104%09red/chx:102175660%09red/chx:102174691%09red/chx:102175277%09red/chx:102184526%09red/chx:102182675%09red/chx:102168710%09red
Biosynthesis of amino acids	KEGG PATHWAY	chx01230	5	76	0.476304	0.983166	102175812|102174691|102175221|100860854|102185952	http://www.genome.jp/kegg-bin/show_pathway?chx01230/chx:102175812%09red/chx:102174691%09red/chx:100860854%09red/chx:102175221%09red/chx:102185952%09red
Type II diabetes mellitus	KEGG PATHWAY	chx04930	3	43	0.478718	0.983166	100861087|100861292|102168441	http://www.genome.jp/kegg-bin/show_pathway?chx04930/chx:100861087%09red/chx:100861292%09red/chx:102168441%09red
Hypertrophic cardiomyopathy (HCM)	KEGG PATHWAY	chx05410	5	77	0.487149	0.983166	102179332|100861292|102184468|102179831|102180190	http://www.genome.jp/kegg-bin/show_pathway?chx05410/chx:102179831%09red/chx:102180190%09red/chx:102179332%09red/chx:102184468%09red/chx:100861292%09red
Propanoate metabolism	KEGG PATHWAY	chx00640	2	27	0.487753	0.983166	102178200|102183446	http://www.genome.jp/kegg-bin/show_pathway?chx00640/chx:102178200%09red/chx:102183446%09red
Alzheimer's disease	KEGG PATHWAY	chx05010	12	195	0.490964	0.983166	102180505|102170016|102182696|102188327|102170760|102170858|102187450|102183195|102188830|100861292|102178040|102188065	http://www.genome.jp/kegg-bin/show_pathway?chx05010/chx:102183195%09red/chx:102178040%09red/chx:102170858%09red/chx:102170760%09red/chx:102188830%09red/chx:102188065%09red/chx:102170016%09red/chx:100861292%09red/chx:102188327%09red/chx:102187450%09red/chx:102180505%09red/chx:102182696%09red
Hepatitis B	KEGG PATHWAY	chx05161	9	145	0.494549	0.983166	100861087|102180182|102181262|102175277|102188830|102170760|102175660|102180571|102184185	http://www.genome.jp/kegg-bin/show_pathway?chx05161/chx:102170760%09red/chx:102180571%09red/chx:100861087%09red/chx:102175660%09red/chx:102181262%09red/chx:102184185%09red/chx:102180182%09red/chx:102188830%09red/chx:102175277%09red
Bacterial invasion of epithelial cells	KEGG PATHWAY	chx05100	5	78	0.497914	0.983166	102179831|102186998|102182223|102190179|102188390	http://www.genome.jp/kegg-bin/show_pathway?chx05100/chx:102186998%09red/chx:102190179%09red/chx:102179831%09red/chx:102188390%09red/chx:102182223%09red
Rheumatoid arthritis	KEGG PATHWAY	chx05323	6	95	0.499369	0.983166	102184760|102179142|102188267|102189904|102178477|102179425	http://www.genome.jp/kegg-bin/show_pathway?chx05323/chx:102179425%09red/chx:102184760%09red/chx:102188267%09red/chx:102178477%09red/chx:102179142%09red/chx:102189904%09red
Phototransduction	KEGG PATHWAY	chx04744	2	28	0.505868	0.983166	102176347|102168525	http://www.genome.jp/kegg-bin/show_pathway?chx04744/chx:102168525%09red/chx:102176347%09red
HTLV-I infection	KEGG PATHWAY	chx05166	16	266	0.512477	0.983166	102186601|102188814|102169019|102175037|102175724|102169703|102184724|102188267|102188440|102182444|102181262|102175660|102177945|102184049|102173379|102184356	http://www.genome.jp/kegg-bin/show_pathway?chx05166/chx:102186601%09red/chx:102175037%09red/chx:102188267%09red/chx:102177945%09red/chx:102182444%09red/chx:102184724%09red/chx:102169019%09red/chx:102175660%09red/chx:102173379%09red/chx:102181262%09red/chx:102188440%09red/chx:102175724%09red/chx:102188814%09red/chx:102169703%09red/chx:102184049%09red/chx:102184356%09red
Adrenergic signaling in cardiomyocytes	KEGG PATHWAY	chx04261	9	148	0.517999	0.983166	102183405|102169019|102186069|102180505|102170148|102169770|102179332|100861292|102173379	http://www.genome.jp/kegg-bin/show_pathway?chx04261/chx:102183405%09red/chx:102169019%09red/chx:102186069%09red/chx:102173379%09red/chx:100861292%09red/chx:102170148%09red/chx:102179332%09red/chx:102180505%09red/chx:102169770%09red
MAPK signaling pathway	KEGG PATHWAY	chx04010	15	250	0.518173	0.983166	100861087|102180381|102186601|102168334|102179332|102181262|102180223|102176130|102175660|102168441|102190163|102187531|100861292|102173379|102188850	http://www.genome.jp/kegg-bin/show_pathway?chx04010/chx:102168334%09red/chx:102186601%09red/chx:102180223%09red/chx:102187531%09red/chx:100861087%09red/chx:102175660%09red/chx:102176130%09red/chx:102190163%09red/chx:102180381%09red/chx:102188850%09red/chx:102179332%09red/chx:102181262%09red/chx:102173379%09red/chx:100861292%09red/chx:102168441%09red
Collecting duct acid secretion	KEGG PATHWAY	chx04966	2	30	0.540818	0.983166	102178477|102189904	http://www.genome.jp/kegg-bin/show_pathway?chx04966/chx:102189904%09red/chx:102178477%09red
Citrate cycle (TCA cycle)	KEGG PATHWAY	chx00020	2	30	0.540818	0.983166	102183195|102168710	http://www.genome.jp/kegg-bin/show_pathway?chx00020/chx:102168710%09red/chx:102183195%09red
Butanoate metabolism	KEGG PATHWAY	chx00650	2	30	0.540818	0.983166	102169437|102178959	http://www.genome.jp/kegg-bin/show_pathway?chx00650/chx:102178959%09red/chx:102169437%09red
Other types of O-glycan biosynthesis	KEGG PATHWAY	chx00514	2	30	0.540818	0.983166	102191273|102168794	http://www.genome.jp/kegg-bin/show_pathway?chx00514/chx:102168794%09red/chx:102191273%09red
PI3K-Akt signaling pathway	KEGG PATHWAY	chx04151	21	357	0.544026	0.983166	102189099|102182675|102180182|102180381|100860940|102180190|102170256|102179246|102177853|102184526|102175277|102177440|102187872|102190117|102175660|102184185|102187531|100860828|102178104|102188850|102181262	http://www.genome.jp/kegg-bin/show_pathway?chx04151/chx:102180182%09red/chx:102189099%09red/chx:102177853%09red/chx:100860828%09red/chx:102187531%09red/chx:102178104%09red/chx:102180190%09red/chx:102175660%09red/chx:102187872%09red/chx:100860940%09red/chx:102181262%09red/chx:102179246%09red/chx:102190117%09red/chx:102180381%09red/chx:102188850%09red/chx:102170256%09red/chx:102184185%09red/chx:102…
Synthesis and degradation of ketone bodies	KEGG PATHWAY	chx00072	1	13	0.553196	0.983166	102178959	http://www.genome.jp/kegg-bin/show_pathway?chx00072/chx:102178959%09red
Fatty acid biosynthesis	KEGG PATHWAY	chx00061	1	13	0.553196	0.983166	102178200	http://www.genome.jp/kegg-bin/show_pathway?chx00061/chx:102178200%09red
Inflammatory bowel disease (IBD)	KEGG PATHWAY	chx05321	4	66	0.55494	0.983166	102180571|102188755|102175660|102188267	http://www.genome.jp/kegg-bin/show_pathway?chx05321/chx:102180571%09red/chx:102188267%09red/chx:102175660%09red/chx:102188755%09red
Melanoma	KEGG PATHWAY	chx05218	4	66	0.55494	0.983166	102187531|102180182|102180381|102188850	http://www.genome.jp/kegg-bin/show_pathway?chx05218/chx:102187531%09red/chx:102180182%09red/chx:102180381%09red/chx:102188850%09red
Long-term potentiation	KEGG PATHWAY	chx04720	4	66	0.55494	0.983166	102170858|100861292|102173379|102180505	http://www.genome.jp/kegg-bin/show_pathway?chx04720/chx:102180505%09red/chx:102170858%09red/chx:102173379%09red/chx:100861292%09red
Glycolysis / Gluconeogenesis	KEGG PATHWAY	chx00010	4	66	0.55494	0.983166	102174989|102170543|102174691|102168710	http://www.genome.jp/kegg-bin/show_pathway?chx00010/chx:102168710%09red/chx:102174989%09red/chx:102170543%09red/chx:102174691%09red
Pentose and glucuronate interconversions	KEGG PATHWAY	chx00040	2	31	0.557638	0.983166	102188075|102170543	http://www.genome.jp/kegg-bin/show_pathway?chx00040/chx:102188075%09red/chx:102170543%09red
Prostate cancer	KEGG PATHWAY	chx05215	5	84	0.560485	0.983166	102184185|102181262|102175277|102184915|102175660	http://www.genome.jp/kegg-bin/show_pathway?chx05215/chx:102175277%09red/chx:102184185%09red/chx:102184915%09red/chx:102175660%09red/chx:102181262%09red
Phagosome	KEGG PATHWAY	chx04145	10	171	0.561354	0.983166	102178477|102177846|102188814|102174188|102190117|102188267|102184478|102171371|102189904|102179831	http://www.genome.jp/kegg-bin/show_pathway?chx04145/chx:102188814%09red/chx:102177846%09red/chx:102184478%09red/chx:102179831%09red/chx:102188267%09red/chx:102178477%09red/chx:102189904%09red/chx:102171371%09red/chx:102190117%09red/chx:102174188%09red
Neurotrophin signaling pathway	KEGG PATHWAY	chx04722	7	119	0.561694	0.983166	100861087|102188012|102170949|102180223|102181888|102169819|102175660	http://www.genome.jp/kegg-bin/show_pathway?chx04722/chx:102180223%09red/chx:100861087%09red/chx:102175660%09red/chx:102169819%09red/chx:102181888%09red/chx:102170949%09red/chx:102188012%09red
Ras signaling pathway	KEGG PATHWAY	chx04014	13	223	0.562371	0.983166	102189099|100861087|102180381|102177853|102181262|100861013|102178783|102184478|102175660|102184177|102187531|102173379|102188850	http://www.genome.jp/kegg-bin/show_pathway?chx04014/chx:102189099%09red/chx:102177853%09red/chx:102178783%09red/chx:102184478%09red/chx:102187531%09red/chx:100861087%09red/chx:102175660%09red/chx:102173379%09red/chx:102181262%09red/chx:100861013%09red/chx:102180381%09red/chx:102188850%09red/chx:102184177%09red
B cell receptor signaling pathway	KEGG PATHWAY	chx04662	4	69	0.588481	0.983166	102188458|102177093|102181262|102175660	http://www.genome.jp/kegg-bin/show_pathway?chx04662/chx:102175660%09red/chx:102181262%09red/chx:102177093%09red/chx:102188458%09red
Viral carcinogenesis	KEGG PATHWAY	chx05203	12	210	0.58969	0.983166	102174819|102180182|102178477|102188814|102180225|102173379|102182975|102175277|102191386|102175660|102184185|102170846	http://www.genome.jp/kegg-bin/show_pathway?chx05203/chx:102188814%09red/chx:102174819%09red/chx:102175660%09red/chx:102178477%09red/chx:102191386%09red/chx:102184185%09red/chx:102180182%09red/chx:102170846%09red/chx:102182975%09red/chx:102175277%09red/chx:102173379%09red/chx:102180225%09red
Regulation of autophagy	KEGG PATHWAY	chx04140	2	33	0.589944	0.983166	102169203|102185791	http://www.genome.jp/kegg-bin/show_pathway?chx04140/chx:102185791%09red/chx:102169203%09red
Progesterone-mediated oocyte maturation	KEGG PATHWAY	chx04914	5	87	0.590258	0.983166	102173379|100861087|102173255|102170846|102169019	http://www.genome.jp/kegg-bin/show_pathway?chx04914/chx:102173379%09red/chx:100861087%09red/chx:102170846%09red/chx:102173255%09red/chx:102169019%09red
Lysosome	KEGG PATHWAY	chx04142	7	125	0.611265	0.983166	102171134|102178477|102182223|102169934|102180951|102190044|102168847	http://www.genome.jp/kegg-bin/show_pathway?chx04142/chx:102182223%09red/chx:102168847%09red/chx:102169934%09red/chx:102190044%09red/chx:102178477%09red/chx:102171134%09red/chx:102180951%09red
Primary bile acid biosynthesis	KEGG PATHWAY	chx00120	1	16	0.624061	0.983166	102187785	http://www.genome.jp/kegg-bin/show_pathway?chx00120/chx:102187785%09red
Glycosphingolipid biosynthesis - globo series	KEGG PATHWAY	chx00603	1	16	0.624061	0.983166	102190112	http://www.genome.jp/kegg-bin/show_pathway?chx00603/chx:102190112%09red
Cytosolic DNA-sensing pathway	KEGG PATHWAY	chx04623	3	54	0.624748	0.983166	102181262|102168464|102175660	http://www.genome.jp/kegg-bin/show_pathway?chx04623/chx:102168464%09red/chx:102175660%09red/chx:102181262%09red
Toxoplasmosis	KEGG PATHWAY	chx05145	7	129	0.642577	0.983166	100861087|102170256|102181262|102179246|102188267|102177440|102175660	http://www.genome.jp/kegg-bin/show_pathway?chx05145/chx:100861087%09red/chx:102188267%09red/chx:102175660%09red/chx:102181262%09red/chx:102179246%09red/chx:102170256%09red/chx:102177440%09red
Chemokine signaling pathway	KEGG PATHWAY	chx04062	10	183	0.642841	0.983166	102169019|102180505|102181262|102181692|102184001|102175660|102181854|102186301|102173379|102185098	http://www.genome.jp/kegg-bin/show_pathway?chx04062/chx:102169019%09red/chx:102181854%09red/chx:102186301%09red/chx:102175660%09red/chx:102173379%09red/chx:102181262%09red/chx:102181692%09red/chx:102185098%09red/chx:102180505%09red/chx:102184001%09red
Sulfur metabolism	KEGG PATHWAY	chx00920	1	17	0.645093	0.983166	102183356	http://www.genome.jp/kegg-bin/show_pathway?chx00920/chx:102183356%09red
Morphine addiction	KEGG PATHWAY	chx05032	5	93	0.646296	0.983166	102186301|102175531|102169019|102168441|102173379	http://www.genome.jp/kegg-bin/show_pathway?chx05032/chx:102175531%09red/chx:102169019%09red/chx:102186301%09red/chx:102173379%09red/chx:102168441%09red
Amyotrophic lateral sclerosis (ALS)	KEGG PATHWAY	chx05014	3	56	0.648075	0.983166	102188830|102172771|102184478	http://www.genome.jp/kegg-bin/show_pathway?chx05014/chx:102188830%09red/chx:102184478%09red/chx:102172771%09red
Mineral absorption	KEGG PATHWAY	chx04978	3	56	0.648075	0.983166	102186069|102183405|102188072	http://www.genome.jp/kegg-bin/show_pathway?chx04978/chx:102183405%09red/chx:102186069%09red/chx:102188072%09red
African trypanosomiasis	KEGG PATHWAY	chx05143	2	37	0.649188	0.983166	102180505|102177440	http://www.genome.jp/kegg-bin/show_pathway?chx05143/chx:102180505%09red/chx:102177440%09red
DNA replication	KEGG PATHWAY	chx03030	2	37	0.649188	0.983166	102181079|102174340	http://www.genome.jp/kegg-bin/show_pathway?chx03030/chx:102174340%09red/chx:102181079%09red
Nicotine addiction	KEGG PATHWAY	chx05033	2	38	0.662892	0.983166	102188285|102168441	http://www.genome.jp/kegg-bin/show_pathway?chx05033/chx:102188285%09red/chx:102168441%09red
Dopaminergic synapse	KEGG PATHWAY	chx04728	7	132	0.66507	0.983166	100861087|102180505|102170858|102168441|100861292|102173379|102169726	http://www.genome.jp/kegg-bin/show_pathway?chx04728/chx:102170858%09red/chx:100861087%09red/chx:102173379%09red/chx:102169726%09red/chx:100861292%09red/chx:102180505%09red/chx:102168441%09red
One carbon pool by folate	KEGG PATHWAY	chx00670	1	19	0.683693	0.983166	102179144	http://www.genome.jp/kegg-bin/show_pathway?chx00670/chx:102179144%09red
Pantothenate and CoA biosynthesis	KEGG PATHWAY	chx00770	1	19	0.683693	0.983166	102190787	http://www.genome.jp/kegg-bin/show_pathway?chx00770/chx:102190787%09red
Tyrosine metabolism	KEGG PATHWAY	chx00350	2	40	0.689002	0.983166	102188176|102169726	http://www.genome.jp/kegg-bin/show_pathway?chx00350/chx:102188176%09red/chx:102169726%09red
Spliceosome	KEGG PATHWAY	chx03040	7	136	0.693674	0.983166	102182783|102184518|102177568|102177883|102172272|102188775|102188143	http://www.genome.jp/kegg-bin/show_pathway?chx03040/chx:102188775%09red/chx:102172272%09red/chx:102184518%09red/chx:102188143%09red/chx:102177883%09red/chx:102177568%09red/chx:102182783%09red
Herpes simplex infection	KEGG PATHWAY	chx05168	11	210	0.696569	0.983166	100861087|102189276|102188814|102182975|102181262|102188267|102170760|102175660|102190722|102174419|102183419	http://www.genome.jp/kegg-bin/show_pathway?chx05168/chx:100861087%09red/chx:102190722%09red/chx:102170760%09red/chx:102188267%09red/chx:102175660%09red/chx:102181262%09red/chx:102183419%09red/chx:102174419%09red/chx:102188814%09red/chx:102189276%09red/chx:102182975%09red
Natural killer cell mediated cytotoxicity	KEGG PATHWAY	chx04650	6	118	0.698423	0.983166	102184329|102179673|102178567|102178783|102175978|102175151	http://www.genome.jp/kegg-bin/show_pathway?chx04650/chx:102184329%09red/chx:102178783%09red/chx:102178567%09red/chx:102175978%09red/chx:102175151%09red/chx:102179673%09red
Long-term depression	KEGG PATHWAY	chx04730	3	61	0.701793	0.983166	102170858|102168441|102180505	http://www.genome.jp/kegg-bin/show_pathway?chx04730/chx:102180505%09red/chx:102170858%09red/chx:102168441%09red
Oocyte meiosis	KEGG PATHWAY	chx04114	6	120	0.71295	0.983166	102189276|102169019|102170858|102173255|102184185|102173379	http://www.genome.jp/kegg-bin/show_pathway?chx04114/chx:102170858%09red/chx:102169019%09red/chx:102173379%09red/chx:102173255%09red/chx:102189276%09red/chx:102184185%09red
Cardiac muscle contraction	KEGG PATHWAY	chx04260	4	83	0.723732	0.983166	102186069|102183405|100861292|102179332	http://www.genome.jp/kegg-bin/show_pathway?chx04260/chx:102183405%09red/chx:102186069%09red/chx:102179332%09red/chx:100861292%09red
Fc epsilon RI signaling pathway	KEGG PATHWAY	chx04664	3	64	0.730895	0.983166	102179673|100861087|102178783	http://www.genome.jp/kegg-bin/show_pathway?chx04664/chx:100861087%09red/chx:102179673%09red/chx:102178783%09red
TGF-beta signaling pathway	KEGG PATHWAY	chx04350	4	84	0.73199	0.983166	102182675|102189276|102182889|102176988	http://www.genome.jp/kegg-bin/show_pathway?chx04350/chx:102176988%09red/chx:102182889%09red/chx:102182675%09red/chx:102189276%09red
Toll-like receptor signaling pathway	KEGG PATHWAY	chx04620	5	105	0.742915	0.983166	102181262|100861087|102170760|102184760|102175660	http://www.genome.jp/kegg-bin/show_pathway?chx04620/chx:102184760%09red/chx:100861087%09red/chx:102175660%09red/chx:102181262%09red/chx:102170760%09red
Nucleotide excision repair	KEGG PATHWAY	chx03420	2	45	0.747018	0.983166	102170905|102174340	http://www.genome.jp/kegg-bin/show_pathway?chx03420/chx:102170905%09red/chx:102174340%09red
mTOR signaling pathway	KEGG PATHWAY	chx04150	3	66	0.749023	0.983166	102182675|102178104|102184526	http://www.genome.jp/kegg-bin/show_pathway?chx04150/chx:102184526%09red/chx:102178104%09red/chx:102182675%09red
Endocytosis	KEGG PATHWAY	chx04144	11	220	0.749378	0.983166	102186592|102186998|102188814|102187092|102182223|102182646|102183540|102184478|102185098|102189898|102186301	http://www.genome.jp/kegg-bin/show_pathway?chx04144/chx:102186998%09red/chx:102182223%09red/chx:102188814%09red/chx:102184478%09red/chx:102189898%09red/chx:102186301%09red/chx:102183540%09red/chx:102185098%09red/chx:102182646%09red/chx:102187092%09red/chx:102186592%09red
TNF signaling pathway	KEGG PATHWAY	chx04668	5	106	0.750008	0.983166	100861087|102170760|102181262|102182975|102175660	http://www.genome.jp/kegg-bin/show_pathway?chx04668/chx:100861087%09red/chx:102175660%09red/chx:102181262%09red/chx:102170760%09red/chx:102182975%09red
Glycine, serine and threonine metabolism	KEGG PATHWAY	chx00260	2	46	0.75744	0.983166	102176539|102180872	http://www.genome.jp/kegg-bin/show_pathway?chx00260/chx:102176539%09red/chx:102180872%09red
Amphetamine addiction	KEGG PATHWAY	chx05031	3	67	0.757713	0.983166	100861292|102173379|102169726	http://www.genome.jp/kegg-bin/show_pathway?chx05031/chx:102173379%09red/chx:102169726%09red/chx:100861292%09red
Tuberculosis	KEGG PATHWAY	chx05152	9	185	0.762593	0.983166	100861087|102178477|102188267|102170760|102184478|102175660|102171371|102188830|102188458	http://www.genome.jp/kegg-bin/show_pathway?chx05152/chx:100861087%09red/chx:102184478%09red/chx:102170760%09red/chx:102188830%09red/chx:102188267%09red/chx:102175660%09red/chx:102178477%09red/chx:102171371%09red/chx:102188458%09red
RNA transport	KEGG PATHWAY	chx03013	8	166	0.762778	0.983166	102173559|102186142|102168598|102188727|102188127|102182730|102168397|102186253	http://www.genome.jp/kegg-bin/show_pathway?chx03013/chx:102182730%09red/chx:102186142%09red/chx:102168397%09red/chx:102168598%09red/chx:102173559%09red/chx:102188127%09red/chx:102186253%09red/chx:102188727%09red
Phenylalanine metabolism	KEGG PATHWAY	chx00360	1	24	0.762822	0.983166	102169726	http://www.genome.jp/kegg-bin/show_pathway?chx00360/chx:102169726%09red
Biosynthesis of unsaturated fatty acids	KEGG PATHWAY	chx01040	1	24	0.762822	0.983166	102187120	http://www.genome.jp/kegg-bin/show_pathway?chx01040/chx:102187120%09red
Fatty acid elongation	KEGG PATHWAY	chx00062	1	24	0.762822	0.983166	102187120	http://www.genome.jp/kegg-bin/show_pathway?chx00062/chx:102187120%09red
Cell cycle	KEGG PATHWAY	chx04110	6	128	0.766176	0.983166	102180182|102189276|102175277|102190744|102184185|102170846	http://www.genome.jp/kegg-bin/show_pathway?chx04110/chx:102190744%09red/chx:102184185%09red/chx:102180182%09red/chx:102170846%09red/chx:102189276%09red/chx:102175277%09red
Fatty acid degradation	KEGG PATHWAY	chx00071	2	47	0.767488	0.983166	102174989|102170543	http://www.genome.jp/kegg-bin/show_pathway?chx00071/chx:102174989%09red/chx:102170543%09red
Protein export	KEGG PATHWAY	chx03060	1	25	0.776095	0.983166	102172511	http://www.genome.jp/kegg-bin/show_pathway?chx03060/chx:102172511%09red
Glycosylphosphatidylinositol(GPI)-anchor biosynthesis	KEGG PATHWAY	chx00563	1	25	0.776095	0.983166	102178568	http://www.genome.jp/kegg-bin/show_pathway?chx00563/chx:102178568%09red
Mismatch repair	KEGG PATHWAY	chx03430	1	25	0.776095	0.983166	102174340	http://www.genome.jp/kegg-bin/show_pathway?chx03430/chx:102174340%09red
Chagas disease (American trypanosomiasis)	KEGG PATHWAY	chx05142	5	111	0.783291	0.983166	102180505|100861087|102170760|102181262|102175660	http://www.genome.jp/kegg-bin/show_pathway?chx05142/chx:102180505%09red/chx:100861087%09red/chx:102175660%09red/chx:102181262%09red/chx:102170760%09red
Ether lipid metabolism	KEGG PATHWAY	chx00565	2	49	0.7865	0.983166	102172852|102186907	http://www.genome.jp/kegg-bin/show_pathway?chx00565/chx:102186907%09red/chx:102172852%09red
Dorso-ventral axis formation	KEGG PATHWAY	chx04320	1	26	0.788625	0.983166	102173255	http://www.genome.jp/kegg-bin/show_pathway?chx04320/chx:102173255%09red
Fatty acid metabolism	KEGG PATHWAY	chx01212	2	50	0.795483	0.983166	102187120|102178200	http://www.genome.jp/kegg-bin/show_pathway?chx01212/chx:102178200%09red/chx:102187120%09red
cAMP signaling pathway	KEGG PATHWAY	chx04024	10	213	0.804861	0.983166	102183405|100861087|102169019|102186069|102170148|102181692|102175660|100861292|102173379|100861393	http://www.genome.jp/kegg-bin/show_pathway?chx04024/chx:102183405%09red/chx:100861393%09red/chx:102169019%09red/chx:102186069%09red/chx:100861087%09red/chx:102175660%09red/chx:102173379%09red/chx:100861292%09red/chx:102181692%09red/chx:102170148%09red
Glyoxylate and dicarboxylate metabolism	KEGG PATHWAY	chx00630	1	28	0.811622	0.983166	102180872	http://www.genome.jp/kegg-bin/show_pathway?chx00630/chx:102180872%09red
PPAR signaling pathway	KEGG PATHWAY	chx03320	3	74	0.811897	0.983166	102181497|100861393|102187785	http://www.genome.jp/kegg-bin/show_pathway?chx03320/chx:100861393%09red/chx:102181497%09red/chx:102187785%09red
Non-small cell lung cancer	KEGG PATHWAY	chx05223	2	52	0.812449	0.983166	102181635|102180182	http://www.genome.jp/kegg-bin/show_pathway?chx05223/chx:102180182%09red/chx:102181635%09red
N-Glycan biosynthesis	KEGG PATHWAY	chx00510	2	52	0.812449	0.983166	102182048|102190970	http://www.genome.jp/kegg-bin/show_pathway?chx00510/chx:102190970%09red/chx:102182048%09red
Pertussis	KEGG PATHWAY	chx05133	3	75	0.818735	0.983166	102183419|100861087|102175660	http://www.genome.jp/kegg-bin/show_pathway?chx05133/chx:100861087%09red/chx:102175660%09red/chx:102183419%09red
Glutathione metabolism	KEGG PATHWAY	chx00480	2	53	0.820452	0.983166	102185784|102176986	http://www.genome.jp/kegg-bin/show_pathway?chx00480/chx:102185784%09red/chx:102176986%09red
Homologous recombination	KEGG PATHWAY	chx03440	1	29	0.822165	0.983166	102174307	http://www.genome.jp/kegg-bin/show_pathway?chx03440/chx:102174307%09red
Estrogen signaling pathway	KEGG PATHWAY	chx04915	4	98	0.828697	0.983166	102170858|102173379|102169019|102180505	http://www.genome.jp/kegg-bin/show_pathway?chx04915/chx:102180505%09red/chx:102170858%09red/chx:102173379%09red/chx:102169019%09red
Circadian entrainment	KEGG PATHWAY	chx04713	4	98	0.828697	0.983166	102180505|100861292|102173379|102169019	http://www.genome.jp/kegg-bin/show_pathway?chx04713/chx:102180505%09red/chx:100861292%09red/chx:102173379%09red/chx:102169019%09red
Sphingolipid signaling pathway	KEGG PATHWAY	chx04071	5	120	0.834405	0.983166	102181692|102179673|100861087|102175660|102180505	http://www.genome.jp/kegg-bin/show_pathway?chx04071/chx:102180505%09red/chx:102175660%09red/chx:100861087%09red/chx:102179673%09red/chx:102181692%09red
Oxidative phosphorylation	KEGG PATHWAY	chx00190	7	161	0.835216	0.983166	102189939|102178477|102170016|102182696|102183195|102189904|102188065	http://www.genome.jp/kegg-bin/show_pathway?chx00190/chx:102183195%09red/chx:102188065%09red/chx:102178477%09red/chx:102170016%09red/chx:102189904%09red/chx:102189939%09red/chx:102182696%09red
Staphylococcus aureus infection	KEGG PATHWAY	chx05150	2	55	0.835543	0.983166	102183419|102188267	http://www.genome.jp/kegg-bin/show_pathway?chx05150/chx:102188267%09red/chx:102183419%09red
RNA degradation	KEGG PATHWAY	chx03018	3	78	0.837991	0.983166	102182644|102174691|102169374	http://www.genome.jp/kegg-bin/show_pathway?chx03018/chx:102169374%09red/chx:102182644%09red/chx:102174691%09red
Mucin type O-Glycan biosynthesis	KEGG PATHWAY	chx00512	1	31	0.841516	0.983166	102169479	http://www.genome.jp/kegg-bin/show_pathway?chx00512/chx:102169479%09red
Galactose metabolism	KEGG PATHWAY	chx00052	1	31	0.841516	0.983166	102170472	http://www.genome.jp/kegg-bin/show_pathway?chx00052/chx:102170472%09red
Asthma	KEGG PATHWAY	chx05310	1	31	0.841516	0.983166	102188267	http://www.genome.jp/kegg-bin/show_pathway?chx05310/chx:102188267%09red
Ribosome biogenesis in eukaryotes	KEGG PATHWAY	chx03008	3	79	0.844005	0.983166	102183221|102174419|102174122	http://www.genome.jp/kegg-bin/show_pathway?chx03008/chx:102174419%09red/chx:102174122%09red/chx:102183221%09red
Osteoclast differentiation	KEGG PATHWAY	chx04380	5	122	0.844317	0.983166	102179673|100861087|102181262|102175660|102175151	http://www.genome.jp/kegg-bin/show_pathway?chx04380/chx:102175660%09red/chx:102175151%09red/chx:100861087%09red/chx:102179673%09red/chx:102181262%09red
mRNA surveillance pathway	KEGG PATHWAY	chx03015	4	102	0.850329	0.983166	102172629|102184565|102171953|102180253	http://www.genome.jp/kegg-bin/show_pathway?chx03015/chx:102172629%09red/chx:102180253%09red/chx:102184565%09red/chx:102171953%09red
Fructose and mannose metabolism	KEGG PATHWAY	chx00051	1	32	0.850387	0.983166	102172736	http://www.genome.jp/kegg-bin/show_pathway?chx00051/chx:102172736%09red
Peroxisome	KEGG PATHWAY	chx04146	3	81	0.855454	0.983166	102172382|102183446|102178959	http://www.genome.jp/kegg-bin/show_pathway?chx04146/chx:102172382%09red/chx:102178959%09red/chx:102183446%09red
AMPK signaling pathway	KEGG PATHWAY	chx04152	5	125	0.858262	0.983166	102180027|102182675|102178200|102184915|102183446	http://www.genome.jp/kegg-bin/show_pathway?chx04152/chx:102184915%09red/chx:102182675%09red/chx:102180027%09red/chx:102178200%09red/chx:102183446%09red
Ribosome	KEGG PATHWAY	chx03010	13	287	0.861881	0.983166	102183156|102173699|102176502|102184526|102176639|102171363|102174024|102170171|102169679|100861002|102178104|102182851|102181665	http://www.genome.jp/kegg-bin/show_pathway?chx03010/chx:102171363%09red/chx:100861002%09red/chx:102181665%09red/chx:102178104%09red/chx:102176639%09red/chx:102176502%09red/chx:102183156%09red/chx:102173699%09red/chx:102170171%09red/chx:102174024%09red/chx:102184526%09red/chx:102169679%09red/chx:102182851%09red
SNARE interactions in vesicular transport	KEGG PATHWAY	chx04130	1	34	0.866668	0.983166	102186365	http://www.genome.jp/kegg-bin/show_pathway?chx04130/chx:102186365%09red
Base excision repair	KEGG PATHWAY	chx03410	1	34	0.866668	0.983166	102189105	http://www.genome.jp/kegg-bin/show_pathway?chx03410/chx:102189105%09red
Parkinson's disease	KEGG PATHWAY	chx05012	7	169	0.867607	0.983166	102182696|102170016|102181617|102183195|102188830|102173379|102188065	http://www.genome.jp/kegg-bin/show_pathway?chx05012/chx:102183195%09red/chx:102188830%09red/chx:102188065%09red/chx:102173379%09red/chx:102170016%09red/chx:102182696%09red/chx:102181617%09red
Glycerolipid metabolism	KEGG PATHWAY	chx00561	2	60	0.868369	0.983166	102174989|102170543	http://www.genome.jp/kegg-bin/show_pathway?chx00561/chx:102174989%09red/chx:102170543%09red
Metabolic pathways	KEGG PATHWAY	chx01100	66	1271	0.87183	0.983166	102190787|102187263|102178477|102176861|102191223|102170016|102181079|102183446|102181829|102182884|102180694|102185784|102185360|102170472|102179708|100861268|102168710|102175812|102179583|102174989|102170543|102185952|102177077|102171539|102191693|102176599|102176539|102183195|102172852|102172736|102191019|102189904|102190970|100860854|102170908|102171848|102174691|102182048|102186592|102188252…	http://www.genome.jp/kegg-bin/show_pathway?chx01100/chx:102190112%09red/chx:102185360%09red/chx:102168794%09red/chx:102191223%09red/chx:102181079%09red/chx:102183446%09red/chx:102187263%09red/chx:102170908%09red/chx:102188252%09red/chx:102180505%09red/chx:102174691%09red/chx:102182696%09red/chx:102179583%09red/chx:102170472%09red/chx:102188176%09red/chx:102169479%09red/chx:102169437%09red/chx:102…
Ovarian steroidogenesis	KEGG PATHWAY	chx04913	2	61	0.874165	0.983166	102173379|102169019	http://www.genome.jp/kegg-bin/show_pathway?chx04913/chx:102173379%09red/chx:102169019%09red
Retinol metabolism	KEGG PATHWAY	chx00830	2	61	0.874165	0.983166	102188176|102179583	http://www.genome.jp/kegg-bin/show_pathway?chx00830/chx:102188176%09red/chx:102179583%09red
ErbB signaling pathway	KEGG PATHWAY	chx04012	3	85	0.876162	0.983166	102186998|100861087|102182675	http://www.genome.jp/kegg-bin/show_pathway?chx04012/chx:102186998%09red/chx:100861087%09red/chx:102182675%09red
Porphyrin and chlorophyll metabolism	KEGG PATHWAY	chx00860	1	36	0.881179	0.983166	102177077	http://www.genome.jp/kegg-bin/show_pathway?chx00860/chx:102177077%09red
Non-alcoholic fatty liver disease (NAFLD)	KEGG PATHWAY	chx04932	7	173	0.881728	0.983166	100861087|102170016|102182696|102175660|102183195|102188065|100861393	http://www.genome.jp/kegg-bin/show_pathway?chx04932/chx:102183195%09red/chx:100861393%09red/chx:100861087%09red/chx:102175660%09red/chx:102170016%09red/chx:102188065%09red/chx:102182696%09red
Influenza A	KEGG PATHWAY	chx05164	7	176	0.891475	0.989656	100861087|102188267|102172629|102175660|102175606|102190722|102179831	http://www.genome.jp/kegg-bin/show_pathway?chx05164/chx:100861087%09red/chx:102190722%09red/chx:102179831%09red/chx:102175606%09red/chx:102188267%09red/chx:102175660%09red/chx:102172629%09red
Huntington's disease	KEGG PATHWAY	chx05016	9	221	0.901241	0.991051	102170421|102182223|102180505|102170016|102182696|102184042|102183195|102188830|102188065	http://www.genome.jp/kegg-bin/show_pathway?chx05016/chx:102182223%09red/chx:102183195%09red/chx:102188830%09red/chx:102188065%09red/chx:102170421%09red/chx:102170016%09red/chx:102184042%09red/chx:102180505%09red/chx:102182696%09red
Colorectal cancer	KEGG PATHWAY	chx05210	2	68	0.908579	0.991051	100861087|102184724	http://www.genome.jp/kegg-bin/show_pathway?chx05210/chx:102184724%09red/chx:100861087%09red
Alcoholism	KEGG PATHWAY	chx05034	6	164	0.91847	0.991051	102171676|102186446|102171944|102180223|102189503|102169726	http://www.genome.jp/kegg-bin/show_pathway?chx05034/chx:102189503%09red/chx:102169726%09red/chx:102171676%09red/chx:102186446%09red/chx:102171944%09red/chx:102180223%09red
Choline metabolism in cancer	KEGG PATHWAY	chx05231	3	96	0.92015	0.991051	102182675|100861087|102186592	http://www.genome.jp/kegg-bin/show_pathway?chx05231/chx:100861087%09red/chx:102182675%09red/chx:102186592%09red
Glycerophospholipid metabolism	KEGG PATHWAY	chx00564	3	98	0.926417	0.991051	102190731|102186907|102170908	http://www.genome.jp/kegg-bin/show_pathway?chx00564/chx:102186907%09red/chx:102190731%09red/chx:102170908%09red
Leishmaniasis	KEGG PATHWAY	chx05140	2	74	0.930847	0.991051	102175660|102188267	http://www.genome.jp/kegg-bin/show_pathway?chx05140/chx:102188267%09red/chx:102175660%09red
Cytokine-cytokine receptor interaction	KEGG PATHWAY	chx04060	9	237	0.936357	0.991051	102189099|102186601|102184001|102173695|102181435|102181854|102169895|102177022|102173742	http://www.genome.jp/kegg-bin/show_pathway?chx04060/chx:102189099%09red/chx:102173742%09red/chx:102186601%09red/chx:102181854%09red/chx:102181435%09red/chx:102177022%09red/chx:102169895%09red/chx:102184001%09red/chx:102173695%09red
Antigen processing and presentation	KEGG PATHWAY	chx04612	2	76	0.937053	0.991051	102188814|102188267	http://www.genome.jp/kegg-bin/show_pathway?chx04612/chx:102188267%09red/chx:102188814%09red
Starch and sucrose metabolism	KEGG PATHWAY	chx00500	1	48	0.940493	0.991051	102190787	http://www.genome.jp/kegg-bin/show_pathway?chx00500/chx:102190787%09red
Basal transcription factors	KEGG PATHWAY	chx03022	1	50	0.946972	0.991051	102178120	http://www.genome.jp/kegg-bin/show_pathway?chx03022/chx:102178120%09red
Endometrial cancer	KEGG PATHWAY	chx05213	1	51	0.949943	0.991051	102184724	http://www.genome.jp/kegg-bin/show_pathway?chx05213/chx:102184724%09red
Arachidonic acid metabolism	KEGG PATHWAY	chx00590	2	83	0.954861	0.991051	102191223|102187263	http://www.genome.jp/kegg-bin/show_pathway?chx00590/chx:102191223%09red/chx:102187263%09red
Malaria	KEGG PATHWAY	chx05144	1	53	0.955394	0.991051	102190117	http://www.genome.jp/kegg-bin/show_pathway?chx05144/chx:102190117%09red
Prolactin signaling pathway	KEGG PATHWAY	chx04917	2	85	0.95899	0.991051	100861087|102175660	http://www.genome.jp/kegg-bin/show_pathway?chx04917/chx:100861087%09red/chx:102175660%09red
Jak-STAT signaling pathway	KEGG PATHWAY	chx04630	5	166	0.96544	0.991051	102180571|102186998|102179872|102173742|102181435	http://www.genome.jp/kegg-bin/show_pathway?chx04630/chx:102186998%09red/chx:102180571%09red/chx:102181435%09red/chx:102173742%09red/chx:102179872%09red
Drug metabolism - cytochrome P450	KEGG PATHWAY	chx00982	1	58	0.966565	0.991051	102188176	http://www.genome.jp/kegg-bin/show_pathway?chx00982/chx:102188176%09red
Metabolism of xenobiotics by cytochrome P450	KEGG PATHWAY	chx00980	1	60	0.970207	0.991051	102188075	http://www.genome.jp/kegg-bin/show_pathway?chx00980/chx:102188075%09red
ABC transporters	KEGG PATHWAY	chx02010	1	60	0.970207	0.991051	102181156	http://www.genome.jp/kegg-bin/show_pathway?chx02010/chx:102181156%09red
Glioma	KEGG PATHWAY	chx05214	1	61	0.971877	0.991051	102180182	http://www.genome.jp/kegg-bin/show_pathway?chx05214/chx:102180182%09red
Central carbon metabolism in cancer	KEGG PATHWAY	chx05230	1	63	0.974941	0.991051	102168710	http://www.genome.jp/kegg-bin/show_pathway?chx05230/chx:102168710%09red
Steroid hormone biosynthesis	KEGG PATHWAY	chx00140	1	66	0.978922	0.991051	102187785	http://www.genome.jp/kegg-bin/show_pathway?chx00140/chx:102187785%09red
Pyrimidine metabolism	KEGG PATHWAY	chx00240	2	99	0.979253	0.991051	102189182|102181079	http://www.genome.jp/kegg-bin/show_pathway?chx00240/chx:102189182%09red/chx:102181079%09red
Complement and coagulation cascades	KEGG PATHWAY	chx04610	1	76	0.988162	0.996067	102183419	http://www.genome.jp/kegg-bin/show_pathway?chx04610/chx:102183419%09red
Neuroactive ligand-receptor interaction	KEGG PATHWAY	chx04080	5	279	0.99968	1	102188285|102184954|102185098|102169770|100860755	http://www.genome.jp/kegg-bin/show_pathway?chx04080/chx:100860755%09red/chx:102169770%09red/chx:102185098%09red/chx:102184954%09red/chx:102188285%09red
Olfactory transduction	KEGG PATHWAY	chx04740	3	852	1	1	102185806|102173379|102169019	http://www.genome.jp/kegg-bin/show_pathway?chx04740/chx:102173379%09red/chx:102185806%09red/chx:102169019%09red
