# Supplementary material for: Genome-wide identification and characterization of long non-coding RNAs in developmental skeletal muscle of fetal goat
Source: BMC Genomics. 2016 Aug 22;17(1):666. doi: 10.1186/s12864-016-3009-3 (PMC4994410; doi:10.1186/s12864-016-3009-3)
Supplement: Additional file 8: Table S6. — Co-expression analysis between protein-coding genes and lncRNAs (Pearson’s correlation coefficients > 0.95 and < −0.95). (XLSX 16453 kb) [file 12864_2016_3009_MOESM8_ESM.xlsx]

## Sheet: Positive correlation
lncRNA_ID	Gene_ID	Correlation coefficient	Gene_Symbol
TCONS_00187900	TCONS_00119685	1	FAM169B
TCONS_00053513	TCONS_00085384	0.999999	FXYD3
TCONS_00053372	TCONS_00014133	0.999998	XLOC_011971
TCONS_00074816	TCONS_00014133	0.999998	XLOC_011971
TCONS_00124092	TCONS_00047580	0.999997	XLOC_040074
TCONS_00155270	XM_005679940.1	0.999997	KRT85
TCONS_00130210	XM_005679369.1	0.999996	IGFBP1
TCONS_00074815	TCONS_00014133	0.999996	XLOC_011971
TCONS_00053373	TCONS_00014133	0.999995	XLOC_011971
TCONS_00172540	XM_005675161.1	0.999995	AHSG
TCONS_00174352	XM_005675161.1	0.999995	AHSG
TCONS_00229806	XM_005675161.1	0.999995	AHSG
TCONS_00174350	XM_005675161.1	0.999995	AHSG
TCONS_00069393	XM_005675161.1	0.999995	AHSG
TCONS_00188875	XM_005675161.1	0.999995	AHSG
TCONS_00081142	XM_005675161.1	0.999995	AHSG
TCONS_00172539	XM_005675161.1	0.999995	AHSG
TCONS_00074816	TCONS_00014134	0.999993	XLOC_011971
TCONS_00039230	XM_005684955.1	0.999992	LOC102184723
TCONS_00053372	TCONS_00014134	0.999992	XLOC_011971
TCONS_00137754	TCONS_00047580	0.999992	XLOC_040074
TCONS_00069393	XM_005681745.1	0.999991	LOC102177320
TCONS_00229806	XM_005681745.1	0.999991	LOC102177320
TCONS_00081142	XM_005681745.1	0.999991	LOC102177320
TCONS_00172540	XM_005681745.1	0.999991	LOC102177320
TCONS_00174350	XM_005681745.1	0.999991	LOC102177320
TCONS_00174352	XM_005681745.1	0.999991	LOC102177320
TCONS_00188875	XM_005681745.1	0.999991	LOC102177320
TCONS_00172539	XM_005681745.1	0.999991	LOC102177320
TCONS_00074815	TCONS_00014134	0.99999	XLOC_011971
TCONS_00069393	XM_005677161.1	0.99999	APOA2
TCONS_00172539	XM_005677161.1	0.99999	APOA2
TCONS_00172540	XM_005677161.1	0.99999	APOA2
TCONS_00174350	XM_005677161.1	0.99999	APOA2
TCONS_00174352	XM_005677161.1	0.99999	APOA2
TCONS_00188875	XM_005677161.1	0.99999	APOA2
TCONS_00229806	XM_005677161.1	0.99999	APOA2
TCONS_00081142	XM_005677161.1	0.99999	APOA2
TCONS_00053372	XM_005687746.1	0.99999	RAB20
TCONS_00074816	XM_005687746.1	0.99999	RAB20
TCONS_00025600	TCONS_00014133	0.99999	XLOC_011971
TCONS_00233172	XM_005699133.1	0.999989	HKDC1
TCONS_00181498	XM_005676443.1	0.999989	CRYGB
TCONS_00101159	TCONS_00211719	0.999989	AMBN
TCONS_00074815	XM_005687746.1	0.999988	RAB20
TCONS_00039230	XM_005684956.1	0.999987	LOC102184723
TCONS_00106973	TCONS_00119685	0.999987	FAM169B
TCONS_00074816	XM_005691046.1	0.999986	CFHR2
TCONS_00130210	XM_005689154.1	0.999986	NUDCD1
TCONS_00053373	TCONS_00014134	0.999985	XLOC_011971
TCONS_00025601	XM_005687746.1	0.999985	RAB20
TCONS_00037862	XM_005687746.1	0.999985	RAB20
TCONS_00025601	TCONS_00014134	0.999984	XLOC_011971
TCONS_00074815	XM_005691046.1	0.999984	CFHR2
TCONS_00053372	XM_005689154.1	0.999983	NUDCD1
TCONS_00025600	XM_005687746.1	0.999983	RAB20
TCONS_00053373	XM_005687746.1	0.999983	RAB20
TCONS_00025601	TCONS_00014133	0.999982	XLOC_011971
TCONS_00130210	TCONS_00014133	0.999981	XLOC_011971
TCONS_00069393	XM_005691158.1	0.999981	FGB
TCONS_00081142	XM_005691158.1	0.999981	FGB
TCONS_00172539	XM_005691158.1	0.999981	FGB
TCONS_00172540	XM_005691158.1	0.999981	FGB
TCONS_00174350	XM_005691158.1	0.999981	FGB
TCONS_00174352	XM_005691158.1	0.999981	FGB
TCONS_00188875	XM_005691158.1	0.999981	FGB
TCONS_00229806	XM_005691158.1	0.999981	FGB
TCONS_00025599	TCONS_00014133	0.99998	XLOC_011971
TCONS_00053372	XM_005691046.1	0.99998	CFHR2
TCONS_00025600	TCONS_00014134	0.999979	XLOC_011971
TCONS_00130210	TCONS_00054803	0.999979	NUDCD1
TCONS_00172540	XM_005681744.1	0.999978	ALB
TCONS_00081142	XM_005681744.1	0.999978	ALB
TCONS_00069393	XM_005681744.1	0.999978	ALB
TCONS_00229806	XM_005681744.1	0.999978	ALB
TCONS_00174350	XM_005681744.1	0.999978	ALB
TCONS_00188875	XM_005681744.1	0.999978	ALB
TCONS_00172539	XM_005681744.1	0.999978	ALB
TCONS_00174352	XM_005681744.1	0.999978	ALB
TCONS_00025600	XM_005691046.1	0.999978	CFHR2
TCONS_00074816	XM_005689154.1	0.999978	NUDCD1
TCONS_00053373	XM_005689154.1	0.999978	NUDCD1
TCONS_00025599	TCONS_00014134	0.999977	XLOC_011971
TCONS_00130210	TCONS_00014134	0.999976	XLOC_011971
TCONS_00053372	XM_005679369.1	0.999975	IGFBP1
TCONS_00187900	XM_005680322.1	0.999974	LOC102183851
TCONS_00074815	XM_005689154.1	0.999974	NUDCD1
TCONS_00220746	TCONS_00250549	0.999974	VGLL1
TCONS_00130210	XM_005687746.1	0.999973	RAB20
TCONS_00069393	XM_005675160.1	0.999973	FETUB
TCONS_00081142	XM_005675160.1	0.999973	FETUB
TCONS_00172539	XM_005675160.1	0.999973	FETUB
TCONS_00172540	XM_005675160.1	0.999973	FETUB
TCONS_00174350	XM_005675160.1	0.999973	FETUB
TCONS_00174352	XM_005675160.1	0.999973	FETUB
TCONS_00188875	XM_005675160.1	0.999973	FETUB
TCONS_00229806	XM_005675160.1	0.999973	FETUB
TCONS_00239244	XM_005680321.1	0.999973	LOC102183851
TCONS_00205934	XM_005688942.1	0.999972	LOC102170712
TCONS_00139839	TCONS_00211719	0.999972	AMBN
TCONS_00069393	XM_005687081.1	0.999971	APOB
TCONS_00081142	XM_005687081.1	0.999971	APOB
TCONS_00172539	XM_005687081.1	0.999971	APOB
TCONS_00172540	XM_005687081.1	0.999971	APOB
TCONS_00174350	XM_005687081.1	0.999971	APOB
TCONS_00174352	XM_005687081.1	0.999971	APOB
TCONS_00188875	XM_005687081.1	0.999971	APOB
TCONS_00229806	XM_005687081.1	0.999971	APOB
TCONS_00155270	XM_005676443.1	0.99997	CRYGB
TCONS_00025599	XM_005689154.1	0.99997	NUDCD1
TCONS_00053373	XM_005691046.1	0.999969	CFHR2
TCONS_00053372	TCONS_00054803	0.999969	NUDCD1
TCONS_00037862	TCONS_00014134	0.999969	XLOC_011971
TCONS_00053373	XM_005679369.1	0.999968	IGFBP1
TCONS_00069393	TCONS_00166513	0.999965	DRGX
TCONS_00081142	TCONS_00166513	0.999965	DRGX
TCONS_00172539	TCONS_00166513	0.999965	DRGX
TCONS_00172540	TCONS_00166513	0.999965	DRGX
TCONS_00174350	TCONS_00166513	0.999965	DRGX
TCONS_00174352	TCONS_00166513	0.999965	DRGX
TCONS_00188875	TCONS_00166513	0.999965	DRGX
TCONS_00229806	TCONS_00166513	0.999965	DRGX
TCONS_00124092	TCONS_00167640	0.999965	ALG8
TCONS_00053373	TCONS_00054803	0.999965	NUDCD1
TCONS_00025599	XM_005687746.1	0.999963	RAB20
TCONS_00037862	TCONS_00014133	0.999963	XLOC_011971
TCONS_00037862	XM_005691046.1	0.999962	CFHR2
TCONS_00037862	XM_005693166.1	0.99996	LOC102179590
TCONS_00074816	TCONS_00054803	0.99996	NUDCD1
TCONS_00192802	XM_005682118.1	0.99996	SLC5A5
TCONS_00139839	TCONS_00241548	0.999959	SCML4
TCONS_00199576	TCONS_00147095	0.999959	GBAS
TCONS_00074816	XM_005679369.1	0.999959	IGFBP1
TCONS_00130210	XM_005691046.1	0.999959	CFHR2
TCONS_00074815	TCONS_00054803	0.999959	NUDCD1
TCONS_00069393	XM_005698006.1	0.999959	SEZ6L2
TCONS_00081142	XM_005698006.1	0.999959	SEZ6L2
TCONS_00172539	XM_005698006.1	0.999959	SEZ6L2
TCONS_00172540	XM_005698006.1	0.999959	SEZ6L2
TCONS_00174350	XM_005698006.1	0.999959	SEZ6L2
TCONS_00174352	XM_005698006.1	0.999959	SEZ6L2
TCONS_00188875	XM_005698006.1	0.999959	SEZ6L2
TCONS_00229806	XM_005698006.1	0.999959	SEZ6L2
TCONS_00199576	XM_005692202.1	0.999957	HP
TCONS_00074815	XM_005679369.1	0.999957	IGFBP1
TCONS_00025599	XM_005691046.1	0.999956	CFHR2
TCONS_00037862	XM_005692202.1	0.999956	HP
TCONS_00025601	XM_005691046.1	0.999956	CFHR2
TCONS_00025600	XM_005689154.1	0.999956	NUDCD1
TCONS_00239244	TCONS_00014133	0.999955	XLOC_011971
TCONS_00129072	TCONS_00090246	0.999955	KRTDAP
TCONS_00025601	XM_005689154.1	0.999954	NUDCD1
TCONS_00025601	XM_005685250.1	0.999954	SLC7A8
TCONS_00037862	XM_005680322.1	0.999953	LOC102183851
TCONS_00059946	TCONS_00082065	0.999953	XLOC_069022
TCONS_00181498	XM_005679940.1	0.999952	KRT85
TCONS_00198985	XM_005692093.1	0.999952	CNGB1
TCONS_00137754	TCONS_00167640	0.999952	ALG8
TCONS_00239244	XM_005689154.1	0.99995	NUDCD1
TCONS_00069393	XM_005692588.1	0.999947	ATP1A3
TCONS_00081142	XM_005692588.1	0.999947	ATP1A3
TCONS_00172539	XM_005692588.1	0.999947	ATP1A3
TCONS_00172540	XM_005692588.1	0.999947	ATP1A3
TCONS_00174350	XM_005692588.1	0.999947	ATP1A3
TCONS_00174352	XM_005692588.1	0.999947	ATP1A3
TCONS_00188875	XM_005692588.1	0.999947	ATP1A3
TCONS_00229806	XM_005692588.1	0.999947	ATP1A3
TCONS_00025601	XM_005679369.1	0.999947	IGFBP1
TCONS_00239244	TCONS_00054803	0.999945	NUDCD1
TCONS_00195336	TCONS_00085384	0.999945	FXYD3
TCONS_00025599	TCONS_00054803	0.999945	NUDCD1
TCONS_00025601	TCONS_00054803	0.999944	NUDCD1
TCONS_00053373	XM_005685250.1	0.999943	SLC7A8
TCONS_00187900	XM_005691046.1	0.999942	CFHR2
TCONS_00106973	XM_005680322.1	0.999941	LOC102183851
TCONS_00039230	TCONS_00146923	0.999941	SEZ6L2
TCONS_00239244	TCONS_00014134	0.999941	XLOC_011971
TCONS_00025600	XM_005679369.1	0.99994	IGFBP1
TCONS_00053372	XM_005685250.1	0.99994	SLC7A8
TCONS_00053373	XM_005685251.1	0.999938	SLC7A8
TCONS_00025601	XM_005693166.1	0.999938	LOC102179590
TCONS_00239244	XM_005687746.1	0.999938	RAB20
TCONS_00025601	XM_005692202.1	0.999937	HP
TCONS_00160268	TCONS_00047580	0.999937	XLOC_040074
TCONS_00025599	XM_005679369.1	0.999936	IGFBP1
TCONS_00158710	TCONS_00158705	0.999935	XLOC_132289
TCONS_00232941	XM_005675569.1	0.999935	GPR149
TCONS_00195732	XM_005696160.1	0.999934	LOC102173342
TCONS_00239244	XM_005680320.1	0.999934	LOC102183851
TCONS_00069393	XM_005697611.1	0.999934	CACNG3
TCONS_00081142	XM_005697611.1	0.999934	CACNG3
TCONS_00172539	XM_005697611.1	0.999934	CACNG3
TCONS_00172540	XM_005697611.1	0.999934	CACNG3
TCONS_00174350	XM_005697611.1	0.999934	CACNG3
TCONS_00174352	XM_005697611.1	0.999934	CACNG3
TCONS_00188875	XM_005697611.1	0.999934	CACNG3
TCONS_00229806	XM_005697611.1	0.999934	CACNG3
TCONS_00074815	XM_005685250.1	0.999934	SLC7A8
TCONS_00074816	XM_005685250.1	0.999933	SLC7A8
TCONS_00239244	XM_005685250.1	0.999933	SLC7A8
TCONS_00037862	XM_005685250.1	0.999932	SLC7A8
TCONS_00239244	XM_005691046.1	0.999931	CFHR2
TCONS_00074815	XM_005685251.1	0.999931	SLC7A8
TCONS_00101159	TCONS_00241548	0.999931	SCML4
TCONS_00199576	XM_005693166.1	0.99993	LOC102179590
TCONS_00025600	TCONS_00054803	0.99993	NUDCD1
TCONS_00140013	TCONS_00121380	0.999929	TTC6
TCONS_00231397	XM_005687791.1	0.999929	F7
TCONS_00074816	XM_005685251.1	0.999928	SLC7A8
TCONS_00213808	TCONS_00024848	0.999928	SYNDIG1L
TCONS_00053372	XM_005685251.1	0.999927	SLC7A8
TCONS_00037862	XM_005680320.1	0.999926	LOC102183851
TCONS_00130210	XM_005685250.1	0.999925	SLC7A8
TCONS_00166923	TCONS_00239208	0.999924	XLOC_199318
TCONS_00069393	TCONS_00033637	0.999923	CTNNA2
TCONS_00081142	TCONS_00033637	0.999923	CTNNA2
TCONS_00172539	TCONS_00033637	0.999923	CTNNA2
TCONS_00172540	TCONS_00033637	0.999923	CTNNA2
TCONS_00174350	TCONS_00033637	0.999923	CTNNA2
TCONS_00174352	TCONS_00033637	0.999923	CTNNA2
TCONS_00188875	TCONS_00033637	0.999923	CTNNA2
TCONS_00229806	TCONS_00033637	0.999923	CTNNA2
TCONS_00187900	XM_005680320.1	0.999921	LOC102183851
TCONS_00025601	XM_005685251.1	0.999919	SLC7A8
TCONS_00025600	XM_005680322.1	0.999919	LOC102183851
TCONS_00140737	TCONS_00047580	0.999918	XLOC_040074
TCONS_00069393	XM_005699787.1	0.999917	GNG3
TCONS_00081142	XM_005699787.1	0.999917	GNG3
TCONS_00172539	XM_005699787.1	0.999917	GNG3
TCONS_00172540	XM_005699787.1	0.999917	GNG3
TCONS_00174350	XM_005699787.1	0.999917	GNG3
TCONS_00174352	XM_005699787.1	0.999917	GNG3
TCONS_00188875	XM_005699787.1	0.999917	GNG3
TCONS_00229806	XM_005699787.1	0.999917	GNG3
TCONS_00069172	XM_005699544.1	0.999917	SAA4
TCONS_00030586	XM_005688433.1	0.999916	TFAP2C
TCONS_00158723	TCONS_00158704	0.999915	XLOC_132289
TCONS_00037862	XM_005685251.1	0.999915	SLC7A8
TCONS_00011386	XM_005684033.1	0.999914	STMN4
TCONS_00239244	XM_005679369.1	0.999914	IGFBP1
TCONS_00025600	XM_005685250.1	0.999914	SLC7A8
TCONS_00074816	XM_005680322.1	0.999913	LOC102183851
TCONS_00074816	XM_005680320.1	0.999911	LOC102183851
TCONS_00025600	XM_005685251.1	0.99991	SLC7A8
TCONS_00074815	XM_005680322.1	0.99991	LOC102183851
TCONS_00037862	XM_005679369.1	0.99991	IGFBP1
TCONS_00037862	XM_005689154.1	0.999908	NUDCD1
TCONS_00025601	XM_005680320.1	0.999908	LOC102183851
TCONS_00069393	XM_005695396.1	0.999907	LOC102185401
TCONS_00172539	XM_005695396.1	0.999907	LOC102185401
TCONS_00172540	XM_005695396.1	0.999907	LOC102185401
TCONS_00174350	XM_005695396.1	0.999907	LOC102185401
TCONS_00174352	XM_005695396.1	0.999907	LOC102185401
TCONS_00188875	XM_005695396.1	0.999907	LOC102185401
TCONS_00229806	XM_005695396.1	0.999907	LOC102185401
TCONS_00081142	XM_005695396.1	0.999907	LOC102185401
TCONS_00074815	XM_005680320.1	0.999907	LOC102183851
TCONS_00025599	XM_005685251.1	0.999906	SLC7A8
TCONS_00025600	XM_005680320.1	0.999905	LOC102183851
TCONS_00037862	TCONS_00054803	0.999901	NUDCD1
TCONS_00053372	XM_005680322.1	0.999901	LOC102183851
TCONS_00025601	XM_005680322.1	0.999901	LOC102183851
TCONS_00070151	XM_005692001.1	0.9999	LOC102188618
TCONS_00053372	XM_005680320.1	0.9999	LOC102183851
TCONS_00130210	XM_005685251.1	0.999893	SLC7A8
TCONS_00039230	XM_005684954.1	0.999893	LOC102184723
TCONS_00037862	TCONS_00147095	0.999892	GBAS
TCONS_00239244	XM_005685251.1	0.999892	SLC7A8
TCONS_00025599	XM_005685250.1	0.99989	SLC7A8
TCONS_00199576	TCONS_00016074	0.999885	SLC7A8
TCONS_00025600	XM_005692202.1	0.999884	HP
TCONS_00037862	TCONS_00016074	0.999883	SLC7A8
TCONS_00025600	XM_005693166.1	0.999883	LOC102179590
TCONS_00130209	XM_005679369.1	0.999882	IGFBP1
TCONS_00074816	XM_005680321.1	0.999879	LOC102183851
TCONS_00053373	XM_005680322.1	0.999879	LOC102183851
TCONS_00053373	XM_005680320.1	0.999878	LOC102183851
TCONS_00106973	XM_005691046.1	0.999877	CFHR2
TCONS_00037862	TCONS_00119685	0.999877	FAM169B
TCONS_00187900	XM_005687746.1	0.999876	RAB20
TCONS_00074816	TCONS_00119685	0.999876	FAM169B
TCONS_00074815	XM_005680321.1	0.999876	LOC102183851
TCONS_00074816	XM_005693166.1	0.999875	LOC102179590
TCONS_00074815	TCONS_00119685	0.999874	FAM169B
TCONS_00053372	XM_005680321.1	0.999873	LOC102183851
TCONS_00025600	TCONS_00119685	0.999873	FAM169B
TCONS_00187900	TCONS_00014134	0.999873	XLOC_011971
TCONS_00130210	XM_005680320.1	0.999872	LOC102183851
TCONS_00130210	XM_005680322.1	0.999871	LOC102183851
TCONS_00106973	XM_005680320.1	0.999871	LOC102183851
TCONS_00074815	XM_005693166.1	0.999871	LOC102179590
TCONS_00053372	XM_005692202.1	0.999869	HP
TCONS_00053372	XM_005693166.1	0.999869	LOC102179590
TCONS_00025601	XM_005680321.1	0.999869	LOC102183851
TCONS_00199576	XM_005685250.1	0.999866	SLC7A8
TCONS_00199576	XM_005687746.1	0.999866	RAB20
TCONS_00074816	XM_005692202.1	0.999866	HP
TCONS_00025599	XM_005680322.1	0.999864	LOC102183851
TCONS_00249097	XM_005682018.1	0.999864	LOC102190499
TCONS_00074815	XM_005692202.1	0.99986	HP
TCONS_00025599	XM_005680320.1	0.99986	LOC102183851
TCONS_00053372	TCONS_00119685	0.99986	FAM169B
TCONS_00053373	XM_005680321.1	0.999859	LOC102183851
TCONS_00130209	XM_005691999.1	0.999857	MT2A
TCONS_00025600	XM_005680321.1	0.999857	LOC102183851
TCONS_00096023	XM_005682118.1	0.999856	SLC5A5
TCONS_00160268	TCONS_00167640	0.999856	ALG8
TCONS_00053373	XM_005692202.1	0.999856	HP
TCONS_00069393	XM_005691715.1	0.999855	NEFH
TCONS_00081142	XM_005691715.1	0.999855	NEFH
TCONS_00172539	XM_005691715.1	0.999855	NEFH
TCONS_00172540	XM_005691715.1	0.999855	NEFH
TCONS_00174350	XM_005691715.1	0.999855	NEFH
TCONS_00174352	XM_005691715.1	0.999855	NEFH
TCONS_00188875	XM_005691715.1	0.999855	NEFH
TCONS_00229806	XM_005691715.1	0.999855	NEFH
TCONS_00053373	XM_005693166.1	0.999854	LOC102179590
TCONS_00092693	XM_005698188.1	0.999854	ANKRD22
TCONS_00187900	TCONS_00014133	0.999854	XLOC_011971
TCONS_00025601	TCONS_00016074	0.999853	SLC7A8
TCONS_00130210	XM_005680321.1	0.999852	LOC102183851
TCONS_00069393	XM_005675977.1	0.99985	GAD1
TCONS_00081142	XM_005675977.1	0.99985	GAD1
TCONS_00172539	XM_005675977.1	0.99985	GAD1
TCONS_00172540	XM_005675977.1	0.99985	GAD1
TCONS_00174350	XM_005675977.1	0.99985	GAD1
TCONS_00174352	XM_005675977.1	0.99985	GAD1
TCONS_00188875	XM_005675977.1	0.99985	GAD1
TCONS_00229806	XM_005675977.1	0.99985	GAD1
TCONS_00139839	XM_005679271.1	0.999847	EVX1
TCONS_00130210	XM_005692202.1	0.999847	HP
TCONS_00175514	XM_005685820.1	0.999846	DUOXA2
TCONS_00087928	XM_005688865.1	0.999844	FBXO32
TCONS_00199576	XM_005685251.1	0.999843	SLC7A8
TCONS_00130210	XM_005693166.1	0.999841	LOC102179590
TCONS_00025599	XM_005680321.1	0.999841	LOC102183851
TCONS_00130210	XM_005691999.1	0.99984	MT2A
TCONS_00239244	XM_005680322.1	0.999839	LOC102183851
TCONS_00069393	XM_005678444.1	0.999838	ELAVL4
TCONS_00081142	XM_005678444.1	0.999838	ELAVL4
TCONS_00172539	XM_005678444.1	0.999838	ELAVL4
TCONS_00172540	XM_005678444.1	0.999838	ELAVL4
TCONS_00174350	XM_005678444.1	0.999838	ELAVL4
TCONS_00174352	XM_005678444.1	0.999838	ELAVL4
TCONS_00188875	XM_005678444.1	0.999838	ELAVL4
TCONS_00229806	XM_005678444.1	0.999838	ELAVL4
TCONS_00053373	TCONS_00119685	0.999837	FAM169B
TCONS_00199576	XM_005680322.1	0.999837	LOC102183851
TCONS_00025599	XM_005692202.1	0.999837	HP
TCONS_00025601	TCONS_00176857	0.999835	EFCAB14
TCONS_00037862	XM_005680321.1	0.999835	LOC102183851
TCONS_00057579	TCONS_00147095	0.999834	GBAS
TCONS_00130209	TCONS_00142264	0.999833	NEDD4L
TCONS_00199576	TCONS_00014134	0.999831	XLOC_011971
TCONS_00130210	TCONS_00119685	0.999829	FAM169B
TCONS_00070151	XM_005692120.1	0.999828	C18H16orf70
TCONS_00199576	TCONS_00176857	0.999827	EFCAB14
TCONS_00140737	TCONS_00167640	0.999827	ALG8
TCONS_00025601	TCONS_00147095	0.999826	GBAS
TCONS_00239244	TCONS_00176857	0.999826	EFCAB14
TCONS_00025599	XM_005693166.1	0.999825	LOC102179590
TCONS_00025599	TCONS_00119685	0.999824	FAM169B
TCONS_00025601	TCONS_00119685	0.999824	FAM169B
TCONS_00199576	TCONS_00014133	0.999824	XLOC_011971
TCONS_00025601	TCONS_00176858	0.999822	EFCAB14
TCONS_00037121	TCONS_00176860	0.99982	EFCAB14
TCONS_00040579	XM_005699354.1	0.999819	OGDHL
TCONS_00037862	TCONS_00176857	0.999819	EFCAB14
TCONS_00199576	TCONS_00176860	0.999817	EFCAB14
TCONS_00239244	XM_005692202.1	0.999816	HP
TCONS_00037862	TCONS_00149412	0.999816	PSPH
TCONS_00037862	XM_005691999.1	0.999815	MT2A
TCONS_00106971	TCONS_00035219	0.999812	LPIN1
TCONS_00057579	XM_005692202.1	0.999812	HP
TCONS_00187900	XM_005689154.1	0.999811	NUDCD1
TCONS_00130209	TCONS_00054803	0.999811	NUDCD1
TCONS_00239244	XM_005693166.1	0.999806	LOC102179590
TCONS_00130209	XM_005699373.1	0.999805	AGT
TCONS_00199576	XM_005691046.1	0.999803	CFHR2
TCONS_00025600	TCONS_00016074	0.999802	SLC7A8
TCONS_00187900	XM_005679369.1	0.999801	IGFBP1
TCONS_00025601	XM_005691999.1	0.999799	MT2A
TCONS_00239244	TCONS_00119685	0.999798	FAM169B
TCONS_00053372	TCONS_00016074	0.999798	SLC7A8
TCONS_00074815	TCONS_00016074	0.999798	SLC7A8
TCONS_00251601	TCONS_00251609	0.999797	XLOC_210026
TCONS_00074816	TCONS_00016074	0.999796	SLC7A8
TCONS_00053372	XM_005691999.1	0.999796	MT2A
TCONS_00101159	XM_005679271.1	0.999796	EVX1
TCONS_00053373	TCONS_00016074	0.999795	SLC7A8
TCONS_00120613	TCONS_00224721	0.999795	XLOC_187070
TCONS_00005316	TCONS_00074307	0.999795	GLUL
TCONS_00130210	TCONS_00142264	0.999793	NEDD4L
TCONS_00233172	XM_005696332.1	0.999793	SLC22A7
TCONS_00187900	XM_005680321.1	0.999792	LOC102183851
TCONS_00074795	XM_005689192.1	0.999791	GRHL2
TCONS_00005316	XM_005690945.1	0.999789	GLUL
TCONS_00106973	XM_005687746.1	0.999789	RAB20
TCONS_00130209	XM_005692001.1	0.999788	LOC102188618
TCONS_00130209	XM_005692121.1	0.999788	C18H16orf70
TCONS_00074259	XM_005691046.1	0.999786	CFHR2
TCONS_00187900	TCONS_00149412	0.999784	PSPH
TCONS_00025600	TCONS_00176857	0.999784	EFCAB14
TCONS_00106973	TCONS_00014134	0.999784	XLOC_011971
TCONS_00130209	XM_005689154.1	0.999782	NUDCD1
TCONS_00005316	XM_005690944.1	0.999782	GLUL
TCONS_00025599	TCONS_00016074	0.99978	SLC7A8
TCONS_00199576	XM_005680320.1	0.999779	LOC102183851
TCONS_00074815	TCONS_00149412	0.999779	PSPH
TCONS_00180286	TCONS_00082065	0.999776	XLOC_069022
TCONS_00187900	TCONS_00054803	0.999775	NUDCD1
TCONS_00069393	TCONS_00142785	0.999774	SALL3
TCONS_00081142	TCONS_00142785	0.999774	SALL3
TCONS_00172539	TCONS_00142785	0.999774	SALL3
TCONS_00172540	TCONS_00142785	0.999774	SALL3
TCONS_00174350	TCONS_00142785	0.999774	SALL3
TCONS_00174352	TCONS_00142785	0.999774	SALL3
TCONS_00188875	TCONS_00142785	0.999774	SALL3
TCONS_00229806	TCONS_00142785	0.999774	SALL3
TCONS_00069393	TCONS_00239784	0.999774	AMBP
TCONS_00081142	TCONS_00239784	0.999774	AMBP
TCONS_00172539	TCONS_00239784	0.999774	AMBP
TCONS_00172540	TCONS_00239784	0.999774	AMBP
TCONS_00174350	TCONS_00239784	0.999774	AMBP
TCONS_00174352	TCONS_00239784	0.999774	AMBP
TCONS_00188875	TCONS_00239784	0.999774	AMBP
TCONS_00229806	TCONS_00239784	0.999774	AMBP
TCONS_00025600	TCONS_00147095	0.999774	GBAS
TCONS_00069393	XM_005684341.1	0.999774	AMBP
TCONS_00081142	XM_005684341.1	0.999774	AMBP
TCONS_00172539	XM_005684341.1	0.999774	AMBP
TCONS_00172540	XM_005684341.1	0.999774	AMBP
TCONS_00174350	XM_005684341.1	0.999774	AMBP
TCONS_00174352	XM_005684341.1	0.999774	AMBP
TCONS_00188875	XM_005684341.1	0.999774	AMBP
TCONS_00229806	XM_005684341.1	0.999774	AMBP
TCONS_00057579	TCONS_00016074	0.999773	SLC7A8
TCONS_00053372	TCONS_00176857	0.999773	EFCAB14
TCONS_00239244	TCONS_00176858	0.999771	EFCAB14
TCONS_00074816	TCONS_00176857	0.99977	EFCAB14
TCONS_00218405	XM_005690795.1	0.99977	ISG15
TCONS_00053373	XM_005691999.1	0.99977	MT2A
TCONS_00070151	XM_005699373.1	0.999769	AGT
TCONS_00130210	TCONS_00016074	0.999768	SLC7A8
TCONS_00025601	XM_005678500.1	0.999767	EFCAB14
TCONS_00181826	XM_005680083.1	0.999766	HOXC12
TCONS_00187900	XM_005693166.1	0.999766	LOC102179590
TCONS_00069393	XM_005685858.1	0.999765	ONECUT1
TCONS_00081142	XM_005685858.1	0.999765	ONECUT1
TCONS_00172539	XM_005685858.1	0.999765	ONECUT1
TCONS_00172540	XM_005685858.1	0.999765	ONECUT1
TCONS_00174350	XM_005685858.1	0.999765	ONECUT1
TCONS_00174352	XM_005685858.1	0.999765	ONECUT1
TCONS_00188875	XM_005685858.1	0.999765	ONECUT1
TCONS_00229806	XM_005685858.1	0.999765	ONECUT1
TCONS_00175514	TCONS_00224924	0.999764	AP1M2
TCONS_00074816	TCONS_00149412	0.999764	PSPH
TCONS_00025600	XM_005691999.1	0.999763	MT2A
TCONS_00239244	TCONS_00016074	0.999762	SLC7A8
TCONS_00074816	XM_005691999.1	0.999762	MT2A
TCONS_00109402	XM_005692674.1	0.999761	CABP5
TCONS_00198983	XM_005679767.1	0.999761	PPFIA2
TCONS_00026757	XM_005686992.1	0.999759	LPIN1
TCONS_00074259	TCONS_00014133	0.999759	XLOC_011971
TCONS_00037946	XM_005685251.1	0.999758	SLC7A8
TCONS_00074815	TCONS_00176857	0.999758	EFCAB14
TCONS_00069393	XM_005699270.1	0.999758	MAT1A
TCONS_00081142	XM_005699270.1	0.999758	MAT1A
TCONS_00172539	XM_005699270.1	0.999758	MAT1A
TCONS_00172540	XM_005699270.1	0.999758	MAT1A
TCONS_00174350	XM_005699270.1	0.999758	MAT1A
TCONS_00174352	XM_005699270.1	0.999758	MAT1A
TCONS_00188875	XM_005699270.1	0.999758	MAT1A
TCONS_00229806	XM_005699270.1	0.999758	MAT1A
TCONS_00106973	TCONS_00014133	0.999758	XLOC_011971
TCONS_00074815	XM_005691999.1	0.999758	MT2A
TCONS_00197177	TCONS_00033226	0.999756	BCL11A
TCONS_00025601	TCONS_00149412	0.999756	PSPH
TCONS_00053373	TCONS_00176857	0.999756	EFCAB14
TCONS_00057579	XM_005693166.1	0.999754	LOC102179590
TCONS_00069393	XM_005685048.1	0.999753	CPLX2
TCONS_00081142	XM_005685048.1	0.999753	CPLX2
TCONS_00172539	XM_005685048.1	0.999753	CPLX2
TCONS_00172540	XM_005685048.1	0.999753	CPLX2
TCONS_00174350	XM_005685048.1	0.999753	CPLX2
TCONS_00174352	XM_005685048.1	0.999753	CPLX2
TCONS_00188875	XM_005685048.1	0.999753	CPLX2
TCONS_00229806	XM_005685048.1	0.999753	CPLX2
TCONS_00130209	XM_005692120.1	0.999753	C18H16orf70
TCONS_00037946	TCONS_00149412	0.999752	PSPH
TCONS_00126966	XM_005694522.1	0.999752	GABRP
TCONS_00074259	TCONS_00014134	0.99975	XLOC_011971
TCONS_00218405	XM_005688104.1	0.999749	LOC102177638
TCONS_00180604	XM_005683863.1	0.999748	LOC102184526
TCONS_00025599	TCONS_00142264	0.999748	NEDD4L
TCONS_00130209	XM_005678270.1	0.999748	CTH
TCONS_00239244	XM_005678500.1	0.999748	EFCAB14
TCONS_00053373	TCONS_00149412	0.999748	PSPH
TCONS_00074259	TCONS_00119685	0.999748	FAM169B
TCONS_00053372	TCONS_00149412	0.999747	PSPH
TCONS_00053372	TCONS_00176858	0.999746	EFCAB14
TCONS_00199576	XM_005691999.1	0.999745	MT2A
TCONS_00199576	XM_005679369.1	0.999742	IGFBP1
TCONS_00106973	TCONS_00149412	0.999741	PSPH
TCONS_00025600	TCONS_00176858	0.999739	EFCAB14
TCONS_00130210	TCONS_00149412	0.999739	PSPH
TCONS_00053373	TCONS_00176858	0.999739	EFCAB14
TCONS_00158910	TCONS_00250549	0.999738	VGLL1
TCONS_00070151	TCONS_00142264	0.999738	NEDD4L
TCONS_00074259	XM_005680322.1	0.999737	LOC102183851
TCONS_00037862	TCONS_00176858	0.999737	EFCAB14
TCONS_00053373	TCONS_00142264	0.999737	NEDD4L
TCONS_00074816	TCONS_00176858	0.999736	EFCAB14
TCONS_00130210	TCONS_00176857	0.999735	EFCAB14
TCONS_00055202	XM_005683011.1	0.999734	SLC23A1
TCONS_00187900	XM_005685250.1	0.999734	SLC7A8
TCONS_00074816	TCONS_00147095	0.999732	GBAS
TCONS_00053372	TCONS_00142264	0.999731	NEDD4L
TCONS_00106971	XM_005699069.1	0.999731	ARID5B
TCONS_00051396	XM_005697385.1	0.999731	LOC102178129
TCONS_00025601	TCONS_00176860	0.999731	EFCAB14
TCONS_00069393	XM_005678447.1	0.999731	ELAVL4
TCONS_00081142	XM_005678447.1	0.999731	ELAVL4
TCONS_00172539	XM_005678447.1	0.999731	ELAVL4
TCONS_00172540	XM_005678447.1	0.999731	ELAVL4
TCONS_00174350	XM_005678447.1	0.999731	ELAVL4
TCONS_00174352	XM_005678447.1	0.999731	ELAVL4
TCONS_00188875	XM_005678447.1	0.999731	ELAVL4
TCONS_00229806	XM_005678447.1	0.999731	ELAVL4
TCONS_00130210	TCONS_00176858	0.99973	EFCAB14
TCONS_00037121	TCONS_00176857	0.99973	EFCAB14
TCONS_00053372	TCONS_00147095	0.99973	GBAS
TCONS_00057579	TCONS_00254430	0.99973	ACSL4
TCONS_00150441	XM_005691251.1	0.999729	LOC102191262
TCONS_00025600	TCONS_00149412	0.999728	PSPH
TCONS_00037862	XM_005678500.1	0.999728	EFCAB14
TCONS_00013420	TCONS_00014134	0.999728	XLOC_011971
TCONS_00037121	TCONS_00176858	0.999727	EFCAB14
TCONS_00069393	XM_005684954.1	0.999726	LOC102184723
TCONS_00081142	XM_005684954.1	0.999726	LOC102184723
TCONS_00172539	XM_005684954.1	0.999726	LOC102184723
TCONS_00172540	XM_005684954.1	0.999726	LOC102184723
TCONS_00174350	XM_005684954.1	0.999726	LOC102184723
TCONS_00174352	XM_005684954.1	0.999726	LOC102184723
TCONS_00188875	XM_005684954.1	0.999726	LOC102184723
TCONS_00229806	XM_005684954.1	0.999726	LOC102184723
TCONS_00199576	TCONS_00176858	0.999725	EFCAB14
TCONS_00025600	XM_005678500.1	0.999725	EFCAB14
TCONS_00187900	XM_005685251.1	0.999724	SLC7A8
TCONS_00039230	XM_005678445.1	0.999724	ELAVL4
TCONS_00074815	TCONS_00147095	0.999721	GBAS
TCONS_00074815	TCONS_00176858	0.99972	EFCAB14
TCONS_00083694	TCONS_00230505	0.999719	XLOC_191882
TCONS_00199576	XM_005678500.1	0.999718	EFCAB14
TCONS_00037946	TCONS_00014133	0.999717	XLOC_011971
TCONS_00026757	TCONS_00035219	0.999715	LPIN1
TCONS_00179364	XM_005677351.1	0.999715	TMEM79
TCONS_00239244	XM_005691999.1	0.999715	MT2A
TCONS_00074259	XM_005687746.1	0.999714	RAB20
TCONS_00074259	TCONS_00176857	0.999713	EFCAB14
TCONS_00013420	XM_005689154.1	0.999713	NUDCD1
TCONS_00106973	XM_005680321.1	0.999712	LOC102183851
TCONS_00208728	TCONS_00167640	0.999712	ALG8
TCONS_00130209	XM_005687746.1	0.999711	RAB20
TCONS_00130209	TCONS_00014133	0.999711	XLOC_011971
TCONS_00069393	XM_005687846.1	0.99971	ITIH2
TCONS_00081142	XM_005687846.1	0.99971	ITIH2
TCONS_00172539	XM_005687846.1	0.99971	ITIH2
TCONS_00172540	XM_005687846.1	0.99971	ITIH2
TCONS_00174350	XM_005687846.1	0.99971	ITIH2
TCONS_00174352	XM_005687846.1	0.99971	ITIH2
TCONS_00188875	XM_005687846.1	0.99971	ITIH2
TCONS_00229806	XM_005687846.1	0.99971	ITIH2
TCONS_00199576	XM_005689154.1	0.99971	NUDCD1
TCONS_00069393	XM_005688174.1	0.99971	CHGB
TCONS_00081142	XM_005688174.1	0.99971	CHGB
TCONS_00172539	XM_005688174.1	0.99971	CHGB
TCONS_00172540	XM_005688174.1	0.99971	CHGB
TCONS_00174350	XM_005688174.1	0.99971	CHGB
TCONS_00174352	XM_005688174.1	0.99971	CHGB
TCONS_00188875	XM_005688174.1	0.99971	CHGB
TCONS_00229806	XM_005688174.1	0.99971	CHGB
TCONS_00199576	TCONS_00054803	0.999709	NUDCD1
TCONS_00106973	XM_005689154.1	0.999707	NUDCD1
TCONS_00130209	TCONS_00014134	0.999706	XLOC_011971
TCONS_00037946	XM_005685250.1	0.999705	SLC7A8
TCONS_00005316	XM_005700239.1	0.999704	ACSL4
TCONS_00013420	XM_005689604.1	0.999703	ARNTL
TCONS_00074815	TCONS_00142264	0.999702	NEDD4L
TCONS_00037862	TCONS_00176860	0.999701	EFCAB14
TCONS_00037946	XM_005687746.1	0.999701	RAB20
TCONS_00199576	TCONS_00119685	0.9997	FAM169B
TCONS_00106973	XM_005679369.1	0.9997	IGFBP1
TCONS_00053373	TCONS_00147095	0.999699	GBAS
TCONS_00074816	TCONS_00142264	0.999698	NEDD4L
TCONS_00057579	XM_005694853.1	0.999698	FAM134B
TCONS_00187900	XM_005692202.1	0.999697	HP
TCONS_00013420	TCONS_00014133	0.999696	XLOC_011971
TCONS_00026757	TCONS_00035216	0.999696	LPIN1
TCONS_00239244	TCONS_00147095	0.999696	GBAS
TCONS_00037946	TCONS_00014134	0.999696	XLOC_011971
TCONS_00199576	XM_005689604.1	0.999696	ARNTL
TCONS_00025599	TCONS_00149412	0.999694	PSPH
TCONS_00037121	XM_005692202.1	0.999694	HP
TCONS_00037946	TCONS_00054803	0.999694	NUDCD1
TCONS_00025599	TCONS_00176857	0.999693	EFCAB14
TCONS_00199576	TCONS_00149412	0.999693	PSPH
TCONS_00070151	XM_005692121.1	0.999693	C18H16orf70
TCONS_00074259	XM_005679369.1	0.99969	IGFBP1
TCONS_00025599	XM_005691999.1	0.999688	MT2A
TCONS_00005316	TCONS_00119683	0.999687	FAM169B
TCONS_00037946	XM_005691046.1	0.999686	CFHR2
TCONS_00187900	TCONS_00147095	0.999686	GBAS
TCONS_00024614	TCONS_00082066	0.999686	XLOC_069022
TCONS_00115015	XM_005676934.1	0.999685	WNT10A
TCONS_00074816	XM_005678500.1	0.999684	EFCAB14
TCONS_00013420	XM_005687746.1	0.999684	RAB20
TCONS_00101822	XM_005687570.1	0.999684	GJB6
TCONS_00074259	XM_005680320.1	0.999683	LOC102183851
TCONS_00130210	TCONS_00147095	0.999683	GBAS
TCONS_00074259	XM_005689154.1	0.999683	NUDCD1
TCONS_00187900	XM_005691999.1	0.999682	MT2A
TCONS_00130209	XM_005691046.1	0.99968	CFHR2
TCONS_00106973	XM_005693166.1	0.99968	LOC102179590
TCONS_00187900	TCONS_00176857	0.999679	EFCAB14
TCONS_00025599	TCONS_00147095	0.999678	GBAS
TCONS_00053372	XM_005678500.1	0.999677	EFCAB14
TCONS_00074259	TCONS_00176858	0.999675	EFCAB14
TCONS_00037946	XM_005689154.1	0.999675	NUDCD1
TCONS_00025599	TCONS_00176858	0.999675	EFCAB14
TCONS_00069393	TCONS_00172985	0.999675	CELF3
TCONS_00081142	TCONS_00172985	0.999675	CELF3
TCONS_00172539	TCONS_00172985	0.999675	CELF3
TCONS_00172540	TCONS_00172985	0.999675	CELF3
TCONS_00174350	TCONS_00172985	0.999675	CELF3
TCONS_00174352	TCONS_00172985	0.999675	CELF3
TCONS_00188875	TCONS_00172985	0.999675	CELF3
TCONS_00229806	TCONS_00172985	0.999675	CELF3
TCONS_00218405	TCONS_00071122	0.999675	IGFN1
TCONS_00246627	XM_005685251.1	0.999674	SLC7A8
TCONS_00130209	XM_005685250.1	0.99967	SLC7A8
TCONS_00057579	TCONS_00254429	0.999669	ACSL4
TCONS_00239244	TCONS_00149412	0.999668	PSPH
TCONS_00037121	XM_005685250.1	0.999667	SLC7A8
TCONS_00025600	TCONS_00176860	0.999667	EFCAB14
TCONS_00106973	TCONS_00054803	0.999666	NUDCD1
TCONS_00074815	XM_005678500.1	0.999665	EFCAB14
TCONS_00057579	XM_005688431.1	0.999665	RBM38
TCONS_00037946	XM_005679369.1	0.999665	IGFBP1
TCONS_00092693	XM_005709547.1	0.999663	TERT
TCONS_00013420	XM_005691046.1	0.999663	CFHR2
TCONS_00199576	XM_005694853.1	0.99966	FAM134B
TCONS_00025600	TCONS_00142264	0.999659	NEDD4L
TCONS_00053373	XM_005678500.1	0.999656	EFCAB14
TCONS_00057579	TCONS_00254434	0.999656	ACSL4
TCONS_00037862	XM_005689604.1	0.999654	ARNTL
TCONS_00246627	TCONS_00014133	0.999654	XLOC_011971
TCONS_00013420	XM_005693166.1	0.999653	LOC102179590
TCONS_00244524	XM_005697094.1	0.999652	CELF4
TCONS_00037121	TCONS_00147095	0.999651	GBAS
TCONS_00069393	XM_005684955.1	0.99965	LOC102184723
TCONS_00081142	XM_005684955.1	0.99965	LOC102184723
TCONS_00172539	XM_005684955.1	0.99965	LOC102184723
TCONS_00172540	XM_005684955.1	0.99965	LOC102184723
TCONS_00174350	XM_005684955.1	0.99965	LOC102184723
TCONS_00174352	XM_005684955.1	0.99965	LOC102184723
TCONS_00188875	XM_005684955.1	0.99965	LOC102184723
TCONS_00229806	XM_005684955.1	0.99965	LOC102184723
TCONS_00199576	TCONS_00115962	0.999646	FAM134B
TCONS_00057579	TCONS_00115962	0.999646	FAM134B
TCONS_00013420	TCONS_00054803	0.999646	NUDCD1
TCONS_00106973	XM_005680323.1	0.999644	LOC102184503
TCONS_00069393	XM_005695359.1	0.999644	LOC102174166
TCONS_00081142	XM_005695359.1	0.999644	LOC102174166
TCONS_00172539	XM_005695359.1	0.999644	LOC102174166
TCONS_00172540	XM_005695359.1	0.999644	LOC102174166
TCONS_00174350	XM_005695359.1	0.999644	LOC102174166
TCONS_00174352	XM_005695359.1	0.999644	LOC102174166
TCONS_00188875	XM_005695359.1	0.999644	LOC102174166
TCONS_00229806	XM_005695359.1	0.999644	LOC102174166
TCONS_00069393	XM_005677331.1	0.999641	NTRK1
TCONS_00081142	XM_005677331.1	0.999641	NTRK1
TCONS_00172539	XM_005677331.1	0.999641	NTRK1
TCONS_00172540	XM_005677331.1	0.999641	NTRK1
TCONS_00174350	XM_005677331.1	0.999641	NTRK1
TCONS_00174352	XM_005677331.1	0.999641	NTRK1
TCONS_00188875	XM_005677331.1	0.999641	NTRK1
TCONS_00229806	XM_005677331.1	0.999641	NTRK1
TCONS_00025601	TCONS_00142264	0.999641	NEDD4L
TCONS_00025599	XM_005678500.1	0.99964	EFCAB14
TCONS_00246627	XM_005680323.1	0.99964	LOC102184503
TCONS_00199576	XM_005680321.1	0.999639	LOC102183851
TCONS_00011386	XM_005689788.1	0.999638	CCKBR
TCONS_00005316	XM_005690825.1	0.999637	SLC25A33
TCONS_00246627	XM_005687746.1	0.999636	RAB20
TCONS_00057579	TCONS_00254433	0.999635	ACSL4
TCONS_00074816	TCONS_00176860	0.999632	EFCAB14
TCONS_00053373	TCONS_00176860	0.999632	EFCAB14
TCONS_00053372	TCONS_00176860	0.999631	EFCAB14
TCONS_00096735	XM_005693818.1	0.99963	KRT14
TCONS_00037121	XM_005693166.1	0.99963	LOC102179590
TCONS_00239244	TCONS_00142264	0.999625	NEDD4L
TCONS_00187900	XM_005680323.1	0.999623	LOC102184503
TCONS_00106971	TCONS_00035216	0.999623	LPIN1
TCONS_00158723	TCONS_00158705	0.999623	XLOC_132289
TCONS_00025601	XM_005689604.1	0.999621	ARNTL
TCONS_00057579	TCONS_00254432	0.999621	ACSL4
TCONS_00180286	XM_005675552.1	0.999621	LOC102172488
TCONS_00106973	XM_005685250.1	0.999621	SLC7A8
TCONS_00037121	XM_005685251.1	0.99962	SLC7A8
TCONS_00074259	XM_005685250.1	0.99962	SLC7A8
TCONS_00074815	TCONS_00176860	0.999619	EFCAB14
TCONS_00106973	TCONS_00147095	0.999618	GBAS
TCONS_00130210	XM_005678500.1	0.999616	EFCAB14
TCONS_00239244	TCONS_00176860	0.999614	EFCAB14
TCONS_00106973	XM_005685251.1	0.999611	SLC7A8
TCONS_00246627	XM_005685250.1	0.999611	SLC7A8
TCONS_00106971	XM_005686992.1	0.99961	LPIN1
TCONS_00189089	XM_005687915.1	0.999608	C13H10orf113
TCONS_00074259	XM_005680321.1	0.999608	LOC102183851
TCONS_00013420	XM_005679369.1	0.999605	IGFBP1
TCONS_00246627	XM_005689154.1	0.999604	NUDCD1
TCONS_00106973	XM_005691999.1	0.999604	MT2A
TCONS_00130209	XM_005678268.1	0.999603	CTH
TCONS_00069393	TCONS_00112210	0.999602	SCG2
TCONS_00081142	TCONS_00112210	0.999602	SCG2
TCONS_00172539	TCONS_00112210	0.999602	SCG2
TCONS_00172540	TCONS_00112210	0.999602	SCG2
TCONS_00174350	TCONS_00112210	0.999602	SCG2
TCONS_00174352	TCONS_00112210	0.999602	SCG2
TCONS_00188875	TCONS_00112210	0.999602	SCG2
TCONS_00229806	TCONS_00112210	0.999602	SCG2
TCONS_00074259	TCONS_00176860	0.999602	EFCAB14
TCONS_00074259	XM_005685251.1	0.999602	SLC7A8
TCONS_00069393	XM_005699430.1	0.999601	GRM5
TCONS_00081142	XM_005699430.1	0.999601	GRM5
TCONS_00172539	XM_005699430.1	0.999601	GRM5
TCONS_00172540	XM_005699430.1	0.999601	GRM5
TCONS_00174350	XM_005699430.1	0.999601	GRM5
TCONS_00174352	XM_005699430.1	0.999601	GRM5
TCONS_00188875	XM_005699430.1	0.999601	GRM5
TCONS_00229806	XM_005699430.1	0.999601	GRM5
TCONS_00037946	TCONS_00016074	0.999601	SLC7A8
TCONS_00246627	TCONS_00014134	0.9996	XLOC_011971
TCONS_00106971	XM_005688865.1	0.9996	FBXO32
TCONS_00013420	TCONS_00176858	0.9996	EFCAB14
TCONS_00106973	TCONS_00176857	0.999596	EFCAB14
TCONS_00246627	TCONS_00054803	0.999596	NUDCD1
TCONS_00070151	XM_005691999.1	0.999595	MT2A
TCONS_00106971	TCONS_00162914	0.999594	ARID5B
TCONS_00070151	XM_005678270.1	0.999594	CTH
TCONS_00251605	TCONS_00251607	0.999592	XLOC_210026
TCONS_00106973	XM_005692202.1	0.999592	HP
TCONS_00246627	XM_005691046.1	0.999591	CFHR2
TCONS_00074259	XM_005678500.1	0.99959	EFCAB14
TCONS_00172539	XM_005689118.1	0.99959	STMN2
TCONS_00172540	XM_005689118.1	0.99959	STMN2
TCONS_00174350	XM_005689118.1	0.99959	STMN2
TCONS_00174352	XM_005689118.1	0.99959	STMN2
TCONS_00188875	XM_005689118.1	0.99959	STMN2
TCONS_00229806	XM_005689118.1	0.99959	STMN2
TCONS_00081142	XM_005689118.1	0.99959	STMN2
TCONS_00069393	XM_005689118.1	0.99959	STMN2
TCONS_00037862	TCONS_00142264	0.999588	NEDD4L
TCONS_00037121	TCONS_00014134	0.999587	XLOC_011971
TCONS_00237398	XM_005695990.1	0.999586	PFKFB4
TCONS_00037121	XM_005687746.1	0.999585	RAB20
TCONS_00198985	XM_005679767.1	0.999583	PPFIA2
TCONS_00187900	TCONS_00016074	0.999581	SLC7A8
TCONS_00037121	TCONS_00014133	0.99958	XLOC_011971
TCONS_00074259	TCONS_00054803	0.999578	NUDCD1
TCONS_00037946	XM_005693166.1	0.999576	LOC102179590
TCONS_00025600	XM_005689604.1	0.999575	ARNTL
TCONS_00037121	TCONS_00016074	0.999575	SLC7A8
TCONS_00072561	XM_005680321.1	0.999575	LOC102183851
TCONS_00039230	XM_005687846.1	0.999574	ITIH2
TCONS_00130209	XM_005685251.1	0.999574	SLC7A8
TCONS_00005316	XM_005700238.1	0.999574	ACSL4
TCONS_00037946	XM_005680322.1	0.999573	LOC102183851
TCONS_00239244	TCONS_00069544	0.999571	SSU72
TCONS_00237398	TCONS_00088670	0.99957	FBXO31
TCONS_00187900	XM_005689603.1	0.999569	ARNTL
TCONS_00246627	XM_005679369.1	0.999569	IGFBP1
TCONS_00037862	XM_005689603.1	0.999567	ARNTL
TCONS_00130209	XM_005680322.1	0.999567	LOC102183851
TCONS_00025599	TCONS_00176860	0.999566	EFCAB14
TCONS_00037121	XM_005678500.1	0.999566	EFCAB14
TCONS_00130210	TCONS_00176860	0.999565	EFCAB14
TCONS_00130210	XM_005678270.1	0.999565	CTH
TCONS_00239244	TCONS_00089877	0.999564	RANBP10
TCONS_00037946	XM_005689245.1	0.999564	FAM92A1
TCONS_00005316	TCONS_00162914	0.999562	ARID5B
TCONS_00037946	XM_005680320.1	0.999562	LOC102183851
TCONS_00013420	XM_005680322.1	0.999562	LOC102183851
TCONS_00074259	XM_005693166.1	0.999562	LOC102179590
TCONS_00070151	TCONS_00142260	0.999561	NEDD4L
TCONS_00069393	XM_005677720.1	0.999561	CELF3
TCONS_00081142	XM_005677720.1	0.999561	CELF3
TCONS_00172539	XM_005677720.1	0.999561	CELF3
TCONS_00172540	XM_005677720.1	0.999561	CELF3
TCONS_00174350	XM_005677720.1	0.999561	CELF3
TCONS_00174352	XM_005677720.1	0.999561	CELF3
TCONS_00188875	XM_005677720.1	0.999561	CELF3
TCONS_00229806	XM_005677720.1	0.999561	CELF3
TCONS_00231397	XM_005693818.1	0.999558	KRT14
TCONS_00013420	XM_005685251.1	0.999557	SLC7A8
TCONS_00208728	TCONS_00047580	0.999557	XLOC_040074
TCONS_00074259	XM_005692202.1	0.999557	HP
TCONS_00025599	TCONS_00089877	0.999556	RANBP10
TCONS_00037946	XM_005692202.1	0.999556	HP
TCONS_00130209	XM_005680320.1	0.999555	LOC102183851
TCONS_00199576	TCONS_00005631	0.999554	PLCL2
TCONS_00013420	XM_005685250.1	0.999554	SLC7A8
TCONS_00070151	XM_005678268.1	0.999554	CTH
TCONS_00130209	XM_005678267.1	0.999553	CTH
TCONS_00037121	TCONS_00115962	0.999553	FAM134B
TCONS_00037946	XM_005680321.1	0.999552	LOC102183851
TCONS_00037121	XM_005694853.1	0.999551	FAM134B
TCONS_00191013	TCONS_00047580	0.999551	XLOC_040074
TCONS_00130209	XM_005692202.1	0.99955	HP
TCONS_00130209	XM_005680321.1	0.999546	LOC102183851
TCONS_00025599	XM_005689604.1	0.999545	ARNTL
TCONS_00025600	XM_005689603.1	0.999543	ARNTL
TCONS_00069393	XM_005676491.1	0.999542	CPS1
TCONS_00081142	XM_005676491.1	0.999542	CPS1
TCONS_00172539	XM_005676491.1	0.999542	CPS1
TCONS_00172540	XM_005676491.1	0.999542	CPS1
TCONS_00174350	XM_005676491.1	0.999542	CPS1
TCONS_00174352	XM_005676491.1	0.999542	CPS1
TCONS_00188875	XM_005676491.1	0.999542	CPS1
TCONS_00229806	XM_005676491.1	0.999542	CPS1
TCONS_00013420	XM_005692202.1	0.999541	HP
TCONS_00130210	TCONS_00069544	0.999541	SSU72
TCONS_00025601	TCONS_00089877	0.999541	RANBP10
TCONS_00106973	XM_005689603.1	0.999539	ARNTL
TCONS_00013420	XM_005678500.1	0.999539	EFCAB14
TCONS_00239244	XM_005689603.1	0.999538	ARNTL
TCONS_00053372	XM_005689604.1	0.999538	ARNTL
TCONS_00218688	TCONS_00069940	0.999538	TEX35
TCONS_00074816	XM_005689604.1	0.999537	ARNTL
TCONS_00037946	TCONS_00119685	0.999536	FAM169B
TCONS_00039230	TCONS_00002370	0.999536	UTS2B
TCONS_00039230	TCONS_00047143	0.999536	GDAP1L1
TCONS_00039230	TCONS_00086122	0.999536	ATP1A3
TCONS_00039230	TCONS_00100917	0.999536	AMER3
TCONS_00039230	TCONS_00144529	0.999536	SKOR2
TCONS_00039230	TCONS_00147463	0.999536	ACTL6B
TCONS_00039230	TCONS_00183481	0.999536	ELAVL4
TCONS_00039230	TCONS_00248498	0.999536	LOC102170123
TCONS_00039230	TCONS_00253526	0.999536	MAP7D2
TCONS_00039230	TCONS_00259186	0.999536	GLRA2
TCONS_00039230	XM_005675139.1	0.999536	SST
TCONS_00039230	XM_005675324.1	0.999536	SLC7A14
TCONS_00039230	XM_005675325.1	0.999536	SLC7A14
TCONS_00039230	XM_005675780.1	0.999536	FTCD
TCONS_00039230	XM_005675828.1	0.999536	AMER3
TCONS_00039230	XM_005678446.1	0.999536	ELAVL4
TCONS_00039230	XM_005678749.1	0.999536	SPP2
TCONS_00039230	XM_005680540.1	0.999536	PAH
TCONS_00039230	XM_005681742.1	0.999536	GC
TCONS_00039230	XM_005682568.1	0.999536	CREB3L3
TCONS_00039230	XM_005683367.1	0.999536	GABRG2
TCONS_00039230	XM_005683368.1	0.999536	GABRG2
TCONS_00039230	XM_005683947.1	0.999536	IGFBPL1
TCONS_00039230	XM_005684342.1	0.999536	AGP
TCONS_00039230	XM_005684343.1	0.999536	AGP
TCONS_00039230	XM_005684752.1	0.999536	ARG1
TCONS_00039230	XM_005684753.1	0.999536	ARG1
TCONS_00039230	XM_005685606.1	0.999536	DISP2
TCONS_00039230	XM_005687365.1	0.999536	GRIN1
TCONS_00039230	XM_005689766.1	0.999536	HPX
TCONS_00039230	XM_005691047.1	0.999536	F13B
TCONS_00039230	XM_005691157.1	0.999536	FGA
TCONS_00039230	XM_005691534.1	0.999536	SRRM4
TCONS_00039230	XM_005692072.1	0.999536	CBLN1
TCONS_00039230	XM_005693197.1	0.999536	LHX1
TCONS_00039230	XM_005693252.1	0.999536	VTN
TCONS_00039230	XM_005694477.1	0.999536	APOH
TCONS_00039230	XM_005694585.1	0.999536	LOC102181163
TCONS_00039230	XM_005695857.1	0.999536	ITIH3
TCONS_00039230	XM_005695858.1	0.999536	ITIH3
TCONS_00039230	XM_005695859.1	0.999536	ITIH3
TCONS_00039230	XM_005695860.1	0.999536	ITIH3
TCONS_00039230	XM_005695861.1	0.999536	ITIH3
TCONS_00039230	XM_005695862.1	0.999536	ITIH1
TCONS_00039230	XM_005697280.1	0.999536	ST8SIA3
TCONS_00039230	XM_005698074.1	0.999536	ACTL6B
TCONS_00039230	XM_005698646.1	0.999536	TCERG1L
TCONS_00039230	XM_005698801.1	0.999536	SMIM18
TCONS_00039230	XM_005698969.1	0.999536	TRIM67
TCONS_00039230	XM_005699802.1	0.999536	LOC102188118
TCONS_00039230	XM_005699803.1	0.999536	LOC102188118
TCONS_00039230	XM_005700431.1	0.999536	F9
TCONS_00039230	XM_005701010.1	0.999536	MAP7D2
TCONS_00039230	XM_005709624.1	0.999536	NAP1L2
TCONS_00039230	XM_005709767.1	0.999536	GDAP1L1
TCONS_00013919	XM_005680321.1	0.999533	LOC102183851
TCONS_00074794	XM_005683192.1	0.99953	FAT2
TCONS_00025599	TCONS_00089879	0.99953	RANBP10
TCONS_00130209	TCONS_00119685	0.99953	FAM169B
TCONS_00037121	TCONS_00059751	0.999528	FAM92A1
TCONS_00013420	TCONS_00176860	0.999527	EFCAB14
TCONS_00070151	XM_005679369.1	0.999527	IGFBP1
TCONS_00092693	XM_005678857.1	0.999525	C3H2orf54
TCONS_00037946	TCONS_00142264	0.999525	NEDD4L
TCONS_00074795	XM_005697411.1	0.999525	CLDN6
TCONS_00057579	TCONS_00176860	0.999524	EFCAB14
TCONS_00053373	TCONS_00089877	0.999523	RANBP10
TCONS_00013420	TCONS_00119685	0.999522	FAM169B
TCONS_00069393	TCONS_00162035	0.999522	TRIM67
TCONS_00081142	TCONS_00162035	0.999522	TRIM67
TCONS_00172539	TCONS_00162035	0.999522	TRIM67
TCONS_00172540	TCONS_00162035	0.999522	TRIM67
TCONS_00174350	TCONS_00162035	0.999522	TRIM67
TCONS_00174352	TCONS_00162035	0.999522	TRIM67
TCONS_00188875	TCONS_00162035	0.999522	TRIM67
TCONS_00229806	TCONS_00162035	0.999522	TRIM67
TCONS_00057579	XM_005685250.1	0.999522	SLC7A8
TCONS_00199576	XM_005689603.1	0.99952	ARNTL
TCONS_00130209	XM_005693166.1	0.999519	LOC102179590
TCONS_00237398	TCONS_00088669	0.999516	FBXO31
TCONS_00037121	XM_005691046.1	0.999516	CFHR2
TCONS_00039230	XM_005675161.1	0.999515	AHSG
TCONS_00187900	XM_005678500.1	0.999515	EFCAB14
TCONS_00053373	TCONS_00069544	0.999513	SSU72
TCONS_00013420	XM_005680320.1	0.999511	LOC102183851
TCONS_00039230	XM_005677161.1	0.999511	APOA2
TCONS_00074815	XM_005689604.1	0.99951	ARNTL
TCONS_00039230	XM_005695396.1	0.999508	LOC102185401
TCONS_00057579	TCONS_00254431	0.999508	ACSL4
TCONS_00039230	XM_005681745.1	0.999507	LOC102177320
TCONS_00025601	XM_005689603.1	0.999506	ARNTL
TCONS_00083694	XM_005693836.1	0.999504	TTC25
TCONS_00147925	XM_005691986.1	0.999503	CAPNS2
TCONS_00101822	XM_005679768.1	0.999502	PPFIA2
TCONS_00074816	TCONS_00089877	0.999502	RANBP10
TCONS_00053372	XM_005689603.1	0.999502	ARNTL
TCONS_00037121	XM_005679369.1	0.999502	IGFBP1
TCONS_00074815	TCONS_00089877	0.999501	RANBP10
TCONS_00199576	TCONS_00254429	0.999501	ACSL4
TCONS_00053372	TCONS_00089877	0.9995	RANBP10
TCONS_00187900	TCONS_00176858	0.999499	EFCAB14
TCONS_00130209	TCONS_00149412	0.999498	PSPH
TCONS_00053372	TCONS_00069544	0.999498	SSU72
TCONS_00155270	XM_005709521.1	0.999498	THAP10
TCONS_00039230	XM_005691158.1	0.999496	FGB
TCONS_00037121	XM_005680322.1	0.999495	LOC102183851
TCONS_00053373	XM_005689604.1	0.999495	ARNTL
TCONS_00130210	XM_005689603.1	0.999494	ARNTL
TCONS_00025600	TCONS_00089877	0.999492	RANBP10
TCONS_00039230	XM_005681744.1	0.999489	ALB
TCONS_00069393	XM_005685923.1	0.999489	LOC102171714
TCONS_00081142	XM_005685923.1	0.999489	LOC102171714
TCONS_00172539	XM_005685923.1	0.999489	LOC102171714
TCONS_00172540	XM_005685923.1	0.999489	LOC102171714
TCONS_00174350	XM_005685923.1	0.999489	LOC102171714
TCONS_00174352	XM_005685923.1	0.999489	LOC102171714
TCONS_00188875	XM_005685923.1	0.999489	LOC102171714
TCONS_00229806	XM_005685923.1	0.999489	LOC102171714
TCONS_00070151	XM_005678267.1	0.999489	CTH
TCONS_00101822	XM_005695053.1	0.999488	RASGRF1
TCONS_00070151	TCONS_00197337	0.999488	SLC11A2
TCONS_00026128	XM_005676934.1	0.999487	WNT10A
TCONS_00057579	TCONS_00036142	0.999483	ASS1
TCONS_00180286	XM_005697231.1	0.999482	GOLF
TCONS_00130210	TCONS_00089877	0.999482	RANBP10
TCONS_00074259	TCONS_00147095	0.999481	GBAS
TCONS_00053373	XM_005678270.1	0.999481	CTH
TCONS_00074259	TCONS_00149412	0.999481	PSPH
TCONS_00218405	XM_005695947.1	0.999481	UBA7
TCONS_00158710	TCONS_00158704	0.99948	XLOC_132289
TCONS_00039230	XM_005675160.1	0.999479	FETUB
TCONS_00057579	XM_005687746.1	0.999479	RAB20
TCONS_00130210	XM_005689604.1	0.999478	ARNTL
TCONS_00218405	XM_005695945.1	0.999478	UBA7
TCONS_00039230	XM_005687081.1	0.999476	APOB
TCONS_00074816	XM_005689603.1	0.999475	ARNTL
TCONS_00199576	XM_005689602.1	0.999475	ARNTL
TCONS_00025601	TCONS_00069544	0.999474	SSU72
TCONS_00246627	XM_005680322.1	0.999473	LOC102183851
TCONS_00039230	TCONS_00166513	0.999473	DRGX
TCONS_00199576	TCONS_00254430	0.999471	ACSL4
TCONS_00025599	XM_005692156.1	0.999471	RANBP10
TCONS_00130209	TCONS_00069544	0.99947	SSU72
TCONS_00037862	TCONS_00005631	0.99947	PLCL2
TCONS_00069393	XM_005698421.1	0.99947	INA
TCONS_00081142	XM_005698421.1	0.99947	INA
TCONS_00172539	XM_005698421.1	0.99947	INA
TCONS_00172540	XM_005698421.1	0.99947	INA
TCONS_00174350	XM_005698421.1	0.99947	INA
TCONS_00174352	XM_005698421.1	0.99947	INA
TCONS_00188875	XM_005698421.1	0.99947	INA
TCONS_00229806	XM_005698421.1	0.99947	INA
TCONS_00053373	XM_005692156.1	0.99947	RANBP10
TCONS_00053372	XM_005678270.1	0.999469	CTH
TCONS_00013420	XM_005680321.1	0.999469	LOC102183851
TCONS_00239244	XM_005692156.1	0.999468	RANBP10
TCONS_00057579	XM_005685251.1	0.999467	SLC7A8
TCONS_00087928	XM_005699069.1	0.999467	ARID5B
TCONS_00025600	XM_005680323.1	0.999466	LOC102184503
TCONS_00025599	XM_005689603.1	0.999466	ARNTL
TCONS_00069393	XM_005686769.1	0.999465	CTNNA2
TCONS_00081142	XM_005686769.1	0.999465	CTNNA2
TCONS_00172539	XM_005686769.1	0.999465	CTNNA2
TCONS_00172540	XM_005686769.1	0.999465	CTNNA2
TCONS_00174350	XM_005686769.1	0.999465	CTNNA2
TCONS_00174352	XM_005686769.1	0.999465	CTNNA2
TCONS_00188875	XM_005686769.1	0.999465	CTNNA2
TCONS_00229806	XM_005686769.1	0.999465	CTNNA2
TCONS_00074816	TCONS_00069544	0.999464	SSU72
TCONS_00039230	XM_005698006.1	0.999464	SEZ6L2
TCONS_00106973	TCONS_00016074	0.999464	SLC7A8
TCONS_00025599	TCONS_00057745	0.999462	SPIDR
TCONS_00246627	XM_005680320.1	0.999459	LOC102183851
TCONS_00246627	TCONS_00016074	0.999459	SLC7A8
TCONS_00184852	XM_005682329.1	0.999458	MUC16
TCONS_00187900	TCONS_00005631	0.999458	PLCL2
TCONS_00246627	XM_005692202.1	0.999457	HP
TCONS_00246627	XM_005691999.1	0.999456	MT2A
TCONS_00074793	XM_005682732.1	0.999456	FAM170A
TCONS_00057579	XM_005689604.1	0.999456	ARNTL
TCONS_00074815	TCONS_00069544	0.999455	SSU72
TCONS_00057579	XM_005700238.1	0.999455	ACSL4
TCONS_00130210	XM_005692121.1	0.999454	C18H16orf70
TCONS_00187900	XM_005689604.1	0.999453	ARNTL
TCONS_00069393	TCONS_00225322	0.999452	ATCAY
TCONS_00081142	TCONS_00225322	0.999452	ATCAY
TCONS_00172539	TCONS_00225322	0.999452	ATCAY
TCONS_00172540	TCONS_00225322	0.999452	ATCAY
TCONS_00174350	TCONS_00225322	0.999452	ATCAY
TCONS_00174352	TCONS_00225322	0.999452	ATCAY
TCONS_00188875	TCONS_00225322	0.999452	ATCAY
TCONS_00229806	TCONS_00225322	0.999452	ATCAY
TCONS_00246627	XM_005680321.1	0.999452	LOC102183851
TCONS_00208684	XM_005693815.1	0.999451	KRT17
TCONS_00070151	TCONS_00054803	0.99945	NUDCD1
TCONS_00074815	XM_005689603.1	0.999449	ARNTL
TCONS_00039230	XM_005692588.1	0.999448	ATP1A3
TCONS_00037121	XM_005680320.1	0.999448	LOC102183851
TCONS_00087928	TCONS_00035219	0.999447	LPIN1
TCONS_00130209	TCONS_00016074	0.999447	SLC7A8
TCONS_00057579	TCONS_00176857	0.999446	EFCAB14
TCONS_00037121	XM_005689154.1	0.999445	NUDCD1
TCONS_00025600	XM_005692156.1	0.999445	RANBP10
TCONS_00026757	XM_005693847.1	0.999443	STAT5A
TCONS_00069393	XM_005696139.1	0.999442	SLC6A11
TCONS_00081142	XM_005696139.1	0.999442	SLC6A11
TCONS_00172539	XM_005696139.1	0.999442	SLC6A11
TCONS_00172540	XM_005696139.1	0.999442	SLC6A11
TCONS_00174350	XM_005696139.1	0.999442	SLC6A11
TCONS_00174352	XM_005696139.1	0.999442	SLC6A11
TCONS_00188875	XM_005696139.1	0.999442	SLC6A11
TCONS_00229806	XM_005696139.1	0.999442	SLC6A11
TCONS_00239244	XM_005689604.1	0.999442	ARNTL
TCONS_00057579	XM_005691999.1	0.99944	MT2A
TCONS_00074815	XM_005692156.1	0.999439	RANBP10
TCONS_00106973	TCONS_00005631	0.999438	PLCL2
TCONS_00013420	TCONS_00176857	0.999438	EFCAB14
TCONS_00053372	XM_005692156.1	0.999438	RANBP10
TCONS_00130210	XM_005692156.1	0.999437	RANBP10
TCONS_00246627	TCONS_00119685	0.999437	FAM169B
TCONS_00237398	TCONS_00129757	0.999436	PFKFB4
TCONS_00130209	TCONS_00176858	0.999436	EFCAB14
TCONS_00074816	XM_005692156.1	0.999434	RANBP10
TCONS_00037946	TCONS_00059751	0.999434	FAM92A1
TCONS_00070151	XM_005679961.1	0.999433	SLC11A2
TCONS_00199576	XM_005688431.1	0.999433	RBM38
TCONS_00025599	XM_005678270.1	0.999432	CTH
TCONS_00053373	XM_005689603.1	0.999432	ARNTL
TCONS_00025600	TCONS_00069544	0.999431	SSU72
TCONS_00025599	TCONS_00069544	0.999431	SSU72
TCONS_00039230	XM_005697611.1	0.999431	CACNG3
TCONS_00013421	TCONS_00176857	0.999431	EFCAB14
TCONS_00057579	XM_005680322.1	0.99943	LOC102183851
TCONS_00057579	XM_005689602.1	0.99943	ARNTL
TCONS_00025601	TCONS_00005631	0.99943	PLCL2
TCONS_00057579	TCONS_00149412	0.999428	PSPH
TCONS_00126966	TCONS_00224716	0.999428	LOC102173176
TCONS_00037604	TCONS_00177455	0.999426	COL9A2
TCONS_00039230	XM_005677331.1	0.999426	NTRK1
TCONS_00187900	TCONS_00142264	0.999424	NEDD4L
TCONS_00025601	XM_005692156.1	0.999423	RANBP10
TCONS_00026757	XM_005676530.1	0.999423	LOC102189634
TCONS_00246627	XM_005693166.1	0.999422	LOC102179590
TCONS_00069393	XM_005680116.1	0.999422	LOC102191212
TCONS_00172539	XM_005680116.1	0.999422	LOC102191212
TCONS_00172540	XM_005680116.1	0.999422	LOC102191212
TCONS_00174350	XM_005680116.1	0.999422	LOC102191212
TCONS_00174352	XM_005680116.1	0.999422	LOC102191212
TCONS_00188875	XM_005680116.1	0.999422	LOC102191212
TCONS_00229806	XM_005680116.1	0.999422	LOC102191212
TCONS_00081142	XM_005680116.1	0.999422	LOC102191212
TCONS_00013420	TCONS_00147095	0.999421	GBAS
TCONS_00046931	XM_005685251.1	0.999418	SLC7A8
TCONS_00039230	TCONS_00033637	0.999417	CTNNA2
TCONS_00013421	TCONS_00176860	0.999416	EFCAB14
TCONS_00074794	TCONS_00116447	0.999416	LOC102186632
TCONS_00199576	TCONS_00254432	0.999415	ACSL4
TCONS_00057579	XM_005678500.1	0.999413	EFCAB14
TCONS_00057579	TCONS_00014134	0.999413	XLOC_011971
TCONS_00010131	TCONS_00081399	0.999413	ACACB
TCONS_00037121	TCONS_00054803	0.999413	NUDCD1
TCONS_00106971	TCONS_00253765	0.999412	ASB11
TCONS_00130209	TCONS_00142260	0.999411	NEDD4L
TCONS_00037862	XM_005680323.1	0.99941	LOC102184503
TCONS_00117585	XM_005691986.1	0.99941	CAPNS2
TCONS_00074259	TCONS_00005631	0.999409	PLCL2
TCONS_00074816	XM_005678270.1	0.999409	CTH
TCONS_00010131	TCONS_00081397	0.999408	ACACB
TCONS_00251601	TCONS_00251607	0.999408	XLOC_210026
TCONS_00106973	XM_005678500.1	0.999407	EFCAB14
TCONS_00074816	XM_005680323.1	0.999407	LOC102184503
TCONS_00037862	TCONS_00089877	0.999406	RANBP10
TCONS_00130210	XM_005699373.1	0.999406	AGT
TCONS_00074815	XM_005678270.1	0.999405	CTH
TCONS_00053373	TCONS_00089879	0.999405	RANBP10
TCONS_00037946	XM_005692156.1	0.999405	RANBP10
TCONS_00074815	XM_005680323.1	0.999405	LOC102184503
TCONS_00037121	TCONS_00005631	0.999405	PLCL2
TCONS_00037946	TCONS_00089877	0.999404	RANBP10
TCONS_00037121	XM_005691999.1	0.999404	MT2A
TCONS_00130209	XM_005679961.1	0.999401	SLC11A2
TCONS_00187900	TCONS_00176860	0.999401	EFCAB14
TCONS_00069393	TCONS_00204051	0.999401	LOC102191212
TCONS_00081142	TCONS_00204051	0.999401	LOC102191212
TCONS_00172539	TCONS_00204051	0.999401	LOC102191212
TCONS_00172540	TCONS_00204051	0.999401	LOC102191212
TCONS_00174350	TCONS_00204051	0.999401	LOC102191212
TCONS_00174352	TCONS_00204051	0.999401	LOC102191212
TCONS_00188875	TCONS_00204051	0.999401	LOC102191212
TCONS_00229806	TCONS_00204051	0.999401	LOC102191212
TCONS_00074259	XM_005691999.1	0.9994	MT2A
TCONS_00246627	TCONS_00176857	0.999398	EFCAB14
TCONS_00025601	TCONS_00089879	0.999396	RANBP10
TCONS_00239244	TCONS_00089879	0.999396	RANBP10
TCONS_00053372	XM_005680323.1	0.999393	LOC102184503
TCONS_00024614	XM_005709375.1	0.999392	CDH22
TCONS_00074816	TCONS_00089879	0.999392	RANBP10
TCONS_00025600	TCONS_00057745	0.999391	SPIDR
TCONS_00053373	TCONS_00057745	0.999391	SPIDR
TCONS_00239244	TCONS_00005631	0.999391	PLCL2
TCONS_00074815	TCONS_00089879	0.999389	RANBP10
TCONS_00053372	TCONS_00089879	0.999389	RANBP10
TCONS_00013421	TCONS_00176858	0.999389	EFCAB14
TCONS_00057579	TCONS_00014133	0.999389	XLOC_011971
TCONS_00130209	TCONS_00176857	0.999388	EFCAB14
TCONS_00072561	XM_005680320.1	0.999388	LOC102183851
TCONS_00026757	TCONS_00094638	0.999388	STAT5A
TCONS_00046931	XM_005685250.1	0.999385	SLC7A8
TCONS_00130210	TCONS_00057745	0.999384	SPIDR
TCONS_00025600	TCONS_00005631	0.999383	PLCL2
TCONS_00069393	XM_005688273.1	0.999381	STMN3
TCONS_00081142	XM_005688273.1	0.999381	STMN3
TCONS_00172539	XM_005688273.1	0.999381	STMN3
TCONS_00172540	XM_005688273.1	0.999381	STMN3
TCONS_00174350	XM_005688273.1	0.999381	STMN3
TCONS_00174352	XM_005688273.1	0.999381	STMN3
TCONS_00188875	XM_005688273.1	0.999381	STMN3
TCONS_00229806	XM_005688273.1	0.999381	STMN3
TCONS_00130210	TCONS_00089879	0.999381	RANBP10
TCONS_00198985	XM_005687570.1	0.99938	GJB6
TCONS_00053372	TCONS_00057745	0.99938	SPIDR
TCONS_00218405	TCONS_00071120	0.999378	IGFN1
TCONS_00074259	XM_005689603.1	0.999378	ARNTL
TCONS_00025600	XM_005678270.1	0.999378	CTH
TCONS_00037121	XM_005689602.1	0.999377	ARNTL
TCONS_00025601	XM_005678270.1	0.999376	CTH
TCONS_00246627	TCONS_00176860	0.999375	EFCAB14
TCONS_00037121	XM_005689604.1	0.999375	ARNTL
TCONS_00074795	TCONS_00116447	0.999374	LOC102186632
TCONS_00013420	TCONS_00016074	0.999374	SLC7A8
TCONS_00106973	XM_005689604.1	0.999372	ARNTL
TCONS_00199576	TCONS_00254434	0.999372	ACSL4
TCONS_00235946	XM_005696576.1	0.999372	LY6G6D
TCONS_00074815	TCONS_00057745	0.999371	SPIDR
TCONS_00037121	TCONS_00149412	0.999371	PSPH
TCONS_00069393	XM_005684956.1	0.999371	LOC102184723
TCONS_00081142	XM_005684956.1	0.999371	LOC102184723
TCONS_00172539	XM_005684956.1	0.999371	LOC102184723
TCONS_00172540	XM_005684956.1	0.999371	LOC102184723
TCONS_00174350	XM_005684956.1	0.999371	LOC102184723
TCONS_00174352	XM_005684956.1	0.999371	LOC102184723
TCONS_00188875	XM_005684956.1	0.999371	LOC102184723
TCONS_00229806	XM_005684956.1	0.999371	LOC102184723
TCONS_00106973	TCONS_00176858	0.999371	EFCAB14
TCONS_00246627	XM_005689604.1	0.99937	ARNTL
TCONS_00057579	XM_005680320.1	0.99937	LOC102183851
TCONS_00074816	TCONS_00057745	0.99937	SPIDR
TCONS_00247168	TCONS_00069944	0.99937	TEX35
TCONS_00053373	XM_005680323.1	0.999369	LOC102184503
TCONS_00039230	XM_005699787.1	0.999368	GNG3
TCONS_00025601	TCONS_00059751	0.999368	FAM92A1
TCONS_00106971	XM_005691911.1	0.999368	MAP1LC3B
TCONS_00246627	TCONS_00147095	0.999367	GBAS
TCONS_00025600	TCONS_00089879	0.999365	RANBP10
TCONS_00126966	XM_005682329.1	0.999364	MUC16
TCONS_00070151	XM_005689154.1	0.999364	NUDCD1
TCONS_00057579	TCONS_00176858	0.999363	EFCAB14
TCONS_00005316	TCONS_00254433	0.999363	ACSL4
TCONS_00092693	TCONS_00224715	0.999362	LOC102173176
TCONS_00025599	TCONS_00089878	0.999361	RANBP10
TCONS_00005316	TCONS_00254434	0.999361	ACSL4
TCONS_00037946	XM_005691999.1	0.99936	MT2A
TCONS_00191013	TCONS_00167640	0.99936	ALG8
TCONS_00074794	XM_005697411.1	0.999358	CLDN6
TCONS_00037946	TCONS_00057744	0.999357	SPIDR
TCONS_00199576	TCONS_00142264	0.999357	NEDD4L
TCONS_00074259	TCONS_00016074	0.999355	SLC7A8
TCONS_00083694	XM_005689193.1	0.999353	GRHL2
TCONS_00106971	XM_005676530.1	0.999351	LOC102189634
TCONS_00037121	XM_005680321.1	0.999351	LOC102183851
TCONS_00180286	XM_005697373.1	0.999351	FBXL16
TCONS_00053372	TCONS_00005631	0.999349	PLCL2
TCONS_00152051	XM_005692674.1	0.999349	CABP5
TCONS_00199576	TCONS_00059751	0.999349	FAM92A1
TCONS_00025601	TCONS_00057745	0.999348	SPIDR
TCONS_00106971	XM_005690825.1	0.999347	SLC25A33
TCONS_00106971	TCONS_00005540	0.999345	GALNT15
TCONS_00074259	XM_005678270.1	0.999344	CTH
TCONS_00081142	TCONS_00168447	0.999343	GNG3
TCONS_00069393	TCONS_00168447	0.999343	GNG3
TCONS_00172539	TCONS_00168447	0.999343	GNG3
TCONS_00172540	TCONS_00168447	0.999343	GNG3
TCONS_00174350	TCONS_00168447	0.999343	GNG3
TCONS_00174352	TCONS_00168447	0.999343	GNG3
TCONS_00188875	TCONS_00168447	0.999343	GNG3
TCONS_00229806	TCONS_00168447	0.999343	GNG3
TCONS_00199576	TCONS_00254433	0.999343	ACSL4
TCONS_00037121	TCONS_00119685	0.999342	FAM169B
TCONS_00074816	TCONS_00005631	0.999342	PLCL2
TCONS_00074794	TCONS_00106958	0.999341	LOC102180903
TCONS_00053373	XM_005689245.1	0.999341	FAM92A1
TCONS_00072561	TCONS_00176857	0.999339	EFCAB14
TCONS_00024614	XM_005685124.1	0.999339	MEGF11
TCONS_00246627	XM_005678500.1	0.999338	EFCAB14
TCONS_00053373	XM_005692121.1	0.999338	C18H16orf70
TCONS_00106973	TCONS_00137416	0.999338	MOCS1
TCONS_00037862	TCONS_00057745	0.999337	SPIDR
TCONS_00237398	TCONS_00147090	0.999337	GBAS
TCONS_00025599	TCONS_00057744	0.999334	SPIDR
TCONS_00037862	TCONS_00115962	0.999334	FAM134B
TCONS_00057579	XM_005691046.1	0.999333	CFHR2
TCONS_00057579	XM_005700240.1	0.999332	ACSL4
TCONS_00053372	XM_005692121.1	0.999332	C18H16orf70
TCONS_00046931	XM_005680321.1	0.999331	LOC102183851
TCONS_00130210	XM_005679961.1	0.999329	SLC11A2
TCONS_00233172	TCONS_00169879	0.999329	SLC17A6
TCONS_00037604	XM_005696469.1	0.999327	TULP1
TCONS_00232941	XM_005678830.1	0.999327	GBX2
TCONS_00039230	XM_005675977.1	0.999327	GAD1
TCONS_00106971	XM_005690945.1	0.999327	GLUL
TCONS_00057579	TCONS_00057744	0.999327	SPIDR
TCONS_00239244	XM_005678270.1	0.999327	CTH
TCONS_00074259	TCONS_00142264	0.999326	NEDD4L
TCONS_00037121	XM_005689245.1	0.999326	FAM92A1
TCONS_00053373	TCONS_00059751	0.999325	FAM92A1
TCONS_00074815	TCONS_00005631	0.999325	PLCL2
TCONS_00005316	XM_005699069.1	0.999325	ARID5B
TCONS_00069393	TCONS_00219016	0.999323	LOC102189026
TCONS_00081142	TCONS_00219016	0.999323	LOC102189026
TCONS_00172539	TCONS_00219016	0.999323	LOC102189026
TCONS_00172540	TCONS_00219016	0.999323	LOC102189026
TCONS_00174350	TCONS_00219016	0.999323	LOC102189026
TCONS_00174352	TCONS_00219016	0.999323	LOC102189026
TCONS_00188875	TCONS_00219016	0.999323	LOC102189026
TCONS_00229806	TCONS_00219016	0.999323	LOC102189026
TCONS_00053513	XM_005676698.1	0.999321	LOC102185962
TCONS_00057579	TCONS_00137417	0.999321	MOCS1
TCONS_00199576	TCONS_00137417	0.999321	MOCS1
TCONS_00026757	TCONS_00005540	0.99932	GALNT15
TCONS_00057579	XM_005700239.1	0.99932	ACSL4
TCONS_00246627	TCONS_00142264	0.99932	NEDD4L
TCONS_00030586	TCONS_00233040	0.99932	SFTPC
TCONS_00005316	TCONS_00099295	0.999319	STAT5B
TCONS_00025599	XM_005680323.1	0.999318	LOC102184503
TCONS_00246627	TCONS_00176858	0.999317	EFCAB14
TCONS_00130209	TCONS_00197337	0.999317	SLC11A2
TCONS_00037946	TCONS_00176857	0.999315	EFCAB14
TCONS_00037862	XM_005694853.1	0.999314	FAM134B
TCONS_00072561	XM_005678500.1	0.999314	EFCAB14
TCONS_00039230	XM_005678444.1	0.999313	ELAVL4
TCONS_00010131	XM_005691588.1	0.999312	ACACB
TCONS_00130210	XM_005680323.1	0.999311	LOC102184503
TCONS_00130210	TCONS_00005631	0.999311	PLCL2
TCONS_00026757	TCONS_00005538	0.99931	GALNT15
TCONS_00013420	XM_005691999.1	0.99931	MT2A
TCONS_00053373	TCONS_00005631	0.999309	PLCL2
TCONS_00130209	XM_005689603.1	0.999309	ARNTL
TCONS_00130210	XM_005692120.1	0.999308	C18H16orf70
TCONS_00057579	XM_005679369.1	0.999308	IGFBP1
TCONS_00005316	XM_005688431.1	0.999308	RBM38
TCONS_00074795	TCONS_00106958	0.999308	LOC102180903
TCONS_00130209	TCONS_00147095	0.999308	GBAS
TCONS_00046931	TCONS_00014133	0.999306	XLOC_011971
TCONS_00092693	XM_005681748.1	0.999305	RASSF6
TCONS_00106971	TCONS_00005538	0.999304	GALNT15
TCONS_00145880	XM_005677066.1	0.999303	SPATA21
TCONS_00074815	XM_005689245.1	0.999303	FAM92A1
TCONS_00130210	XM_005678268.1	0.999303	CTH
TCONS_00025601	XM_005689245.1	0.999302	FAM92A1
TCONS_00037862	XM_005692156.1	0.999299	RANBP10
TCONS_00205934	XM_005675321.1	0.999298	SLC2A2
TCONS_00057579	TCONS_00054803	0.999297	NUDCD1
TCONS_00130210	XM_005692001.1	0.999297	LOC102188618
TCONS_00037862	TCONS_00057744	0.999297	SPIDR
TCONS_00070151	TCONS_00076943	0.999296	SLC15A4
TCONS_00187900	TCONS_00137416	0.999292	MOCS1
TCONS_00106971	XM_005690944.1	0.999291	GLUL
TCONS_00059946	XM_005675552.1	0.999291	LOC102172488
TCONS_00010131	TCONS_00081398	0.99929	ACACB
TCONS_00037946	TCONS_00147095	0.99929	GBAS
TCONS_00026128	XM_005691986.1	0.999289	CAPNS2
TCONS_00013421	TCONS_00005631	0.999288	PLCL2
TCONS_00106973	TCONS_00142264	0.999287	NEDD4L
TCONS_00197177	XM_005694924.1	0.999287	CERS3
TCONS_00072561	XM_005685250.1	0.999286	SLC7A8
TCONS_00057579	TCONS_00076941	0.999286	SLC15A4
TCONS_00053373	TCONS_00057744	0.999285	SPIDR
TCONS_00025600	TCONS_00057744	0.999285	SPIDR
TCONS_00005316	TCONS_00099291	0.999284	STAT5B
TCONS_00037946	TCONS_00089879	0.999284	RANBP10
TCONS_00025599	XM_005679961.1	0.999282	SLC11A2
TCONS_00074816	XM_005689245.1	0.999282	FAM92A1
TCONS_00239244	XM_005692121.1	0.999282	C18H16orf70
TCONS_00025601	TCONS_00115962	0.999281	FAM134B
TCONS_00039230	XM_005691715.1	0.999281	NEFH
TCONS_00037946	TCONS_00176858	0.999281	EFCAB14
TCONS_00037862	TCONS_00089879	0.999281	RANBP10
TCONS_00025601	TCONS_00057744	0.99928	SPIDR
TCONS_00039230	TCONS_00112210	0.999279	SCG2
TCONS_00046931	XM_005680323.1	0.999278	LOC102184503
TCONS_00074815	TCONS_00059751	0.999278	FAM92A1
TCONS_00227056	TCONS_00043919	0.999278	XLOC_037022
TCONS_00025599	TCONS_00142260	0.999277	NEDD4L
TCONS_00199576	XM_005680323.1	0.999277	LOC102184503
TCONS_00037121	XM_005688431.1	0.999277	RBM38
TCONS_00106973	TCONS_00176860	0.999277	EFCAB14
TCONS_00074259	XM_005692156.1	0.999276	RANBP10
TCONS_00046931	TCONS_00176857	0.999276	EFCAB14
TCONS_00025601	XM_005680323.1	0.999276	LOC102184503
TCONS_00037862	TCONS_00069544	0.999274	SSU72
TCONS_00087928	XM_005676530.1	0.999272	LOC102189634
TCONS_00130210	TCONS_00142260	0.999272	NEDD4L
TCONS_00039230	XM_005688273.1	0.999271	STMN3
TCONS_00072561	TCONS_00054803	0.99927	NUDCD1
TCONS_00074815	XM_005692121.1	0.999269	C18H16orf70
TCONS_00053372	XM_005699373.1	0.999269	AGT
TCONS_00037862	TCONS_00254429	0.999268	ACSL4
TCONS_00239244	XM_005680323.1	0.999266	LOC102184503
TCONS_00199576	TCONS_00057744	0.999266	SPIDR
TCONS_00199576	TCONS_00137416	0.999266	MOCS1
TCONS_00074815	TCONS_00057744	0.999266	SPIDR
TCONS_00070151	XM_005687746.1	0.999265	RAB20
TCONS_00026757	XM_005691911.1	0.999265	MAP1LC3B
TCONS_00246627	XM_005689603.1	0.999265	ARNTL
TCONS_00074816	XM_005692121.1	0.999264	C18H16orf70
TCONS_00074816	TCONS_00059751	0.999264	FAM92A1
TCONS_00005316	XM_005701082.1	0.999263	ASB11
TCONS_00180286	XM_005676622.1	0.999263	NYAP2
TCONS_00053372	TCONS_00059751	0.999262	FAM92A1
TCONS_00036465	TCONS_00224722	0.999261	XLOC_187071
TCONS_00106971	XM_005701079.1	0.99926	ASB11
TCONS_00037862	TCONS_00059751	0.999259	FAM92A1
TCONS_00239244	XM_005689245.1	0.999259	FAM92A1
TCONS_00070151	TCONS_00142262	0.999259	NEDD4L
TCONS_00053372	XM_005689245.1	0.999257	FAM92A1
TCONS_00053372	TCONS_00057744	0.999257	SPIDR
TCONS_00070151	XM_005678269.1	0.999257	CTH
TCONS_00106973	XM_005694693.1	0.999257	IL31RA
TCONS_00046931	TCONS_00054803	0.999257	NUDCD1
TCONS_00013421	XM_005691046.1	0.999256	CFHR2
TCONS_00074815	XM_005679961.1	0.999255	SLC11A2
TCONS_00199576	TCONS_00065175	0.999255	ARNTL
TCONS_00053372	XM_005679961.1	0.999254	SLC11A2
TCONS_00046931	XM_005687746.1	0.999253	RAB20
TCONS_00013919	XM_005680320.1	0.999253	LOC102183851
TCONS_00074816	TCONS_00057744	0.999253	SPIDR
TCONS_00070151	TCONS_00014134	0.999251	XLOC_011971
TCONS_00134182	TCONS_00119683	0.999251	FAM169B
TCONS_00037862	XM_005678270.1	0.999251	CTH
TCONS_00072561	XM_005689154.1	0.999251	NUDCD1
TCONS_00013421	XM_005680322.1	0.99925	LOC102183851
TCONS_00057579	XM_005689154.1	0.99925	NUDCD1
TCONS_00010131	TCONS_00081395	0.99925	ACACB
TCONS_00239244	TCONS_00059751	0.99925	FAM92A1
TCONS_00195732	TCONS_00169358	0.99925	HEPHL1
TCONS_00053373	XM_005679961.1	0.999249	SLC11A2
TCONS_00037946	TCONS_00057745	0.999249	SPIDR
TCONS_00013421	TCONS_00014134	0.999248	XLOC_011971
TCONS_00005316	TCONS_00254430	0.999248	ACSL4
TCONS_00239244	XM_005678268.1	0.999247	CTH
TCONS_00025601	XM_005694853.1	0.999246	FAM134B
TCONS_00030586	XM_005693823.1	0.999246	KRT15
TCONS_00074816	XM_005679961.1	0.999245	SLC11A2
TCONS_00013421	TCONS_00119685	0.999245	FAM169B
TCONS_00013919	TCONS_00176857	0.999244	EFCAB14
TCONS_00013420	TCONS_00089877	0.999243	RANBP10
TCONS_00072561	TCONS_00014133	0.999243	XLOC_011971
TCONS_00130210	TCONS_00057744	0.999242	SPIDR
TCONS_00046931	XM_005689154.1	0.999242	NUDCD1
TCONS_00025601	XM_005692121.1	0.999241	C18H16orf70
TCONS_00096233	XM_005696918.1	0.99924	NRN1
TCONS_00070151	TCONS_00014133	0.99924	XLOC_011971
TCONS_00106971	TCONS_00074307	0.999239	GLUL
TCONS_00070151	XM_005685250.1	0.999239	SLC7A8
TCONS_00228663	XM_005689889.1	0.999239	LOC102174322
TCONS_00145880	XM_005676165.1	0.999239	LYPD6B
TCONS_00039230	TCONS_00239784	0.999239	AMBP
TCONS_00005316	TCONS_00253765	0.999235	ASB11
TCONS_00239244	TCONS_00089878	0.999235	RANBP10
TCONS_00005316	TCONS_00072751	0.999235	SLC25A33
TCONS_00074259	TCONS_00069544	0.999234	SSU72
TCONS_00013420	TCONS_00069544	0.999234	SSU72
TCONS_00053373	XM_005699373.1	0.999234	AGT
TCONS_00096735	XM_005687791.1	0.999232	F7
TCONS_00244524	XM_005685318.1	0.999231	CELF6
TCONS_00130210	TCONS_00059751	0.999231	FAM92A1
TCONS_00037121	TCONS_00254430	0.99923	ACSL4
TCONS_00039230	XM_005685858.1	0.999228	ONECUT1
TCONS_00013420	TCONS_00057745	0.999227	SPIDR
TCONS_00057579	TCONS_00059751	0.999227	FAM92A1
TCONS_00199576	TCONS_00089877	0.999227	RANBP10
TCONS_00025601	XM_005699373.1	0.999226	AGT
TCONS_00039230	XM_005684341.1	0.999225	AMBP
TCONS_00074259	XM_005689604.1	0.999223	ARNTL
TCONS_00010121	XM_005685336.1	0.999223	PCK2
TCONS_00106971	TCONS_00094638	0.999223	STAT5A
TCONS_00013421	TCONS_00014133	0.999222	XLOC_011971
TCONS_00037862	TCONS_00137416	0.99922	MOCS1
TCONS_00025600	XM_005692121.1	0.999218	C18H16orf70
TCONS_00072561	XM_005685251.1	0.999217	SLC7A8
TCONS_00039230	TCONS_00142785	0.999216	SALL3
TCONS_00208684	XM_005693817.1	0.999215	KRT17
TCONS_00039230	XM_005685048.1	0.999214	CPLX2
TCONS_00025601	TCONS_00089878	0.999214	RANBP10
TCONS_00013420	TCONS_00149412	0.999214	PSPH
TCONS_00037946	TCONS_00176860	0.999214	EFCAB14
TCONS_00013421	TCONS_00165079	0.999213	FAM13C
TCONS_00072561	XM_005691046.1	0.999213	CFHR2
TCONS_00025600	TCONS_00059751	0.999213	FAM92A1
TCONS_00074795	XM_005683192.1	0.999212	FAT2
TCONS_00046931	TCONS_00014134	0.999211	XLOC_011971
TCONS_00130210	XM_005678267.1	0.999209	CTH
TCONS_00069393	XM_005679235.1	0.999209	NEUROD6
TCONS_00081142	XM_005679235.1	0.999209	NEUROD6
TCONS_00172539	XM_005679235.1	0.999209	NEUROD6
TCONS_00172540	XM_005679235.1	0.999209	NEUROD6
TCONS_00174350	XM_005679235.1	0.999209	NEUROD6
TCONS_00174352	XM_005679235.1	0.999209	NEUROD6
TCONS_00188875	XM_005679235.1	0.999209	NEUROD6
TCONS_00229806	XM_005679235.1	0.999209	NEUROD6
TCONS_00074259	XM_005680323.1	0.999208	LOC102184503
TCONS_00072561	XM_005687746.1	0.999208	RAB20
TCONS_00046931	XM_005691046.1	0.999208	CFHR2
TCONS_00005316	TCONS_00254431	0.999207	ACSL4
TCONS_00199576	TCONS_00254431	0.999205	ACSL4
TCONS_00026757	XM_005701079.1	0.999205	ASB11
TCONS_00233172	XM_005696918.1	0.999203	NRN1
TCONS_00025600	TCONS_00089878	0.999203	RANBP10
TCONS_00072561	XM_005689603.1	0.999201	ARNTL
TCONS_00087928	XM_005691911.1	0.9992	MAP1LC3B
TCONS_00025599	XM_005689245.1	0.9992	FAM92A1
TCONS_00013421	XM_005687746.1	0.999199	RAB20
TCONS_00005316	TCONS_00036142	0.999199	ASS1
TCONS_00025599	TCONS_00059751	0.999198	FAM92A1
TCONS_00130210	XM_005689245.1	0.999194	FAM92A1
TCONS_00239244	XM_005699373.1	0.999193	AGT
TCONS_00074816	XM_005699373.1	0.999192	AGT
TCONS_00039230	XM_005695343.1	0.999192	UNC79
TCONS_00208684	XM_005694356.1	0.999192	WNT3
TCONS_00038284	XM_005692902.1	0.999191	LOC102182824
TCONS_00069393	TCONS_00146923	0.99919	SEZ6L2
TCONS_00081142	TCONS_00146923	0.99919	SEZ6L2
TCONS_00172539	TCONS_00146923	0.99919	SEZ6L2
TCONS_00172540	TCONS_00146923	0.99919	SEZ6L2
TCONS_00174350	TCONS_00146923	0.99919	SEZ6L2
TCONS_00174352	TCONS_00146923	0.99919	SEZ6L2
TCONS_00188875	TCONS_00146923	0.99919	SEZ6L2
TCONS_00229806	TCONS_00146923	0.99919	SEZ6L2
TCONS_00074816	TCONS_00089878	0.99919	RANBP10
TCONS_00070151	XM_005691046.1	0.99919	CFHR2
TCONS_00046931	XM_005680320.1	0.99919	LOC102183851
TCONS_00026757	XM_005699069.1	0.999189	ARID5B
TCONS_00025600	XM_005689245.1	0.999189	FAM92A1
TCONS_00039230	XM_005678447.1	0.999189	ELAVL4
TCONS_00013421	XM_005685250.1	0.999187	SLC7A8
TCONS_00074815	XM_005699373.1	0.999185	AGT
TCONS_00218405	TCONS_00129648	0.999185	UBA7
TCONS_00074815	TCONS_00089878	0.999184	RANBP10
TCONS_00037862	TCONS_00254430	0.999184	ACSL4
TCONS_00199576	TCONS_00057745	0.999183	SPIDR
TCONS_00127785	TCONS_00224716	0.999182	LOC102173176
TCONS_00087928	XM_005686992.1	0.999182	LPIN1
TCONS_00053373	TCONS_00089878	0.999181	RANBP10
TCONS_00053372	XM_005678268.1	0.999181	CTH
TCONS_00057579	XM_005680321.1	0.999181	LOC102183851
TCONS_00198983	XM_005692093.1	0.99918	CNGB1
TCONS_00072561	TCONS_00014134	0.99918	XLOC_011971
TCONS_00130209	TCONS_00057745	0.99918	SPIDR
TCONS_00087928	TCONS_00162914	0.999179	ARID5B
TCONS_00037946	XM_005679961.1	0.999179	SLC11A2
TCONS_00039230	XM_005691913.1	0.999179	JPH3
TCONS_00025599	TCONS_00005631	0.999179	PLCL2
TCONS_00053372	TCONS_00089878	0.999178	RANBP10
TCONS_00037862	XM_005699373.1	0.999178	AGT
TCONS_00037862	XM_005689245.1	0.999178	FAM92A1
TCONS_00046931	XM_005679369.1	0.999178	IGFBP1
TCONS_00025599	XM_005692121.1	0.999176	C18H16orf70
TCONS_00087552	TCONS_00177876	0.999176	SAG
TCONS_00126009	TCONS_00177876	0.999176	SAG
TCONS_00139566	TCONS_00177876	0.999176	SAG
TCONS_00193605	TCONS_00177876	0.999176	SAG
TCONS_00013919	XM_005678500.1	0.999176	EFCAB14
TCONS_00217355	TCONS_00090246	0.999174	KRTDAP
TCONS_00246627	TCONS_00069544	0.999174	SSU72
TCONS_00198986	XM_005691102.1	0.999174	KCNH1
TCONS_00025600	XM_005699373.1	0.999173	AGT
TCONS_00013919	XM_005685250.1	0.999171	SLC7A8
TCONS_00199576	XM_005700240.1	0.99917	ACSL4
TCONS_00057579	TCONS_00119685	0.999169	FAM169B
TCONS_00106971	XM_005693847.1	0.999168	STAT5A
TCONS_00053372	TCONS_00142260	0.999167	NEDD4L
TCONS_00046931	TCONS_00176860	0.999167	EFCAB14
TCONS_00025600	XM_005679961.1	0.999165	SLC11A2
TCONS_00013421	XM_005678500.1	0.999164	EFCAB14
TCONS_00037121	XM_005678270.1	0.999164	CTH
TCONS_00053373	XM_005692120.1	0.999164	C18H16orf70
TCONS_00199576	XM_005689245.1	0.999164	FAM92A1
TCONS_00037946	XM_005678500.1	0.999163	EFCAB14
TCONS_00069393	XM_005676612.1	0.999161	SCG2
TCONS_00081142	XM_005676612.1	0.999161	SCG2
TCONS_00172539	XM_005676612.1	0.999161	SCG2
TCONS_00172540	XM_005676612.1	0.999161	SCG2
TCONS_00174350	XM_005676612.1	0.999161	SCG2
TCONS_00174352	XM_005676612.1	0.999161	SCG2
TCONS_00188875	XM_005676612.1	0.999161	SCG2
TCONS_00229806	XM_005676612.1	0.999161	SCG2
TCONS_00053373	TCONS_00142260	0.999161	NEDD4L
TCONS_00025601	XM_005678268.1	0.999161	CTH
TCONS_00037121	XM_005689603.1	0.999161	ARNTL
TCONS_00057579	TCONS_00137416	0.999161	MOCS1
TCONS_00039230	XM_005699270.1	0.99916	MAT1A
TCONS_00046931	XM_005678500.1	0.999158	EFCAB14
TCONS_00057579	XM_005697753.1	0.999158	PSPH
TCONS_00120613	XM_005682732.1	0.999158	FAM170A
TCONS_00025601	XM_005679961.1	0.999158	SLC11A2
TCONS_00013421	XM_005680320.1	0.999157	LOC102183851
TCONS_00013420	TCONS_00089879	0.999155	RANBP10
TCONS_00025600	TCONS_00115962	0.999155	FAM134B
TCONS_00091699	XM_005682329.1	0.999154	MUC16
TCONS_00039230	XM_005688174.1	0.999154	CHGB
TCONS_00194221	XM_005693809.1	0.999153	KRT36
TCONS_00130210	TCONS_00089878	0.999152	RANBP10
TCONS_00053372	XM_005692120.1	0.999151	C18H16orf70
TCONS_00070151	TCONS_00149412	0.999151	PSPH
TCONS_00070151	TCONS_00076938	0.99915	SLC15A4
TCONS_00026757	TCONS_00253765	0.999149	ASB11
TCONS_00239244	TCONS_00115962	0.999146	FAM134B
TCONS_00130209	XM_005692156.1	0.999146	RANBP10
TCONS_00134182	TCONS_00254434	0.999145	ACSL4
TCONS_00130209	XM_005678500.1	0.999145	EFCAB14
TCONS_00013420	TCONS_00142264	0.999145	NEDD4L
TCONS_00013420	XM_005689245.1	0.999142	FAM92A1
TCONS_00025601	TCONS_00254429	0.999142	ACSL4
TCONS_00072561	TCONS_00176858	0.999142	EFCAB14
TCONS_00130209	TCONS_00065175	0.999142	ARNTL
TCONS_00013421	XM_005685251.1	0.999141	SLC7A8
TCONS_00026757	XM_005700093.1	0.999139	ATGL
TCONS_00037946	TCONS_00069544	0.999139	SSU72
TCONS_00070151	XM_005685251.1	0.999138	SLC7A8
TCONS_00053373	XM_005678268.1	0.999137	CTH
TCONS_00046931	TCONS_00069544	0.999135	SSU72
TCONS_00037862	XM_005679961.1	0.999134	SLC11A2
TCONS_00039230	XM_005686769.1	0.999132	CTNNA2
TCONS_00053372	XM_005692001.1	0.999132	LOC102188618
TCONS_00013420	TCONS_00060926	0.999131	LOC102180514
TCONS_00005316	TCONS_00254432	0.999131	ACSL4
TCONS_00057579	TCONS_00005631	0.999131	PLCL2
TCONS_00246627	TCONS_00057745	0.99913	SPIDR
TCONS_00005316	XM_005701079.1	0.999129	ASB11
TCONS_00096735	TCONS_00070140	0.999128	CACNA1E
TCONS_00005316	XM_005700093.1	0.999127	ATGL
TCONS_00072561	TCONS_00069544	0.999127	SSU72
TCONS_00037862	XM_005692121.1	0.999127	C18H16orf70
TCONS_00013421	XM_005679369.1	0.999127	IGFBP1
TCONS_00239244	TCONS_00057745	0.999127	SPIDR
TCONS_00037121	TCONS_00142264	0.999126	NEDD4L
TCONS_00005316	XM_005701081.1	0.999125	ASB11
TCONS_00039230	TCONS_00172985	0.999125	CELF3
TCONS_00081142	XM_005684017.1	0.999124	NEFL
TCONS_00069393	XM_005684017.1	0.999124	NEFL
TCONS_00172539	XM_005684017.1	0.999124	NEFL
TCONS_00172540	XM_005684017.1	0.999124	NEFL
TCONS_00174350	XM_005684017.1	0.999124	NEFL
TCONS_00174352	XM_005684017.1	0.999124	NEFL
TCONS_00188875	XM_005684017.1	0.999124	NEFL
TCONS_00229806	XM_005684017.1	0.999124	NEFL
TCONS_00005316	XM_005676824.1	0.999124	TRIM63
TCONS_00024614	XM_005699353.1	0.999124	OGDHL
TCONS_00037862	TCONS_00254432	0.999123	ACSL4
TCONS_00025600	XM_005694853.1	0.999123	FAM134B
TCONS_00074815	TCONS_00142260	0.999122	NEDD4L
TCONS_00072561	XM_005679369.1	0.999122	IGFBP1
TCONS_00074816	TCONS_00142260	0.999122	NEDD4L
TCONS_00037862	TCONS_00089878	0.99912	RANBP10
TCONS_00106971	XM_005700093.1	0.99912	ATGL
TCONS_00046931	TCONS_00176858	0.999119	EFCAB14
TCONS_00005316	XM_005701078.1	0.999119	ASB11
TCONS_00013919	TCONS_00069544	0.999118	SSU72
TCONS_00237398	TCONS_00005540	0.999113	GALNT15
TCONS_00070151	XM_005692202.1	0.999113	HP
TCONS_00013919	TCONS_00054803	0.999113	NUDCD1
TCONS_00013421	XM_005693166.1	0.999113	LOC102179590
TCONS_00087928	TCONS_00035216	0.999112	LPIN1
TCONS_00026757	XM_005676824.1	0.99911	TRIM63
TCONS_00059946	XM_005685063.1	0.999109	CRHBP
TCONS_00069393	XM_005688272.1	0.999108	STMN3
TCONS_00081142	XM_005688272.1	0.999108	STMN3
TCONS_00172539	XM_005688272.1	0.999108	STMN3
TCONS_00172540	XM_005688272.1	0.999108	STMN3
TCONS_00174350	XM_005688272.1	0.999108	STMN3
TCONS_00174352	XM_005688272.1	0.999108	STMN3
TCONS_00188875	XM_005688272.1	0.999108	STMN3
TCONS_00229806	XM_005688272.1	0.999108	STMN3
TCONS_00239244	TCONS_00057744	0.999106	SPIDR
TCONS_00096233	TCONS_00169879	0.999106	SLC17A6
TCONS_00239244	TCONS_00142260	0.999106	NEDD4L
TCONS_00169488	TCONS_00065448	0.999105	TUB
TCONS_00025599	XM_005699373.1	0.999105	AGT
TCONS_00130209	TCONS_00089877	0.999105	RANBP10
TCONS_00072561	XM_005680323.1	0.999104	LOC102184503
TCONS_00134182	TCONS_00254433	0.999104	ACSL4
TCONS_00053373	XM_005692001.1	0.999104	LOC102188618
TCONS_00237398	TCONS_00147093	0.999103	GBAS
TCONS_00074816	XM_005678268.1	0.999101	CTH
TCONS_00013421	TCONS_00147095	0.999101	GBAS
TCONS_00130209	TCONS_00176860	0.9991	EFCAB14
TCONS_00025601	TCONS_00254430	0.9991	ACSL4
TCONS_00187900	XM_005679961.1	0.9991	SLC11A2
TCONS_00053372	TCONS_00115962	0.9991	FAM134B
TCONS_00232941	XM_005697950.1	0.9991	TVP23A
TCONS_00037946	XM_005678270.1	0.9991	CTH
TCONS_00130209	TCONS_00076938	0.999099	SLC15A4
TCONS_00199576	XM_005692156.1	0.999098	RANBP10
TCONS_00046931	TCONS_00016074	0.999098	SLC7A8
TCONS_00246627	XM_005692121.1	0.999097	C18H16orf70
TCONS_00237398	XM_005693847.1	0.999097	STAT5A
TCONS_00013420	XM_005680323.1	0.999095	LOC102184503
TCONS_00218405	TCONS_00129649	0.999094	UBA7
TCONS_00025600	XM_005678268.1	0.999093	CTH
TCONS_00037121	TCONS_00084293	0.999092	CES4A
TCONS_00057579	XM_005689603.1	0.999092	ARNTL
TCONS_00074815	XM_005692120.1	0.999092	C18H16orf70
TCONS_00013421	XM_005689154.1	0.999091	NUDCD1
TCONS_00072561	TCONS_00119685	0.999091	FAM169B
TCONS_00246627	TCONS_00149412	0.999091	PSPH
TCONS_00074816	TCONS_00115962	0.99909	FAM134B
TCONS_00039230	XM_005695359.1	0.99909	LOC102174166
TCONS_00074259	TCONS_00089877	0.999089	RANBP10
TCONS_00057579	TCONS_00065175	0.999089	ARNTL
TCONS_00026757	XM_005688865.1	0.999089	FBXO32
TCONS_00199576	XM_005678270.1	0.999088	CTH
TCONS_00025599	XM_005678268.1	0.999087	CTH
TCONS_00072561	XM_005680322.1	0.999086	LOC102183851
TCONS_00069393	XM_005697012.1	0.999085	TTR
TCONS_00081142	XM_005697012.1	0.999085	TTR
TCONS_00172539	XM_005697012.1	0.999085	TTR
TCONS_00172540	XM_005697012.1	0.999085	TTR
TCONS_00174350	XM_005697012.1	0.999085	TTR
TCONS_00174352	XM_005697012.1	0.999085	TTR
TCONS_00188875	XM_005697012.1	0.999085	TTR
TCONS_00229806	XM_005697012.1	0.999085	TTR
TCONS_00074815	XM_005678268.1	0.999085	CTH
TCONS_00037862	TCONS_00065175	0.999084	ARNTL
TCONS_00037121	TCONS_00254429	0.999083	ACSL4
TCONS_00025601	XM_005692001.1	0.999083	LOC102188618
TCONS_00134182	TCONS_00254429	0.999081	ACSL4
TCONS_00037862	XM_005700240.1	0.999081	ACSL4
TCONS_00074816	XM_005692120.1	0.999081	C18H16orf70
TCONS_00053373	TCONS_00115962	0.999079	FAM134B
TCONS_00013421	XM_005692202.1	0.999078	HP
TCONS_00070151	TCONS_00016074	0.999077	SLC7A8
TCONS_00053373	XM_005678267.1	0.999076	CTH
TCONS_00025601	TCONS_00142260	0.999076	NEDD4L
TCONS_00246627	XM_005678270.1	0.999074	CTH
TCONS_00069393	TCONS_00166806	0.999074	GRM5
TCONS_00081142	TCONS_00166806	0.999074	GRM5
TCONS_00172539	TCONS_00166806	0.999074	GRM5
TCONS_00172540	TCONS_00166806	0.999074	GRM5
TCONS_00174350	TCONS_00166806	0.999074	GRM5
TCONS_00174352	TCONS_00166806	0.999074	GRM5
TCONS_00188875	TCONS_00166806	0.999074	GRM5
TCONS_00229806	TCONS_00166806	0.999074	GRM5
TCONS_00134182	TCONS_00254430	0.999074	ACSL4
TCONS_00074815	TCONS_00115962	0.999074	FAM134B
TCONS_00218405	TCONS_00097969	0.999073	XAF1
TCONS_00070151	TCONS_00082937	0.999072	KIAA0513
TCONS_00053372	XM_005678267.1	0.999072	CTH
TCONS_00025601	TCONS_00065175	0.999071	ARNTL
TCONS_00037862	XM_005689602.1	0.999071	ARNTL
TCONS_00037862	XM_005678268.1	0.999071	CTH
TCONS_00037121	TCONS_00254432	0.99907	ACSL4
TCONS_00037121	TCONS_00165079	0.99907	FAM13C
TCONS_00037121	TCONS_00254434	0.99907	ACSL4
TCONS_00072561	TCONS_00005631	0.99907	PLCL2
TCONS_00037862	TCONS_00137417	0.999069	MOCS1
TCONS_00182550	XM_005697411.1	0.999069	CLDN6
TCONS_00025601	XM_005692120.1	0.999066	C18H16orf70
TCONS_00034821	TCONS_00092918	0.999065	FOXN1
TCONS_00037121	TCONS_00089877	0.999065	RANBP10
TCONS_00117183	TCONS_00059753	0.999065	FAM92A1
TCONS_00251602	TCONS_00251607	0.999064	XLOC_210026
TCONS_00013919	XM_005689154.1	0.999063	NUDCD1
TCONS_00152051	XM_005700573.1	0.999062	DACH2
TCONS_00037121	XM_005678267.1	0.999062	CTH
TCONS_00130209	TCONS_00076943	0.999061	SLC15A4
TCONS_00096233	TCONS_00029051	0.999061	SLC30A3
TCONS_00239244	XM_005692120.1	0.999061	C18H16orf70
TCONS_00106973	TCONS_00137417	0.99906	MOCS1
TCONS_00237398	XM_005676824.1	0.999059	TRIM63
TCONS_00074815	XM_005692001.1	0.999059	LOC102188618
TCONS_00070151	XM_005680322.1	0.999058	LOC102183851
TCONS_00074816	XM_005692001.1	0.999057	LOC102188618
TCONS_00053372	XM_005694853.1	0.999057	FAM134B
TCONS_00134182	TCONS_00254432	0.999056	ACSL4
TCONS_00182550	XM_005683192.1	0.999056	FAT2
TCONS_00025600	TCONS_00142260	0.999056	NEDD4L
TCONS_00130209	XM_005689604.1	0.999055	ARNTL
TCONS_00187900	XM_005694693.1	0.999055	IL31RA
TCONS_00025601	XM_005678267.1	0.999053	CTH
TCONS_00005316	TCONS_00253772	0.999053	ASB11
TCONS_00187900	XM_005678270.1	0.999053	CTH
TCONS_00074795	TCONS_00227961	0.999052	FAT2
TCONS_00199576	TCONS_00069544	0.999051	SSU72
TCONS_00239244	XM_005679961.1	0.999051	SLC11A2
TCONS_00010131	TCONS_00081396	0.999051	ACACB
TCONS_00074795	XM_005696160.1	0.99905	LOC102173342
TCONS_00005316	TCONS_00136124	0.999049	EEF1E1
TCONS_00057579	TCONS_00089877	0.999048	RANBP10
TCONS_00218405	XM_005695948.1	0.999048	UBA7
TCONS_00039230	XM_005675893.1	0.999047	PPP1R1C
TCONS_00147925	XM_005676934.1	0.999047	WNT10A
TCONS_00005316	TCONS_00253770	0.999047	ASB11
TCONS_00239244	XM_005694853.1	0.999046	FAM134B
TCONS_00074259	TCONS_00165079	0.999045	FAM13C
TCONS_00074816	XM_005694853.1	0.999045	FAM134B
TCONS_00013919	XM_005689603.1	0.999045	ARNTL
TCONS_00199576	XM_005697753.1	0.999045	PSPH
TCONS_00187900	XM_005699373.1	0.999044	AGT
TCONS_00218405	XM_005691127.1	0.999044	IGFN1
TCONS_00013919	XM_005685251.1	0.999044	SLC7A8
TCONS_00130210	TCONS_00197337	0.999043	SLC11A2
TCONS_00070151	XM_005693166.1	0.999042	LOC102179590
TCONS_00039230	XM_005699430.1	0.999042	GRM5
TCONS_00037946	XM_005692121.1	0.999042	C18H16orf70
TCONS_00037862	XM_005692001.1	0.99904	LOC102188618
TCONS_00013919	TCONS_00014133	0.99904	XLOC_011971
TCONS_00005316	TCONS_00254429	0.999038	ACSL4
TCONS_00199576	TCONS_00089879	0.999038	RANBP10
TCONS_00005316	TCONS_00094638	0.999038	STAT5A
TCONS_00106971	XM_005701078.1	0.999038	ASB11
TCONS_00013919	TCONS_00176858	0.999037	EFCAB14
TCONS_00005316	TCONS_00084293	0.999037	CES4A
TCONS_00039230	XM_005689118.1	0.999035	STMN2
TCONS_00053373	XM_005694853.1	0.999034	FAM134B
TCONS_00130210	TCONS_00065175	0.999034	ARNTL
TCONS_00046931	XM_005691999.1	0.999034	MT2A
TCONS_00246627	TCONS_00089877	0.999033	RANBP10
TCONS_00069393	TCONS_00166807	0.999033	GRM5
TCONS_00081142	TCONS_00166807	0.999033	GRM5
TCONS_00172539	TCONS_00166807	0.999033	GRM5
TCONS_00172540	TCONS_00166807	0.999033	GRM5
TCONS_00174350	TCONS_00166807	0.999033	GRM5
TCONS_00174352	TCONS_00166807	0.999033	GRM5
TCONS_00188875	TCONS_00166807	0.999033	GRM5
TCONS_00229806	TCONS_00166807	0.999033	GRM5
TCONS_00037121	TCONS_00069544	0.999031	SSU72
TCONS_00134182	XM_005694853.1	0.999031	FAM134B
TCONS_00246627	TCONS_00005631	0.999031	PLCL2
TCONS_00025601	TCONS_00137416	0.999031	MOCS1
TCONS_00013420	XM_005679961.1	0.999029	SLC11A2
TCONS_00013421	XM_005680321.1	0.999029	LOC102183851
TCONS_00130209	TCONS_00089879	0.999028	RANBP10
TCONS_00037121	TCONS_00254433	0.999028	ACSL4
TCONS_00074815	XM_005694853.1	0.999027	FAM134B
TCONS_00134182	XM_005700239.1	0.999027	ACSL4
TCONS_00134182	TCONS_00072751	0.999027	SLC25A33
TCONS_00046931	XM_005692202.1	0.999026	HP
TCONS_00137323	TCONS_00097770	0.999026	SLC43A2
TCONS_00106971	XM_005675797.1	0.999026	GALNT15
TCONS_00181498	XM_005709521.1	0.999025	THAP10
TCONS_00046931	XM_005680322.1	0.999025	LOC102183851
TCONS_00199576	XM_005699373.1	0.999025	AGT
TCONS_00037121	XM_005692156.1	0.999024	RANBP10
TCONS_00005316	TCONS_00035219	0.999024	LPIN1
TCONS_00115015	XM_005685702.1	0.999024	GCNT3
TCONS_00057579	TCONS_00057745	0.999024	SPIDR
TCONS_00005316	XM_005701080.1	0.999023	ASB11
TCONS_00037946	TCONS_00089878	0.999022	RANBP10
TCONS_00237398	TCONS_00147091	0.999021	GBAS
TCONS_00026757	TCONS_00162914	0.999019	ARID5B
TCONS_00130210	TCONS_00115962	0.999018	FAM134B
TCONS_00130209	TCONS_00005631	0.999018	PLCL2
TCONS_00025600	XM_005692001.1	0.999018	LOC102188618
TCONS_00134182	TCONS_00036142	0.999018	ASS1
TCONS_00187900	TCONS_00137417	0.999017	MOCS1
TCONS_00074259	XM_005689245.1	0.999016	FAM92A1
TCONS_00070151	XM_005680320.1	0.999016	LOC102183851
TCONS_00237398	TCONS_00005538	0.999015	GALNT15
TCONS_00179364	XM_005693836.1	0.999015	TTC25
TCONS_00239244	XM_005678267.1	0.999015	CTH
TCONS_00037862	XM_005688431.1	0.999015	RBM38
TCONS_00246627	TCONS_00065175	0.999014	ARNTL
TCONS_00037862	TCONS_00254434	0.999014	ACSL4
TCONS_00092693	TCONS_00176769	0.999011	LOC102190926
TCONS_00025600	TCONS_00254429	0.999009	ACSL4
TCONS_00235946	TCONS_00013314	0.999008	TMPRSS2
TCONS_00005316	XM_005676825.1	0.999008	TRIM63
TCONS_00074259	TCONS_00059751	0.999008	FAM92A1
TCONS_00130209	XM_005678269.1	0.999007	CTH
TCONS_00106973	XM_005679961.1	0.999006	SLC11A2
TCONS_00187900	TCONS_00069544	0.999006	SSU72
TCONS_00237398	XM_005676825.1	0.999005	TRIM63
TCONS_00069393	TCONS_00024176	0.999004	LOC102171714
TCONS_00081142	TCONS_00024176	0.999004	LOC102171714
TCONS_00172539	TCONS_00024176	0.999004	LOC102171714
TCONS_00172540	TCONS_00024176	0.999004	LOC102171714
TCONS_00174350	TCONS_00024176	0.999004	LOC102171714
TCONS_00174352	TCONS_00024176	0.999004	LOC102171714
TCONS_00188875	TCONS_00024176	0.999004	LOC102171714
TCONS_00229806	TCONS_00024176	0.999004	LOC102171714
TCONS_00046931	XM_005689603.1	0.999004	ARNTL
TCONS_00199576	TCONS_00076941	0.999002	SLC15A4
TCONS_00046931	TCONS_00119685	0.999	FAM169B
TCONS_00070151	XM_005680321.1	0.998999	LOC102183851
TCONS_00072561	TCONS_00147095	0.998998	GBAS
TCONS_00025599	XM_005692120.1	0.998998	C18H16orf70
TCONS_00134182	XM_005688431.1	0.998997	RBM38
TCONS_00070151	TCONS_00119685	0.998996	FAM169B
TCONS_00072561	XM_005691999.1	0.998996	MT2A
TCONS_00025601	TCONS_00254432	0.998995	ACSL4
TCONS_00057579	TCONS_00084293	0.998995	CES4A
TCONS_00237398	XM_005698028.1	0.998995	GBAS
TCONS_00025601	XM_005700240.1	0.998994	ACSL4
TCONS_00130209	TCONS_00142262	0.998993	NEDD4L
TCONS_00025599	TCONS_00115962	0.998993	FAM134B
TCONS_00074816	XM_005678267.1	0.998992	CTH
TCONS_00218405	XM_005693425.1	0.998992	XAF1
TCONS_00069393	XM_005696966.1	0.998991	SYT4
TCONS_00081142	XM_005696966.1	0.998991	SYT4
TCONS_00172539	XM_005696966.1	0.998991	SYT4
TCONS_00172540	XM_005696966.1	0.998991	SYT4
TCONS_00174350	XM_005696966.1	0.998991	SYT4
TCONS_00174352	XM_005696966.1	0.998991	SYT4
TCONS_00188875	XM_005696966.1	0.998991	SYT4
TCONS_00229806	XM_005696966.1	0.998991	SYT4
TCONS_00013919	XM_005687746.1	0.998991	RAB20
TCONS_00237398	XM_005701079.1	0.99899	ASB11
TCONS_00072561	TCONS_00176860	0.998989	EFCAB14
TCONS_00037862	TCONS_00254433	0.998988	ACSL4
TCONS_00059946	XM_005697231.1	0.998988	GOLF
TCONS_00025600	XM_005692120.1	0.998988	C18H16orf70
TCONS_00026757	TCONS_00225417	0.998986	THOP1
TCONS_00074815	XM_005678267.1	0.998986	CTH
TCONS_00218405	XM_005695943.1	0.998986	UBA7
TCONS_00053372	TCONS_00065175	0.998985	ARNTL
TCONS_00070151	TCONS_00057745	0.998985	SPIDR
TCONS_00026757	TCONS_00073251	0.998983	DDI2
TCONS_00013919	XM_005691046.1	0.998983	CFHR2
TCONS_00251604	TCONS_00251607	0.998983	XLOC_210026
TCONS_00057579	TCONS_00074307	0.998982	GLUL
TCONS_00025600	TCONS_00065175	0.998982	ARNTL
TCONS_00013421	TCONS_00149412	0.99898	PSPH
TCONS_00013420	TCONS_00005631	0.99898	PLCL2
TCONS_00013421	TCONS_00054803	0.99898	NUDCD1
TCONS_00025599	XM_005692001.1	0.998979	LOC102188618
TCONS_00130210	XM_005694853.1	0.998979	FAM134B
TCONS_00115015	XM_005691986.1	0.998979	CAPNS2
TCONS_00039230	XM_005680662.1	0.998978	CACNG2
TCONS_00057579	TCONS_00119683	0.998978	FAM169B
TCONS_00037862	TCONS_00142260	0.998977	NEDD4L
TCONS_00072561	TCONS_00016074	0.998976	SLC7A8
TCONS_00237385	TCONS_00132818	0.998976	PARP3
TCONS_00187900	TCONS_00057745	0.998976	SPIDR
TCONS_00010131	TCONS_00081401	0.998975	ACACB
TCONS_00187900	TCONS_00254429	0.998975	ACSL4
TCONS_00013420	TCONS_00059751	0.998974	FAM92A1
TCONS_00062282	TCONS_00002018	0.998974	ARGFX
TCONS_00039230	TCONS_00219540	0.998974	DIRAS1
TCONS_00037946	XM_005692120.1	0.998974	C18H16orf70
TCONS_00194719	TCONS_00146563	0.998974	EEF2K
TCONS_00072561	XM_005692202.1	0.998974	HP
TCONS_00026757	XM_005675797.1	0.998973	GALNT15
TCONS_00005316	XM_005675797.1	0.998972	GALNT15
TCONS_00057579	XM_005693846.1	0.998972	STAT5B
TCONS_00013919	TCONS_00014134	0.998971	XLOC_011971
TCONS_00074815	TCONS_00137416	0.99897	MOCS1
TCONS_00106971	XM_005701082.1	0.99897	ASB11
TCONS_00187900	TCONS_00089877	0.99897	RANBP10
TCONS_00074816	TCONS_00137416	0.998969	MOCS1
TCONS_00070151	TCONS_00069544	0.998968	SSU72
TCONS_00072561	XM_005693166.1	0.998967	LOC102179590
TCONS_00005316	XM_005693846.1	0.998965	STAT5B
TCONS_00106973	XM_005697753.1	0.998965	PSPH
TCONS_00237398	TCONS_00171851	0.998965	ATGL
TCONS_00239244	XM_005692001.1	0.998965	LOC102188618
TCONS_00106971	XM_005690810.1	0.998964	DDI2
TCONS_00005316	XM_005694853.1	0.998963	FAM134B
TCONS_00005316	XM_005699068.1	0.998963	ARID5B
TCONS_00046931	TCONS_00147095	0.998961	GBAS
TCONS_00055630	XM_005688953.1	0.99896	SPIDR
TCONS_00155270	XM_005678152.1	0.998959	CLCA2
TCONS_00187900	XM_005692156.1	0.998959	RANBP10
TCONS_00251602	TCONS_00251609	0.998957	XLOC_210026
TCONS_00070151	TCONS_00142266	0.998957	NEDD4L
TCONS_00037121	TCONS_00057744	0.998957	SPIDR
TCONS_00195732	TCONS_00230505	0.998955	XLOC_191882
TCONS_00039230	TCONS_00162035	0.998954	TRIM67
TCONS_00106971	XM_005676824.1	0.998954	TRIM63
TCONS_00013919	XM_005679369.1	0.998952	IGFBP1
TCONS_00037121	TCONS_00065175	0.998952	ARNTL
TCONS_00246627	XM_005692156.1	0.998952	RANBP10
TCONS_00106971	XM_005701080.1	0.998952	ASB11
TCONS_00078165	XM_005695054.1	0.998951	RASGRF1
TCONS_00025600	TCONS_00137416	0.99895	MOCS1
TCONS_00013919	XM_005678268.1	0.99895	CTH
TCONS_00053372	TCONS_00254429	0.99895	ACSL4
TCONS_00253155	TCONS_00164453	0.998947	XLOC_137239
TCONS_00013421	XM_005689604.1	0.998947	ARNTL
TCONS_00005316	TCONS_00005538	0.998946	GALNT15
TCONS_00195336	XM_005676698.1	0.998946	LOC102185962
TCONS_00037946	XM_005680323.1	0.998946	LOC102184503
TCONS_00120613	XM_005682329.1	0.998946	MUC16
TCONS_00239244	XM_005700240.1	0.998944	ACSL4
TCONS_00046931	XM_005693166.1	0.998944	LOC102179590
TCONS_00074816	TCONS_00254429	0.998944	ACSL4
TCONS_00134182	TCONS_00254431	0.998943	ACSL4
TCONS_00106973	XM_005699373.1	0.998942	AGT
TCONS_00037862	XM_005692120.1	0.998941	C18H16orf70
TCONS_00025599	XM_005694853.1	0.998941	FAM134B
TCONS_00246627	TCONS_00115962	0.99894	FAM134B
TCONS_00130209	TCONS_00057744	0.998939	SPIDR
TCONS_00037862	XM_005697753.1	0.998939	PSPH
TCONS_00130209	XM_005680323.1	0.998939	LOC102184503
TCONS_00074815	TCONS_00254429	0.998938	ACSL4
TCONS_00053372	TCONS_00137416	0.998937	MOCS1
TCONS_00117183	TCONS_00059751	0.998934	FAM92A1
TCONS_00053373	TCONS_00065175	0.998933	ARNTL
TCONS_00025599	XM_005678267.1	0.998932	CTH
TCONS_00070151	XM_005686292.1	0.998932	IL1R2
TCONS_00010128	XM_005690809.1	0.998932	DDI2
TCONS_00106973	TCONS_00254429	0.998932	ACSL4
TCONS_00195732	XM_005689192.1	0.998931	GRHL2
TCONS_00239244	TCONS_00065175	0.998929	ARNTL
TCONS_00013420	XM_005678270.1	0.998929	CTH
TCONS_00039230	XM_005684017.1	0.998928	NEFL
TCONS_00187900	XM_005692121.1	0.998927	C18H16orf70
TCONS_00074259	TCONS_00089878	0.998926	RANBP10
TCONS_00013420	XM_005689603.1	0.998925	ARNTL
TCONS_00037946	TCONS_00142260	0.998924	NEDD4L
TCONS_00187900	XM_005697753.1	0.998924	PSPH
TCONS_00025599	TCONS_00197337	0.998922	SLC11A2
TCONS_00237398	XM_005675797.1	0.998921	GALNT15
TCONS_00026757	XM_005701082.1	0.99892	ASB11
TCONS_00130210	TCONS_00254429	0.99892	ACSL4
TCONS_00158710	TCONS_00230305	0.99892	C8H9orf72
TCONS_00046931	TCONS_00005631	0.998919	PLCL2
TCONS_00039230	XM_005676491.1	0.998918	CPS1
TCONS_00246627	XM_005694853.1	0.998917	FAM134B
TCONS_00037121	TCONS_00137417	0.998916	MOCS1
TCONS_00013421	XM_005691999.1	0.998916	MT2A
TCONS_00130209	TCONS_00076941	0.998915	SLC15A4
TCONS_00010131	XM_005691589.1	0.998914	ACACB
TCONS_00187900	XM_005692001.1	0.998914	LOC102188618
TCONS_00013420	XM_005692156.1	0.998913	RANBP10
TCONS_00074816	TCONS_00065175	0.998912	ARNTL
TCONS_00237398	TCONS_00094638	0.998911	STAT5A
TCONS_00092693	TCONS_00224714	0.998911	LOC102173176
TCONS_00053373	TCONS_00254429	0.99891	ACSL4
TCONS_00025601	XM_005689602.1	0.99891	ARNTL
TCONS_00039230	XM_005677720.1	0.99891	CELF3
TCONS_00013919	TCONS_00165079	0.998909	FAM13C
TCONS_00025600	XM_005678267.1	0.998909	CTH
TCONS_00199576	TCONS_00089878	0.998906	RANBP10
TCONS_00057579	TCONS_00142264	0.998906	NEDD4L
TCONS_00053372	TCONS_00197337	0.998905	SLC11A2
TCONS_00025599	TCONS_00137416	0.998904	MOCS1
TCONS_00057579	TCONS_00137415	0.998904	MOCS1
TCONS_00199576	XM_005700238.1	0.998902	ACSL4
TCONS_00025599	TCONS_00142262	0.998902	NEDD4L
TCONS_00057579	XM_005690944.1	0.998901	GLUL
TCONS_00025601	XM_005688431.1	0.998901	RBM38
TCONS_00057579	TCONS_00099291	0.998899	STAT5B
TCONS_00239244	TCONS_00165079	0.998899	FAM13C
TCONS_00199576	TCONS_00036142	0.998898	ASS1
TCONS_00187900	TCONS_00115962	0.998898	FAM134B
TCONS_00074259	XM_005678267.1	0.998897	CTH
TCONS_00074259	TCONS_00115962	0.998896	FAM134B
TCONS_00134182	TCONS_00115962	0.998896	FAM134B
[truncated: 283,162+ more rows]

## Sheet: Negative correlation
lncRNA_ID	Gene_ID	Correlation coefficient	Gene_Symbol
TCONS_00062287	TCONS_00204846	-0.993153	CAND1
TCONS_00194837	XM_005694823.1	-0.991022	ADAMTS12
TCONS_00194837	TCONS_00011128	-0.990941	FNDC3B
TCONS_00068803	XM_005685326.1	-0.990655	CD276
TCONS_00068803	TCONS_00207662	-0.990532	TSPAN9
TCONS_00068803	TCONS_00147495	-0.990048	GAL3ST4
TCONS_00194837	TCONS_00115232	-0.990007	ADAMTS12
TCONS_00067594	XM_005690156.1	-0.988516	LOC102170073
TCONS_00043888	TCONS_00135457	-0.988206	TRIM27
TCONS_00081266	TCONS_00216298	-0.987912	IGJ
TCONS_00194837	TCONS_00062791	-0.987866	C15H11orf30
TCONS_00068803	XM_005680113.1	-0.987783	NCKAP5L
TCONS_00194837	TCONS_00232867	-0.987352	INVS
TCONS_00067594	XM_005676013.1	-0.987343	NOSTRIN
TCONS_00068803	TCONS_00085989	-0.987046	PLD3
TCONS_00194837	XM_005678183.1	-0.986696	LPHN2
TCONS_00194837	XM_005695513.1	-0.986625	RBMS3
TCONS_00194837	XM_005693029.1	-0.986536	ZNF606
TCONS_00125862	XM_005688427.1	-0.986444	RAB22A
TCONS_00033325	XM_005691848.1	-0.986371	LOC102188434
TCONS_00069541	TCONS_00178650	-0.986264	DCAF6
TCONS_00123033	XM_005687411.1	-0.986136	KBTBD7
TCONS_00194837	TCONS_00223604	-0.985745	MAN2A1
TCONS_00194837	TCONS_00126843	-0.985724	RBMS3
TCONS_00194837	TCONS_00249612	-0.985711	GPC3
TCONS_00067594	XM_005676015.1	-0.985596	NOSTRIN
TCONS_00002445	XM_005684896.1	-0.984887	SASH1
TCONS_00194837	XM_005678176.1	-0.984865	LPHN2
TCONS_00194837	TCONS_00009329	-0.984846	GSK3B
TCONS_00068803	TCONS_00063833	-0.984669	CTNND1
TCONS_00068803	TCONS_00197479	-0.984518	NCKAP5L
TCONS_00194837	TCONS_00126844	-0.984457	RBMS3
TCONS_00123033	TCONS_00086310	-0.984367	CCDC8
TCONS_00033325	XM_005691849.1	-0.984262	LOC102188434
TCONS_00068803	XM_005699946.1	-0.984091	CORO1B
TCONS_00194837	TCONS_00126842	-0.983995	RBMS3
TCONS_00068803	TCONS_00135216	-0.983565	LPAAT
TCONS_00194837	XM_005683924.1	-0.983483	INVS
TCONS_00194837	TCONS_00205495	-0.983163	ESYT1
TCONS_00002445	XM_005695712.1	-0.983038	LRRN1
TCONS_00194837	TCONS_00187421	-0.982722	LRRC17
TCONS_00068803	TCONS_00144362	-0.982706	PIEZO2
TCONS_00194837	TCONS_00050203	-0.982476	PTPRA
TCONS_00062287	XM_005700319.1	-0.982309	PHF6
TCONS_00194837	TCONS_00173120	-0.982123	ENSA
TCONS_00068803	TCONS_00085990	-0.982083	PLD3
TCONS_00194837	XM_005676769.1	-0.981779	RCC1
TCONS_00194837	TCONS_00115234	-0.981666	ADAMTS12
TCONS_00194837	XM_005678175.1	-0.981511	LPHN2
TCONS_00251163	XM_005691394.1	-0.98151	CLIP1
TCONS_00194837	TCONS_00126845	-0.981497	RBMS3
TCONS_00013759	XM_005684963.1	-0.981475	MPC1
TCONS_00068803	XM_005676668.1	-0.981457	ARMC9
TCONS_00227750	TCONS_00225122	-0.981455	KANK3
TCONS_00078409	TCONS_00091168	-0.981449	LOC102188970
TCONS_00062287	TCONS_00161100	-0.981374	INTS10
TCONS_00002445	TCONS_00256327	-0.981333	ZNF275
TCONS_00068803	XM_005692415.1	-0.981319	PLD3
TCONS_00194837	XM_005695509.1	-0.981191	RBMS3
TCONS_00149503	TCONS_00225122	-0.98108	KANK3
TCONS_00062287	TCONS_00030671	-0.981034	ZNF79
TCONS_00194837	TCONS_00172581	-0.981015	ARHGEF2
TCONS_00033591	TCONS_00085397	-0.980972	FXYD1
TCONS_00251160	TCONS_00112082	-0.980943	ABCB6
TCONS_00068803	TCONS_00144364	-0.980906	PIEZO2
TCONS_00194837	TCONS_00181856	-0.980888	LPHN2
TCONS_00182782	TCONS_00178644	-0.980729	DCAF6
TCONS_00078408	TCONS_00091168	-0.980591	LOC102188970
TCONS_00068803	XM_005692413.1	-0.98057	PLD3
TCONS_00155296	TCONS_00183017	-0.980466	PRKAA2
TCONS_00155296	XM_005709356.1	-0.980445	PODN
TCONS_00194837	XM_005682054.1	-0.980421	LOC102177790
TCONS_00251160	XM_005691397.1	-0.980365	CLIP1
TCONS_00068803	XM_005695388.1	-0.980306	RIN3
TCONS_00198387	XM_005682484.1	-0.980297	KANK3
TCONS_00251160	TCONS_00112083	-0.980277	ABCB6
TCONS_00125862	TCONS_00009688	-0.980261	LRCH3
TCONS_00155296	TCONS_00024388	-0.980172	SPTB
TCONS_00194837	XM_005678188.1	-0.980142	LPHN2
TCONS_00068803	XM_005679558.1	-0.980087	LOC102184403
TCONS_00069541	TCONS_00178648	-0.980037	DCAF6
TCONS_00067594	XM_005676016.1	-0.980026	NOSTRIN
TCONS_00047454	XM_005678356.1	-0.980008	PRKAA2
TCONS_00047454	TCONS_00183017	-0.979976	PRKAA2
TCONS_00068803	TCONS_00197483	-0.979926	NCKAP5L
TCONS_00155296	TCONS_00024391	-0.979902	SPTB
TCONS_00148237	TCONS_00225122	-0.979852	KANK3
TCONS_00194837	TCONS_00040889	-0.979849	RCBTB2
TCONS_00068803	TCONS_00212997	-0.97983	TBC1D14
TCONS_00067593	TCONS_00068512	-0.979772	EPHX1
TCONS_00149542	XM_005679592.1	-0.979717	PODXL
TCONS_00068803	TCONS_00201373	-0.979312	TNRC6B
TCONS_00194837	XM_005677987.1	-0.979135	PTGFRN
TCONS_00062287	TCONS_00100796	-0.979119	HELZ
TCONS_00194837	TCONS_00028474	-0.97908	CEP68
TCONS_00125862	XM_005691178.1	-0.979032	SH3D19
TCONS_00002445	TCONS_00009688	-0.978943	LRCH3
TCONS_00062287	TCONS_00037039	-0.978942	AKAP11
TCONS_00068803	TCONS_00134842	-0.978736	ABCC10
TCONS_00194837	XM_005674982.1	-0.978687	GSK3B
TCONS_00002445	TCONS_00126845	-0.978641	RBMS3
TCONS_00194837	XM_005683660.1	-0.978641	NFIB
TCONS_00062287	XM_005694934.1	-0.978585	CHD2
TCONS_00047454	TCONS_00225433	-0.978582	JSRP1
TCONS_00194837	XM_005682999.1	-0.978432	CTNNA1
TCONS_00129246	XM_005676013.1	-0.978379	NOSTRIN
TCONS_00068803	TCONS_00085983	-0.978361	PLD3
TCONS_00002445	XM_005694823.1	-0.978289	ADAMTS12
TCONS_00127903	TCONS_00036302	-0.978196	UBAC1
TCONS_00123033	XM_005709596.1	-0.978106	CCDC8
TCONS_00155296	TCONS_00024390	-0.978036	SPTB
TCONS_00194837	XM_005683000.1	-0.977998	CTNNA1
TCONS_00251163	TCONS_00077155	-0.977959	CLIP1
TCONS_00194837	TCONS_00011129	-0.977928	FNDC3B
TCONS_00194837	XM_005680824.1	-0.977891	LRP6
TCONS_00062287	TCONS_00151672	-0.977886	BTRC
TCONS_00251163	XM_005691395.1	-0.977869	CLIP1
TCONS_00155296	TCONS_00011910	-0.977678	MBNL1
TCONS_00123032	XM_005686015.1	-0.977645	SLC39A9
TCONS_00194837	XM_005676107.1	-0.97762	ACTR1A
TCONS_00002445	XM_005695513.1	-0.97759	RBMS3
TCONS_00194837	XM_005677107.1	-0.977589	MPZL1
TCONS_00194837	TCONS_00009865	-0.977561	DLG1
TCONS_00125044	XM_005684963.1	-0.977521	MPC1
TCONS_00194837	XM_005690139.1	-0.977506	TSPAN18
TCONS_00062287	TCONS_00002836	-0.977453	TBL1XR1
TCONS_00194837	TCONS_00126841	-0.977398	RBMS3
TCONS_00078405	XM_005699859.1	-0.977351	ESRRA
TCONS_00002445	XM_005700816.1	-0.977316	RGN
TCONS_00198307	XM_005682484.1	-0.977311	KANK3
TCONS_00062287	TCONS_00247115	-0.977282	SHPRH
TCONS_00067593	XM_005687620.1	-0.97722	MEDAG
TCONS_00002445	TCONS_00187421	-0.977208	LRRC17
TCONS_00067594	TCONS_00129150	-0.977119	FAM107A
TCONS_00155296	TCONS_00183018	-0.977083	PRKAA2
TCONS_00194837	TCONS_00181861	-0.977017	LPHN2
TCONS_00194837	XM_005678174.1	-0.977014	LPHN2
TCONS_00123033	XM_005695760.1	-0.977014	ADAMTS9
TCONS_00002445	TCONS_00011128	-0.97699	FNDC3B
TCONS_00194837	TCONS_00128857	-0.976934	ADAMTS9
TCONS_00078411	TCONS_00096594	-0.976907	ABCA9
TCONS_00062287	XM_005683371.1	-0.976872	HMMR
TCONS_00155296	XM_005682606.1	-0.976693	JSRP1
TCONS_00194837	XM_005695760.1	-0.97669	ADAMTS9
TCONS_00068803	TCONS_00178053	-0.976634	AGAP1
TCONS_00194837	TCONS_00181866	-0.976592	LPHN2
TCONS_00155296	XM_005685979.1	-0.976591	SPTB
TCONS_00068803	XM_005683081.1	-0.976569	SPRY4
TCONS_00062287	XM_005683463.1	-0.976545	PPIP5K2
TCONS_00068803	XM_005692411.1	-0.976538	PLD3
TCONS_00067594	XM_005674988.1	-0.97648	NDUFB4
TCONS_00194837	TCONS_00230798	-0.976474	NFIB
TCONS_00123033	TCONS_00128857	-0.976364	ADAMTS9
TCONS_00133632	XM_005691453.1	-0.976354	TMEM233
TCONS_00194837	XM_005679114.1	-0.976286	SRPK2
TCONS_00119847	XM_005680679.1	-0.976283	MFNG
TCONS_00067594	XM_005697605.1	-0.976265	NDUFAB1
TCONS_00194837	TCONS_00016889	-0.976242	STARD9
TCONS_00129246	XM_005676015.1	-0.976237	NOSTRIN
TCONS_00194837	XM_005695515.1	-0.976208	RBMS3
TCONS_00197325	XM_005688636.1	-0.976199	NCOA3
TCONS_00067594	XM_005709471.1	-0.976073	FEM1A
TCONS_00194837	XM_005687450.1	-0.976056	RCBTB2
TCONS_00194837	TCONS_00220948	-0.976023	CTNNA1
TCONS_00123033	TCONS_00210998	-0.975975	LIMCH1
TCONS_00123033	XM_005676432.1	-0.975921	CREB1
TCONS_00148239	TCONS_00225122	-0.975909	KANK3
TCONS_00068803	XM_005700017.1	-0.9758	KDM2A
TCONS_00168641	XM_005682146.1	-0.975793	RAB8A
TCONS_00002445	XM_005682146.1	-0.97577	RAB8A
TCONS_00123032	XM_005690171.1	-0.975767	KBTBD4
TCONS_00194837	XM_005683493.1	-0.975759	MAN2A1
TCONS_00062287	TCONS_00220178	-0.975752	ARL10
TCONS_00068803	TCONS_00088950	-0.975726	ZNF423
TCONS_00002445	TCONS_00218237	-0.975722	COPE
TCONS_00068803	XM_005682021.1	-0.975704	PCGF3
TCONS_00197325	XM_005709596.1	-0.9757	CCDC8
TCONS_00068803	TCONS_00201175	-0.975695	TRIOBP
TCONS_00002445	XM_005694528.1	-0.975602	UBTD2
TCONS_00068803	TCONS_00144365	-0.975597	PIEZO2
TCONS_00123033	XM_005677107.1	-0.975585	MPZL1
TCONS_00068803	TCONS_00160962	-0.975579	FGFR1
TCONS_00068803	TCONS_00086517	-0.975549	SPHK2
TCONS_00068803	TCONS_00098869	-0.975498	XYLT2
TCONS_00002445	XM_005678183.1	-0.975484	LPHN2
TCONS_00002445	XM_005695509.1	-0.975483	RBMS3
TCONS_00251159	XM_005691398.1	-0.975479	CLIP1
TCONS_00078411	XM_005680968.1	-0.975452	GAPDH
TCONS_00067594	XM_005683778.1	-0.97544	KLF9
TCONS_00078410	TCONS_00091168	-0.975393	LOC102188970
TCONS_00194837	XM_005690141.1	-0.975325	TSPAN18
TCONS_00078410	XM_005699859.1	-0.97531	ESRRA
TCONS_00062287	TCONS_00087786	-0.975293	XLOC_073655
TCONS_00251575	XM_005691848.1	-0.975284	LOC102188434
TCONS_00078411	XM_005697674.1	-0.975258	ALDOA
TCONS_00002445	TCONS_00050784	-0.975238	CSTF1
TCONS_00068803	XM_005697230.1	-0.975223	PIEZO2
TCONS_00068803	TCONS_00106230	-0.975197	ARMC9
TCONS_00067594	TCONS_00042341	-0.975169	XLOC_035665
TCONS_00068803	TCONS_00172567	-0.975148	UBQLN4
TCONS_00198307	TCONS_00091165	-0.975146	LOC102188970
TCONS_00002445	TCONS_00126844	-0.97513	RBMS3
TCONS_00062287	TCONS_00167668	-0.975125	RSF1
TCONS_00194837	TCONS_00128858	-0.975089	ADAMTS9
TCONS_00194837	XM_005678180.1	-0.975042	LPHN2
TCONS_00194837	TCONS_00009644	-0.975008	SNX4
TCONS_00068803	TCONS_00088948	-0.975007	ZNF423
TCONS_00251160	XM_005691394.1	-0.974973	CLIP1
TCONS_00062287	TCONS_00199060	-0.974957	APAF1
TCONS_00043888	TCONS_00160829	-0.974955	TTI2
TCONS_00194837	XM_005687483.1	-0.974952	LHFP
TCONS_00155296	TCONS_00024392	-0.974929	SPTB
TCONS_00194837	XM_005695511.1	-0.974912	RBMS3
TCONS_00194837	XM_005677492.1	-0.974898	CHTOP
TCONS_00002445	XM_005678186.1	-0.974868	LPHN2
TCONS_00062287	TCONS_00176438	-0.974856	PARS2
TCONS_00062287	TCONS_00087774	-0.974811	XLOC_073655
TCONS_00194837	TCONS_00181859	-0.974712	LPHN2
TCONS_00188115	XM_005691849.1	-0.974704	LOC102188434
TCONS_00068803	XM_005697831.1	-0.974597	GAL3ST4
TCONS_00089246	TCONS_00178644	-0.974572	DCAF6
TCONS_00127903	XM_005687620.1	-0.974491	MEDAG
TCONS_00194837	TCONS_00185211	-0.974488	GATAD1
TCONS_00148239	XM_005684963.1	-0.974485	MPC1
TCONS_00155296	TCONS_00024387	-0.974475	SPTB
TCONS_00168639	XM_005700816.1	-0.974423	RGN
TCONS_00156845	XM_005692701.1	-0.974377	LOC102188970
TCONS_00194837	TCONS_00009875	-0.974349	DLG1
TCONS_00194837	XM_005678182.1	-0.974341	LPHN2
TCONS_00062287	XM_005682633.1	-0.974297	RAPGEF6
TCONS_00068803	XM_005690115.1	-0.974285	ABTB2
TCONS_00168710	XM_005679592.1	-0.974279	PODXL
TCONS_00194837	XM_005689392.1	-0.974275	SESN3
TCONS_00194837	TCONS_00193558	-0.974266	FKBP9
TCONS_00062287	XM_005691327.1	-0.974211	ZNF605
TCONS_00062287	TCONS_00181312	-0.974173	FNBP1L
TCONS_00194837	XM_005680825.1	-0.974129	LRP6
TCONS_00024963	TCONS_00183016	-0.974116	PRKAA2
TCONS_00024963	TCONS_00024388	-0.974057	SPTB
TCONS_00194837	XM_005678645.1	-0.974039	PPT1
TCONS_00251161	TCONS_00247064	-0.974024	EPM2A
TCONS_00068803	XM_005698874.1	-0.974019	FGFR1
TCONS_00194837	XM_005693238.1	-0.973996	NF1
TCONS_00155296	XM_005709711.1	-0.973962	NR1D2
TCONS_00194837	TCONS_00248524	-0.973954	ARMCX2
TCONS_00068803	TCONS_00207663	-0.973916	TSPAN9
TCONS_00067593	XM_005674988.1	-0.973907	NDUFB4
TCONS_00194837	XM_005685449.1	-0.973816	SLC12A6
TCONS_00155296	TCONS_00183016	-0.973811	PRKAA2
TCONS_00129246	TCONS_00153599	-0.973797	PDLIM1
TCONS_00024963	TCONS_00183017	-0.973777	PRKAA2
TCONS_00068803	XM_005681515.1	-0.97377	KLHL5
TCONS_00068803	XM_005682204.1	-0.973717	CPAMD8
TCONS_00062287	TCONS_00181688	-0.973677	HS2ST1
TCONS_00194837	TCONS_00016888	-0.973676	STARD9
TCONS_00043888	TCONS_00084380	-0.973669	RLTPR
TCONS_00129246	XM_005675586.1	-0.973661	PCOLCE2
TCONS_00068803	XM_005680663.1	-0.973601	IFT27
TCONS_00062287	XM_005687417.1	-0.973559	AKAP11
TCONS_00198307	TCONS_00225122	-0.973557	KANK3
TCONS_00068803	XM_005682764.1	-0.973539	FAM193B
TCONS_00194837	TCONS_00016936	-0.973538	STARD9
TCONS_00194837	TCONS_00181868	-0.973532	LPHN2
TCONS_00119436	TCONS_00085397	-0.973491	FXYD1
TCONS_00155296	TCONS_00011909	-0.973473	MBNL1
TCONS_00068803	XM_005692414.1	-0.973463	PLD3
TCONS_00068803	TCONS_00211155	-0.973431	ATP10D
TCONS_00155296	TCONS_00011911	-0.973406	MBNL1
TCONS_00062287	TCONS_00030255	-0.973391	MBOAT2
TCONS_00078410	TCONS_00204153	-0.973376	PFKM
TCONS_00168639	XM_005682146.1	-0.973351	RAB8A
TCONS_00216874	XM_005699860.1	-0.973313	ESRRA
TCONS_00123033	XM_005698339.1	-0.973308	BTRC
TCONS_00068803	XM_005692723.1	-0.973254	RCN3
TCONS_00068803	XM_005687054.1	-0.973248	GFPT1
TCONS_00068803	TCONS_00097507	-0.973245	PIGS
TCONS_00123033	TCONS_00160963	-0.973227	FGFR1
TCONS_00013948	TCONS_00092006	-0.973214	STXBP4
TCONS_00047452	TCONS_00183017	-0.973204	PRKAA2
TCONS_00194837	TCONS_00036603	-0.973187	LOC102184816
TCONS_00036641	TCONS_00135457	-0.973178	TRIM27
TCONS_00086369	XM_005677105.1	-0.973123	DCAF6
TCONS_00168641	XM_005700816.1	-0.973105	RGN
TCONS_00194837	TCONS_00128856	-0.97309	ADAMTS9
TCONS_00002445	XM_005676769.1	-0.973059	RCC1
TCONS_00194837	TCONS_00239649	-0.973036	LPAR1
TCONS_00175349	XM_005691849.1	-0.973005	LOC102188434
TCONS_00123033	TCONS_00148916	-0.972943	GPRC5B
TCONS_00168710	TCONS_00225122	-0.972854	KANK3
TCONS_00194837	TCONS_00248522	-0.972758	ARMCX2
TCONS_00078411	XM_005697673.1	-0.972752	ALDOA
TCONS_00068803	XM_005677827.1	-0.972672	VANGL1
TCONS_00127903	TCONS_00041421	-0.972656	MEDAG
TCONS_00067593	XM_005676015.1	-0.972644	NOSTRIN
TCONS_00024963	TCONS_00024392	-0.972602	SPTB
TCONS_00125862	TCONS_00060429	-0.972578	LOC102176441
TCONS_00106891	TCONS_00225433	-0.972569	JSRP1
TCONS_00013759	XM_005684964.1	-0.972557	MPC1
TCONS_00168639	TCONS_00077995	-0.972535	CORO1C
TCONS_00129246	XM_005683031.1	-0.972512	CYSTM1
TCONS_00216874	TCONS_00241799	-0.9725	COQ3
TCONS_00013948	TCONS_00229616	-0.972499	GALNT7
TCONS_00002445	TCONS_00229616	-0.972493	GALNT7
TCONS_00068803	TCONS_00221223	-0.972491	LOC102191519
TCONS_00195418	TCONS_00091164	-0.972484	LOC102188970
TCONS_00166313	TCONS_00225122	-0.972462	KANK3
TCONS_00251159	TCONS_00019646	-0.972447	COQ6
TCONS_00194837	TCONS_00006398	-0.972435	CHODL
TCONS_00062287	XM_005682704.1	-0.972396	CSNK1G3
TCONS_00194837	TCONS_00180638	-0.972371	LOC102189813
TCONS_00194837	TCONS_00232663	-0.972369	RECK
TCONS_00062287	XM_005684743.1	-0.972344	EPB41L2
TCONS_00078405	XM_005683562.1	-0.972337	NDUFB6
TCONS_00251161	TCONS_00247067	-0.972318	EPM2A
TCONS_00194837	XM_005683485.1	-0.972307	RGMB
TCONS_00194837	TCONS_00084978	-0.972304	AP1G1
TCONS_00068803	XM_005693926.1	-0.972304	UBTF
TCONS_00192766	XM_005688012.1	-0.972304	MAP3K8
TCONS_00002445	TCONS_00126842	-0.972301	RBMS3
TCONS_00194837	XM_005697268.1	-0.972273	TCF4
TCONS_00062287	TCONS_00074432	-0.972256	EDEM3
TCONS_00255659	TCONS_00085397	-0.972229	FXYD1
TCONS_00194837	TCONS_00124210	-0.972198	LOC102188259
TCONS_00062287	TCONS_00116873	-0.972189	TNPO1
TCONS_00119440	TCONS_00085397	-0.972183	FXYD1
TCONS_00078410	XM_005694497.1	-0.972175	ABCA9
TCONS_00002445	XM_005676177.1	-0.972167	GTDC1
TCONS_00002846	XM_005684963.1	-0.972151	MPC1
TCONS_00194837	TCONS_00107147	-0.972093	ZNF436
TCONS_00194837	TCONS_00231121	-0.972062	MPDZ
TCONS_00216874	TCONS_00168560	-0.972032	ESRRA
TCONS_00194837	TCONS_00187422	-0.972001	LRRC17
TCONS_00067593	TCONS_00041421	-0.972	MEDAG
TCONS_00024963	TCONS_00024391	-0.97199	SPTB
TCONS_00068803	XM_005682916.1	-0.971918	C7H19orf25
TCONS_00194837	XM_005691276.1	-0.971901	SPRY1
TCONS_00068803	TCONS_00160956	-0.971894	FGFR1
TCONS_00129246	XM_005690156.1	-0.971877	LOC102170073
TCONS_00194837	TCONS_00232866	-0.971864	INVS
TCONS_00068803	TCONS_00197484	-0.971863	NCKAP5L
TCONS_00194837	TCONS_00180230	-0.971859	PTGFRN
TCONS_00024963	XM_005685979.1	-0.971852	SPTB
TCONS_00125862	TCONS_00020131	-0.971839	CTDSPL2
TCONS_00068803	XM_005683335.1	-0.97181	PCDHB15
TCONS_00047452	XM_005678356.1	-0.971802	PRKAA2
TCONS_00194837	XM_005697266.1	-0.971782	TCF4
TCONS_00168640	XM_005700816.1	-0.971767	RGN
TCONS_00123033	TCONS_00128860	-0.971757	ADAMTS9
TCONS_00123033	TCONS_00160960	-0.971743	FGFR1
TCONS_00194837	XM_005678173.1	-0.971698	LPHN2
TCONS_00086437	TCONS_00085397	-0.971689	FXYD1
TCONS_00068803	XM_005683079.1	-0.971685	SPRY4
TCONS_00194837	TCONS_00009330	-0.971658	GSK3B
TCONS_00113644	TCONS_00213529	-0.971648	USP53
TCONS_00168641	TCONS_00077995	-0.971638	CORO1C
TCONS_00062287	TCONS_00129445	-0.97163	PBRM1
TCONS_00218613	XM_005693464.1	-0.971549	PSMB6
TCONS_00068803	TCONS_00099461	-0.971524	UBTF
TCONS_00188115	XM_005691848.1	-0.971519	LOC102188434
TCONS_00125044	TCONS_00183017	-0.971504	PRKAA2
TCONS_00068803	XM_005677421.1	-0.971504	PYGO2
TCONS_00068803	XM_005676791.1	-0.9715	WASF2
TCONS_00068803	TCONS_00160965	-0.971491	FGFR1
TCONS_00125044	TCONS_00192421	-0.971455	CD36
TCONS_00078411	XM_005697672.1	-0.971401	ALDOA
TCONS_00122301	XM_005691843.1	-0.971368	CRISPLD2
TCONS_00002445	TCONS_00185211	-0.971231	GATAD1
TCONS_00062287	TCONS_00199061	-0.971221	APAF1
TCONS_00068803	TCONS_00167965	-0.971129	ST3GAL4
TCONS_00062287	XM_005686545.1	-0.971106	PLEKHH2
TCONS_00168640	XM_005682146.1	-0.971095	RAB8A
TCONS_00002445	TCONS_00134692	-0.971093	TAF8
TCONS_00078411	TCONS_00095085	-0.971092	ACE
TCONS_00068803	TCONS_00106890	-0.971082	WASF2
TCONS_00062287	TCONS_00008456	-0.971064	KIAA1407
TCONS_00020861	XM_005691849.1	-0.971062	LOC102188434
TCONS_00194837	XM_005678189.1	-0.971037	LPHN2
TCONS_00002445	TCONS_00062791	-0.971007	C15H11orf30
TCONS_00068803	TCONS_00172728	-0.971001	PYGO2
TCONS_00155296	TCONS_00225434	-0.970972	JSRP1
TCONS_00068803	TCONS_00088949	-0.97095	ZNF423
TCONS_00002445	XM_005687018.1	-0.970936	YWHAQ
TCONS_00067594	XM_005683029.1	-0.970892	CYSTM1
TCONS_00194837	XM_005678644.1	-0.970869	PPT1
TCONS_00155296	TCONS_00024389	-0.970864	SPTB
TCONS_00002445	TCONS_00084978	-0.97083	AP1G1
TCONS_00127903	XM_005683031.1	-0.970796	CYSTM1
TCONS_00106773	TCONS_00016869	-0.970792	CAPN3
TCONS_00002445	TCONS_00115232	-0.970786	ADAMTS12
TCONS_00094731	XM_005687262.1	-0.970783	PPP2R4
TCONS_00125862	TCONS_00195587	-0.970776	PRKAG2
TCONS_00194837	TCONS_00172580	-0.970702	ARHGEF2
TCONS_00156845	TCONS_00091168	-0.970679	LOC102188970
TCONS_00068803	TCONS_00197478	-0.97067	NCKAP5L
TCONS_00179487	TCONS_00178648	-0.970661	DCAF6
TCONS_00194837	XM_005700485.1	-0.970644	PRRG3
TCONS_00036778	TCONS_00146028	-0.970545	RBFOX1
TCONS_00062287	XM_005687418.1	-0.970538	AKAP11
TCONS_00123033	TCONS_00016889	-0.97049	STARD9
TCONS_00002445	TCONS_00126843	-0.970489	RBMS3
TCONS_00002445	TCONS_00015352	-0.970487	MAP2K1
TCONS_00211249	TCONS_00183017	-0.970479	PRKAA2
TCONS_00030928	TCONS_00178645	-0.970357	DCAF6
TCONS_00194837	XM_005683657.1	-0.970355	NFIB
TCONS_00002445	TCONS_00243320	-0.970341	SASH1
TCONS_00002445	TCONS_00077995	-0.970334	CORO1C
TCONS_00127903	XM_005687324.1	-0.970322	UBAC1
TCONS_00068803	TCONS_00138472	-0.970321	LOC102177207
TCONS_00068803	TCONS_00089228	-0.970271	KIFC3
TCONS_00062287	TCONS_00246510	-0.970268	EPB41L2
TCONS_00194837	XM_005676868.1	-0.970263	ZNF436
TCONS_00062287	TCONS_00008342	-0.970263	KIAA1524
TCONS_00078411	XM_005697675.1	-0.970233	ALDOA
TCONS_00251160	TCONS_00137198	-0.970213	FKBP5
TCONS_00194837	TCONS_00256327	-0.970128	ZNF275
TCONS_00251595	XM_005691849.1	-0.970124	LOC102188434
TCONS_00194837	TCONS_00121511	-0.970097	FANCM
TCONS_00206241	XM_005679592.1	-0.970092	PODXL
TCONS_00251163	TCONS_00019646	-0.970082	COQ6
TCONS_00078410	XM_005680030.1	-0.970071	PFKM
TCONS_00062287	TCONS_00226663	-0.970055	ZFP62
TCONS_00155296	XM_005675428.1	-0.970045	MBNL1
TCONS_00067593	XM_005693939.1	-0.970034	HIGD1B
TCONS_00169366	TCONS_00085397	-0.969932	FXYD1
TCONS_00194837	TCONS_00029097	-0.969904	ASXL2
TCONS_00194837	XM_005684299.1	-0.9699	LPAR1
TCONS_00102729	XM_005680679.1	-0.969878	MFNG
TCONS_00013759	TCONS_00146028	-0.969875	RBFOX1
TCONS_00006825	XM_005678194.1	-0.969854	LOC102173625
TCONS_00062287	TCONS_00013267	-0.969808	BRWD1
TCONS_00125044	TCONS_00085397	-0.96976	FXYD1
TCONS_00062287	TCONS_00099101	-0.969756	FBXL20
TCONS_00068803	TCONS_00197200	-0.969755	ATF7
TCONS_00123033	TCONS_00128856	-0.969682	ADAMTS9
TCONS_00068803	XM_005681226.1	-0.969682	ATXN10
TCONS_00194837	TCONS_00209271	-0.969638	PRDM5
TCONS_00002445	XM_005695515.1	-0.96957	RBMS3
TCONS_00194837	TCONS_00128859	-0.969563	ADAMTS9
TCONS_00194837	XM_005683800.1	-0.969562	GNAQ
TCONS_00194837	TCONS_00220949	-0.969559	CTNNA1
TCONS_00155296	XM_005678356.1	-0.969555	PRKAA2
TCONS_00068803	XM_005676508.1	-0.969545	FN1
TCONS_00062287	TCONS_00143331	-0.969543	KIAA1328
TCONS_00067594	TCONS_00241338	-0.969538	TRAF3IP2
TCONS_00123033	TCONS_00128858	-0.969513	ADAMTS9
TCONS_00202905	XM_005679592.1	-0.969498	PODXL
TCONS_00002445	TCONS_00011129	-0.969481	FNDC3B
TCONS_00068803	TCONS_00093837	-0.969479	FAM211A
TCONS_00125044	XM_005678356.1	-0.969463	PRKAA2
TCONS_00024963	TCONS_00024390	-0.969457	SPTB
TCONS_00251569	XM_005691849.1	-0.969442	LOC102188434
TCONS_00194837	XM_005676109.1	-0.9694	ACTR1A
TCONS_00078411	XM_005677233.1	-0.969383	ATP1A2
TCONS_00074719	TCONS_00085397	-0.969371	FXYD1
TCONS_00251160	XM_005691395.1	-0.969371	CLIP1
TCONS_00198387	TCONS_00091165	-0.969346	LOC102188970
TCONS_00194837	XM_005677885.1	-0.969326	CTTNBP2NL
TCONS_00002445	TCONS_00181856	-0.969326	LPHN2
TCONS_00002445	TCONS_00243321	-0.969294	SASH1
TCONS_00125044	TCONS_00197978	-0.969293	PTPRB
TCONS_00078404	TCONS_00091168	-0.969284	LOC102188970
TCONS_00194837	XM_005680228.1	-0.96924	GXYLT1
TCONS_00169488	TCONS_00178645	-0.969221	DCAF6
TCONS_00194837	XM_005684267.1	-0.969216	SLC44A1
TCONS_00129246	XM_005683029.1	-0.969193	CYSTM1
TCONS_00047454	XM_005675428.1	-0.969171	MBNL1
TCONS_00068803	XM_005694878.1	-0.969144	FBXL7
TCONS_00068803	TCONS_00005144	-0.969029	DIP2A
TCONS_00062287	TCONS_00129444	-0.969008	PBRM1
TCONS_00125044	TCONS_00183016	-0.968992	PRKAA2
TCONS_00168640	TCONS_00077995	-0.968985	CORO1C
TCONS_00068803	TCONS_00218441	-0.968985	CPAMD8
TCONS_00125862	XM_005676177.1	-0.968966	GTDC1
TCONS_00194837	TCONS_00093419	-0.968956	FGF11
TCONS_00062287	TCONS_00016832	-0.968945	MAPKBP1
TCONS_00127903	TCONS_00026298	-0.968942	PRADC1
TCONS_00060892	TCONS_00097597	-0.968909	CORO6
TCONS_00068803	XM_005679987.1	-0.968906	FMNL3
TCONS_00068803	TCONS_00060883	-0.968905	NCAM1
TCONS_00067594	TCONS_00109215	-0.968905	NOSTRIN
TCONS_00168710	XM_005680679.1	-0.968896	MFNG
TCONS_00251554	XM_005691849.1	-0.968864	LOC102188434
TCONS_00068803	TCONS_00228138	-0.968849	EBF1
TCONS_00062287	TCONS_00037046	-0.968838	AKAP11
TCONS_00068803	TCONS_00086515	-0.968821	SPHK2
TCONS_00024963	TCONS_00024387	-0.968787	SPTB
TCONS_00002445	XM_005683000.1	-0.968766	CTNNA1
TCONS_00003559	XM_005694012.1	-0.968759	DDX5
TCONS_00251160	TCONS_00120756	-0.968751	C21H15orf27
TCONS_00062287	TCONS_00124548	-0.968748	PRKD1
TCONS_00067593	TCONS_00199654	-0.968746	LOC102172606
TCONS_00251569	XM_005691848.1	-0.968743	LOC102188434
TCONS_00078405	XM_005694497.1	-0.968738	ABCA9
TCONS_00068803	XM_005682625.1	-0.968721	P4HA2
TCONS_00251159	XM_005691394.1	-0.968716	CLIP1
TCONS_00068803	TCONS_00160966	-0.9687	FGFR1
TCONS_00002445	XM_005678176.1	-0.968692	LPHN2
TCONS_00047453	XM_005691848.1	-0.968624	LOC102188434
TCONS_00002445	XM_005677885.1	-0.968615	CTTNBP2NL
TCONS_00198382	TCONS_00091165	-0.968591	LOC102188970
TCONS_00068803	TCONS_00200632	-0.968588	FOXJ2
TCONS_00123032	TCONS_00046445	-0.968569	POFUT1
TCONS_00002445	XM_005686015.1	-0.968517	SLC39A9
TCONS_00060892	TCONS_00225433	-0.968512	JSRP1
TCONS_00068803	TCONS_00226848	-0.968468	GAMT
TCONS_00106773	XM_005685533.1	-0.968463	CAPN3
TCONS_00194837	XM_005700522.1	-0.968454	ZNF275
TCONS_00194837	XM_005681336.1	-0.968427	TBCK
TCONS_00155296	XM_005700534.1	-0.968425	CLIC2
TCONS_00062287	TCONS_00012779	-0.968387	SLC25A36
TCONS_00194837	TCONS_00223606	-0.968365	MAN2A1
TCONS_00068803	XM_005693595.1	-0.96836	ZNF286A
TCONS_00002445	TCONS_00115234	-0.968353	ADAMTS12
TCONS_00194837	XM_005684288.1	-0.968345	AKAP2
TCONS_00194837	TCONS_00181441	-0.968308	CDC7
TCONS_00062287	XM_005676267.1	-0.968308	CLASP1
TCONS_00206241	TCONS_00225121	-0.968286	KANK3
TCONS_00002445	TCONS_00002484	-0.968281	TBCCD1
TCONS_00062287	XM_005676266.1	-0.968233	CLASP1
TCONS_00139422	TCONS_00209478	-0.968217	CAMK2D
TCONS_00068803	XM_005696627.1	-0.968202	MDC1
TCONS_00062287	TCONS_00001704	-0.968195	PHLDB2
TCONS_00062287	TCONS_00102110	-0.968148	ATF2
TCONS_00194726	TCONS_00086310	-0.968134	CCDC8
TCONS_00068803	TCONS_00069521	-0.968122	LOC102187884
TCONS_00068803	TCONS_00094225	-0.968118	ZNF652
TCONS_00251160	TCONS_00077155	-0.968101	CLIP1
TCONS_00067594	XM_005692636.1	-0.968092	CKM
TCONS_00067593	XM_005691301.1	-0.968027	ETFDH
TCONS_00194837	TCONS_00060566	-0.968025	SESN3
TCONS_00002445	XM_005682999.1	-0.968018	CTNNA1
TCONS_00125862	XM_005694528.1	-0.968007	UBTD2
TCONS_00062287	TCONS_00072004	-0.967993	LOC102182617
TCONS_00068803	TCONS_00069383	-0.967986	NPHP4
TCONS_00194837	TCONS_00097404	-0.967973	NF1
TCONS_00194837	TCONS_00097403	-0.967969	NF1
TCONS_00106773	XM_005685534.1	-0.967959	CAPN3
TCONS_00078405	TCONS_00204153	-0.967935	PFKM
TCONS_00125862	XM_005695712.1	-0.967931	LRRN1
TCONS_00068803	TCONS_00016834	-0.967919	MAPKBP1
TCONS_00062287	TCONS_00105186	-0.967911	PARD3B
TCONS_00251161	TCONS_00247065	-0.9679	EPM2A
TCONS_00194837	TCONS_00195371	-0.967881	LOC102184403
TCONS_00194837	TCONS_00060558	-0.967875	SESN3
TCONS_00118879	TCONS_00085397	-0.96787	FXYD1
TCONS_00068803	TCONS_00252246	-0.967856	USP11
TCONS_00067593	XM_005676016.1	-0.967853	NOSTRIN
TCONS_00002445	XM_005695511.1	-0.967846	RBMS3
TCONS_00068803	TCONS_00052571	-0.967844	ARHGAP39
TCONS_00062287	TCONS_00208590	-0.967832	ATXN10
TCONS_00123033	XM_005695759.1	-0.967826	ADAMTS9
TCONS_00119435	TCONS_00085397	-0.967813	FXYD1
TCONS_00068803	TCONS_00012948	-0.967774	MRAS
TCONS_00168641	TCONS_00218237	-0.967724	COPE
TCONS_00155296	TCONS_00225433	-0.967712	JSRP1
TCONS_00194837	TCONS_00050205	-0.967712	PTPRA
TCONS_00094731	XM_005688536.1	-0.967709	MANBAL
TCONS_00078411	TCONS_00091168	-0.967708	LOC102188970
TCONS_00251159	TCONS_00077156	-0.967701	CLIP1
TCONS_00194837	XM_005683663.1	-0.96769	NFIB
TCONS_00081627	TCONS_00178644	-0.967681	DCAF6
TCONS_00068803	TCONS_00241472	-0.967669	MICAL1
TCONS_00168639	TCONS_00218237	-0.967666	COPE
TCONS_00068803	XM_005690319.1	-0.967644	CTNND1
TCONS_00194837	TCONS_00055585	-0.967637	KIAA1429
TCONS_00068803	TCONS_00051222	-0.967611	SOGA1
TCONS_00068803	XM_005677422.1	-0.967581	PYGO2
TCONS_00251160	XM_005691398.1	-0.967536	CLIP1
TCONS_00123033	XM_005688510.1	-0.967504	RBM39
TCONS_00068803	XM_005682614.1	-0.967429	SEPT8
TCONS_00251567	XM_005691849.1	-0.967421	LOC102188434
TCONS_00062287	TCONS_00151659	-0.967407	BTRC
TCONS_00062287	TCONS_00251804	-0.967399	OPHN1
TCONS_00002445	TCONS_00097403	-0.967395	NF1
TCONS_00251556	XM_005691849.1	-0.967392	LOC102188434
TCONS_00068803	TCONS_00112095	-0.967369	GLB1L
TCONS_00123032	XM_005697087.1	-0.967361	ZNF407
TCONS_00017520	TCONS_00137515	-0.967352	TFEB
TCONS_00125862	TCONS_00077934	-0.96735	GLTP
TCONS_00249151	TCONS_00225435	-0.967314	JSRP1
TCONS_00113272	XM_005691427.1	-0.967305	ATP2A2
TCONS_00251163	TCONS_00112083	-0.967304	ABCB6
TCONS_00002445	TCONS_00126841	-0.967291	RBMS3
TCONS_00062287	XM_005688508.1	-0.96729	RBM39
TCONS_00123033	TCONS_00160961	-0.967276	FGFR1
TCONS_00190248	XM_005691848.1	-0.967267	LOC102188434
TCONS_00123032	XM_005691576.1	-0.967255	SPPL3
TCONS_00123032	TCONS_00002484	-0.96725	TBCCD1
TCONS_00194837	TCONS_00160960	-0.96723	FGFR1
TCONS_00078411	XM_005691679.1	-0.967204	ACADS
TCONS_00166313	XM_005691849.1	-0.967202	LOC102188434
TCONS_00062287	TCONS_00259467	-0.967198	MSL3
TCONS_00251552	XM_005691849.1	-0.96718	LOC102188434
TCONS_00196342	TCONS_00085397	-0.967159	FXYD1
TCONS_00169488	XM_005690370.1	-0.967158	MYBPH
TCONS_00002445	TCONS_00040889	-0.967158	RCBTB2
TCONS_00113272	XM_005695877.1	-0.967148	TNNC1
TCONS_00078408	XM_005694497.1	-0.967131	ABCA9
TCONS_00175349	XM_005691848.1	-0.967118	LOC102188434
TCONS_00062287	XM_005680143.1	-0.967106	PRICKLE1
TCONS_00194837	TCONS_00016885	-0.96709	STARD9
TCONS_00002445	TCONS_00223871	-0.967068	RUFY1
TCONS_00062287	TCONS_00064302	-0.967059	NPAT
TCONS_00194837	XM_005695365.1	-0.967055	SYNE3
TCONS_00206241	XM_005681020.1	-0.967047	CD9
TCONS_00062287	XM_005687985.1	-0.967029	NSUN6
TCONS_00194837	XM_005685451.1	-0.967025	SLC12A6
TCONS_00127903	TCONS_00036300	-0.967014	UBAC1
TCONS_00068803	TCONS_00089231	-0.96701	KIFC3
TCONS_00068803	TCONS_00160953	-0.967008	FGFR1
TCONS_00194837	TCONS_00124211	-0.966997	LOC102188259
TCONS_00028531	XM_005680679.1	-0.966986	MFNG
TCONS_00149503	XM_005691849.1	-0.966985	LOC102188434
TCONS_00062287	XM_005678228.1	-0.966983	ZZZ3
TCONS_00123033	TCONS_00128859	-0.966967	ADAMTS9
TCONS_00106774	XM_005685539.1	-0.966955	CAPN3
TCONS_00194837	XM_005698339.1	-0.966939	BTRC
TCONS_00194837	TCONS_00091719	-0.966935	XLOC_076791
TCONS_00198387	TCONS_00225122	-0.96693	KANK3
TCONS_00090996	TCONS_00085397	-0.966909	FXYD1
TCONS_00194837	TCONS_00210998	-0.966899	LIMCH1
TCONS_00062287	TCONS_00046149	-0.966898	RAB22A
TCONS_00194837	TCONS_00030253	-0.966886	MBOAT2
TCONS_00194837	TCONS_00097406	-0.966821	NF1
TCONS_00003559	TCONS_00099802	-0.966821	DDX5
TCONS_00067594	XM_005692637.1	-0.966819	CKM
TCONS_00024119	XM_005698924.1	-0.966785	OXSM
TCONS_00194837	XM_005679479.1	-0.966777	MEST
TCONS_00129246	XM_005679356.1	-0.96675	WIPF3
TCONS_00002445	TCONS_00173120	-0.966717	ENSA
TCONS_00194837	XM_005697267.1	-0.966713	TCF4
TCONS_00194837	XM_005701017.1	-0.966705	SH3KBP1
TCONS_00078405	XM_005680030.1	-0.966705	PFKM
TCONS_00194837	TCONS_00105292	-0.966683	CREB1
TCONS_00068803	XM_005691571.1	-0.966662	MLEC
TCONS_00206240	TCONS_00085397	-0.966657	FXYD1
TCONS_00206241	TCONS_00225122	-0.966649	KANK3
TCONS_00068803	XM_005693777.1	-0.966627	RARA
TCONS_00062287	TCONS_00001703	-0.966599	PHLDB2
TCONS_00155296	XM_005684963.1	-0.966581	MPC1
TCONS_00068803	TCONS_00146822	-0.966563	KIAA0556
TCONS_00062287	TCONS_00187448	-0.966542	KMT2E
TCONS_00068803	TCONS_00150723	-0.966538	SUN1
TCONS_00086369	XM_005701002.1	-0.966532	SMPX
TCONS_00251159	TCONS_00112082	-0.96653	ABCB6
TCONS_00068803	TCONS_00173744	-0.966529	AP4B1
TCONS_00251575	XM_005691849.1	-0.96651	LOC102188434
TCONS_00081627	TCONS_00085397	-0.966461	FXYD1
TCONS_00251160	XM_005695187.1	-0.966459	C21H15orf27
TCONS_00002846	XM_005684964.1	-0.966443	MPC1
TCONS_00002445	XM_005679441.1	-0.966423	CALU
TCONS_00251163	XM_005691397.1	-0.966405	CLIP1
TCONS_00068803	TCONS_00232617	-0.966399	NPR2
TCONS_00123033	TCONS_00168904	-0.966397	LRP5
TCONS_00194837	TCONS_00218238	-0.966397	COPE
TCONS_00194837	XM_005682146.1	-0.966392	RAB8A
TCONS_00194837	TCONS_00016833	-0.966392	MGA
TCONS_00129246	XM_005687620.1	-0.966391	MEDAG
TCONS_00062287	TCONS_00211179	-0.966373	OCIAD1
TCONS_00125862	TCONS_00181857	-0.966373	LPHN2
TCONS_00194837	TCONS_00192770	-0.966366	SRPK2
TCONS_00020862	XM_005690012.1	-0.966317	LRRC32
TCONS_00068803	TCONS_00144361	-0.966305	PIEZO2
TCONS_00251163	TCONS_00073220	-0.966298	PLEKHM2
TCONS_00133632	TCONS_00026297	-0.966284	PRADC1
TCONS_00043294	TCONS_00225122	-0.966272	KANK3
TCONS_00062287	TCONS_00010542	-0.966254	ATP11B
TCONS_00194837	TCONS_00192915	-0.966216	COG5
TCONS_00068803	TCONS_00251770	-0.966201	PJA1
TCONS_00107294	XM_005679592.1	-0.966195	PODXL
TCONS_00068803	TCONS_00232568	-0.966195	RUSC2
TCONS_00002445	TCONS_00006398	-0.966193	CHODL
TCONS_00078411	XM_005694363.1	-0.966167	ACE
TCONS_00127903	TCONS_00036301	-0.96614	UBAC1
TCONS_00062287	TCONS_00002213	-0.966134	SENP5
TCONS_00127903	TCONS_00104992	-0.966113	CFLAR
TCONS_00062287	TCONS_00215611	-0.966108	RFC1
TCONS_00194837	XM_005679441.1	-0.966107	CALU
TCONS_00068803	XM_005674906.1	-0.966094	PHLDB2
TCONS_00206241	XM_005684963.1	-0.96606	MPC1
TCONS_00062287	TCONS_00037235	-0.96603	COG3
TCONS_00194837	TCONS_00124209	-0.966029	LOC102188259
TCONS_00235226	TCONS_00011908	-0.966	MBNL1
TCONS_00068803	TCONS_00131197	-0.96598	ULK4
TCONS_00068803	XM_005682898.1	-0.96597	HMHA1
TCONS_00068803	XM_005696325.1	-0.965952	CUL7
TCONS_00122301	TCONS_00001996	-0.965942	NDUFB4
TCONS_00068803	TCONS_00195374	-0.965924	LOC102184403
TCONS_00078410	TCONS_00096594	-0.965922	ABCA9
TCONS_00020861	XM_005691848.1	-0.965921	LOC102188434
TCONS_00062287	XM_005676265.1	-0.965904	CLASP1
TCONS_00127903	XM_005691301.1	-0.965873	ETFDH
TCONS_00194837	TCONS_00029095	-0.965863	ASXL2
TCONS_00194837	TCONS_00016842	-0.965852	MGA
TCONS_00013759	TCONS_00197978	-0.965836	PTPRB
TCONS_00068803	XM_005676504.1	-0.965796	FN1
TCONS_00068803	TCONS_00048870	-0.965796	FRMD4A
TCONS_00013759	XM_005675403.1	-0.965792	SCHIP1
TCONS_00251160	XM_005695773.1	-0.965782	FAM107A
TCONS_00125862	TCONS_00009689	-0.965757	LRCH3
TCONS_00068803	TCONS_00086721	-0.96575	ZNF613
TCONS_00251160	TCONS_00201045	-0.965738	ADIPOR2
TCONS_00068803	TCONS_00197482	-0.965731	NCKAP5L
TCONS_00068803	TCONS_00233797	-0.965728	PHF2
TCONS_00102729	TCONS_00225122	-0.965708	KANK3
TCONS_00125044	TCONS_00246241	-0.965697	NT5E
TCONS_00194837	TCONS_00255615	-0.965689	ZNF280C
TCONS_00062287	TCONS_00001706	-0.965683	PHLDB2
TCONS_00251161	XM_005698381.1	-0.965678	PDLIM1
TCONS_00221662	XM_005700062.1	-0.965668	CARS
TCONS_00251159	XM_005691397.1	-0.96566	CLIP1
TCONS_00062287	XM_005684745.1	-0.965646	EPB41L2
TCONS_00078409	XM_005692701.1	-0.965618	LOC102188970
TCONS_00068803	XM_005676506.1	-0.965606	FN1
TCONS_00123033	XM_005695515.1	-0.965602	RBMS3
TCONS_00002445	TCONS_00187422	-0.965602	LRRC17
TCONS_00194837	TCONS_00181862	-0.9656	LPHN2
TCONS_00123033	TCONS_00009329	-0.965584	GSK3B
TCONS_00194837	TCONS_00218237	-0.965582	COPE
TCONS_00123033	TCONS_00107689	-0.965575	CYFIP1
TCONS_00194837	TCONS_00232865	-0.965574	INVS
TCONS_00068803	XM_005693779.1	-0.96556	RARA
TCONS_00078411	TCONS_00136862	-0.965552	LOC102184854
TCONS_00068803	TCONS_00101363	-0.96555	COL5A2
TCONS_00149503	TCONS_00225119	-0.965549	KANK3
TCONS_00078411	XM_005681784.1	-0.965549	ART3
TCONS_00062287	XM_005678327.1	-0.96554	DOCK7
TCONS_00047454	XM_005682606.1	-0.965534	JSRP1
TCONS_00062287	TCONS_00080351	-0.965528	ZNF605
TCONS_00024963	TCONS_00024389	-0.965519	SPTB
TCONS_00062287	TCONS_00160312	-0.965518	PCM1
TCONS_00168710	XM_005682484.1	-0.965514	KANK3
TCONS_00062287	TCONS_00181314	-0.965508	FNBP1L
TCONS_00068803	TCONS_00178060	-0.965473	XLOC_148192
TCONS_00169488	TCONS_00178644	-0.965469	DCAF6
TCONS_00251160	TCONS_00112080	-0.965452	ABCB6
TCONS_00125046	XM_005694581.1	-0.965447	DUSP1
TCONS_00002445	XM_005679114.1	-0.965418	SRPK2
TCONS_00129246	TCONS_00069576	-0.965401	DVL1
TCONS_00067594	TCONS_00112897	-0.965385	TINAGL1
TCONS_00251160	TCONS_00137199	-0.96538	FKBP5
TCONS_00078410	TCONS_00235137	-0.965377	GSN
TCONS_00123032	TCONS_00040886	-0.965369	RCBTB2
TCONS_00194837	XM_005693194.1	-0.965358	APPBP2
TCONS_00062287	XM_005675170.1	-0.965343	TRA2B
TCONS_00123033	TCONS_00050203	-0.965335	PTPRA
TCONS_00251160	XM_005682390.1	-0.965332	ECSIT
TCONS_00056980	XM_005678229.1	-0.965299	ZZZ3
TCONS_00251160	TCONS_00077156	-0.965277	CLIP1
TCONS_00062287	XM_005675699.1	-0.965276	TTC3
TCONS_00002445	XM_005678188.1	-0.965249	LPHN2
TCONS_00078410	XM_005709671.1	-0.965243	SQRDL
TCONS_00194837	XM_005676867.1	-0.965237	ZNF436
TCONS_00194837	XM_005700388.1	-0.965233	GPC3
TCONS_00123033	XM_005685621.1	-0.965203	STARD9
TCONS_00062287	TCONS_00162593	-0.965173	ZNF25
TCONS_00194837	TCONS_00050784	-0.965173	CSTF1
TCONS_00194837	XM_005678177.1	-0.965154	LPHN2
TCONS_00255148	XM_005680679.1	-0.965149	MFNG
TCONS_00194837	TCONS_00240618	-0.965139	DOPEY1
TCONS_00123033	TCONS_00135275	-0.965137	DDAH2
TCONS_00194837	XM_005694742.1	-0.965132	ZNF131
TCONS_00106891	XM_005682606.1	-0.965116	JSRP1
TCONS_00068803	XM_005678560.1	-0.965106	B4GALT2
TCONS_00068803	XM_005675833.1	-0.96507	SAP130
TCONS_00125978	TCONS_00137517	-0.965051	TFEB
TCONS_00123033	XM_005677987.1	-0.965022	PTGFRN
TCONS_00198307	TCONS_00225120	-0.964997	KANK3
TCONS_00002445	XM_005692217.1	-0.964988	AP1G1
TCONS_00148239	TCONS_00225121	-0.964976	KANK3
TCONS_00068803	TCONS_00113484	-0.964973	EPHB2
TCONS_00068803	XM_005694272.1	-0.96497	ZNF652
TCONS_00123033	TCONS_00016885	-0.964963	STARD9
TCONS_00068803	TCONS_00099460	-0.964956	UBTF
TCONS_00194726	XM_005687411.1	-0.964942	KBTBD7
TCONS_00251549	XM_005691849.1	-0.964937	LOC102188434
TCONS_00002445	XM_005681171.1	-0.964935	DDX17
TCONS_00179487	TCONS_00178650	-0.964903	DCAF6
TCONS_00078409	TCONS_00161540	-0.9649	NR1D2
TCONS_00062287	XM_005681322.1	-0.96488	OSTC
TCONS_00125862	TCONS_00184311	-0.964861	ZMYM4
TCONS_00113272	XM_005691426.1	-0.964846	ATP2A2
TCONS_00002445	XM_005679479.1	-0.964835	MEST
TCONS_00074916	TCONS_00156586	-0.964814	CDKN2AIP
TCONS_00062287	TCONS_00199058	-0.964812	APAF1
TCONS_00194837	TCONS_00223605	-0.964805	MAN2A1
TCONS_00125036	TCONS_00085397	-0.964778	FXYD1
TCONS_00068803	XM_005675868.1	-0.964773	COL5A2
TCONS_00085201	TCONS_00178644	-0.964762	DCAF6
TCONS_00060892	TCONS_00178648	-0.964744	DCAF6
TCONS_00002445	XM_005700522.1	-0.964728	ZNF275
TCONS_00002445	TCONS_00131522	-0.964723	LRRN1
TCONS_00068803	XM_005677123.1	-0.964722	LOC100860806
TCONS_00068803	TCONS_00028385	-0.9647	EHBP1
TCONS_00068803	TCONS_00135222	-0.964688	LPAAT
TCONS_00002445	TCONS_00181858	-0.964662	LPHN2
TCONS_00127903	TCONS_00113287	-0.964654	FAM110D
TCONS_00106773	XM_005685539.1	-0.964652	CAPN3
TCONS_00078411	XM_005681786.1	-0.964628	ART3
TCONS_00058791	XM_005697663.1	-0.964625	SLX1A
TCONS_00068803	TCONS_00137364	-0.964624	BTBD9
TCONS_00062287	TCONS_00001705	-0.964614	PHLDB2
TCONS_00194837	TCONS_00181858	-0.964608	LPHN2
TCONS_00251598	XM_005691849.1	-0.964603	LOC102188434
TCONS_00155296	XM_005675429.1	-0.9646	MBNL1
TCONS_00194837	XM_005693030.1	-0.964574	ZNF606
TCONS_00068803	TCONS_00051224	-0.964551	SOGA1
TCONS_00127903	TCONS_00069576	-0.964535	DVL1
TCONS_00036658	XM_005697225.1	-0.964522	NDUFV2
TCONS_00002445	XM_005681336.1	-0.964516	TBCK
TCONS_00106773	XM_005687664.1	-0.964503	LMO7
TCONS_00068803	TCONS_00049992	-0.964485	SLC23A2
TCONS_00068803	TCONS_00148400	-0.964482	SLX4
TCONS_00129246	XM_005683030.1	-0.964481	CYSTM1
TCONS_00194837	TCONS_00037031	-0.964453	DGKH
TCONS_00078411	XM_005681782.1	-0.96443	ART3
TCONS_00251595	XM_005691848.1	-0.964424	LOC102188434
TCONS_00002445	TCONS_00097406	-0.964391	NF1
TCONS_00194837	XM_005683662.1	-0.964373	NFIB
TCONS_00062287	XM_005678227.1	-0.964331	ZZZ3
TCONS_00123033	TCONS_00246052	-0.964322	ANKRD6
TCONS_00062287	TCONS_00016840	-0.964318	MGA
TCONS_00206241	TCONS_00091165	-0.9643	LOC102188970
TCONS_00147119	TCONS_00178650	-0.9643	DCAF6
TCONS_00068803	XM_005674907.1	-0.964287	PHLDB2
TCONS_00078411	TCONS_00171965	-0.964277	MPC2
TCONS_00062287	TCONS_00125474	-0.964273	DICER1
TCONS_00013948	XM_005681171.1	-0.964262	DDX17
TCONS_00024963	XM_005678356.1	-0.96426	PRKAA2
TCONS_00155296	XM_005696379.1	-0.964238	GPR116
TCONS_00169488	TCONS_00097597	-0.964229	CORO6
TCONS_00127903	TCONS_00069578	-0.964222	DVL1
TCONS_00060892	TCONS_00178645	-0.964126	DCAF6
TCONS_00168641	XM_005700523.1	-0.96412	ZNF275
TCONS_00002445	TCONS_00195587	-0.96411	PRKAG2
TCONS_00123033	XM_005683485.1	-0.964109	RGMB
TCONS_00179487	TCONS_00178645	-0.964053	DCAF6
TCONS_00068803	XM_005688469.1	-0.964019	CBFA2T2
TCONS_00002445	TCONS_00050203	-0.963995	PTPRA
TCONS_00251163	XM_005691398.1	-0.963993	CLIP1
TCONS_00251160	TCONS_00225005	-0.963989	ZNF653
TCONS_00194837	XM_005683661.1	-0.963941	NFIB
TCONS_00068803	TCONS_00197480	-0.963932	NCKAP5L
TCONS_00106773	TCONS_00039138	-0.963906	LMO7
TCONS_00168639	TCONS_00035676	-0.963891	STRBP
TCONS_00062287	XM_005688509.1	-0.963877	RBM39
TCONS_00253156	XM_005709711.1	-0.963843	NR1D2
TCONS_00068803	XM_005698415.1	-0.963816	CNNM2
TCONS_00062287	TCONS_00016794	-0.963814	MGA
TCONS_00194837	TCONS_00002484	-0.963808	TBCCD1
TCONS_00179487	TCONS_00097597	-0.963807	CORO6
TCONS_00235226	XM_005675278.1	-0.963797	NDUFB5
TCONS_00078411	XM_005681781.1	-0.963794	ART3
TCONS_00068803	XM_005680078.1	-0.963787	ITGA5
TCONS_00194837	TCONS_00181864	-0.963777	LPHN2
TCONS_00122301	XM_005695773.1	-0.963767	FAM107A
TCONS_00067594	TCONS_00034457	-0.963751	CLIP4
TCONS_00194837	TCONS_00195373	-0.963728	LOC102184403
TCONS_00107142	TCONS_00171371	-0.963727	SLC29A2
TCONS_00123032	XM_005691575.1	-0.963726	SPPL3
TCONS_00123033	XM_005683924.1	-0.963707	INVS
TCONS_00113383	TCONS_00085397	-0.963704	FXYD1
TCONS_00251159	XM_005691395.1	-0.963687	CLIP1
TCONS_00068803	XM_005681032.1	-0.963679	TULP3
TCONS_00155296	TCONS_00210078	-0.963674	DDIT4L
TCONS_00017520	TCONS_00137517	-0.963669	TFEB
TCONS_00062287	TCONS_00160313	-0.963669	PCM1
TCONS_00062287	TCONS_00124546	-0.963629	PRKD1
TCONS_00194837	XM_005688510.1	-0.9636	RBM39
TCONS_00062287	TCONS_00129446	-0.9636	PBRM1
TCONS_00067594	XM_005683030.1	-0.963594	CYSTM1
TCONS_00194837	TCONS_00107150	-0.963562	ZNF436
TCONS_00078409	TCONS_00069576	-0.963519	DVL1
TCONS_00235146	XM_005678356.1	-0.963516	PRKAA2
TCONS_00150505	TCONS_00178644	-0.963496	DCAF6
TCONS_00013948	TCONS_00041508	-0.96349	PAN3
TCONS_00078411	TCONS_00204153	-0.963488	PFKM
TCONS_00098679	TCONS_00178650	-0.963478	DCAF6
TCONS_00156846	XM_005679356.1	-0.96347	WIPF3
TCONS_00211249	XM_005678356.1	-0.963454	PRKAA2
TCONS_00202905	XM_005694581.1	-0.963446	DUSP1
TCONS_00060892	TCONS_00026297	-0.963433	PRADC1
TCONS_00194837	TCONS_00011127	-0.96343	FNDC3B
TCONS_00047454	TCONS_00183016	-0.963427	PRKAA2
TCONS_00194837	XM_005685621.1	-0.963427	STARD9
TCONS_00166313	XM_005679592.1	-0.963426	PODXL
TCONS_00002445	XM_005693238.1	-0.963413	NF1
TCONS_00067594	TCONS_00201045	-0.963406	ADIPOR2
TCONS_00062287	XM_005688753.1	-0.963401	FAM135A
TCONS_00002445	XM_005699791.1	-0.963394	TTC9C
TCONS_00068803	XM_005696625.1	-0.963381	NRM
TCONS_00062287	TCONS_00199036	-0.963377	TMPO
TCONS_00123032	XM_005691572.1	-0.963369	SPPL3
TCONS_00194837	TCONS_00002533	-0.963359	C1H3orf70
TCONS_00068803	TCONS_00088954	-0.963351	ZNF423
TCONS_00118879	TCONS_00183017	-0.963351	PRKAA2
TCONS_00125862	TCONS_00020130	-0.963337	CTDSPL2
TCONS_00062287	TCONS_00001700	-0.963334	PHLDB2
TCONS_00062287	TCONS_00016797	-0.963306	MAPKBP1
TCONS_00047943	TCONS_00178644	-0.963281	DCAF6
TCONS_00251159	TCONS_00112083	-0.96328	ABCB6
TCONS_00035831	TCONS_00178644	-0.963265	DCAF6
TCONS_00068803	TCONS_00179606	-0.963249	ATP8B2
TCONS_00068803	XM_005679555.1	-0.963249	CASP2
TCONS_00168640	TCONS_00218237	-0.963235	COPE
TCONS_00194837	TCONS_00128860	-0.963229	ADAMTS9
TCONS_00062287	TCONS_00199065	-0.963227	APAF1
TCONS_00125862	XM_005687925.1	-0.963205	MLLT10
TCONS_00062287	XM_005687684.1	-0.963183	RBM26
TCONS_00056980	XM_005688536.1	-0.963176	MANBAL
TCONS_00068803	TCONS_00135370	-0.963175	MDC1
TCONS_00194722	XM_005687411.1	-0.963169	KBTBD7
TCONS_00002445	TCONS_00220948	-0.963158	CTNNA1
TCONS_00062287	TCONS_00239046	-0.963157	CDC14B
TCONS_00078411	TCONS_00136998	-0.963156	XLOC_114048
TCONS_00068803	TCONS_00137554	-0.963115	TRERF1
TCONS_00251160	TCONS_00248113	-0.963106	UNC93A
TCONS_00251160	TCONS_00065957	-0.963103	UCP2
TCONS_00194837	XM_005694528.1	-0.963085	UBTD2
TCONS_00020858	XM_005684963.1	-0.963081	MPC1
TCONS_00129246	TCONS_00112897	-0.963074	TINAGL1
TCONS_00251160	TCONS_00201044	-0.963057	ADIPOR2
TCONS_00068803	XM_005692241.1	-0.963056	ANKRD27
TCONS_00062287	XM_005678217.1	-0.963056	FUBP1
TCONS_00194837	XM_005697274.1	-0.963055	TCF4
TCONS_00148239	TCONS_00225119	-0.963051	KANK3
TCONS_00133632	TCONS_00225433	-0.963049	JSRP1
TCONS_00002445	TCONS_00022978	-0.963049	USP3
TCONS_00194837	XM_005697261.1	-0.963049	TCF4
TCONS_00013948	TCONS_00243321	-0.963048	SASH1
TCONS_00067594	XM_005675586.1	-0.963043	PCOLCE2
TCONS_00013948	XM_005684896.1	-0.963039	SASH1
TCONS_00086369	TCONS_00178650	-0.963027	DCAF6
TCONS_00062287	XM_005690056.1	-0.963022	QSER1
TCONS_00149503	TCONS_00225120	-0.962991	KANK3
TCONS_00062287	TCONS_00206450	-0.962982	KIAA1551
TCONS_00094731	TCONS_00149338	-0.96298	ZNF629
TCONS_00078411	XM_005699864.1	-0.962979	PYGM
TCONS_00068803	XM_005693778.1	-0.962971	RARA
TCONS_00062287	XM_005682636.1	-0.962968	RAPGEF6
TCONS_00194837	XM_005678186.1	-0.962965	LPHN2
TCONS_00123033	XM_005674982.1	-0.962962	GSK3B
TCONS_00123032	TCONS_00050784	-0.96294	CSTF1
TCONS_00062287	XM_005677802.1	-0.962935	MAN1A2
TCONS_00123032	XM_005679479.1	-0.962929	MEST
TCONS_00251163	TCONS_00112080	-0.962924	ABCB6
TCONS_00123033	XM_005695509.1	-0.962917	RBMS3
TCONS_00062287	XM_005678145.1	-0.962913	HS2ST1
TCONS_00251570	XM_005691848.1	-0.962899	LOC102188434
TCONS_00253156	XM_005691849.1	-0.962885	LOC102188434
TCONS_00078410	TCONS_00171965	-0.962871	MPC2
TCONS_00002445	TCONS_00040886	-0.962865	RCBTB2
TCONS_00251159	TCONS_00112081	-0.962842	ABCB6
TCONS_00024963	XM_005709356.1	-0.96284	PODN
TCONS_00006810	XM_005681091.1	-0.962806	GRAP2
TCONS_00194837	XM_005683659.1	-0.9628	NFIB
TCONS_00002445	TCONS_00128858	-0.962777	ADAMTS9
TCONS_00067593	XM_005683031.1	-0.962739	CYSTM1
TCONS_00068803	XM_005681094.1	-0.962729	TNRC6B
TCONS_00068803	XM_005685008.1	-0.962718	THBS2
TCONS_00068803	XM_005692073.1	-0.962714	ZNF423
TCONS_00123033	TCONS_00173120	-0.962704	ENSA
TCONS_00078410	XM_005684413.1	-0.962689	GSN
TCONS_00250627	XM_005690012.1	-0.962688	LRRC32
TCONS_00068803	TCONS_00198744	-0.962687	BAZ2A
TCONS_00168640	TCONS_00035676	-0.962686	STRBP
TCONS_00148237	XM_005684963.1	-0.962678	MPC1
TCONS_00106891	TCONS_00225434	-0.962663	JSRP1
TCONS_00067593	XM_005690527.1	-0.96265	EPHX1
TCONS_00068803	XM_005674905.1	-0.96264	PHLDB2
TCONS_00078410	TCONS_00235132	-0.962634	GSN
TCONS_00068803	TCONS_00062095	-0.962623	ST5
TCONS_00068803	TCONS_00195369	-0.962621	LOC102184403
TCONS_00194837	XM_005690140.1	-0.96262	TSPAN18
TCONS_00168641	XM_005678186.1	-0.962615	LPHN2
TCONS_00002445	XM_005677107.1	-0.962601	MPZL1
TCONS_00194837	XM_005680823.1	-0.962601	LRP6
TCONS_00206241	TCONS_00192421	-0.962593	CD36
TCONS_00002445	TCONS_00131523	-0.962582	LRRN1
TCONS_00002445	XM_005700523.1	-0.962572	ZNF275
TCONS_00062287	XM_005678184.1	-0.962565	LPHN2
TCONS_00129246	XM_005678002.1	-0.962556	CSF1
TCONS_00194837	TCONS_00105145	-0.962551	ABI2
TCONS_00194837	TCONS_00095887	-0.962536	MXRA7
TCONS_00002445	TCONS_00084380	-0.962534	RLTPR
TCONS_00123033	TCONS_00016888	-0.962519	STARD9
TCONS_00129246	TCONS_00056072	-0.962515	KCNQ5
TCONS_00194837	XM_005675256.1	-0.962514	C1H3orf70
TCONS_00062287	TCONS_00184233	-0.962513	AGO3
TCONS_00216874	XM_005699859.1	-0.962503	ESRRA
TCONS_00030928	TCONS_00178644	-0.962498	DCAF6
TCONS_00194837	XM_005684896.1	-0.962489	SASH1
TCONS_00024963	TCONS_00094786	-0.962482	CD300LG
TCONS_00194837	TCONS_00195369	-0.962478	LOC102184403
TCONS_00078409	XM_005694497.1	-0.962475	ABCA9
TCONS_00194837	TCONS_00231120	-0.962469	MPDZ
TCONS_00128067	TCONS_00072510	-0.962467	TNFRSF1B
TCONS_00197325	TCONS_00099070	-0.962458	PIP4K2B
TCONS_00197325	XM_005680327.1	-0.962432	PRIM1
TCONS_00194837	XM_005677850.1	-0.962427	OLFML3
TCONS_00006804	XM_005687620.1	-0.962419	MEDAG
TCONS_00220548	TCONS_00178644	-0.962411	DCAF6
TCONS_00068803	TCONS_00144363	-0.962397	PIEZO2
TCONS_00043888	TCONS_00162770	-0.962345	BICC1
TCONS_00006804	TCONS_00041057	-0.96233	DHRS12
TCONS_00251600	XM_005680679.1	-0.962327	MFNG
TCONS_00106773	XM_005687668.1	-0.962325	LMO7
TCONS_00003560	TCONS_00099802	-0.962303	DDX5
TCONS_00003560	TCONS_00146422	-0.962297	CCP110
TCONS_00102729	TCONS_00246241	-0.962293	NT5E
TCONS_00062287	TCONS_00124545	-0.962282	PRKD1
TCONS_00078404	XM_005692701.1	-0.962281	LOC102188970
TCONS_00013948	XM_005687449.1	-0.96228	RCBTB2
TCONS_00068803	TCONS_00160957	-0.962273	FGFR1
TCONS_00127903	TCONS_00041419	-0.962252	MEDAG
TCONS_00067594	TCONS_00199654	-0.962244	LOC102172606
TCONS_00129246	TCONS_00201524	-0.96223	SERHL2
TCONS_00078411	TCONS_00082845	-0.962225	MLYCD
TCONS_00251552	XM_005691848.1	-0.962212	LOC102188434
TCONS_00002445	XM_005678175.1	-0.962211	LPHN2
TCONS_00194837	XM_005674985.1	-0.962209	FSTL1
TCONS_00043888	TCONS_00189427	-0.962195	TRIM24
TCONS_00068803	TCONS_00021289	-0.962187	TLE3
TCONS_00062287	XM_005678982.1	-0.96216	ETV1
TCONS_00149503	XM_005682484.1	-0.962151	KANK3
TCONS_00168641	XM_005678229.1	-0.962147	ZZZ3
TCONS_00125044	TCONS_00192423	-0.962146	CD36
TCONS_00089081	XM_005684963.1	-0.962142	MPC1
TCONS_00123032	XM_005690119.1	-0.962137	TRIM44
TCONS_00068803	XM_005694578.1	-0.962133	STK10
TCONS_00123032	TCONS_00134692	-0.962127	TAF8
TCONS_00062287	TCONS_00123269	-0.962123	CHD2
TCONS_00062287	TCONS_00187449	-0.962116	KMT2E
TCONS_00095852	XM_005678767.1	-0.962098	LRRFIP1
TCONS_00062287	TCONS_00001702	-0.962094	PHLDB2
TCONS_00013948	TCONS_00131016	-0.96208	UBP1
TCONS_00129246	TCONS_00041419	-0.962074	MEDAG
TCONS_00155296	TCONS_00069579	-0.962066	DVL1
TCONS_00123033	TCONS_00160952	-0.962057	FGFR1
TCONS_00002445	TCONS_00239300	-0.962055	SPIN1
TCONS_00062287	XM_005690591.1	-0.962053	LOC102182617
TCONS_00062287	TCONS_00049992	-0.962053	SLC23A2
TCONS_00123033	TCONS_00036781	-0.962052	ARRDC1
TCONS_00251566	XM_005691849.1	-0.962047	LOC102188434
TCONS_00068803	XM_005676513.1	-0.962044	FN1
TCONS_00068803	TCONS_00063183	-0.962041	TRIM44
TCONS_00078409	TCONS_00183203	-0.962039	PODN
TCONS_00122274	XM_005688452.1	-0.962019	DUSP15
TCONS_00068803	XM_005695471.1	-0.962	CDCA4
TCONS_00194837	TCONS_00124208	-0.961989	LOC102188259
TCONS_00194837	TCONS_00134692	-0.961987	TAF8
TCONS_00123032	TCONS_00256327	-0.961982	ZNF275
TCONS_00036778	TCONS_00146027	-0.961976	RBFOX1
TCONS_00169488	TCONS_00178648	-0.961969	DCAF6
TCONS_00194837	TCONS_00055584	-0.961968	KIAA1429
TCONS_00194837	XM_005689393.1	-0.961964	SESN3
TCONS_00002445	XM_005700485.1	-0.961959	PRRG3
TCONS_00068803	TCONS_00001708	-0.961951	PHLDB2
TCONS_00068803	XM_005696756.1	-0.961949	LOC102186170
TCONS_00223659	XM_005691849.1	-0.961935	LOC102188434
TCONS_00068803	XM_005676503.1	-0.961904	FN1
TCONS_00002445	XM_005682054.1	-0.961897	LOC102177790
TCONS_00068803	XM_005679162.1	-0.961894	TES
TCONS_00036658	XM_005691453.1	-0.96189	TMEM233
TCONS_00013759	XM_005678356.1	-0.961884	PRKAA2
TCONS_00123033	TCONS_00193558	-0.961834	FKBP9
TCONS_00056980	TCONS_00086261	-0.961833	VASP
TCONS_00068803	TCONS_00220554	-0.961824	LOC102191038
TCONS_00078410	TCONS_00168560	-0.961806	ESRRA
TCONS_00013948	XM_005676177.1	-0.9618	GTDC1
TCONS_00123032	XM_005694823.1	-0.9618	ADAMTS12
TCONS_00194837	TCONS_00148916	-0.961799	GPRC5B
TCONS_00253156	XM_005685979.1	-0.961795	SPTB
TCONS_00068803	XM_005697292.1	-0.961794	ZNF532
TCONS_00014051	XM_005683485.1	-0.961793	RGMB
TCONS_00194837	TCONS_00229616	-0.96179	GALNT7
TCONS_00062287	TCONS_00005301	-0.961767	TTC3
TCONS_00068803	TCONS_00094477	-0.961716	ERBB2
TCONS_00251163	TCONS_00077156	-0.961716	CLIP1
TCONS_00194837	TCONS_00237529	-0.961712	GNAQ
TCONS_00003560	XM_005682770.1	-0.961699	B4GALT7
TCONS_00133045	TCONS_00178644	-0.961679	DCAF6
TCONS_00062287	XM_005682047.1	-0.961664	RUFY1
TCONS_00197325	TCONS_00104477	-0.961646	GLS
TCONS_00002445	TCONS_00046445	-0.961646	POFUT1
TCONS_00062287	TCONS_00040806	-0.961628	ZC3H13
TCONS_00106773	XM_005685535.1	-0.961603	CAPN3
TCONS_00068803	XM_005674868.1	-0.961596	ZBTB11
TCONS_00068803	XM_005693360.1	-0.961589	TRAF4
TCONS_00194726	TCONS_00210998	-0.961588	LIMCH1
TCONS_00251160	TCONS_00137200	-0.96157	FKBP5
TCONS_00169488	XM_005681442.1	-0.961568	FAM13A
TCONS_00068803	TCONS_00145699	-0.961565	ZNF213
TCONS_00194837	XM_005687734.1	-0.961561	BIVM
TCONS_00002445	XM_005677850.1	-0.961538	OLFML3
TCONS_00227759	TCONS_00066172	-0.961527	LRRC32
TCONS_00129246	TCONS_00149012	-0.961511	NDUFAB1
TCONS_00062287	TCONS_00020190	-0.96151	DCP2
TCONS_00062287	TCONS_00171960	-0.96147	LOC102187999
TCONS_00197325	XM_005691017.1	-0.961458	INTS7
TCONS_00194837	TCONS_00135275	-0.961436	DDAH2
TCONS_00123032	XM_005695712.1	-0.961435	LRRN1
TCONS_00251160	TCONS_00129156	-0.961412	FAM107A
TCONS_00251554	XM_005691848.1	-0.961402	LOC102188434
TCONS_00197325	TCONS_00099068	-0.961402	PIP4K2B
TCONS_00125826	XM_005687411.1	-0.96139	KBTBD7
TCONS_00251570	XM_005691849.1	-0.961385	LOC102188434
TCONS_00068803	XM_005684958.1	-0.961362	AGPAT4
TCONS_00068803	XM_005691879.1	-0.961347	GLG1
TCONS_00062287	TCONS_00072000	-0.961333	LOC102182617
TCONS_00127903	TCONS_00104990	-0.961318	CFLAR
TCONS_00123032	XM_005687449.1	-0.961306	RCBTB2
TCONS_00068803	XM_005675262.1	-0.961293	DVL3
TCONS_00078583	XM_005682606.1	-0.961288	JSRP1
TCONS_00168641	XM_005695513.1	-0.961281	RBMS3
TCONS_00062287	TCONS_00120396	-0.961275	LOC102169802
TCONS_00168641	XM_005695509.1	-0.961262	RBMS3
TCONS_00068803	TCONS_00208590	-0.961231	ATXN10
TCONS_00062287	TCONS_00223753	-0.961229	CNOT6
TCONS_00078411	TCONS_00210077	-0.961228	DDIT4L
TCONS_00068803	XM_005699621.1	-0.961226	ST3GAL4
TCONS_00002445	TCONS_00011127	-0.961224	FNDC3B
TCONS_00255659	TCONS_00178645	-0.961221	DCAF6
TCONS_00251160	TCONS_00129158	-0.961217	FAM107A
TCONS_00249145	TCONS_00041057	-0.961214	DHRS12
TCONS_00149503	XM_005680679.1	-0.961185	MFNG
TCONS_00017520	TCONS_00137516	-0.961185	TFEB
TCONS_00253156	TCONS_00024392	-0.961162	SPTB
TCONS_00013759	TCONS_00183017	-0.961135	PRKAA2
TCONS_00106773	XM_005685536.1	-0.96113	CAPN3
TCONS_00002445	TCONS_00207945	-0.961128	DDX17
TCONS_00003559	XM_005675558.1	-0.961104	LOC102173787
TCONS_00002445	XM_005695932.1	-0.961091	GI2
TCONS_00068803	TCONS_00063832	-0.961086	CTNND1
TCONS_00002445	TCONS_00050269	-0.96105	SIRPA
TCONS_00062287	TCONS_00115357	-0.961018	DROSHA
TCONS_00155296	TCONS_00225435	-0.961001	JSRP1
TCONS_00194837	TCONS_00243321	-0.961001	SASH1
TCONS_00123032	XM_005691574.1	-0.960995	SPPL3
TCONS_00134357	TCONS_00165148	-0.960995	ANK3
TCONS_00194726	TCONS_00173023	-0.960992	RFX5
TCONS_00177110	XM_005709688.1	-0.960989	FITM1
TCONS_00251567	XM_005691848.1	-0.960986	LOC102188434
TCONS_00194837	XM_005700130.1	-0.96098	ARMCX2
TCONS_00194837	XM_005689220.1	-0.960964	CPQ
TCONS_00123033	XM_005694823.1	-0.96095	ADAMTS12
TCONS_00195418	XM_005691849.1	-0.960947	LOC102188434
TCONS_00062287	TCONS_00005299	-0.960943	TTC3
TCONS_00216874	TCONS_00136862	-0.960932	LOC102184854
TCONS_00194837	XM_005695759.1	-0.960924	ADAMTS9
TCONS_00078408	TCONS_00235137	-0.960917	GSN
TCONS_00194837	TCONS_00243320	-0.960911	SASH1
TCONS_00068803	TCONS_00144366	-0.960909	PIEZO2
TCONS_00062287	TCONS_00005300	-0.960908	TTC3
TCONS_00194837	TCONS_00144911	-0.960886	TCF4
TCONS_00251160	XM_005696254.1	-0.960881	FKBP5
TCONS_00064896	TCONS_00085397	-0.960869	FXYD1
TCONS_00168710	TCONS_00225120	-0.960864	KANK3
TCONS_00062287	TCONS_00203866	-0.960842	DIP2B
TCONS_00002445	XM_005687450.1	-0.960839	RCBTB2
TCONS_00194837	XM_005675083.1	-0.960836	DLG1
TCONS_00122264	XM_005688452.1	-0.960834	DUSP15
TCONS_00068803	XM_005696704.1	-0.960828	ZSCAN26
TCONS_00078409	TCONS_00099139	-0.960821	NR1D1
TCONS_00156562	TCONS_00178644	-0.96082	DCAF6
TCONS_00169366	TCONS_00183017	-0.960805	PRKAA2
TCONS_00194837	TCONS_00197882	-0.960802	GXYLT1
TCONS_00194837	TCONS_00016886	-0.960791	STARD9
TCONS_00194837	XM_005686805.1	-0.960788	CEP68
TCONS_00194837	XM_005697277.1	-0.960775	TCF4
TCONS_00129246	TCONS_00041421	-0.960775	MEDAG
TCONS_00062287	TCONS_00175956	-0.960755	DOCK7
TCONS_00002445	TCONS_00084974	-0.960747	AP1G1
TCONS_00062287	TCONS_00178959	-0.960736	LOC100860806
TCONS_00194726	XM_005709596.1	-0.960723	CCDC8
TCONS_00062287	TCONS_00175958	-0.960721	DOCK7
TCONS_00013948	TCONS_00189463	-0.960709	LUC7L2
TCONS_00002445	TCONS_00097404	-0.960704	NF1
TCONS_00194837	TCONS_00181857	-0.9607	LPHN2
TCONS_00194837	TCONS_00085214	-0.96069	DPY19L3
TCONS_00062287	XM_005677992.1	-0.960689	MAGI3
TCONS_00125862	TCONS_00142889	-0.960675	ZNF407
TCONS_00067593	TCONS_00041419	-0.960669	MEDAG
TCONS_00194837	TCONS_00047200	-0.960665	STK4
TCONS_00122301	XM_005691398.1	-0.960664	CLIP1
TCONS_00127903	TCONS_00112897	-0.960664	TINAGL1
TCONS_00168641	XM_005687262.1	-0.960649	PPP2R4
TCONS_00068803	XM_005694317.1	-0.960628	FKBP10
TCONS_00002445	TCONS_00092006	-0.960628	STXBP4
TCONS_00002445	TCONS_00035676	-0.960615	STRBP
TCONS_00122302	XM_005688452.1	-0.960613	DUSP15
TCONS_00013759	TCONS_00011687	-0.960598	SCHIP1
TCONS_00100120	TCONS_00067109	-0.960582	PACSIN3
TCONS_00194726	XM_005698339.1	-0.960566	BTRC
TCONS_00251555	XM_005680679.1	-0.960556	MFNG
TCONS_00127903	XM_005709471.1	-0.960556	FEM1A
TCONS_00078408	TCONS_00091164	-0.96055	LOC102188970
TCONS_00068803	XM_005682765.1	-0.9605	FAM193B
TCONS_00253156	TCONS_00024391	-0.960499	SPTB
TCONS_00078409	XM_005694303.1	-0.960491	NR1D1
TCONS_00089081	XM_005681020.1	-0.960491	CD9
TCONS_00251159	TCONS_00077154	-0.960488	CLIP1
TCONS_00253156	TCONS_00024388	-0.960487	SPTB
TCONS_00251160	XM_005676657.1	-0.960486	SP140
TCONS_00035831	TCONS_00178647	-0.960461	DCAF6
TCONS_00067593	TCONS_00042341	-0.960457	XLOC_035665
TCONS_00106773	TCONS_00039136	-0.960453	LMO7
TCONS_00249151	XM_005675428.1	-0.960426	MBNL1
TCONS_00062287	TCONS_00030422	-0.960424	RABGAP1
TCONS_00251161	XM_005681521.1	-0.960409	LIAS
TCONS_00068803	XM_005694998.1	-0.960405	ZSCAN2
TCONS_00078411	XM_005692636.1	-0.960401	CKM
TCONS_00002445	XM_005687264.1	-0.9604	PPP2R4
TCONS_00068803	TCONS_00238420	-0.96039	XLOC_198728
TCONS_00185275	XM_005682484.1	-0.960374	KANK3
TCONS_00062287	TCONS_00151664	-0.960358	BTRC
TCONS_00125046	TCONS_00066172	-0.960358	LRRC32
TCONS_00068803	XM_005699220.1	-0.960358	NDST2
TCONS_00253156	TCONS_00024390	-0.960343	SPTB
TCONS_00251163	TCONS_00152382	-0.960322	TACC2
TCONS_00002445	XM_005695760.1	-0.960319	ADAMTS9
TCONS_00062287	XM_005682685.1	-0.960317	PRRC1
TCONS_00142863	TCONS_00085397	-0.960291	FXYD1
TCONS_00067593	TCONS_00077154	-0.960289	CLIP1
TCONS_00062287	TCONS_00257115	-0.960287	NONO
TCONS_00062287	TCONS_00143446	-0.960271	ZNF397
TCONS_00068803	XM_005697906.1	-0.960261	FSCN1
TCONS_00068803	TCONS_00106878	-0.960249	WASF2
TCONS_00125862	TCONS_00185210	-0.96024	GATAD1
TCONS_00194837	TCONS_00173223	-0.960209	LIX1L
TCONS_00194726	XM_005683485.1	-0.960202	RGMB
TCONS_00078411	XM_005692637.1	-0.960186	CKM
TCONS_00198307	XM_005680679.1	-0.960166	MFNG
TCONS_00078583	TCONS_00225433	-0.960127	JSRP1
TCONS_00168639	XM_005678229.1	-0.960123	ZZZ3
TCONS_00078405	TCONS_00091168	-0.960119	LOC102188970
TCONS_00251160	XM_005693483.1	-0.960111	ACADVL
TCONS_00168639	XM_005700523.1	-0.96011	ZNF275
TCONS_00106891	TCONS_00183017	-0.9601	PRKAA2
TCONS_00166313	XM_005691848.1	-0.960099	LOC102188434
TCONS_00068803	TCONS_00184396	-0.960089	ZSCAN20
TCONS_00123033	TCONS_00016936	-0.960087	STARD9
TCONS_00194837	XM_005681171.1	-0.960084	DDX17
TCONS_00133044	TCONS_00178644	-0.960073	DCAF6
TCONS_00206241	TCONS_00094786	-0.960064	CD300LG
TCONS_00251160	XM_005696252.1	-0.960051	FKBP5
TCONS_00062287	XM_005687924.1	-0.960048	MLLT10
TCONS_00068803	XM_005694857.1	-0.960033	DAP
TCONS_00123033	TCONS_00107686	-0.960018	CYFIP1
TCONS_00251577	XM_005691849.1	-0.960008	LOC102188434
TCONS_00194837	XM_005680369.1	-0.960007	ESYT1
TCONS_00125044	TCONS_00011910	-0.959996	MBNL1
TCONS_00125046	XM_005684963.1	-0.959993	MPC1
TCONS_00155296	TCONS_00161540	-0.959992	NR1D2
TCONS_00068803	TCONS_00256328	-0.959974	ZNF275
TCONS_00057194	TCONS_00055991	-0.95997	DEPTOR
TCONS_00002445	TCONS_00192770	-0.959963	SRPK2
TCONS_00228697	TCONS_00094787	-0.959956	CD300LG
TCONS_00228697	XM_005692701.1	-0.959953	LOC102188970
TCONS_00129246	XM_005676016.1	-0.959944	NOSTRIN
TCONS_00194837	XM_005678187.1	-0.959942	LPHN2
TCONS_00194837	TCONS_00172579	-0.959917	ARHGEF2
TCONS_00194837	TCONS_00126854	-0.959915	RBMS3
TCONS_00053822	TCONS_00085397	-0.959906	FXYD1
TCONS_00207353	TCONS_00085397	-0.959906	FXYD1
TCONS_00068803	XM_005675587.1	-0.959905	GK5
TCONS_00068803	XM_005694084.1	-0.959898	CANT1
TCONS_00068803	TCONS_00224898	-0.959865	TYK2
TCONS_00206241	TCONS_00256380	-0.959859	F8
TCONS_00078407	TCONS_00091168	-0.959849	LOC102188970
TCONS_00251160	TCONS_00112081	-0.959845	ABCB6
TCONS_00194837	XM_005700132.1	-0.959844	ARMCX6
TCONS_00106774	TCONS_00043965	-0.959826	XLOC_037059
TCONS_00194837	TCONS_00092005	-0.959825	STXBP4
TCONS_00078405	XM_005698174.1	-0.959818	ATAD1
TCONS_00107142	TCONS_00171372	-0.959807	SLC29A2
TCONS_00068803	XM_005681199.1	-0.959778	TTLL12
TCONS_00003559	TCONS_00004413	-0.959772	RYK
TCONS_00123033	XM_005695513.1	-0.959772	RBMS3
TCONS_00068803	TCONS_00051228	-0.959771	SOGA1
TCONS_00194837	TCONS_00181867	-0.959768	LPHN2
TCONS_00194837	TCONS_00223219	-0.959759	RGMB
TCONS_00249151	TCONS_00225434	-0.959754	JSRP1
TCONS_00227750	TCONS_00225119	-0.959752	KANK3
TCONS_00119435	TCONS_00178644	-0.959748	DCAF6
TCONS_00168710	TCONS_00225121	-0.959729	KANK3
TCONS_00062287	TCONS_00016834	-0.959725	MAPKBP1
TCONS_00060892	XM_005675278.1	-0.959718	NDUFB5
TCONS_00020858	XM_005684964.1	-0.95971	MPC1
TCONS_00190248	XM_005691849.1	-0.959705	LOC102188434
TCONS_00255148	TCONS_00225122	-0.959685	KANK3
TCONS_00197325	TCONS_00084384	-0.959685	RLTPR
TCONS_00039761	TCONS_00005011	-0.95968	ADARB1
TCONS_00202905	TCONS_00225121	-0.959676	KANK3
TCONS_00062287	XM_005678180.1	-0.959666	LPHN2
TCONS_00013948	TCONS_00207945	-0.959624	DDX17
TCONS_00058791	XM_005698926.1	-0.959622	RARB
TCONS_00094731	XM_005697715.1	-0.959617	ZNF629
TCONS_00206241	TCONS_00085397	-0.95961	FXYD1
TCONS_00067593	XM_005676013.1	-0.959609	NOSTRIN
TCONS_00062287	TCONS_00091344	-0.959605	ZNF577
TCONS_00068803	TCONS_00106231	-0.959593	ARMC9
TCONS_00194837	TCONS_00148915	-0.959591	GPRC5B
TCONS_00062287	XM_005695050.1	-0.959577	LOC102169802
TCONS_00002445	TCONS_00184000	-0.959572	ZFP69
TCONS_00068803	TCONS_00023150	-0.959571	RNF111
TCONS_00194837	XM_005675310.1	-0.959559	FNDC3B
TCONS_00123032	XM_005684896.1	-0.959554	SASH1
TCONS_00132502	TCONS_00085397	-0.959552	FXYD1
TCONS_00062287	XM_005676159.1	-0.959537	RND3
TCONS_00013948	TCONS_00022976	-0.959531	USP3
TCONS_00194837	TCONS_00097402	-0.959525	NF1
TCONS_00006806	XM_005687620.1	-0.959518	MEDAG
TCONS_00251160	TCONS_00137197	-0.95951	FKBP5
TCONS_00068803	TCONS_00179605	-0.95951	ATP8B2
TCONS_00068803	TCONS_00195372	-0.959509	LOC102184403
TCONS_00014051	XM_005686884.1	-0.959508	IFT172
TCONS_00068803	XM_005684957.1	-0.959497	AGPAT4
TCONS_00228697	XM_005685979.1	-0.959482	SPTB
TCONS_00017518	TCONS_00225433	-0.959477	JSRP1
TCONS_00067594	XM_005683031.1	-0.959476	CYSTM1
TCONS_00062287	XM_005694933.1	-0.959472	CHD2
TCONS_00067594	XM_005691301.1	-0.959453	ETFDH
TCONS_00068803	TCONS_00035407	-0.959423	ASAP2
TCONS_00251160	XM_005696255.1	-0.959418	FKBP5
TCONS_00123033	TCONS_00180230	-0.959412	PTGFRN
TCONS_00194837	TCONS_00249010	-0.959411	PAK3
TCONS_00017520	XM_005685979.1	-0.959407	SPTB
TCONS_00086369	TCONS_00178651	-0.959403	DCAF6
TCONS_00168639	XM_005678186.1	-0.959398	LPHN2
TCONS_00002445	TCONS_00249612	-0.959391	GPC3
TCONS_00194837	TCONS_00016935	-0.959387	STARD9
TCONS_00194837	TCONS_00011130	-0.959387	FNDC3B
TCONS_00002445	TCONS_00128857	-0.959343	ADAMTS9
TCONS_00106775	XM_005679242.1	-0.959308	AQP1
TCONS_00067593	XM_005682381.1	-0.959237	TMEM205
TCONS_00194837	XM_005687449.1	-0.959227	RCBTB2
TCONS_00067593	TCONS_00112897	-0.95922	TINAGL1
TCONS_00194837	TCONS_00121487	-0.959202	FAM179B
TCONS_00113272	XM_005691428.1	-0.959201	ATP2A2
TCONS_00198387	TCONS_00225120	-0.959199	KANK3
TCONS_00068803	XM_005688050.1	-0.959186	FAM171A1
TCONS_00078409	TCONS_00091164	-0.959185	LOC102188970
TCONS_00194726	TCONS_00151671	-0.959177	BTRC
TCONS_00168641	TCONS_00035676	-0.959167	STRBP
TCONS_00062287	TCONS_00083757	-0.959134	FTO
TCONS_00078409	XM_005709671.1	-0.959133	SQRDL
TCONS_00002445	XM_005678189.1	-0.959104	LPHN2
TCONS_00003558	TCONS_00004413	-0.959104	RYK
TCONS_00123033	TCONS_00098869	-0.959099	XYLT2
TCONS_00013948	XM_005686205.1	-0.95909	CASC4
TCONS_00058791	TCONS_00234981	-0.959089	C8H9orf91
TCONS_00251556	XM_005691848.1	-0.959083	LOC102188434
TCONS_00123033	XM_005686884.1	-0.959081	IFT172
TCONS_00013948	XM_005689701.1	-0.959073	SBF2
TCONS_00068803	XM_005686082.1	-0.959065	AREL1
TCONS_00002445	XM_005686014.1	-0.959038	SLC39A9
TCONS_00062287	TCONS_00247114	-0.95903	SHPRH
TCONS_00233777	XM_005684964.1	-0.959008	MPC1
TCONS_00078408	XM_005680030.1	-0.959006	PFKM
TCONS_00129246	TCONS_00104992	-0.959002	CFLAR
TCONS_00067594	TCONS_00001996	-0.958994	NDUFB4
TCONS_00062287	XM_005682698.1	-0.958988	ZNF608
TCONS_00067593	XM_005709389.1	-0.958982	APOL1
TCONS_00253156	TCONS_00225122	-0.958982	KANK3
TCONS_00125044	TCONS_00094786	-0.958979	CD300LG
TCONS_00067594	XM_005678252.1	-0.958976	ACADM
TCONS_00253156	TCONS_00069579	-0.958975	DVL1
TCONS_00068803	XM_005687088.1	-0.958969	MYCN
TCONS_00194837	XM_005689136.1	-0.95892	EXT1
TCONS_00078410	TCONS_00235131	-0.958918	GSN
TCONS_00122302	XM_005691843.1	-0.958894	CRISPLD2
TCONS_00123033	TCONS_00180638	-0.95888	LOC102189813
TCONS_00194837	XM_005686803.1	-0.958869	CEP68
TCONS_00002445	TCONS_00128856	-0.958864	ADAMTS9
TCONS_00206241	TCONS_00197978	-0.958862	PTPRB
TCONS_00106775	XM_005698939.1	-0.958852	ANK1
TCONS_00062287	TCONS_00180727	-0.958849	GPSM2
TCONS_00062287	TCONS_00179660	-0.958847	SLC27A3
TCONS_00123033	XM_005684683.1	-0.958842	ANKRD6
TCONS_00036658	TCONS_00011908	-0.95883	MBNL1
TCONS_00069541	TCONS_00178645	-0.958829	DCAF6
TCONS_00013948	XM_005680029.1	-0.958814	SENP1
TCONS_00227750	XM_005680679.1	-0.958806	MFNG
TCONS_00168639	XM_005687262.1	-0.958802	PPP2R4
TCONS_00194837	XM_005686783.1	-0.958796	XPO1
TCONS_00002445	TCONS_00144911	-0.958795	TCF4
TCONS_00194837	TCONS_00040887	-0.958795	RCBTB2
TCONS_00251159	TCONS_00077157	-0.958785	CLIP1
TCONS_00123033	XM_005677492.1	-0.958768	CHTOP
TCONS_00168710	TCONS_00091165	-0.958768	LOC102188970
TCONS_00194837	XM_005683631.1	-0.958767	DENND4C
TCONS_00002445	TCONS_00121487	-0.958765	FAM179B
TCONS_00107142	XM_005700009.1	-0.958764	SLC29A2
TCONS_00068803	TCONS_00146821	-0.958755	KIAA0556
TCONS_00169366	XM_005678356.1	-0.958752	PRKAA2
TCONS_00194837	TCONS_00144910	-0.958731	TCF4
TCONS_00068803	XM_005683080.1	-0.958707	SPRY4
TCONS_00168710	TCONS_00225119	-0.958697	KANK3
TCONS_00002445	XM_005693832.1	-0.958696	KLHL11
TCONS_00068803	TCONS_00056598	-0.958671	SMAP1
TCONS_00068803	TCONS_00009332	-0.958668	GSK3B
TCONS_00062287	XM_005687435.1	-0.958665	ZC3H13
TCONS_00168640	TCONS_00009688	-0.958662	LRCH3
TCONS_00123033	TCONS_00012948	-0.958653	MRAS
TCONS_00068803	XM_005680333.1	-0.958648	BAZ2A
TCONS_00024963	TCONS_00011910	-0.958648	MBNL1
TCONS_00194837	XM_005675513.1	-0.958642	MRAS
TCONS_00078410	TCONS_00183203	-0.958638	PODN
TCONS_00194837	TCONS_00042814	-0.958636	KDELC1
TCONS_00251577	XM_005691848.1	-0.958631	LOC102188434
TCONS_00068803	XM_005679985.1	-0.958629	FMNL3
TCONS_00068803	TCONS_00183728	-0.958625	B4GALT2
TCONS_00134357	XM_005683175.1	-0.958621	MYOZ3
TCONS_00227759	XM_005694581.1	-0.958604	DUSP1
TCONS_00194837	XM_005684149.1	-0.958598	CDC14B
TCONS_00194837	TCONS_00257002	-0.958595	NHSL2
TCONS_00062287	TCONS_00010482	-0.958582	YEATS2
TCONS_00125044	TCONS_00225122	-0.958575	KANK3
TCONS_00068803	TCONS_00009334	-0.958573	GSK3B
TCONS_00068803	XM_005681095.1	-0.958566	TNRC6B
TCONS_00067593	XM_005675586.1	-0.958562	PCOLCE2
TCONS_00133631	TCONS_00178648	-0.958555	DCAF6
TCONS_00194837	TCONS_00104578	-0.958547	SLC39A10
TCONS_00211249	TCONS_00183016	-0.958545	PRKAA2
TCONS_00175349	TCONS_00069575	-0.958541	DVL1
TCONS_00078411	XM_005675377.1	-0.958513	PPM1L
TCONS_00168639	TCONS_00009688	-0.958509	LRCH3
TCONS_00062287	TCONS_00246509	-0.958507	EPB41L2
TCONS_00102729	TCONS_00183202	-0.958502	PODN
TCONS_00062287	TCONS_00243322	-0.958497	SASH1
TCONS_00125044	TCONS_00192420	-0.958493	CD36
TCONS_00002445	TCONS_00232663	-0.95849	RECK
TCONS_00069444	TCONS_00178644	-0.958489	DCAF6
TCONS_00253156	TCONS_00024387	-0.958488	SPTB
TCONS_00078405	TCONS_00113635	-0.958484	PINK1
TCONS_00002445	TCONS_00193558	-0.958483	FKBP9
TCONS_00194837	XM_005679002.1	-0.958475	HDAC9
TCONS_00078408	TCONS_00161540	-0.958469	NR1D2
TCONS_00002445	XM_005679443.1	-0.958456	CALU
TCONS_00249146	XM_005680024.1	-0.958445	ZNF641
TCONS_00194837	TCONS_00173087	-0.958439	ARNT
TCONS_00156846	XM_005683029.1	-0.958438	CYSTM1
TCONS_00177775	TCONS_00091165	-0.958428	LOC102188970
TCONS_00043888	XM_005681935.1	-0.9584	ANKRD17
TCONS_00121589	XM_005680679.1	-0.958386	MFNG
TCONS_00194837	TCONS_00195374	-0.958385	LOC102184403
TCONS_00094731	TCONS_00046445	-0.958382	POFUT1
TCONS_00125046	XM_005692546.1	-0.958369	DYRK1B
TCONS_00062287	XM_005694793.1	-0.958363	SKP2
TCONS_00194837	XM_005697262.1	-0.958357	TCF4
TCONS_00002445	XM_005678174.1	-0.958355	LPHN2
TCONS_00194837	XM_005697265.1	-0.958341	TCF4
TCONS_00062287	TCONS_00016795	-0.95832	MAPKBP1
TCONS_00074803	TCONS_00178644	-0.958308	DCAF6
TCONS_00077003	TCONS_00085397	-0.958307	FXYD1
TCONS_00056980	XM_005696611.1	-0.958304	DDX39B
TCONS_00123033	XM_005675812.1	-0.958301	CYFIP1
TCONS_00067594	XM_005698381.1	-0.9583	PDLIM1
TCONS_00106774	TCONS_00039138	-0.958296	LMO7
TCONS_00002445	XM_005688427.1	-0.958295	RAB22A
TCONS_00194837	TCONS_00046543	-0.958267	CBFA2T2
TCONS_00062287	TCONS_00040807	-0.958254	ZC3H13
TCONS_00062287	TCONS_00181687	-0.958243	HS2ST1
TCONS_00020853	XM_005690012.1	-0.958218	LRRC32
TCONS_00062287	XM_005681418.1	-0.958211	SMARCAD1
TCONS_00073995	TCONS_00041668	-0.95821	SGCG
TCONS_00139422	XM_005677729.1	-0.95821	HFE2
TCONS_00056980	XM_005700523.1	-0.958188	ZNF275
TCONS_00078408	TCONS_00204153	-0.958187	PFKM
TCONS_00067594	XM_005687620.1	-0.958186	MEDAG
TCONS_00133631	TCONS_00178645	-0.958179	DCAF6
TCONS_00068803	TCONS_00150731	-0.958171	SUN1
TCONS_00168641	TCONS_00009688	-0.958129	LRCH3
TCONS_00013948	XM_005686015.1	-0.958126	SLC39A9
TCONS_00093275	XM_005675278.1	-0.958126	NDUFB5
TCONS_00125862	TCONS_00050706	-0.958121	RAB22A
TCONS_00251160	TCONS_00077154	-0.958121	CLIP1
TCONS_00123032	XM_005678183.1	-0.958116	LPHN2
TCONS_00041022	TCONS_00249513	-0.9581	LONRF3
TCONS_00002445	TCONS_00180486	-0.95808	CTTNBP2NL
TCONS_00062287	XM_005684746.1	-0.958078	EPB41L2
TCONS_00068803	TCONS_00220555	-0.958067	LOC102191038
TCONS_00068803	TCONS_00016795	-0.958066	MAPKBP1
TCONS_00068803	TCONS_00168496	-0.958065	C29H11orf84
TCONS_00020858	TCONS_00085397	-0.958062	FXYD1
TCONS_00068803	TCONS_00092137	-0.958044	DGKE
TCONS_00078405	XM_005709671.1	-0.958041	SQRDL
TCONS_00194837	XM_005677367.1	-0.958028	ARHGEF2
TCONS_00062287	TCONS_00051185	-0.958025	RBM39
TCONS_00194837	TCONS_00148879	-0.958022	SYT17
TCONS_00002445	TCONS_00230545	-0.958014	LOC102179100
TCONS_00251600	XM_005690012.1	-0.958001	LRRC32
TCONS_00198307	TCONS_00225119	-0.957997	KANK3
TCONS_00194837	XM_005695508.1	-0.957995	RBMS3
TCONS_00078583	TCONS_00225434	-0.957994	JSRP1
TCONS_00003558	XM_005694012.1	-0.957994	DDX5
TCONS_00156846	TCONS_00201524	-0.957992	SERHL2
TCONS_00002445	XM_005690140.1	-0.957983	TSPAN18
TCONS_00002445	XM_005690141.1	-0.957981	TSPAN18
TCONS_00062287	XM_005700666.1	-0.957972	NONO
TCONS_00148237	XM_005680679.1	-0.957963	MFNG
TCONS_00013761	TCONS_00146028	-0.957962	RBFOX1
TCONS_00013948	TCONS_00142888	-0.957961	ZNF407
TCONS_00014051	TCONS_00059254	-0.957947	ZFPM2
TCONS_00094731	XM_005700523.1	-0.957935	ZNF275
TCONS_00068803	XM_005691655.1	-0.957931	EIF4ENIF1
TCONS_00168641	XM_005679441.1	-0.957929	CALU
TCONS_00129246	TCONS_00068512	-0.957911	EPHX1
TCONS_00062287	TCONS_00137365	-0.957904	BTBD9
TCONS_00068803	TCONS_00048868	-0.957896	FRMD4A
TCONS_00067594	XM_005700511.1	-0.957895	IDH3G
TCONS_00062287	XM_005686399.1	-0.957891	BIRC6
TCONS_00068803	TCONS_00226768	-0.957888	MIER2
TCONS_00155296	XM_005683031.1	-0.957887	CYSTM1
TCONS_00081266	TCONS_00178647	-0.95787	DCAF6
TCONS_00002445	TCONS_00160960	-0.957869	FGFR1
TCONS_00062287	TCONS_00131724	-0.957859	GXYLT2
TCONS_00168640	XM_005700523.1	-0.957858	ZNF275
TCONS_00062287	XM_005687758.1	-0.957818	DZIP1
TCONS_00168640	XM_005687262.1	-0.957805	PPP2R4
TCONS_00068803	XM_005692239.1	-0.957804	DPY19L3
TCONS_00068803	XM_005677992.1	-0.9578	MAGI3
TCONS_00068803	TCONS_00184392	-0.957788	ZSCAN20
TCONS_00062287	TCONS_00037054	-0.957778	AKAP11
TCONS_00102729	TCONS_00219396	-0.957771	PLIN5
TCONS_00123032	XM_005700402.1	-0.957758	ZNF280C
TCONS_00123033	XM_005698415.1	-0.957751	CNNM2
TCONS_00155296	TCONS_00093379	-0.957746	SLC2A4
TCONS_00002445	TCONS_00050314	-0.957733	TCEA2
TCONS_00062287	TCONS_00064021	-0.957725	MRE11A
TCONS_00062287	XM_005689380.1	-0.957724	ARHGAP42
TCONS_00123033	XM_005700035.1	-0.957724	LRP5
TCONS_00194837	XM_005676432.1	-0.95771	CREB1
TCONS_00078409	TCONS_00096594	-0.957687	ABCA9
TCONS_00002445	XM_005677987.1	-0.957681	PTGFRN
TCONS_00194837	TCONS_00231119	-0.957676	MPDZ
TCONS_00062287	TCONS_00016799	-0.957672	MGA
TCONS_00068803	TCONS_00171321	-0.957657	EFEMP2
TCONS_00002445	TCONS_00181868	-0.957653	LPHN2
TCONS_00251549	XM_005691848.1	-0.957653	LOC102188434
TCONS_00062287	TCONS_00101073	-0.957649	IWS1
TCONS_00002445	TCONS_00239560	-0.957647	FRRS1L
TCONS_00078411	XM_005688406.1	-0.957623	EEF1A2
TCONS_00002445	TCONS_00006400	-0.957622	CHODL
TCONS_00168641	TCONS_00256327	-0.957617	ZNF275
TCONS_00093274	TCONS_00026297	-0.957615	PRADC1
TCONS_00062287	TCONS_00020186	-0.957614	DCP2
TCONS_00067594	TCONS_00051046	-0.957588	SNTA1
TCONS_00123033	TCONS_00016935	-0.957588	STARD9
TCONS_00123033	TCONS_00009865	-0.957582	DLG1
TCONS_00123033	TCONS_00059254	-0.957581	ZFPM2
TCONS_00078411	XM_005695126.1	-0.957581	LOC102191741
TCONS_00251163	TCONS_00045954	-0.95757	UCKL1
TCONS_00251163	TCONS_00077154	-0.957563	CLIP1
TCONS_00185275	XM_005692546.1	-0.957561	DYRK1B
TCONS_00133632	TCONS_00011909	-0.957558	MBNL1
TCONS_00125862	TCONS_00022978	-0.957538	USP3
TCONS_00062287	TCONS_00195222	-0.957538	DENND2A
TCONS_00068803	TCONS_00079059	-0.957537	KIAA0922
TCONS_00251160	XM_005696253.1	-0.957536	FKBP5
TCONS_00062287	XM_005680144.1	-0.95753	PRICKLE1
TCONS_00062287	TCONS_00068942	-0.957524	PRRC2C
TCONS_00068803	TCONS_00187386	-0.957514	LOC102187557
TCONS_00067594	XM_005676726.1	-0.957503	TINAGL1
TCONS_00168710	XM_005680776.1	-0.9575	BHLHE41
TCONS_00068803	XM_005682761.1	-0.957494	FAM193B
TCONS_00062287	TCONS_00240622	-0.957489	DOPEY1
TCONS_00194837	TCONS_00092006	-0.957479	STXBP4
TCONS_00062287	TCONS_00167667	-0.957477	RSF1
TCONS_00194837	XM_005686804.1	-0.957476	CEP68
TCONS_00123033	XM_005677102.1	-0.957476	PBX1
TCONS_00129246	XM_005709471.1	-0.957466	FEM1A
TCONS_00068803	TCONS_00110938	-0.957458	CLASP1
TCONS_00194837	XM_005688509.1	-0.957446	RBM39
TCONS_00013948	XM_005678004.1	-0.957439	GNAI3
TCONS_00062287	XM_005698960.1	-0.957439	CCSAP
TCONS_00058792	TCONS_00146112	-0.957427	CLEC16A
TCONS_00122292	XM_005675123.1	-0.95742	CLDN1
TCONS_00068803	XM_005698704.1	-0.957413	DCTD
TCONS_00068803	XM_005681030.1	-0.957413	TSPAN9
TCONS_00194837	TCONS_00195372	-0.957408	LOC102184403
TCONS_00185583	XM_005690976.1	-0.957406	TRMT1L
TCONS_00062287	TCONS_00009865	-0.957391	DLG1
TCONS_00078409	TCONS_00204153	-0.957386	PFKM
TCONS_00194837	TCONS_00016840	-0.957354	MGA
TCONS_00194837	XM_005675812.1	-0.957344	CYFIP1
TCONS_00122272	XM_005688452.1	-0.957342	DUSP15
TCONS_00062287	TCONS_00246656	-0.957329	AHI1
TCONS_00067594	XM_005695775.1	-0.957328	FAM107A
TCONS_00062287	TCONS_00181313	-0.957326	FNBP1L
TCONS_00068803	TCONS_00197099	-0.957313	ITGA5
TCONS_00002445	XM_005688374.1	-0.957313	POFUT1
TCONS_00186259	TCONS_00009979	-0.957307	HRASLS
TCONS_00123033	XM_005687054.1	-0.957306	GFPT1
TCONS_00194837	TCONS_00040886	-0.957303	RCBTB2
TCONS_00122302	XM_005695773.1	-0.957299	FAM107A
TCONS_00062287	TCONS_00042596	-0.957297	DZIP1
TCONS_00168641	XM_005694528.1	-0.957293	UBTD2
TCONS_00251163	TCONS_00077157	-0.957291	CLIP1
TCONS_00002445	XM_005690139.1	-0.957291	TSPAN18
TCONS_00002445	TCONS_00181441	-0.957279	CDC7
TCONS_00068803	TCONS_00160964	-0.957278	FGFR1
TCONS_00064894	TCONS_00085397	-0.957271	FXYD1
TCONS_00062287	TCONS_00188595	-0.957267	POLD2
TCONS_00122312	XM_005675123.1	-0.95726	CLDN1
TCONS_00078411	TCONS_00083931	-0.957246	COQ9
TCONS_00123033	TCONS_00231121	-0.957243	MPDZ
TCONS_00062287	XM_005676895.1	-0.957243	USP48
TCONS_00123032	TCONS_00011129	-0.957237	FNDC3B
TCONS_00123033	TCONS_00150731	-0.957231	SUN1
TCONS_00062287	XM_005683465.1	-0.957229	PPIP5K2
TCONS_00119664	XM_005699315.1	-0.957223	MMRN2
TCONS_00123032	TCONS_00028015	-0.957219	EIF2AK3
TCONS_00078408	TCONS_00069576	-0.957218	DVL1
TCONS_00062287	TCONS_00217271	-0.957206	PROM1
TCONS_00127903	XM_005675586.1	-0.957185	PCOLCE2
TCONS_00068803	XM_005700834.1	-0.957183	USP11
TCONS_00002445	XM_005687449.1	-0.957172	RCBTB2
TCONS_00123033	TCONS_00195369	-0.957157	LOC102184403
TCONS_00081627	XM_005677105.1	-0.957146	DCAF6
TCONS_00194837	XM_005688470.1	-0.957136	CBFA2T2
TCONS_00002445	TCONS_00128859	-0.957132	ADAMTS9
TCONS_00249127	TCONS_00215775	-0.95712	ATP8A1
TCONS_00194837	XM_005685710.1	-0.957118	RNF111
TCONS_00062287	TCONS_00034578	-0.9571	ZNF512
TCONS_00194837	XM_005678171.1	-0.957098	PRKACB
TCONS_00194837	TCONS_00172578	-0.957092	ARHGEF2
TCONS_00087024	XM_005682606.1	-0.957086	JSRP1
TCONS_00067593	TCONS_00249513	-0.957079	LONRF3
TCONS_00068803	TCONS_00054314	-0.957066	SULF1
TCONS_00024963	XM_005684963.1	-0.957064	MPC1
TCONS_00062287	XM_005699507.1	-0.957058	RSF1
TCONS_00017514	TCONS_00137515	-0.957045	TFEB
TCONS_00062287	XM_005690638.1	-0.957044	PRRC2C
TCONS_00062287	TCONS_00101075	-0.957019	IWS1
TCONS_00127903	TCONS_00161540	-0.957017	NR1D2
TCONS_00003560	XM_005694012.1	-0.957017	DDX5
TCONS_00078410	XM_005683562.1	-0.957011	NDUFB6
TCONS_00062287	XM_005697184.1	-0.957009	SMAD2
TCONS_00068803	XM_005699933.1	-0.957008	CCS
TCONS_00168640	XM_005678186.1	-0.957006	LPHN2
TCONS_00043888	XM_005675558.1	-0.957	LOC102173787
TCONS_00068803	TCONS_00160963	-0.956993	FGFR1
TCONS_00125044	XM_005679086.1	-0.956986	CD36
TCONS_00168640	TCONS_00195587	-0.956981	PRKAG2
TCONS_00062287	XM_005683877.1	-0.95697	ZBTB5
TCONS_00123033	XM_005683800.1	-0.956951	GNAQ
TCONS_00002445	TCONS_00183856	-0.956938	PPIH
TCONS_00149503	TCONS_00225121	-0.95693	KANK3
TCONS_00068803	TCONS_00048869	-0.956917	FRMD4A
TCONS_00062287	XM_005677597.1	-0.956913	POGZ
TCONS_00062287	TCONS_00229611	-0.956901	GALNT7
TCONS_00156845	XM_005675377.1	-0.956889	PPM1L
TCONS_00068803	XM_005696524.1	-0.956888	TRAM2
TCONS_00125862	TCONS_00243321	-0.956886	SASH1
TCONS_00123033	TCONS_00240618	-0.95688	DOPEY1
TCONS_00197325	TCONS_00123670	-0.956869	RCCD1
TCONS_00017518	XM_005682606.1	-0.956868	JSRP1
TCONS_00078407	TCONS_00235137	-0.956867	GSN
TCONS_00047452	TCONS_00091165	-0.956861	LOC102188970
TCONS_00002445	XM_005697266.1	-0.956843	TCF4
TCONS_00062287	TCONS_00042593	-0.956832	DZIP1
TCONS_00056980	TCONS_00093816	-0.956831	ZNF287
TCONS_00028501	TCONS_00100414	-0.956826	CDK3
TCONS_00194837	XM_005681855.1	-0.956819	ARHGAP24
TCONS_00152636	XM_005682484.1	-0.956808	KANK3
TCONS_00068803	XM_005676502.1	-0.956788	FN1
TCONS_00002445	XM_005678180.1	-0.956781	LPHN2
TCONS_00227750	XM_005682484.1	-0.956767	KANK3
TCONS_00062287	TCONS_00120380	-0.956734	LOC102169802
TCONS_00043888	TCONS_00035676	-0.956714	STRBP
TCONS_00206241	TCONS_00192423	-0.95671	CD36
TCONS_00228697	TCONS_00024388	-0.956702	SPTB
TCONS_00064897	TCONS_00085397	-0.956701	FXYD1
TCONS_00068803	XM_005688119.1	-0.956699	GZF1
TCONS_00062287	TCONS_00091346	-0.956698	ZNF577
TCONS_00168640	XM_005678229.1	-0.956688	ZZZ3
TCONS_00062287	XM_005682750.1	-0.956675	NSD1
TCONS_00100120	TCONS_00178647	-0.956669	DCAF6
TCONS_00002445	TCONS_00131521	-0.95666	LRRN1
TCONS_00068803	TCONS_00160955	-0.956658	FGFR1
TCONS_00113385	TCONS_00085397	-0.956653	FXYD1
TCONS_00006805	XM_005687620.1	-0.95665	MEDAG
TCONS_00013948	TCONS_00015352	-0.956615	MAP2K1
TCONS_00056980	TCONS_00062009	-0.956608	SBF2
TCONS_00107294	XM_005676887.1	-0.956605	C1QA
TCONS_00078408	TCONS_00235132	-0.956597	GSN
TCONS_00078408	XM_005691849.1	-0.956595	LOC102188434
TCONS_00068803	XM_005681093.1	-0.956593	TNRC6B
TCONS_00123033	XM_005693029.1	-0.956592	ZNF606
TCONS_00068803	TCONS_00110939	-0.956588	CLASP1
TCONS_00068803	XM_005700831.1	-0.956588	USP11
TCONS_00046129	XM_005691849.1	-0.956579	LOC102188434
TCONS_00123033	TCONS_00168901	-0.956558	LRP5
TCONS_00017520	TCONS_00024387	-0.956548	SPTB
TCONS_00078410	TCONS_00241799	-0.956535	COQ3
TCONS_00168640	XM_005675654.1	-0.956529	CSTB
TCONS_00133631	TCONS_00026297	-0.95652	PRADC1
TCONS_00062287	TCONS_00002828	-0.956518	TBL1XR1
TCONS_00095852	XM_005697127.1	-0.956514	LRRC30
TCONS_00017514	TCONS_00137516	-0.956492	TFEB
TCONS_00087798	XM_005695172.1	-0.956483	MCEE
TCONS_00002445	TCONS_00029142	-0.956477	DNAJC27
TCONS_00194837	XM_005697721.1	-0.956477	ZNF668
TCONS_00149542	XM_005681020.1	-0.956463	CD9
TCONS_00024963	XM_005682484.1	-0.956456	KANK3
TCONS_00073899	XM_005680776.1	-0.956454	BHLHE41
TCONS_00194837	XM_005680370.1	-0.956447	ESYT1
TCONS_00002445	TCONS_00223604	-0.956445	MAN2A1
TCONS_00123033	XM_005688636.1	-0.956443	NCOA3
TCONS_00168641	XM_005678183.1	-0.956434	LPHN2
TCONS_00062287	TCONS_00246508	-0.956426	EPB41L2
TCONS_00067594	TCONS_00182320	-0.956421	ACADM
TCONS_00062287	XM_005687095.1	-0.956405	MBOAT2
TCONS_00192766	TCONS_00225122	-0.956397	KANK3
TCONS_00211247	XM_005700603.1	-0.956388	LOC102186286
TCONS_00122273	XM_005688452.1	-0.956385	DUSP15
TCONS_00036658	TCONS_00026297	-0.956368	PRADC1
TCONS_00068803	TCONS_00220551	-0.956361	LOC102191038
TCONS_00062287	XM_005674906.1	-0.956357	PHLDB2
TCONS_00194837	XM_005678191.1	-0.956357	LPHN2
TCONS_00125862	TCONS_00223871	-0.956348	RUFY1
TCONS_00068803	XM_005695461.1	-0.956293	RCOR1
TCONS_00062287	XM_005695639.1	-0.956284	SETD5
TCONS_00067594	TCONS_00149012	-0.956278	NDUFAB1
TCONS_00068803	TCONS_00088953	-0.956276	ZNF423
TCONS_00046133	XM_005691848.1	-0.956274	LOC102188434
TCONS_00078408	XM_005684413.1	-0.95627	GSN
TCONS_00168639	XM_005694528.1	-0.956265	UBTD2
TCONS_00194837	XM_005698132.1	-0.956265	SUN1
TCONS_00062287	XM_005698339.1	-0.956239	BTRC
TCONS_00186259	TCONS_00151822	-0.956221	NEURL
TCONS_00068803	TCONS_00046543	-0.956213	CBFA2T2
TCONS_00251555	XM_005690012.1	-0.956209	LRRC32
TCONS_00068803	TCONS_00138045	-0.956208	TRAM2
TCONS_00068803	TCONS_00036599	-0.956207	TRAF2
TCONS_00068803	XM_005693753.1	-0.956202	ERBB2
TCONS_00013948	TCONS_00243322	-0.956196	SASH1
TCONS_00068803	XM_005693927.1	-0.956196	UBTF
TCONS_00194837	TCONS_00158791	-0.956164	TACC1
TCONS_00002846	XM_005693908.1	-0.956134	CD300LG
TCONS_00123033	TCONS_00093117	-0.956129	RPA1
TCONS_00068803	TCONS_00089729	-0.956118	TK2
TCONS_00194837	TCONS_00059608	-0.956116	SDC2
TCONS_00102729	XM_005691849.1	-0.956114	LOC102188434
TCONS_00089081	TCONS_00225121	-0.956106	KANK3
TCONS_00194837	XM_005695871.1	-0.956102	GLT8D1
TCONS_00013761	TCONS_00225122	-0.956102	KANK3
TCONS_00064893	TCONS_00085397	-0.956096	FXYD1
TCONS_00194837	TCONS_00231109	-0.956095	MPDZ
TCONS_00168639	XM_005695513.1	-0.956094	RBMS3
TCONS_00062287	XM_005679978.1	-0.956083	RACGAP1
TCONS_00251596	XM_005691849.1	-0.956082	LOC102188434
TCONS_00251160	XM_005696256.1	-0.956061	FKBP5
TCONS_00002445	XM_005682283.1	-0.956061	DNASE2
TCONS_00024963	TCONS_00192421	-0.956058	CD36
TCONS_00151528	XM_005675278.1	-0.956051	NDUFB5
TCONS_00236516	TCONS_00123679	-0.956047	MAN2A2
TCONS_00002445	TCONS_00009875	-0.956043	DLG1
TCONS_00068803	TCONS_00135371	-0.956042	MDC1
TCONS_00002445	TCONS_00216374	-0.956033	ANKRD17
TCONS_00177110	TCONS_00055994	-0.956031	DEPTOR
TCONS_00062287	TCONS_00199063	-0.956025	APAF1
TCONS_00148237	XM_005679086.1	-0.956016	CD36
TCONS_00251602	XM_005691849.1	-0.956015	LOC102188434
TCONS_00068803	TCONS_00051223	-0.956015	SOGA1
TCONS_00060892	TCONS_00005003	-0.95601	ADARB1
TCONS_00251159	TCONS_00077155	-0.956007	CLIP1
TCONS_00043849	XM_005694320.1	-0.956005	PTRF
TCONS_00024963	TCONS_00091165	-0.956004	LOC102188970
TCONS_00168639	XM_005695509.1	-0.955999	RBMS3
TCONS_00179487	XM_005677105.1	-0.955995	DCAF6
TCONS_00062287	TCONS_00037236	-0.955992	COG3
TCONS_00067593	TCONS_00199653	-0.955956	LOC102172606
TCONS_00249151	TCONS_00225433	-0.95595	JSRP1
TCONS_00068803	TCONS_00199058	-0.955947	APAF1
TCONS_00095851	TCONS_00242516	-0.955946	EYA4
TCONS_00255659	TCONS_00178648	-0.955922	DCAF6
TCONS_00123033	XM_005687733.1	-0.955922	KDELC1
TCONS_00062287	XM_005687028.1	-0.955917	KIDINS220
TCONS_00149503	XM_005691848.1	-0.955916	LOC102188434
TCONS_00002445	XM_005676868.1	-0.955905	ZNF436
TCONS_00013948	XM_005687925.1	-0.9559	MLLT10
TCONS_00062287	XM_005683395.1	-0.955889	VCAN
TCONS_00198387	TCONS_00225119	-0.955878	KANK3
TCONS_00251605	XM_005690012.1	-0.955878	LRRC32
TCONS_00068803	XM_005688739.1	-0.955871	NFATC2
TCONS_00123032	TCONS_00180486	-0.955864	CTTNBP2NL
TCONS_00152636	TCONS_00225122	-0.955858	KANK3
TCONS_00062287	XM_005701044.1	-0.955855	PHKA2
TCONS_00068803	TCONS_00016839	-0.95584	MAPKBP1
TCONS_00047454	TCONS_00011909	-0.955829	MBNL1
TCONS_00043888	TCONS_00216375	-0.955816	ANKRD17
TCONS_00068803	TCONS_00097215	-0.955812	AP2B1
TCONS_00123032	XM_005694528.1	-0.955805	UBTD2
TCONS_00249151	XM_005695534.1	-0.955802	LRRFIP2
TCONS_00062287	XM_005688507.1	-0.955798	RBM39
TCONS_00068803	XM_005676882.1	-0.955792	EPHB2
TCONS_00067594	XM_005695779.1	-0.955781	FAM107A
TCONS_00251160	XM_005695776.1	-0.955772	FAM107A
TCONS_00062287	TCONS_00138451	-0.955765	PGBD1
TCONS_00127903	XM_005694497.1	-0.955738	ABCA9
TCONS_00086369	XM_005677778.1	-0.955733	PDE4DIP
TCONS_00068803	XM_005677107.1	-0.955717	MPZL1
TCONS_00062287	TCONS_00162597	-0.955714	ZNF25
TCONS_00068803	XM_005691640.1	-0.9557	MORC2
TCONS_00068803	XM_005696334.1	-0.955693	ABCC10
TCONS_00156846	XM_005683030.1	-0.955675	CYSTM1
TCONS_00078411	XM_005699859.1	-0.955665	ESRRA
TCONS_00168639	TCONS_00216374	-0.955664	ANKRD17
TCONS_00024963	TCONS_00183018	-0.955637	PRKAA2
TCONS_00024963	XM_005691848.1	-0.955625	LOC102188434
TCONS_00106773	TCONS_00039140	-0.955619	LMO7
TCONS_00125862	TCONS_00060432	-0.955617	LOC102176441
TCONS_00062287	TCONS_00223466	-0.955613	PPIP5K2
TCONS_00235146	TCONS_00183017	-0.955613	PRKAA2
TCONS_00002445	XM_005687262.1	-0.955608	PPP2R4
TCONS_00169488	TCONS_00178650	-0.955605	DCAF6
TCONS_00251163	TCONS_00201045	-0.955594	ADIPOR2
TCONS_00123033	XM_005697779.1	-0.955585	GTF2I
TCONS_00123032	XM_005695509.1	-0.955576	RBMS3
TCONS_00106891	XM_005700603.1	-0.955553	LOC102186286
TCONS_00078407	TCONS_00235131	-0.955548	GSN
TCONS_00123032	XM_005698132.1	-0.955541	SUN1
TCONS_00194837	XM_005676177.1	-0.955541	GTDC1
TCONS_00194837	XM_005675171.1	-0.955539	TRA2B
TCONS_00251601	XM_005691849.1	-0.955537	LOC102188434
TCONS_00064895	TCONS_00085397	-0.955525	FXYD1
TCONS_00017520	TCONS_00024391	-0.955516	SPTB
TCONS_00043888	XM_005686015.1	-0.955506	SLC39A9
TCONS_00251550	XM_005680679.1	-0.955496	MFNG
TCONS_00068803	TCONS_00219640	-0.955486	SEPT8
TCONS_00227759	XM_005692546.1	-0.955476	DYRK1B
TCONS_00006806	XM_005691301.1	-0.955474	ETFDH
TCONS_00127903	XM_005683562.1	-0.955452	NDUFB6
TCONS_00017514	TCONS_00225433	-0.955447	JSRP1
TCONS_00013948	TCONS_00243320	-0.955434	SASH1
TCONS_00068803	XM_005697991.1	-0.955432	GTF3C1
TCONS_00062287	TCONS_00251333	-0.955431	BRWD3
TCONS_00220548	TCONS_00178645	-0.955422	DCAF6
TCONS_00068803	XM_005675620.1	-0.9554	LOC102177756
TCONS_00106891	XM_005678356.1	-0.955396	PRKAA2
TCONS_00062287	XM_005697055.1	-0.95539	MIB1
TCONS_00207934	TCONS_00180106	-0.955387	PDE4DIP
TCONS_00156846	XM_005676013.1	-0.955372	NOSTRIN
TCONS_00194837	TCONS_00197497	-0.955372	FMNL3
TCONS_00139422	XM_005677731.1	-0.955368	HFE2
TCONS_00017520	TCONS_00024392	-0.955368	SPTB
TCONS_00013948	TCONS_00084978	-0.955359	AP1G1
TCONS_00062287	TCONS_00164490	-0.955349	CCSAP
TCONS_00068803	TCONS_00206035	-0.955344	PRDM4
TCONS_00194837	TCONS_00054685	-0.955326	EXT1
TCONS_00123032	TCONS_00232571	-0.955322	RUSC2
TCONS_00185275	TCONS_00225119	-0.95531	KANK3
TCONS_00102729	TCONS_00225119	-0.955305	KANK3
TCONS_00122280	XM_005688452.1	-0.955285	DUSP15
TCONS_00251160	XM_005683778.1	-0.955264	KLF9
TCONS_00194837	TCONS_00232662	-0.95526	RECK
TCONS_00251160	XM_005689624.1	-0.95525	ZBTB16
TCONS_00194837	XM_005682698.1	-0.955233	ZNF608
TCONS_00125862	TCONS_00131522	-0.955231	LRRN1
TCONS_00002445	TCONS_00092005	-0.955227	STXBP4
TCONS_00194837	TCONS_00020187	-0.955224	DCP2
TCONS_00148237	TCONS_00225119	-0.955188	KANK3
TCONS_00123033	TCONS_00216920	-0.955184	WDFY3
TCONS_00002445	TCONS_00112772	-0.955181	S100PBP
TCONS_00002445	XM_005691349.1	-0.955178	TCTN2
TCONS_00068803	XM_005681052.1	-0.955165	BID
TCONS_00068803	TCONS_00088952	-0.955154	ZNF423
TCONS_00036641	XM_005678655.1	-0.955151	PPIE
TCONS_00078411	TCONS_00080198	-0.955146	ETFDH
TCONS_00194837	TCONS_00062901	-0.955128	CAPN5
TCONS_00122271	TCONS_00215775	-0.95512	ATP8A1
TCONS_00251159	TCONS_00118211	-0.955111	NNT
TCONS_00068803	TCONS_00078655	-0.955108	DGCR8
TCONS_00068803	TCONS_00064123	-0.955104	YAP1
TCONS_00062287	TCONS_00192313	-0.955101	DMTF1
TCONS_00062287	TCONS_00020811	-0.9551	AP3B1
TCONS_00017518	TCONS_00183017	-0.955093	PRKAA2
TCONS_00002445	XM_005685544.1	-0.955086	HAUS2
TCONS_00194722	XM_005683485.1	-0.955081	RGMB
TCONS_00062287	XM_005690640.1	-0.955081	PRRC2C
TCONS_00168710	XM_005699315.1	-0.955065	MMRN2
TCONS_00166313	TCONS_00225119	-0.955063	KANK3
TCONS_00078409	XM_005680030.1	-0.955061	PFKM
TCONS_00168639	TCONS_00084380	-0.955058	RLTPR
TCONS_00062287	TCONS_00131727	-0.955056	GXYLT2
TCONS_00190248	TCONS_00091165	-0.955055	LOC102188970
TCONS_00194837	TCONS_00105291	-0.955054	CREB1
TCONS_00122310	XM_005695773.1	-0.955054	FAM107A
TCONS_00062287	TCONS_00129241	-0.955053	IL17RD
TCONS_00002445	TCONS_00135275	-0.955052	DDAH2
TCONS_00106773	TCONS_00039128	-0.955047	LMO7
TCONS_00068806	TCONS_00097753	-0.955032	CRK
TCONS_00062287	TCONS_00099972	-0.955021	FN3KRP
TCONS_00078409	XM_005699859.1	-0.954998	ESRRA
TCONS_00194837	TCONS_00207945	-0.954984	DDX17
TCONS_00068803	XM_005677601.1	-0.954981	POGZ
TCONS_00067593	XM_005683778.1	-0.954972	KLF9
TCONS_00062287	XM_005687735.1	-0.954966	BIVM
TCONS_00068803	TCONS_00063435	-0.954964	TSPAN18
TCONS_00067593	XM_005690156.1	-0.95496	LOC102170073
TCONS_00068803	TCONS_00201433	-0.95496	L3MBTL2
TCONS_00006804	XM_005691301.1	-0.954948	ETFDH
TCONS_00168639	TCONS_00256327	-0.954946	ZNF275
TCONS_00002445	XM_005681840.1	-0.954943	SEC31A
TCONS_00168640	XM_005694528.1	-0.954941	UBTD2
TCONS_00013948	TCONS_00102112	-0.954932	ATF2
TCONS_00068803	TCONS_00168537	-0.954926	VEGFB
TCONS_00068803	TCONS_00199065	-0.954922	APAF1
TCONS_00168639	XM_005675654.1	-0.954903	CSTB
TCONS_00125044	TCONS_00197976	-0.954887	PTPRB
TCONS_00123033	TCONS_00148915	-0.954886	GPRC5B
TCONS_00133632	XM_005691454.1	-0.954885	TMEM233
TCONS_00109515	TCONS_00178644	-0.954881	DCAF6
TCONS_00194837	XM_005685999.1	-0.954873	PLEKHH1
TCONS_00228697	TCONS_00024387	-0.95486	SPTB
TCONS_00002445	TCONS_00216868	-0.954858	SEC31A
TCONS_00068803	TCONS_00245230	-0.954843	DSE
TCONS_00168639	TCONS_00184000	-0.954834	ZFP69
TCONS_00194837	XM_005697264.1	-0.95483	TCF4
TCONS_00013948	XM_005695712.1	-0.954827	LRRN1
TCONS_00188535	TCONS_00114399	-0.954822	ZNF366
TCONS_00123033	XM_005678174.1	-0.954808	LPHN2
TCONS_00003560	TCONS_00252559	-0.954807	TSPYL2
TCONS_00224182	TCONS_00178644	-0.954803	DCAF6
TCONS_00078405	TCONS_00171965	-0.954799	MPC2
TCONS_00194837	TCONS_00009653	-0.954798	SNX4
TCONS_00094731	TCONS_00173523	-0.954797	IGSF3
TCONS_00067594	XM_005692960.1	-0.954796	LOC102182903
TCONS_00078408	XM_005683562.1	-0.954789	NDUFB6
TCONS_00148239	TCONS_00094786	-0.954785	CD300LG
TCONS_00251159	XM_005674987.1	-0.954783	NDUFB4
TCONS_00253156	TCONS_00024389	-0.95477	SPTB
TCONS_00155296	XM_005696378.1	-0.954742	GPR116
TCONS_00122310	XM_005688452.1	-0.954741	DUSP15
TCONS_00068803	TCONS_00090359	-0.954741	XLOC_075847
TCONS_00194837	XM_005685519.1	-0.95474	MGA
TCONS_00062287	TCONS_00145693	-0.954739	ZNF205
TCONS_00062287	XM_005695201.1	-0.954737	PRKD1
TCONS_00002445	TCONS_00256328	-0.954734	ZNF275
TCONS_00224182	TCONS_00178647	-0.954734	DCAF6
TCONS_00123033	TCONS_00084384	-0.954733	RLTPR
TCONS_00125862	XM_005697183.1	-0.954727	SMAD2
TCONS_00074922	TCONS_00242324	-0.954726	ENPP1
TCONS_00068803	TCONS_00046542	-0.954724	CBFA2T2
TCONS_00194837	TCONS_00155493	-0.954719	ARHGEF10
TCONS_00062287	XM_005683398.1	-0.954717	VCAN
TCONS_00168710	XM_005691849.1	-0.954717	LOC102188434
TCONS_00078408	XM_005692701.1	-0.954715	LOC102188970
TCONS_00198307	XM_005679592.1	-0.954714	PODXL
TCONS_00002445	XM_005678187.1	-0.954713	LPHN2
TCONS_00024963	XM_005691849.1	-0.954707	LOC102188434
TCONS_00002445	XM_005691178.1	-0.954689	SH3D19
TCONS_00068803	TCONS_00220552	-0.954686	LOC102191038
TCONS_00074919	TCONS_00005003	-0.954681	ADARB1
TCONS_00106775	TCONS_00161022	-0.95468	ANK1
TCONS_00078407	XM_005684413.1	-0.95468	GSN
TCONS_00094731	XM_005688532.1	-0.954674	RPN2
TCONS_00168639	TCONS_00195587	-0.954673	PRKAG2
TCONS_00178001	XM_005684964.1	-0.954633	MPC1
TCONS_00194837	TCONS_00219979	-0.954611	ZNF608
TCONS_00062287	XM_005682025.1	-0.954607	CNOT6
TCONS_00062287	XM_005684840.1	-0.954569	AHI1
TCONS_00132502	TCONS_00091165	-0.954561	LOC102188970
TCONS_00062287	XM_005699015.1	-0.954557	ARID4B
TCONS_00078408	TCONS_00235131	-0.954556	GSN
TCONS_00078411	XM_005681785.1	-0.954555	ART3
TCONS_00060892	TCONS_00183017	-0.954555	PRKAA2
TCONS_00196419	TCONS_00183017	-0.954552	PRKAA2
TCONS_00006809	XM_005681521.1	-0.954543	LIAS
TCONS_00047454	TCONS_00011910	-0.954541	MBNL1
TCONS_00068803	TCONS_00015812	-0.95454	THSD4
TCONS_00067594	XM_005679506.1	-0.954526	FAM180A
TCONS_00094731	TCONS_00173524	-0.954524	IGSF3
TCONS_00062287	TCONS_00234356	-0.954519	FKTN
TCONS_00125862	XM_005699098.1	-0.954517	HERC4
TCONS_00002445	XM_005675620.1	-0.954517	LOC102177756
TCONS_00020859	TCONS_00085397	-0.954515	FXYD1
TCONS_00194837	TCONS_00231133	-0.954511	MPDZ
TCONS_00251161	TCONS_00241339	-0.954508	TRAF3IP2
TCONS_00168641	XM_005679443.1	-0.954499	CALU
TCONS_00169488	XM_005701002.1	-0.954498	SMPX
TCONS_00062287	TCONS_00031756	-0.954491	CHST10
TCONS_00081627	TCONS_00178645	-0.954489	DCAF6
TCONS_00194837	TCONS_00181865	-0.954487	LPHN2
TCONS_00171463	TCONS_00178644	-0.954486	DCAF6
TCONS_00123032	TCONS_00036782	-0.954469	ARRDC1
TCONS_00123032	XM_005697123.1	-0.95445	EMILIN2
TCONS_00062287	XM_005680266.1	-0.954448	CDK4
TCONS_00127903	XM_005682380.1	-0.954446	TMEM205
TCONS_00078411	XM_005680030.1	-0.954444	PFKM
TCONS_00006805	TCONS_00041057	-0.954443	DHRS12
TCONS_00194837	TCONS_00133980	-0.954437	COL21A1
TCONS_00086437	TCONS_00026074	-0.954429	TMEM182
TCONS_00251160	XM_005693385.1	-0.954425	RTN4RL1
TCONS_00168639	XM_005688374.1	-0.954416	POFUT1
TCONS_00168641	TCONS_00184000	-0.954415	ZFP69
[truncated: 860 more rows]
