# Supplementary material for: Genome-wide identification and characterization of long non-coding RNAs in developmental skeletal muscle of fetal goat
Source: BMC Genomics. 2016 Aug 22;17(1):666. doi: 10.1186/s12864-016-3009-3 (PMC4994410; doi:10.1186/s12864-016-3009-3)
Supplement: Additional file 9: Table S7. — Functional enrichment analysis of protein-coding genes co-expressed with lncRNAs. (XLSX 160 kb) [file 12864_2016_3009_MOESM9_ESM.xlsx]

## Sheet: co-expression_GO analysis
Term_type	GO_accession	Description	Count	P-Value	Genes
GOTERM_BP_FAT	GO:0000050	urea cycle	4	0.0136818	ARG1, ASS1, ARG2, ASL
GOTERM_BP_FAT	GO:0000079	regulation of cyclin-dependent protein kinase activity	6	0.0419217	EGFR, CDKN1A, CCND1, CCND2, SFN, APC
GOTERM_BP_FAT	GO:0000087	M phase of mitotic cell cycle	27	6.88289e-07	LZTS2, NEK2, CCNG1, FAM83D, SPC24, SPC25, NCAPH, SEH1L, CDCA2, SKA3, CCNA2, ASPM, ERCC6L, CDK1, DLGAP5, NUF2, BIRC5, CDC25C, DCTN3, UBE2C, SMC3, CDK2, CCNB1, PLK1, ZWINT, SMC1A, SEPT7
GOTERM_BP_FAT	GO:0000226	microtubule cytoskeleton organization	19	0.00012509	PRKCZ, TPPP3, STMN3, HAUS2, PSRC1, TBCE, NUSAP1, ESPL1, BRCA1, CTNNB1, TUBGCP4, PTK2, TUBGCP6, TUBGCP5, MAP1S, MAP7, GADD45A, NEFL, RANBP10
GOTERM_BP_FAT	GO:0000278	mitotic cell cycle	31	4.77055e-06	LZTS2, NEK2, CHEK1, AURKA, CCNG1, FAM83D, SPC24, SPC25, NCAPH, CDKN2B, SEH1L, HINFP, CDCA2, SKA3, CCNA2, ASPM, ERCC6L, CDK1, DLGAP5, NUF2, BIRC5, UBE2C, CDC25C, DCTN3, SMC3, CDK2, CCNB1, PLK1, ZWINT, SMC1A, SEPT7
GOTERM_BP_FAT	GO:0000279	M phase	33	3.11798e-07	LZTS2, NEK2, CCNG1, FAM83D, SPC24, SPC25, NCAPH, SEH1L, CDCA2, SKA3, MNS1, RANBP1, CCNA2, ASPM, ERCC6L, CDK1, DLGAP5, SGOL2, NUF2, MND1, BIRC5, UBE2C, MYH9, CDC25C, DCTN3, SMC3, CDK2, CCNB1, PLK1, ZWINT, CKS2, SMC1A, SEPT7
GOTERM_BP_FAT	GO:0000280	nuclear division	26	9.08932e-07	LZTS2, NEK2, CCNG1, FAM83D, SPC24, SPC25, NCAPH, SEH1L, CDCA2, SKA3, CCNA2, ASPM, ERCC6L, CDK1, NUF2, BIRC5, CDC25C, DCTN3, UBE2C, SMC3, CDK2, CCNB1, PLK1, ZWINT, SMC1A, SEPT7
GOTERM_BP_FAT	GO:0000737	DNA catabolic process, endonucleolytic	5	0.0255996	ERCC5, DFFB, PPT1, ERCC3, ERCC2
GOTERM_BP_FAT	GO:0000902	cell morphogenesis	26	0.000481034	EGFR, CCKAR, ATL1, KIF5C, UCHL1, TBCE, NTNG2, UPK3A, ISL1, CDK5, CTNNB1, EPHA4, CRYGB, PTK2, SLC1A3, MAP1S, DLX5, CHRNB2, ROBO2, EFNA5, MAP7, NEFL, APBB1, GAP43, MYH10, APC
GOTERM_BP_FAT	GO:0000904	cell morphogenesis involved in differentiation	22	0.000131628	CCKAR, ATL1, KIF5C, UCHL1, TBCE, NTNG2, ISL1, CDK5, CTNNB1, CRYGB, EPHA4, PTK2, SLC1A3, DLX5, EFNA5, CHRNB2, ROBO2, APBB1, NEFL, GAP43, APC, MYH10
GOTERM_BP_FAT	GO:0001501	skeletal system development	43	0.00144858	IBSP, FGFR2, ZFAND5, MMP9, PTH1R, PRRX1, SOX5, ZBTB16, ATP6V1B1, GJA5, HOXD10, CTNNB1, AHSG, COL9A1, SBDS, ACAN, PTN, WWOX, BMP3, COL13A1, SMAD5, MAPK10, MMP13, DLX1, CSRNP1, TFAP2A, SP7,FGF18, SCHIP1, MYF5, FHL2, SMAD2, MMP2, VDR, ACVR2B, HOXC11, NAB2, HOXD4, COL11A2, EIF2AK3, PLEKHA1, ERCC2, SPP1
GOTERM_BP_FAT	GO:0001503	ossification	14	0.00873148	FGFR2, IBSP, BMP3, COL13A1, PTH1R, SMAD5, MAPK10, ATP6V1B1, MMP13, AHSG, SBDS, PTN, SP7, WWOX
GOTERM_BP_FAT	GO:0001505	regulation of neurotransmitter levels	9	0.0291721	SLC17A7, GABRA2, SLC17A6, SYT4, NLGN1, SLC5A7, SNAP25, GAD1, CACNA1B
GOTERM_BP_FAT	GO:0001558	regulation of cell growth	14	0.00873148	IGFBPL1, IGFBP7, PSRC1, TP53, TP63, SFN, DDR1, INHBA, CDKN1A, WISP1, KRT17, IGFBP1, IGFBP2, NGF
GOTERM_BP_FAT	GO:0001568	blood vessel development	23	0.0116814	SGPL1, FGF8, PGF, DICER1, GJA1, ANPEP, CDH2, ITGA4, MYH9, GJA4, CDH5, GJC1, CDH13, LAMA4, S1PR1, MEOX2, CUL7, CXCR4, DHCR7, ITGAV, ECSCR, POFUT1, ANGPTL4
GOTERM_BP_FAT	GO:0001657	ureteric bud development	6	0.0350453	FGF8, SPRY1, GPC3, PGF, RARA, GREM1
GOTERM_BP_FAT	GO:0001822	kidney development	11	0.0385833	SGPL1, FGF8, SPRY1, GPC3, INVS, PGF, PYGO2, RARA, ADAMTS1, GREM1, BCL2L11
GOTERM_BP_FAT	GO:0001890	placenta development	8	0.0477935	PPARD, PLK4, HSF1, NDP, CCNF, GJB3, SPINT1, JUNB
GOTERM_BP_FAT	GO:0001944	vasculature development	23	0.0154894	SGPL1, FGF8, PGF, DICER1, GJA1, ANPEP, CDH2, ITGA4, MYH9, GJA4, CDH5, GJC1, CDH13, LAMA4, S1PR1, MEOX2, CUL7, CXCR4, DHCR7, ITGAV, ECSCR, POFUT1, ANGPTL4
GOTERM_BP_FAT	GO:0003002	regionalization	12	0.0239429	HES1, ACVR2B, HOXC11, SFRP1, MYF5, HOXD4, LRP6, TGIF1, IFT52, DBX1, LRP5, ARL13B
GOTERM_BP_FAT	GO:0003012	muscle system process	12	0.0218191	TCAP, ARG2, EDN2, AGT, SMAD5, MYBPC3, TBCE, PGAM2, ADRBK1, CHRNB2, ACTN2, CHRNB1
GOTERM_BP_FAT	GO:0005996	monosaccharide metabolic process	25	0.0096407	PRKAG3, LDHB, PFKFB4, ALDOC, ALDOB, OGDHL, PGD, PGAM2, NAGK, G6PC3, AKT1, ENO2, GALE, GPD2, GPD1, PHKG1, FBP2, PCK2, GAPDHS, MAN2A1, AMDHD2, PYGM, SDS, PGK1, XYLB
GOTERM_BP_FAT	GO:0006006	glucose metabolic process	19	0.0207138	GPD2, PRKAG3, GPD1, LDHB, PHKG1, ALDOC, PGD, ALDOB, OGDHL, PGAM2, FBP2, PCK2, G6PC3, GAPDHS, AKT1, PYGM, SDS, ENO2, PGK1
GOTERM_BP_FAT	GO:0006084	acetyl-CoA metabolic process	9	0.0013381	SDHA, SDHB, ACSS1, IDH3G, SDHD, IDH3B, SUCLA2, MDH2, FH
GOTERM_BP_FAT	GO:0006090	pyruvate metabolic process	6	0.0326772	GPD2, GPD1, SDS, FBP2, PCK2, G6PC3
GOTERM_BP_FAT	GO:0006094	gluconeogenesis	6	0.0248179	GPD2, GPD1, SDS, FBP2, PCK2, G6PC3
GOTERM_BP_FAT	GO:0006099	tricarboxylic acid cycle	8	0.00466311	SDHA, SDHB, IDH3G, SDHD, IDH3B, SUCLA2, MDH2, FH
GOTERM_BP_FAT	GO:0006105	succinate metabolic process	3	0.0385562	STAT5A, STAT5B, GHR
GOTERM_BP_FAT	GO:0006260	DNA replication	19	0.0105965	BLM, LIG1, NASP, WRN, POLA2, BRCA1, MCM5, DNA2, CDC45, RFC2, KRT7, PRIM2, TOP3A, POLN, CHAF1A, TERT, NFIA, FEN1, TERF1
GOTERM_BP_FAT	GO:0006261	DNA-dependent DNA replication	6	0.044162	CCNE2, MCM7, POLE2, MCM3, MCM4, MCM6
GOTERM_BP_FAT	GO:0006270	DNA replication initiation	5	0.00772451	CCNE2, MCM7, MCM3, MCM4, MCM6
GOTERM_BP_FAT	GO:0006308	DNA catabolic process	6	0.0302431	DNASE2, ERCC5, DFFB, PPT1, ERCC3, ERCC2
GOTERM_BP_FAT	GO:0006350	transcription	127	0.00761339	MEF2C, PPARA, TAF1D, TCEAL8, ZNF205, GTF2E2, MCM7, MIER2, PPP1R1B, SND1, PSIP1, ANP32A, ZNF397, TFB2M, RARA, ZNF180, NR2F1, TADA2A, GMEB1, RXRG, ESR1, CDK9, BANP, HNF4G, RBBP7, MCM3, ZNF3, MCM6, TAF12, EYA2, ZNF135, ZNF692, GTF2I, FAM120B, PRDM6, USP21, ZNF713, CAND1, USP22, PAF1, SUV420H1, ZNF555, SUPT3H, ZNF514, ARNT, POLR2A, ERCC8, ZNF226, TCEA3, SMARCB1, TFDP2, HINFP, ETV1, RQCD1, NPM3, ZNF28…
GOTERM_BP_FAT	GO:0006355	regulation of transcription, DNA-dependent	215	0.000305249	STAT5A, PASK, STAT5B, ARNT2, RORC, FOXO3, ANKRD1, MED22, HOXD10, HOXD11, CBX5, CTNNB1, PGR, ZNF300, SMARCD1, ZNF772, ZNF445, CREB3L3, TWIST2, SATB2, RARG, MTA2, EMX2, BARHL2, MED12, JUNB, ZFP82, HNF4A, TFAP2A, ZNF383, NFE2L1, ST18, TFAP2C, SMARCA4, FUS, CNBP, ONECUT1, ONECUT2, SOX5, NFKBIA, NOSTRIN, LIN28B, MEIS2, LHX9, TFDP1, DNMT3A, BMP3, ESRRA, EHMT1, SMAD5, MAML2, TEAD2, KLF15, SHOX2, DLX3, D…
GOTERM_BP_FAT	GO:0006357	regulation of transcription from RNA polymerase II promoter	45	0.00325338	FUS, CNBP, PPARD, STAT5A, ABLIM3, STAT5B, SOX5, NFKBIA, PAX3, ANKRD1, MED22, FOXO3, NFYA, HOXD10, GLI1, CTNNB1, FOS, MEIS2, TWIST2, DNMT3A, BMP3, EHMT1, RARG, SLA2, MTA2, MAML2, SMAD5, MED12, TP53, TEAD2, ISL1, INHBA, ADRB2, DLX1, HDAC1, HNF4A, RNF2, CSRNP1, TFAP2A, SP7, TFAP2C, APBB1, CRYM, NFIA, SMARCA4
GOTERM_BP_FAT	GO:0006461	protein complex assembly	22	0.043172	CAV1, ACHE, TAF4, TAF6, CCDC88C, TRIM27, DPAGT1, SMAD2, PFKM, CALR, PDSS2, IPO4, RRM1, SRR, TUBB6, FBXO5, QPRT, AGRN, TUBG2, EIF2AK3, TUBA1B, DCTPP1
GOTERM_BP_FAT	GO:0006468	protein amino acid phosphorylation	158	2.56961e-05	STK33, CDK18, PRPF4B, STAT5A, PASK, STAT5B, PKMYT1, RORC, AURKB, LPAR1, PRKG1, INSRR, ACVR1C, AKT1, PKN3, HSF1, AAK1, STK39, CSK, MATK, EGFR, SRPK2, MYO3A, CSNK1G1, PHKG1, WNK3, PRKCG, DAPK2, CDK5, MARK4, DAPK1, TYK2, PRKD1, HUNK, DDR1, KSR2, MAPK6, RIOK3, GADD45G, ROR1, ROR2, NRK, RIPK4, EIF2AK2, LRRK1, MAP3K13, NEK6, KALRN, FGFR2, PRKCZ, FGFR3, TRIB3, ADRBK1, BRSK1, ULK4, EPHB3, CAMKV, MUSK, PT…
GOTERM_BP_FAT	GO:0006470	protein amino acid dephosphorylation	14	0.0366551	PTPRB, PTPN9, PTPN5, EPM2A, DUSP23, PTPRR, PPM1A, PTEN, DUSP1, PTP4A3, DUSP14, DUSP15, DUSP9, PPP5C
GOTERM_BP_FAT	GO:0006549	isoleucine metabolic process	3	0.0385562	STAT5A, STAT5B, GHR
GOTERM_BP_FAT	GO:0006599	phosphagen metabolic process	4	0.0249761	STAT5A, STAT5B, GAMT, GHR
GOTERM_BP_FAT	GO:0006600	creatine metabolic process	4	0.0136818	STAT5A, STAT5B, GAMT, GHR
GOTERM_BP_FAT	GO:0006694	steroid biosynthetic process	11	0.0113764	TM7SF2, HMGCR, DHCR7, SDR42E1, FDXR, FDPS, MVK, SRD5A1, IDI1, DHCR24, NSDHL
GOTERM_BP_FAT	GO:0006695	cholesterol biosynthetic process	8	0.00234225	TM7SF2, HMGCR, DHCR7, FDPS, MVK, IDI1, DHCR24, NSDHL
GOTERM_BP_FAT	GO:0006732	coenzyme metabolic process	22	0.00150388	SHMT1, ASPDH, NMNAT2, MTHFD2L, HMGCR, NADSYN1, IDH3B, COQ9, SDHA, COQ3, SDHB, TPI1, ACSS1, PGLS, IDH3G, SDHD, FPGS, SUCLA2, GLYR1, MDH2, FH, DCAKD
GOTERM_BP_FAT	GO:0006733	oxidoreduction coenzyme metabolic process	8	0.0320763	COQ3, ASPDH, NMNAT2, PGLS, TPI1, NADSYN1, COQ9, GLYR1
GOTERM_BP_FAT	GO:0006769	nicotinamide metabolic process	6	0.0350453	ASPDH, NMNAT2, PGLS, TPI1, NADSYN1, GLYR1
GOTERM_BP_FAT	GO:0006793	phosphorus metabolic process	266	0.000299226	STK33, PRPF4B, STAT5A, PASK, STAT5B, PTPN23, PKMYT1, RORC, AURKB, LPAR1, PRKG1, AAK1, STK39, MATK, EGFR, PTPRK, CSNK1G1, MYO3A, PTPRF, PTPRN2, PTPRS, WNK3, PTPRN, MARK4, PTPRQ, MAPK6, RIOK3, ROR1, ROR2, RIPK4, EIF2AK2, LRRK1, NEK6, KALRN, FGFR2, FGFR3, SSH1, ENPP3, SSH2, ADRBK1, ULK4, EPHB3, ATP6V1B1, CAMKV, MUSK, PTK2, GPD2, FCER1A, GPD1, PTPN13, EPHA1, EPHA5, IKBKE, EPHA4, PLK4, EPHA7, EPHA6, D…
GOTERM_BP_FAT	GO:0006811	ion transport	92	2.76861e-05	KCNC2, KCNH1, SLC22A16, KCNJ15, GABRB2, GRIK2, GABRB1, ATP1B4, GRIK5, CNGB1, SLC26A10, KCNK10, ATP2B2, KCNK9, KCNQ3, SLC1A3, GRIN2D, SLC25A22, GRID2, TRPV4, MCOLN2, NALCN, ANO4, KCNQ2, KCNG3, SLC1A1, SLC22A2, GABRG2, SVOP, KCND2, SLC22A7, GRIN2A, CFTR, CACNG3, CACNG2, TRPM1, ATP2C2, NNT, GABRR1, KCNH7, KCNH8, KCNH5, FXYD3, SCN1A, ATP6V1G2, SFXN2, ATP6V1B1, FXYD7, KCNS2, SLC39A7, SLC30A2, CAMK2B, …
GOTERM_BP_FAT	GO:0006812	cation transport	58	0.0102829	KCNH1, KCNC2, KCNJ15, ATP1B4, KCNK10, ATP2B2, KCNK9, KCNQ3, KCNQ2, KCNG3, KCND2, CACNG3, CACNG2, ATP2C2, NNT, KCNH7, KCNH8, KCNH5, SCN1A, ATP6V1G2, SFXN2, ATP6V1B1, KCNS2, SLC39A7, CAMK2B, SLC30A2, SLC39A5, SLC30A3, SLC31A2, KCNE4, SLC8A1, TRPC3, SLC10A6, ATP1A3, ATP1A1, ITPR3, CACNA1S, KCTD4, KCNK4, SLC17A7, SLC4A10, SLC17A6, KCNJ6, KCNN1, CACNA1G, CHRNB2, CACNA1E, SLC13A3, CHRNB1, SLC5A7, KCTD1…
GOTERM_BP_FAT	GO:0006813	potassium ion transport	21	0.0149615	KCNC2, KCNH1, KCNJ15, KCND2, ATP1B4, ATP1A1, KCTD4, KCNK4, KCNK10, KCNQ3, KCNJ6, KCNS2, KCNK9, KCNN1, KCNH7, KCNH8, KCTD16, KCNG3, KCNQ2, KCNH5, KCNE4
GOTERM_BP_FAT	GO:0006835	dicarboxylic acid transport	5	0.0323225	SLC1A4, SLC1A2, SLC1A3, SLC13A3, SLC1A1
GOTERM_BP_FAT	GO:0006836	neurotransmitter transport	15	0.00268581	STX1A, GABRA2, STX4, CPLX2, SYT4, NLGN1, SLC6A15, STX1B, SLC17A7, SLC17A6, SLC6A7, SLC6A5, SV2A, SNAP25, CACNA1B
GOTERM_BP_FAT	GO:0006865	amino acid transport	10	0.0470895	TRPC4, SLC6A20, SLC7A1, SLC38A7, SLC1A6, SLC25A26, SLC7A5, CACNA1A, SLC46A1, SLC7A6
GOTERM_BP_FAT	GO:0006906	vesicle fusion	4	0.0352434	CAV2, RAB8A, CORO1A, VAV3
GOTERM_BP_FAT	GO:0006913	nucleocytoplasmic transport	12	0.0404962	TNF, ACTA1, IPO13, RPS15, ANP32A, STRADA, CAMK1, NXF1, TNPO2, TNPO1, KPNA1, HSPA9
GOTERM_BP_FAT	GO:0006928	cell motion	30	0.00395137	CCKAR, ZFAND5, PPARD, IL16, EDN2, WASF2, KITLG, ABI2, PAX3, PRKG1, PTK2, SBDS, ROBO2, STRBP, APC, SCG2, EMX2, KIF5C, ISL1, GAS8, CDK5, GAPDHS, EPHA4, CCR4, CELF3, LRP8, EFNA5, APBB1, GAP43, MYH10
GOTERM_BP_FAT	GO:0006936	muscle contraction	11	0.0185067	TCAP, ARG2, EDN2, AGT, SMAD5, MYBPC3, PGAM2, ADRBK1, CHRNB2, ACTN2, CHRNB1
GOTERM_BP_FAT	GO:0007010	cytoskeleton organization	40	1.83773e-05	TPPP3, FGD1, PRKCZ, TCAP, HAUS2, ABLIM3, MYBPC3, WASF2, PDLIM3, DAAM1, CTNNB1, TUBGCP4, PTK2, TUBGCP6, TUBGCP5, CNN2, NEFL, INA, ACTB, STMN3, ACTN4, PSRC1, VIL1, TBCE, NUSAP1, ACTN1, ESPL1, BRCA1, PPP1R9A, EPB41L1, XIRP1, KRT17, MAP1S, KRT14, MAP7, DBN1, GADD45A, TMOD1, RANBP10, MYH10
GOTERM_BP_FAT	GO:0007017	microtubule-based process	36	2.96501e-06	KIF23, TPPP3, KIF22, KIFC1, PRKCZ, DNAH9, KIF24, HAUS2, UCHL1, DNAH7, CTNNB1, TUBGCP4, PTK2, TUBGCP6, TUBGCP5, KIF7, NEFL, TUBB3, KIF14, KIF3B, STMN3, KIF5C, PSRC1, KIF15, TBCE, NUSAP1, ESPL1, BRCA1, TUBA8, KIF1A, MAP1S, MAP7, GADD45A, KIF20A, KIF26B, RANBP10
GOTERM_BP_FAT	GO:0007018	microtubule-based movement	18	0.00189949	KIF14, KIF23, KIF22, KIFC1, DNAH9, KIF3B, KIF24, KIF5C, KIF15, UCHL1, DNAH7, KIF1A, TUBA8, KIF7, NEFL, TUBB3, KIF20A, KIF26B
GOTERM_BP_FAT	GO:0007049	cell cycle	100	0.0222313	SEPT5, SEPT3, SEPT2, HAUS2, RPRM, AURKB, SESN1, CTNNB1, MLF1, SBDS, MACF1, KRT7, CAMK2B, ZWILCH, TFDP1, APC, EGFR, NASP, PSRC1, CCNF, TP53, NUSAP1, ESPL1, GAS2, CDK5, BRCA1, CDC25A, SEPT11, RAD51, FSD1, INHBA, CDKN1A, CCND1, CCND2, MAPK13, SGSM3, RNF2, HORMAD2, CHAF1A, APBB1, GADD45A, SEPT8, MYH10, GAS2L3, LZTS2, AURKA, CCNE2, FAM83D, MEN1, MCM7, CDKN2B, SEH1L, CDCA2, RANBP1, CCNA2, ASPM, MTUS1, …
GOTERM_BP_FAT	GO:0007050	cell cycle arrest	11	0.0130375	INHBA, CDKN1A, MACF1, SGSM3, RPRM, GAS2, SESN1, APBB1, GADD45A, APC, MLF1
GOTERM_BP_FAT	GO:0007059	chromosome segregation	8	0.0383123	CENPO, SPC25, NCAPH, NEK2, SEH1L, SGOL2, SKA3, BIRC5
GOTERM_BP_FAT	GO:0007067	mitosis	26	9.08932e-07	LZTS2, NEK2, CCNG1, FAM83D, SPC24, SPC25, NCAPH, SEH1L, CDCA2, SKA3, CCNA2, ASPM, ERCC6L, CDK1, NUF2, BIRC5, CDC25C, DCTN3, UBE2C, SMC3, CDK2, CCNB1, PLK1, ZWINT, SMC1A, SEPT7
GOTERM_BP_FAT	GO:0007155	cell adhesion	108	0.0361533	MPZL3, TNF, COL21A1, PCDHB15, PCDHGA8, PTK7, CDH2, CLDN11, CDH5, PCDHAC1, VCL, ALCAM, SORBS1, ITGAV, COL12A1, CNTNAP1, MSN, GPNMB, COL11A1, FN1, SPON1, TYRO3, F11R, HAPLN3, CDHR1, COL22A1, ITGA1, PCDHB1, FBLIM1, PCDH9, NID2, ITGA4, MYH9, CTNNA1, BCL2L11, PCDH19, BTBD9, PCDH18, CDH13, TNFAIP6, CORO1A, TMEM8B, PKP2, ITGA5, CPXM1, LAMC2, NRP2, PPARD, MPZL2, OPCML, CLSTN3, PCDHGA9, NELL2, BCAN, PCDHG…
GOTERM_BP_FAT	GO:0007156	homophilic cell adhesion	23	0.000147518	DCHS2, CLSTN3, CDHR2, PCDH10, PCDHGA9, PCDHGA7, CDHR5, CELSR1, PCDHGA5, CDH3, PCDHGA2, PCDHGB4, CDH22, CDH8, DSG2, PVRL1, FAT3, DSG3, FAT2, DSG1, DSC3, DSC1, PCDHA12
GOTERM_BP_FAT	GO:0007167	enzyme linked receptor protein signaling pathway	51	0.00273002	FGFR2, ZFAND5, FGFR3, STAT5A, GDF6, STAT5B, EPHB3, INSRR, MSX2, FOS, MUSK, TIAM1, PIK3R3, GHR, EGFR, SMAD5, EPHA1, CDK5, EPHA5, DDR1, EPHA4, GRB10, EPHA7, EPHA6, PRLR, CSRNP1, NTRK1, ROR1, ROR2, PLAT, SCHIP1, WFIKKN2, FGFR4, SMAD9, STAP1, MET, SMAD2, SOCS5, VEGFC, DOK1, ACVR2B, ID1, TEK, TGFB1I1, TIE1, AGRN, HPGD, EIF2AK3, FIGF, PLEKHA1, AKAP4
GOTERM_BP_FAT	GO:0007169	transmembrane receptor protein tyrosine kinase signaling pathway	39	0.000121102	FGFR2, EGFR, ZFAND5, FGFR3, STAT5A, STAT5B, EPHB3, CDK5, EPHA1, INSRR, EPHA5, EPHA4, DDR1, EPHA7, MUSK, GRB10, EPHA6, PRLR, TIAM1, NTRK1, CSRNP1, ROR1, ROR2, PIK3R3, GHR,PLAT, SCHIP1, FGFR4, STAP1, MET, SOCS5, VEGFC, DOK1, TEK, TIE1, AGRN, FIGF, EIF2AK3, PLEKHA1
GOTERM_BP_FAT	GO:0007178	transmembrane receptor protein serine/threonine kinase signaling pathway	8	0.0432697	WFIKKN2, ACVR2B, SMAD9, ID1, SMAD2, TGFB1I1, HPGD, AKAP4
GOTERM_BP_FAT	GO:0007229	integrin-mediated signaling pathway	7	0.0163241	ITGB3BP, ITGB8, ITGB7, ITGB6, ITGA2, ITGB5, ITFG1
GOTERM_BP_FAT	GO:0007242	intracellular signaling cascade	147	0.0281714	ADCY1, STAT5A, EDN2, THOP1, WASF2, STAT5B, IQGAP3, LPAR1, MCF2L, PGR, DIRAS1, DIRAS3, TIAM1, RAB25, RAB6B, AGAP1, CSK, ARHGEF4, RARG, STMN3, STMN2, ARHGEF5, STMN4, TP53, ADIPOR1, PRKCG, CDK5, ARHGEF11, TYK2, RND2, PRKD1, PLCE1, CCND1, ADRB2, KSR2, SGSM3, RAB19, GADD45G, RAB12, STMN1, ASB2, ASB5, RASD1, MAP3K13, LRRK1, RAPGEFL1, UNC13A, PRKCZ, FGFR3, PTPLAD1, PTH1R, ASB11, AKAP13, NFKBIA, SFN, MYO…
GOTERM_BP_FAT	GO:0007264	small GTPase mediated signal transduction	24	0.00700872	RHOJ, RSU1, RAB9B, RAB39B, RAB4A, RASGEF1B, RASL11B, DOK1, DNAJC27, NRAS, DIRAS2, RAC3, PECAM1, RASGRP2, REM1, YWHAQ, RALB, SDCBP, RRAS, RAP1B, RHOC, RHOD, ARL4D, CDC42EP4
GOTERM_BP_FAT	GO:0007267	cell-cell signaling	25	0.00572708	FGFR2, FGFR3, SYT4, ADORA1, CTNNB1, GLI1, PTK2, SNAP25, GAD1, FCER1A, GABRG2, GABRA2, STX1A, FZD1, NLGN1, NLGN3, CDK5, STX1B, GJB2, SLC17A7, SLC17A6, CHRNB2, CHRNB1, SLC5A7, CACNA1B
GOTERM_BP_FAT	GO:0007268	synaptic transmission	19	0.00231812	GABRG2, STX1A, GABRA2, SYT4, NLGN1, NLGN3, STX1B, ADORA1, CDK5, CTNNB1, SLC17A7, PTK2, SLC17A6, CHRNB2, CHRNB1, SLC5A7, GAD1, SNAP25, CACNA1B
GOTERM_BP_FAT	GO:0007346	regulation of mitotic cell cycle	13	0.0100269	STAT5A, STAT5B, TP53, RPRM, NUSAP1, MYCBP2, CDT1, HDAC3, SBDS, CCND1, ZWILCH, APBB1, APC
GOTERM_BP_FAT	GO:0007368	determination of left/right symmetry	5	0.0320673	DNAH11, ACVR2B, TGIF1, IFT52, ARL13B
GOTERM_BP_FAT	GO:0007389	pattern specification process	15	0.0172697	DNAH11, EFNB1, MYF5, HES1, ACVR2B, HOXC11, SFRP1, HOXD4, LRP6, TGIF1, IFT52, LFNG, DBX1, LRP5, ARL13B
GOTERM_BP_FAT	GO:0007398	ectoderm development	12	0.037774	AKT1, PPARD, KRT17, HOXC13, IRF6, ELF5, PTCH1, SFN, SCEL, TFDP1, APC, CTNNB1
GOTERM_BP_FAT	GO:0007409	axonogenesis	19	4.55129e-05	CCKAR, ATL1, KIF5C, UCHL1, TBCE, NTNG2, ISL1, CDK5, EPHA4, PTK2, DLX5, CHRNB2, ROBO2, EFNA5, APBB1, NEFL, GAP43, MYH10, APC
GOTERM_BP_FAT	GO:0007411	axon guidance	9	0.0200559	EPHA4, KIF5C, EFNA5, ROBO2, ISL1, CDK5, APBB1, GAP43, MYH10
GOTERM_BP_FAT	GO:0007423	sensory organ development	20	0.0142332	FGFR2, GNAT1, RARG, FGFR3, TCAP, PRRX1, ABI2, GJB6, CTNNB1, CRYGB, DDR1, MEIS2, PVRL1, HOXC13, DLX5, COL8A1, MAB21L2, MYH10, APC, CRYBB2
GOTERM_BP_FAT	GO:0007610	behavior	29	0.0345461	SNCG, ADCY1, IL16, EDN2, UCHL1, ABI2, CXCR2, ASL, HOXD10, SBDS, SLC1A3, AGT, PTN, STRBP, SCG2, GABRG2, ATP1A3, TBCE, PRKCG, NLGN3, DDO, CDK5, EPHA4, NPY, CCR4, CHRNB2, CHRNB1, APBB1, CACNA1B
GOTERM_BP_FAT	GO:0008104	protein localization	65	0.0234953	XPO1, AP1G2, AP1G1, VPS33B, SEH1L, RAB26, RAB27B, KDELR1, SEC24D, SCAMP4, DHCR24, ALS2CL, SCAMP5, B3GALTL, KDELR2, STX3, ATG9A, AP4M1, MYH9, VTI1A, CLIC5, LYST, ATG4A, PEX26, SIL1, RANGRF, ERC1, SNX10, COPE, KPNA1, SNX11, CAV3, RAB3A, ARFGAP3, YWHAZ, RAB3B, TNF, SNX15, MTX3, SNX17, LMF1, AKAP12, SNX4, TOMM5, STX16, HINFP, TNPO2, TNPO1, HSPA9, RAB8A, RAB8B, IPO13, STRADA, EXPH5, YWHAB, RUFY1, CBY1…
GOTERM_BP_FAT	GO:0008202	steroid metabolic process	16	0.0468972	TM7SF2, HMGCR, OSBPL7, FDXR, FDPS, SCAP, NPC1, DHCR7, SULT1A1, SDR42E1, INSIG1, SRD5A1, MVK, IDI1, DHCR24, NSDHL
GOTERM_BP_FAT	GO:0008203	cholesterol metabolic process	11	0.0188821	TM7SF2, HMGCR, DHCR7, INSIG1, FDXR, FDPS, MVK, IDI1, SCAP, DHCR24, NSDHL
GOTERM_BP_FAT	GO:0008283	cell proliferation	22	0.0189287	FGFR2, GNAT1, PPARD, NASP, EMX2, UCHL1, TP53, BCL2L2, SFN, FURIN, SRRT, SBDS, IRF6, NCAPG2, AGT, MAP7, PTCH1, PDGFD, FABP7, COL8A1, ACSL6, MYH10
GOTERM_BP_FAT	GO:0008284	positive regulation of cell proliferation	21	0.0163154	CDC7, FGF18, DERL2, FGFR4, ADAM10, PDGFB, EFNB1, CSF1, TIPIN, ROGDI, IL15, CALR, CDK4, RPA1, HES1, NRAS, ILK, TGIF1, FGF1, FIGF, ALOX12
GOTERM_BP_FAT	GO:0008360	regulation of cell shape	7	0.0458796	CORO1A, FYN, CDC42SE2, FBLIM1, CDC42SE1, MYH9, FN1
GOTERM_BP_FAT	GO:0008361	regulation of cell size	10	0.0146471	APP, HPN, DERL2, ADAM10, CDKN2AIP, TGFB3, PPT1, SMAD2, APBB2, ALOX12
GOTERM_BP_FAT	GO:0008406	gonad development	10	0.0297575	PGR, AMH, OSR1, STAT5A, AGT, STAT5B, MAP7, BCL2L2, FANCG, FOXO3
GOTERM_BP_FAT	GO:0009060	aerobic respiration	8	0.0175315	SDHA, SDHB, IDH3G, SDHD, IDH3B, SUCLA2, MDH2, FH
GOTERM_BP_FAT	GO:0009069	serine family amino acid metabolic process	5	0.0476176	DHFR, PHGDH, SRR, CDO1, CBS
GOTERM_BP_FAT	GO:0009070	serine family amino acid biosynthetic process	4	0.0132825	DHFR, PHGDH, SRR, CBS
GOTERM_BP_FAT	GO:0009109	coenzyme catabolic process	9	0.00189751	SDHA, ASPDH, SDHB, IDH3G, SDHD, IDH3B, SUCLA2, MDH2, FH
GOTERM_BP_FAT	GO:0009123	nucleoside monophosphate metabolic process	9	0.0223322	ADAL, NPR1, GUCY1B3, PDE8A, DPYD, IMPDH1, NT5E, PAICS, GUCY2D
GOTERM_BP_FAT	GO:0009314	response to radiation	17	0.0427194	EGFR, GNAT1, GUCA1A, XRCC2, TP53, ATP1A3, NLGN3, CNGB1, RAD54L, CDK5, CCND1, CDKN1A, SLC1A3, CHRNB2, RNF168, FANCG, APBB1
GOTERM_BP_FAT	GO:0009628	response to abiotic stimulus	24	0.0475993	EGFR, GNAT1, GUCA1A, DHX9, XRCC2, TP53, ATP1A3, NLGN3, CNGB1, RAD54L, CDK5, ADRB2, CCND1, CDKN1A, SLC1A3, HSF1, AGT, RNF168, MAP7, CHRNB2, FANCG, STRBP, APBB1, SLC9A1
GOTERM_BP_FAT	GO:0009799	determination of symmetry	5	0.0320673	DNAH11, ACVR2B, TGIF1, IFT52, ARL13B
GOTERM_BP_FAT	GO:0009820	alkaloid metabolic process	6	0.0350453	ASPDH, NMNAT2, PGLS, TPI1, NADSYN1, GLYR1
GOTERM_BP_FAT	GO:0009855	determination of bilateral symmetry	5	0.0320673	DNAH11, ACVR2B, TGIF1, IFT52, ARL13B
GOTERM_BP_FAT	GO:0009891	positive regulation of biosynthetic process	49	0.00100049	FUS, CNBP, STAT5A, GDF6, ABLIM3, STAT5B, SOX5, NFYC, NFKBIA, CTCF, NFYA, FOXO3, PAX3, HOXD10, TLR9, CTNNB1, GLI1, FOS, APOA2, MEIS2, AGT, SMARCD1, TFDP1, MYF6, FCER1A, EGFR, BMP3, RARG, MTA2, SMAD5, MAML2, PSRC1, TP53, TEAD2, KLF15, ISL1, HMGA1, INHBA, CARD11, ADRB2, KRT17, HNF4A, HDAC1, IRF6, CSRNP1, ETS2, UBC, APBB1, NFIA
GOTERM_BP_FAT	GO:0009894	regulation of catabolic process	9	0.0476203	AKT1, APOA2, SGSM3, ABHD5, PSMD1, PSMD3, PRKCG, FURIN, APC
GOTERM_BP_FAT	GO:0009954	proximal/distal pattern formation	5	0.0226447	DLX1, HOXD10, APC, CTNNB1, GLI1
GOTERM_BP_FAT	GO:0010557	positive regulation of macromolecule biosynthetic process	47	0.000957929	FUS, CNBP, STAT5A, ABLIM3, GDF6, STAT5B, SOX5, NFYC, NFKBIA, CTCF, PAX3, FOXO3, NFYA, HOXD10, TLR9, GLI1, CTNNB1, FOS, APOA2, MEIS2, SMARCD1, TFDP1, MYF6, FCER1A, BMP3, RARG, MTA2, PSRC1, MAML2, SMAD5, TP53, TEAD2, KLF15, ISL1, HMGA1, INHBA, CARD11, ADRB2, HDAC1, KRT17, HNF4A, IRF6, ETS2, CSRNP1, UBC, APBB1, NFIA
GOTERM_BP_FAT	GO:0010604	positive regulation of macromolecule metabolic process	58	0.00025267	STAT5A, GDF6, STAT5B, CTCF, PAX3, FOXO3, HOXD10, TLR9, GLI1, CTNNB1, AKT1, FOS, APOA2, SMARCD1, GHR, RARG, MTA2, TP53, PRKCG, HMGA1, CARD11, INHBA, ADRB2, CCND1, KRT17, HNF4A, CCND2, SGSM3, UBC, FUS, CNBP, FGFR3, ABLIM3, SOX5, KITLG, NFKBIA, NFYC, NFYA, MEIS2, RNF168, TFDP1, APC, MYF6, FCER1A, BMP3, PSRC1, MAML2, SMAD5, TEAD2, KLF15, ISL1, HDAC1, IRF6, HPX, ETS2, CSRNP1, APBB1, NFIA
GOTERM_BP_FAT	GO:0010628	positive regulation of gene expression	42	0.00119835	FUS, CNBP, STAT5A, ABLIM3, GDF6, STAT5B, SOX5, NFYC, NFKBIA, CTCF, PAX3, FOXO3, NFYA, HOXD10, GLI1, CTNNB1, FOS, MEIS2, SMARCD1, TFDP1, MYF6, BMP3, RARG, MTA2, PSRC1, MAML2, SMAD5, TP53, TEAD2, KLF15, ISL1, HMGA1, INHBA, ADRB2, HDAC1, HNF4A, IRF6, ETS2, CSRNP1, UBC, APBB1, NFIA
GOTERM_BP_FAT	GO:0010629	negative regulation of gene expression	28	0.0407569	MEF2C, HMGB1, PPARA, TNF, MTDH, SOX2, DICER1, CBX2, ZEB1, MAF1, MEN1, SND1, PRKRA, HINFP, RARA, DNMT3B, NR2F1, SATB1, ZNF8, TLE4, SIRT6, CBY1, RBBP7, PKIA, SIRT1, TARBP2, PRDM6, RBPJ
GOTERM_BP_FAT	GO:0010638	positive regulation of organelle organization	7	0.0458796	MEN1, FGF8, RANBP1, IGF2, DNMT3B, IL1A, DSTN
GOTERM_BP_FAT	GO:0010769	regulation of cell morphogenesis involved in differentiation	6	0.0419217	PTK2, METRN, TIAM1, CHRNB2, NEFL, NGF
GOTERM_BP_FAT	GO:0010810	regulation of cell-substrate adhesion	9	0.00104928	EGFLAM, CSF1, SMOC1, MYF5, ECM2, VIT, PTEN, RASA1, SPP1
GOTERM_BP_FAT	GO:0010811	positive regulation of cell-substrate adhesion	6	0.013552	EGFLAM, CSF1, SMOC1, ECM2, VIT, SPP1
GOTERM_BP_FAT	GO:0010827	regulation of glucose transport	5	0.0378309	PRKCA, TNF, SORBS1, PRKCI, ADIPOQ
GOTERM_BP_FAT	GO:0010975	regulation of neuron projection development	6	0.018285	PTK2, METRN, TIAM1, CHRNB2, NEFL, NGF
GOTERM_BP_FAT	GO:0015031	protein transport	59	0.0287654	XPO1, AP1G2, AP1G1, VPS33B, SEH1L, RAB26, RAB27B, KDELR1, SEC24D, SCAMP4, SCAMP5, B3GALTL, KDELR2, STX3, ATG9A, AP4M1, MYH9, VTI1A, LYST, ATG4A, PEX26, SIL1, RANGRF, ERC1, SNX10, COPE, KPNA1, SNX11, RAB3A, ARFGAP3, YWHAZ, RAB3B, TNF, SNX15, MTX3, SNX17, LMF1, AKAP12, SNX4, TOMM5, STX16, TNPO2, TNPO1, HSPA9, RAB8A, RAB8B, IPO13, STRADA, EXPH5, YWHAB, RUFY1, RAB33B, LIN7A, TRAF3IP2, RABEP2, RAB30, …
GOTERM_BP_FAT	GO:0015672	monovalent inorganic cation transport	36	0.0189051	KCNC2, KCNH1, KCNJ15, SCN1A, ATP1B4, ATP6V1G2, ATP6V1B1, KCNK10, KCNK9, KCNS2, KCNQ3, KCNQ2, KCNG3, KCNE4, SLC8A1, KCND2, SLC10A6, ATP1A3, ATP1A1, KCTD4, KCNK4, SLC17A7, SLC4A10, NNT, KCNJ6, SLC17A6, KCNN1, KCNH7, SLC13A3, KCNH8, KCTD16, SCN8A, SLC5A7, SLC5A10, SLC9A1, KCNH5
GOTERM_BP_FAT	GO:0016050	vesicle organization	8	0.0109147	CAV2, RAB3A, RAB8A, CORO1A, SNAP91, VAV3, VPS33B, DTNBP1
GOTERM_BP_FAT	GO:0016051	carbohydrate biosynthetic process	13	0.0406166	AKT1, PRKAG3, GPD2, GPD1, SDS, PHKG1, CHST9, PGD, CHST8, FBP2, PCK2, DSE, G6PC3
GOTERM_BP_FAT	GO:0016125	sterol metabolic process	11	0.0338302	TM7SF2, HMGCR, DHCR7, INSIG1, FDXR, FDPS, MVK, IDI1, SCAP, DHCR24, NSDHL
GOTERM_BP_FAT	GO:0016126	sterol biosynthetic process	8	0.00466311	TM7SF2, HMGCR, DHCR7, FDPS, MVK, IDI1, DHCR24, NSDHL
GOTERM_BP_FAT	GO:0016192	vesicle-mediated transport	42	0.0108737	CAV2, RAB3A, ARFGAP3, SNAP91, AP1G2, AP1G1, SNX17, CDC42SE1, VPS33B, GSN, ITGAV, STX16, EXOC6, EHD1, PLA2R1, SEC24D, KDELR1, SCAMP5, B3GALTL, KDELR2, DBNL, RAB8A, GLRB, STX3, VAV3, STXBP2, AP4M1, ERGIC1, ELMO3, LIN7A, ELMO1, NPC1, CORO1A, RABEP2, STXBP6, CDC42SE2, LYST, STEAP2, CACNA1A, COPE, EXOC6B, CLCN5
GOTERM_BP_FAT	GO:0016246	RNA interference	4	0.0119748	TARBP2, SND1, PRKRA, DICER1
GOTERM_BP_FAT	GO:0016310	phosphorylation	167	0.00102384	STK33, CDK18, PRPF4B, STAT5A, PASK, STAT5B, PKMYT1, RORC, AURKB, LPAR1, PRKG1, INSRR, ACVR1C, AKT1, PKN3, HSF1, AAK1, STK39, CSK, NDUFS1, MATK, EGFR, SRPK2, MYO3A, CSNK1G1, PHKG1, WNK3, PRKCG, DAPK2, CDK5, MARK4, DAPK1, TYK2, PRKD1, HUNK, DDR1, KSR2, MAPK6, RIOK3, GADD45G, ROR1, ROR2, NRK, RIPK4, EIF2AK2, LRRK1, MAP3K13, NEK6, KALRN, FGFR2, PRKCZ, FGFR3, TRIB3, ADRBK1, BRSK1, ULK4, EPHB3, ATP6V1B…
GOTERM_BP_FAT	GO:0016337	cell-cell adhesion	27	0.00774353	DCHS2, CLSTN3, PCDHGA9, PCDHGA7, PCDHGA5, CDH3, PCDHGA2, CTNNB1, CDH8, CDH22, ANXA9, PVRL1, FAT3, FAT2, ACAN, PCDHA12, EGFR, PCDH10, CDHR2, CDHR5, CELSR1, PCDHGB4, DSG2, DSG3, DSG1, DSC3, DSC1
GOTERM_BP_FAT	GO:0016458	gene silencing	7	0.0308573	TARBP2, SND1, PRKRA, DICER1, SIRT6, SIRT1, DNMT3B
GOTERM_BP_FAT	GO:0016477	cell migration	21	0.0445706	CCKAR, ZFAND5, PPARD, IL16, EDN2, EMX2, WASF2, KITLG, ABI2, PAX3, ISL1, PRKG1, CDK5, PTK2, SBDS, CCR4, LRP8, APBB1, MYH10, SCG2, APC
GOTERM_BP_FAT	GO:0016568	chromatin modification	19	0.0164048	SATB1, TADA2A, SUV39H1, BANP, RBBP7, CBX8, MEN1, EYA2, CHD1L, SMARCB1, PRDM6, SMARCAL1, USP21, USP22, PAF1, RBM14, HDAC8, DNMT3B, SUV420H1
GOTERM_BP_FAT	GO:0016569	covalent chromatin modification	11	0.043777	MEN1, SATB1, EYA2, TADA2A, SUV39H1, USP21, PAF1, RBM14, CBX8, HDAC8, DNMT3B
GOTERM_BP_FAT	GO:0019226	transmission of nerve impulse	21	0.0108527	GABRG2, STX1A, PPARD, GABRA2, SYT4, NLGN1, NLGN3, CACNG2, STX1B, ADORA1, CDK5, CTNNB1, SLC17A7, PTK2, SLC17A6, CHRNB2, CHRNB1, SLC5A7, GAD1, SNAP25, CACNA1B
GOTERM_BP_FAT	GO:0019318	hexose metabolic process	22	0.0207953	GPD2, PRKAG3, GPD1, LDHB, PFKFB4, PHKG1, ALDOC, PGD, ALDOB, OGDHL, PGAM2, FBP2, PCK2, G6PC3, GAPDHS, AKT1, MAN2A1, PYGM, SDS, ENO2, GALE, PGK1
GOTERM_BP_FAT	GO:0019319	hexose biosynthetic process	6	0.0419217	GPD2, GPD1, SDS, FBP2, PCK2, G6PC3
GOTERM_BP_FAT	GO:0019439	aromatic compound catabolic process	5	0.0323225	HGD, PAH, IDO1, PON3, HPD
GOTERM_BP_FAT	GO:0019627	urea metabolic process	4	0.0136818	ARG1, ASS1, ARG2, ASL
GOTERM_BP_FAT	GO:0022402	cell cycle process	92	0.0338427	SEPT2, HAUS2, RPRM, AURKB, SESN1, CTNNB1, MLF1, SBDS, MACF1, KRT7, CAMK2B, ZWILCH, APC, TFDP1, EGFR, CCNF, NUSAP1, ESPL1, GAS2, BRCA1, CDC25A, RAD51, FSD1, INHBA, CCND1, CDKN1A, SGSM3, HORMAD2, APBB1, GADD45A, MYH10, GAS2L3, LZTS2, NEK2, CHEK1, CCNG1, FAM83D, SPC24, MEN1, SPC25, NCAPH, CDKN2B, SEH1L, CDCA2, HINFP, SKA3, MNS1, RANBP1, CCNA2, ASPM, ERCC6L, CDK1, SGOL2, DLGAP5, NUF2, MND1, BIRC5, UB…
GOTERM_BP_FAT	GO:0022403	cell cycle phase	36	2.97185e-06	LZTS2, NEK2, CHEK1, CCNG1, FAM83D, SPC24, SPC25, NCAPH, CDKN2B, SEH1L, CDCA2, HINFP, SKA3, MNS1, RANBP1, CCNA2, ASPM, ERCC6L, CDK1, SGOL2, DLGAP5, NUF2, MND1, BIRC5, UBE2C, MYH9, CDC25C, DCTN3, CDK2, SMC3, CCNB1, PLK1, ZWINT, CKS2, SMC1A, SEPT7
GOTERM_BP_FAT	GO:0022406	membrane docking	7	0.0194719	CAV2, RAB8A, STXBP2, EXOC6, MSN, VPS33B, EXOC6B
GOTERM_BP_FAT	GO:0022604	regulation of cell morphogenesis	10	0.0464826	FGD1, PTK2, METRN, CDC42EP1, EPB42, TIAM1, CHRNB2, NEFL, NGF, MYH10
GOTERM_BP_FAT	GO:0022610	biological adhesion	108	2.19273e-05	NRP2, PPARD, MPZL2, OPCML, CLSTN3, PCDHGA9, NELL2, BCAN, PCDHGA7, VTN, PCDHGA5, PCDHGA2, CTNNB1, CDH22, CD96, CNTNAP3, EGFR, PTPRF, CDHR2, ACTN2, CDHR5, SSPO, CDK5, PCDHGB4, CTNNA2, NCAM1, DDR1, F5, CNTN1, VCAN, COL24A1, IBSP, MIA, DCHS2, KITLG, CDH3, CDH8, COL9A1, PVRL4, LGALS3BP, ANXA9, FAT3, PVRL1, AGT, FAT2, ACAN, PCDHA12, COL18A1, HAPLN1, PCDH10, NLGN3, STAB2, CELSR1, OMD, DSG2, DSG3, PKP3, …
GOTERM_BP_FAT	GO:0030001	metal ion transport	51	0.0024685	KCNH1, KCNC2, KCNJ15, ATP1B4, KCNK10, ATP2B2, KCNK9, KCNQ3, KCNQ2, KCNG3, KCND2, CACNG3, CACNG2, ATP2C2, KCNH7, KCNH8, KCNH5, SCN1A, SFXN2, KCNS2, SLC39A7, CAMK2B, SLC30A3, SLC39A5, SLC31A2, KCNE4, SLC8A1, TRPC3, SLC10A6, ATP1A1, ITPR3, CACNA1S, KCTD4, KCNK4, SLC17A7, SLC4A10, SLC17A6, KCNJ6, KCNN1, CACNA1G, CHRNB2, CACNA1E, SLC13A3, KCTD16, SCN8A, SLC5A7, CACNA1C, SLC5A10, CACNA1D, CACNA1B, SLC9…
GOTERM_BP_FAT	GO:0030030	cell projection organization	29	0.000107679	CCKAR, ATL1, UCHL1, WASF2, ABI2, LPAR1, PRKG1, PTK2, CEP290, ROBO2, NEFL, FGD3, APC, STMN3, BAIAP2L2, KIF5C, TBCE, NTNG2, ACTN2, ISL1, CDK5, EPHA4, MAP1S, DLX5, EFNA5, CHRNB2, APBB1, GAP43, MYH10
GOTERM_BP_FAT	GO:0030155	regulation of cell adhesion	11	0.0239942	ADAM10, EGFLAM, CSF1, SMOC1, MYF5, ECM2, VIT, PTEN, RASA1, ALOX12, SPP1
GOTERM_BP_FAT	GO:0030182	neuron differentiation	32	1.93264e-05	CCKAR, FGFR3, ATL1, UCHL1, SOX5, ABI2, PAX3, PRKG1, HOXD10, PTK2, SLC1A3, ROBO2, NEFL, APC, GNAT1, STMN3, EMX2, KIF5C, TBCE, NTNG2, ISL1, CDK5, EPHA4, DLX1, MAP1S, DLX5, NTRK1, EFNA5, CHRNB2, APBB1, GAP43, MYH10
GOTERM_BP_FAT	GO:0030198	extracellular matrix organization	14	0.00037137	OLFML2B, MYF5, POSTN, ECM2, VIT, SERPINH1, EGFLAM, CRISPLD2, SMOC1, FBLN5, COL11A2, VWA1, APBB2, GFOD2
GOTERM_BP_FAT	GO:0030217	T cell differentiation	9	0.0407972	CARD11, STAT5A, STAT5B, BCL11A, RAG1, TP53, RORC, APC, CTNNB1
GOTERM_BP_FAT	GO:0030239	myofibril assembly	5	0.0323225	ACTB, TCAP, MYBPC3, TMOD1, MYH10
GOTERM_BP_FAT	GO:0030282	bone mineralization	5	0.00916205	FGFR2, SBDS, PTH1R, PTN, MMP13
GOTERM_BP_FAT	GO:0030326	embryonic limb morphogenesis	12	0.00128978	MSX2, RARG, DLX5, FTO, CRABP2, PRRX1, PTCH1, ZBTB16, GJA5, HOXD10, SMARCA4, CTNNB1
GOTERM_BP_FAT	GO:0030336	negative regulation of cell migration	6	0.0208198	PDGFB, RRAS, TIE1, RNF20, PTEN, THY1
GOTERM_BP_FAT	GO:0030384	phosphoinositide metabolic process	9	0.0318976	PIK3CG, PIK3C2B, PIK3C3, PIGB, GPLD1, PIGS, PIP5K1A, PIGQ, ALG12
GOTERM_BP_FAT	GO:0030422	RNA interference, production of siRNA	3	0.0352098	TARBP2, PRKRA, DICER1
GOTERM_BP_FAT	GO:0030534	adult behavior	11	0.0392485	SNCG, GABRG2, EPHA4, NPY, UCHL1, ATP1A3, TBCE, CHRNB2, CHRNB1, CDK5, HOXD10
GOTERM_BP_FAT	GO:0030855	epithelial cell differentiation	11	0.0296226	PGR, TCF21, KRT17, IRF6, UPK1A, AGT, DLX5, FZD1, SFN, UPK3A, KRT4
GOTERM_BP_FAT	GO:0030856	regulation of epithelial cell differentiation	6	0.00884498	CCND1, PRLR, STAT5A, STAT5B, APC, CTNNB1
GOTERM_BP_FAT	GO:0030879	mammary gland development	7	0.0305057	PGR, DDR1, PRLR, IRF6, STAT5A, STAT5B, PTCH1
GOTERM_BP_FAT	GO:0030900	forebrain development	15	0.00388495	CCKAR, FGFR3, EMX2, BCAN, PRKG1, CDK5, GLI1, APLP1, CTNNB1, DLX1, CHRNB2, LRP8, FABP7, MYH10, SMARCA4
GOTERM_BP_FAT	GO:0031032	actomyosin structure organization	6	0.018285	ACTB, TCAP, MYBPC3, CNN2, TMOD1, MYH10
GOTERM_BP_FAT	GO:0031175	neuron projection development	23	2.11578e-05	CCKAR, STMN3, ATL1, KIF5C, UCHL1, TBCE, NTNG2, ABI2, ISL1, PRKG1, CDK5, EPHA4, PTK2, MAP1S, DLX5, CHRNB2, ROBO2, EFNA5, APBB1, NEFL, GAP43, APC, MYH10
GOTERM_BP_FAT	GO:0031214	biomineral formation	7	0.0241338	FGFR2, IBSP, AMBN, SBDS, PTH1R, PTN, MMP13
GOTERM_BP_FAT	GO:0031328	positive regulation of cellular biosynthetic process	49	0.000770222	FUS, CNBP, STAT5A, GDF6, ABLIM3, STAT5B, SOX5, NFYC, NFKBIA, CTCF, NFYA, FOXO3, PAX3, HOXD10, TLR9, CTNNB1, GLI1, FOS, APOA2, MEIS2, AGT, SMARCD1, TFDP1, MYF6, FCER1A, EGFR, BMP3, RARG, MTA2, SMAD5, MAML2, PSRC1, TP53, TEAD2, KLF15, ISL1, HMGA1, INHBA, CARD11, ADRB2, KRT17, HNF4A, HDAC1, IRF6, CSRNP1, ETS2, UBC, APBB1, NFIA
GOTERM_BP_FAT	GO:0031344	regulation of cell projection organization	8	0.0140163	PTK2, METRN, CDC42EP1, TIAM1, CHRNB2, NEFL, APC, NGF
GOTERM_BP_FAT	GO:0031346	positive regulation of cell projection organization	6	0.0129956	METRN, CDC42EP1, TIAM1, NEFL, APC, NGF
GOTERM_BP_FAT	GO:0031647	regulation of protein stability	5	0.0476176	CCDC88C, CDKN2AIP, APTX, UBE2B, PTEN
GOTERM_BP_FAT	GO:0032103	positive regulation of response to external stimulus	9	0.0131711	FCER1A, NPY, IL16, EDN2, STAT5A, STAT5B, IDO1, AGER, SCG2
GOTERM_BP_FAT	GO:0032313	regulation of Rab GTPase activity	7	0.0358505	TBC1D15, TBC1D10B, TBC1D9, TBC1D13, MED25, TBC1D7, TBC1D2
GOTERM_BP_FAT	GO:0032318	regulation of Ras GTPase activity	10	0.0235332	TBC1D15, ADAP2, TBC1D10B, ACAP3, TBC1D9, TBC1D13, MED25, ASAP2, TBC1D7, TBC1D2
GOTERM_BP_FAT	GO:0032483	regulation of Rab protein signal transduction	7	0.0358505	TBC1D15, TBC1D10B, TBC1D9, TBC1D13, MED25, TBC1D7, TBC1D2
GOTERM_BP_FAT	GO:0032535	regulation of cellular component size	13	0.0196514	APP, HPN, DERL2, ADAM10, CDKN2AIP, SCIN, TGFB3, PPT1, SMAD2, APBB2, CAPZB, RASA1, ALOX12
GOTERM_BP_FAT	GO:0032989	cellular component morphogenesis	30	0.000275219	CCKAR, TCAP, ATL1, UCHL1, MYBPC3, CTNNB1, CRYGB, PTK2, SLC1A3, ROBO2, NEFL, APC, ACTB, EGFR, KIF5C, TBCE, NTNG2, UPK3A, ISL1, CDK5, EPHA4, MAP1S, DLX5, MAP7, EFNA5, CHRNB2, APBB1, GAP43, TMOD1, MYH10
GOTERM_BP_FAT	GO:0032990	cell part morphogenesis	20	0.000424544	CCKAR, ATL1, KIF5C, UCHL1, TBCE, NTNG2, ISL1, CDK5, EPHA4, PTK2, MAP1S, DLX5, CHRNB2, ROBO2, EFNA5, APBB1, NEFL, GAP43, APC, MYH10
GOTERM_BP_FAT	GO:0033043	regulation of organelle organization	15	0.0427841	CAV3, RAB3A, FGF8, IGF2, DSTN, MEN1, CORO1A, CUL7, GSN, MAPT, CAPG, SKA3, RANBP1, DNMT3B, IL1A
GOTERM_BP_FAT	GO:0033077	T cell differentiation in the thymus	8	0.00607824	CARD11, STAT5A, STAT5B, RAG1, TP53, RORC, APC, CTNNB1
GOTERM_BP_FAT	GO:0034329	cell junction assembly	5	0.0276281	SORBS1, ITGA5, CTNNA1, VCL, FN1
GOTERM_BP_FAT	GO:0034330	cell junction organization	11	0.0350453	SORBS1, ITGA5, PRKCI, CTNNA1, VCL, FN1, CD9, NUMB, SMAD2, NUMBL, THY1
GOTERM_BP_FAT	GO:0034404	nucleobase, nucleoside and nucleotide biosynthetic process	20	0.0384416	ADAL, RP2, NPR1, QTRT1, ATP12A, GUCY2D, ATP6V0C, ATP6V1A, DHFR, ATP5S, RRM1, ATP5C1, QPRT, GUCY1B3, DPYD, IMPDH1, NT5E, PAICS, ATP8B4, ATP8A1
GOTERM_BP_FAT	GO:0034637	cellular carbohydrate biosynthetic process	10	0.0464826	PRKAG3, AKT1, GPD2, GPD1, SDS, PHKG1, PGD, FBP2, PCK2, G6PC3
GOTERM_BP_FAT	GO:0034654	nucleobase, nucleoside, nucleotide and nucleic acid biosynthetic process	20	0.0384416	ADAL, RP2, NPR1, QTRT1, ATP12A, GUCY2D, ATP6V0C, ATP6V1A, DHFR, ATP5S, RRM1, ATP5C1, QPRT, GUCY1B3, DPYD, IMPDH1, NT5E, PAICS, ATP8B4, ATP8A1
GOTERM_BP_FAT	GO:0035023	regulation of Rho protein signal transduction	17	0.00082613	ARHGEF4, FGD1, STMN3, MCF2, ARHGEF5, ARHGEF19, AKAP13, LPAR1, ITPR3, FARP1, MCF2L, ARHGEF11, PLEKHG2, FGD6, FGD3, KALRN, FGD4
GOTERM_BP_FAT	GO:0035107	appendage morphogenesis	12	0.00434361	MSX2, RARG, DLX5, FTO, CRABP2, PRRX1, PTCH1, ZBTB16, GJA5, HOXD10, SMARCA4, CTNNB1
GOTERM_BP_FAT	GO:0035108	limb morphogenesis	12	0.00434361	MSX2, RARG, DLX5, FTO, CRABP2, PRRX1, PTCH1, ZBTB16, GJA5, HOXD10, SMARCA4, CTNNB1
GOTERM_BP_FAT	GO:0035113	embryonic appendage morphogenesis	12	0.00128978	MSX2, RARG, DLX5, FTO, CRABP2, PRRX1, PTCH1, ZBTB16, GJA5, HOXD10, SMARCA4, CTNNB1
GOTERM_BP_FAT	GO:0035137	hindlimb morphogenesis	6	0.0248179	RARG, PTCH1, ZBTB16, HOXD10, SMARCA4, CTNNB1
GOTERM_BP_FAT	GO:0040008	regulation of growth	29	0.00194771	FGFR2, IGFBPL1, STAT5A, IGFBP7, STAT5B, TP63, SFN, FOXS1, BNIPL, PTK2, WISP1, HSF1, AGT, GHR, PSRC1, TP53, TKT, DDR1, INHBA, UBE2E3, ADRB2, CDKN1A, KRT17, PTCH1, GAMT, IGFBP1, IGFBP2, GAP43, NGF
GOTERM_BP_FAT	GO:0040013	negative regulation of locomotion	6	0.0252508	PDGFB, RRAS, TIE1, RNF20, PTEN, THY1
GOTERM_BP_FAT	GO:0040018	positive regulation of multicellular organism growth	6	0.0248179	HSF1, STAT5A, AGT, STAT5B, FOXS1, GHR
GOTERM_BP_FAT	GO:0042127	regulation of cell proliferation	32	0.025608	FGF18, DERL2, CAV1, FGFR4, PDGFB, CSF1, TGFB3, TIPIN, IL15, CALR, PTEN, RPA1, CD9, VDR, TEK, ILK, FGF1, FIGF, MAFG, CDC7, ADAM10, EFNB1, ROGDI, SMAD2, CDK4, HES1, NRAS, PLA2G4A, SCIN, TGIF1, SMARCA2, ALOX12
GOTERM_BP_FAT	GO:0042176	regulation of protein catabolic process	7	0.0305057	AKT1, SGSM3, PSMD1, PSMD3, PRKCG, FURIN, APC
GOTERM_BP_FAT	GO:0042445	hormone metabolic process	11	0.0392485	TG, RDH12, PCSK2, ECE2, DIO3, AGT, CRHBP, CRABP2, STAT5B, DDO, CRYM
GOTERM_BP_FAT	GO:0042733	embryonic digit morphogenesis	5	0.00345113	LMBR1, HOXC11, LRP6, IFT52, LRP5
GOTERM_BP_FAT	GO:0043062	extracellular structure organization	31	0.0218659	IBSP, MIA, MMP9, NLGN1, NLGN3, VTN, CACNG2, APLP1, CTNNB1, PTK2, MUSK, FBLN1, AGT, ACAN, APBB1, SNTA1,OLFML2B, MYF5, POSTN, ECM2, VIT, SERPINH1, APP, EGFLAM, CRISPLD2, SMOC1, FBLN5, APBB2, COL11A2, VWA1, GFOD2
GOTERM_BP_FAT	GO:0043087	regulation of GTPase activity	11	0.0239942	TBC1D15, ADAP2, TBC1D10B, ACAP3, TBC1D9, TBC1D13, MED25, ASAP2, TBC1D7, THY1, TBC1D2
GOTERM_BP_FAT	GO:0043407	negative regulation of MAP kinase activity	5	0.0499058	PRKCA, CAV3, SPRY1, HMGCR, SPRY4
GOTERM_BP_FAT	GO:0043603	cellular amide metabolic process	11	0.000453608	NMNAT3, ARG1, ASS1, ARG2, STAT5A, PGD, ALDOB, STAT5B, ASL, NMNAT1, GHR
GOTERM_BP_FAT	GO:0043604	amide biosynthetic process	4	0.0249761	ARG1, ASS1, ARG2, ASL
GOTERM_BP_FAT	GO:0043616	keratinocyte proliferation	4	0.0249761	PPARD, IRF6, PTCH1, SFN
GOTERM_BP_FAT	GO:0044057	regulation of system process	18	0.0298879	SNCG, SLC8A1, EDN2, MYBPC3, NLGN1, ACTN1, ATP1A1, NLGN3, ADRBK1, CDK5, ABCG8, ADRB2, APOA2, SLC1A3, CACNA1G, CHRNB2, NGF, CACNA1B
GOTERM_BP_FAT	GO:0045184	establishment of protein localization	60	0.0209028	XPO1, AP1G2, AP1G1, VPS33B, SEH1L, RAB26, RAB27B, KDELR1, SEC24D, SCAMP4, SCAMP5, B3GALTL, KDELR2, STX3, ATG9A, AP4M1, MYH9, VTI1A, LYST, ATG4A, PEX26, SIL1, RANGRF, ERC1, SNX10, COPE, KPNA1, SNX11, RAB3A, ARFGAP3, YWHAZ, RAB3B, TNF, SNX15, MTX3, SNX17, LMF1, AKAP12, SNX4, TOMM5, STX16, HINFP, TNPO2, TNPO1, HSPA9, RAB8A, RAB8B, IPO13, STRADA, EXPH5, YWHAB, RUFY1, RAB33B, LIN7A, TRAF3IP2, RABEP2, …
GOTERM_BP_FAT	GO:0045216	cell-cell junction organization	4	0.0283132	CD9, NUMB, SMAD2, NUMBL
GOTERM_BP_FAT	GO:0045449	regulation of transcription	432	0.00225616	IL16, GDF6, ZNF821, STAT5A, ARNT2, PASK, STAT5B, RORC, MED22, FOXO3, ANKRD1, HOXD10, HOXD11, PNN, CBX5, CTNNB1, PGR, CDCA7, ZNF300, SMARCD1, ZNF772, ZNF445, CREB3L3, TWIST2, TWIST1, SATB2, RARG, MTA2, EMX2, BARHL2, MED12, MLXIPL, JUNB, ASCL1, ZFP82, HNF4A, TFAP2A, ZNF383, ZZZ3, NFE2L1, ST18, TFAP2C, SMARCA4, FUS, CNBP, ONECUT1, ONECUT2, SOX5, NFKBIA, NOSTRIN, KEAP1, MYBL2, LIN28B, ZNF512, CXXC1, …
GOTERM_BP_FAT	GO:0045597	positive regulation of cell differentiation	18	0.0298879	IRX3, XRCC2, MSR1, FGFR3, STAT5A, STAT5B, SMAD5, KITLG, FOXO3, JUNB, CTNNB1, INHBA, METRN, TIAM1, IL4R, NEFL, NGF, APC
GOTERM_BP_FAT	GO:0045637	regulation of myeloid cell differentiation	9	0.0291721	INHBA, STAT5A, STAT5B, KITLG, NFKBIA, FOXO3, ZBTB16, APC, CTNNB1
GOTERM_BP_FAT	GO:0045664	regulation of neuron differentiation	10	0.0297575	IRX3, PTK2, METRN, TIAM1, NLGN1, SOX5, CHRNB2, ISL1, NEFL, NGF
GOTERM_BP_FAT	GO:0045785	positive regulation of cell adhesion	7	0.0311207	EGFLAM, CSF1, SMOC1, ECM2, VIT, ALOX12, SPP1
GOTERM_BP_FAT	GO:0045892	negative regulation of transcription, DNA-dependent	22	0.0263304	MEF2C, HMGB1, PPARA, SATB1, MTDH, TNF, SOX2, ZNF8, TLE4, CBX2, SIRT6, ZEB1, CBY1, RBBP7, MAF1, PKIA, SIRT1, MEN1, RARA, RBPJ, DNMT3B, NR2F1
GOTERM_BP_FAT	GO:0045893	positive regulation of transcription, DNA-dependent	37	0.000398552	FUS, CNBP, STAT5A, ABLIM3, STAT5B, SOX5, NFYC, NFKBIA, CTCF, PAX3, FOXO3, NFYA, HOXD10, GLI1, CTNNB1, FOS, MEIS2, SMARCD1, TFDP1, BMP3, RARG, MTA2, PSRC1, MAML2, SMAD5, TP53, TEAD2, KLF15, ISL1, INHBA, ADRB2, HDAC1, HNF4A, ETS2, CSRNP1, APBB1, NFIA
GOTERM_BP_FAT	GO:0045935	positive regulation of nucleobase, nucleoside, nucleotide and nucleic acid metabolic process	44	0.00127027	FUS, CNBP, STAT5A, ABLIM3, GDF6, STAT5B, SOX5, NFYC, NFKBIA, CTCF, PAX3, FOXO3, NFYA, HOXD10, GLI1, CTNNB1, FOS, MEIS2, SMARCD1, RNF168, TFDP1, MYF6, BMP3, RARG, MTA2, PSRC1, MAML2, SMAD5, TP53, PRKCG, TEAD2, KLF15, ISL1, HMGA1, INHBA, ADRB2, HDAC1, HNF4A, IRF6, ETS2, CSRNP1, UBC, APBB1, NFIA
GOTERM_BP_FAT	GO:0045941	positive regulation of transcription	42	0.000444456	FUS, CNBP, STAT5A, ABLIM3, GDF6, STAT5B, SOX5, NFYC, NFKBIA, CTCF, PAX3, FOXO3, NFYA, HOXD10, GLI1, CTNNB1, FOS, MEIS2, SMARCD1, TFDP1, MYF6, BMP3, RARG, MTA2, PSRC1, MAML2, SMAD5, TP53, TEAD2, KLF15, ISL1, HMGA1, INHBA, ADRB2, HDAC1, HNF4A, IRF6, ETS2, CSRNP1, UBC, APBB1, NFIA
GOTERM_BP_FAT	GO:0045944	positive regulation of transcription from RNA polymerase II promoter	30	0.00356804	FUS, CNBP, STAT5A, ABLIM3, STAT5B, SOX5, NFKBIA, PAX3, FOXO3, NFYA, HOXD10, CTNNB1, GLI1, FOS, MEIS2, BMP3, RARG, MTA2, SMAD5, MAML2, TP53, TEAD2, ISL1, INHBA, ADRB2, HNF4A, HDAC1, CSRNP1, APBB1, NFIA
GOTERM_BP_FAT	GO:0046324	regulation of glucose import	5	0.0276281	PRKCA, TNF, SORBS1, PRKCI, ADIPOQ
GOTERM_BP_FAT	GO:0046356	acetyl-CoA catabolic process	8	0.00466311	SDHA, SDHB, IDH3G, SDHD, IDH3B, SUCLA2, MDH2, FH
GOTERM_BP_FAT	GO:0046364	monosaccharide biosynthetic process	7	0.0187171	GPD2, GPD1, SDS, PGD, FBP2, PCK2, G6PC3
GOTERM_BP_FAT	GO:0046449	creatinine metabolic process	3	0.0385562	STAT5A, STAT5B, GHR
GOTERM_BP_FAT	GO:0046496	nicotinamide nucleotide metabolic process	6	0.0350453	ASPDH, NMNAT2, PGLS, TPI1, NADSYN1, GLYR1
GOTERM_BP_FAT	GO:0046578	regulation of Ras protein signal transduction	25	0.011717	ARHGEF4, FGD1, STMN3, MCF2, ARHGEF5, ARHGEF19, AKAP13, KITLG, LPAR1, ASAP3, ITPR3, MCF2L, FARP1, ARHGEF11, TBC1D24, PLEKHG2, SGSM1, SGSM3, ACAP1, TBC1D14, AGAP1, FGD6, FGD3, FGD4, KALRN
GOTERM_BP_FAT	GO:0048278	vesicle docking	6	0.0350453	CAV2, RAB8A, STXBP2, EXOC6, VPS33B, EXOC6B
GOTERM_BP_FAT	GO:0048285	organelle fission	26	3.21479e-06	LZTS2, NEK2, CCNG1, FAM83D, SPC24, SPC25, NCAPH, SEH1L, CDCA2, SKA3, CCNA2, ASPM, ERCC6L, CDK1, NUF2, BIRC5, CDC25C, DCTN3, UBE2C, SMC3, CDK2, CCNB1, PLK1, ZWINT, SMC1A, SEPT7
GOTERM_BP_FAT	GO:0048514	blood vessel morphogenesis	18	0.0497861	SGPL1, FGF8, PGF, DICER1, GJA1, ANPEP, CDH2, ITGA4, MYH9, GJC1, CDH13, S1PR1, MEOX2, CUL7, CXCR4, ECSCR, POFUT1, ANGPTL4
GOTERM_BP_FAT	GO:0048598	embryonic morphogenesis	16	0.048303	LMBR1, MYF5, SOBP, SMAD2, SKI, HES1, VEGFC, ACVR2B, HOXC11, HOXD4, LRP6, TGIF1, PRKACB, TGFB1I1, IFT52, LRP5
GOTERM_BP_FAT	GO:0048608	reproductive structure development	11	0.0254964	PGR, AMH, TCF21, OSR1, STAT5A, AGT, STAT5B, MAP7, BCL2L2, FANCG, FOXO3
GOTERM_BP_FAT	GO:0048666	neuron development	40	0.000183829	CCKAR, ATL1, UCHL1, ABI2, PRKG1, HOXD10, PTK2, SLC1A3, ROBO2, NEFL, APC, GNAT1, STMN3, KIF5C, TBCE, NTNG2, ISL1, CDK5, EPHA4, MAP1S, DLX5, EFNA5, CHRNB2, APBB1, GAP43, MYH10, HES1, APP, CDK5R1, RAC3, EFNB1, NUMB, STXBP1, NTN4, PHGDH, APBB2, SS18L1, GFRA3, NUMBL, THY1
GOTERM_BP_FAT	GO:0048667	cell morphogenesis involved in neuron differentiation	20	7.54809e-05	CCKAR, ATL1, KIF5C, UCHL1, TBCE, NTNG2, ISL1, CDK5, EPHA4, PTK2, SLC1A3, DLX5, CHRNB2, ROBO2, EFNA5, APBB1, NEFL, GAP43, APC, MYH10
GOTERM_BP_FAT	GO:0048705	skeletal system morphogenesis	9	0.0395014	FGF18, SCHIP1, ACVR2B, NAB2, MYF5, HOXD4, COL11A2, MMP2, PLEKHA1
GOTERM_BP_FAT	GO:0048736	appendage development	12	0.00797156	MSX2, RARG, DLX5, FTO, CRABP2, PRRX1, PTCH1, ZBTB16, GJA5, HOXD10, SMARCA4, CTNNB1
GOTERM_BP_FAT	GO:0048812	neuron projection morphogenesis	20	2.73066e-05	CCKAR, ATL1, KIF5C, UCHL1, TBCE, NTNG2, ISL1, CDK5, EPHA4, PTK2, MAP1S, DLX5, CHRNB2, ROBO2, EFNA5, APBB1, NEFL, GAP43, APC, MYH10
GOTERM_BP_FAT	GO:0048858	cell projection morphogenesis	20	0.000120433	CCKAR, ATL1, KIF5C, UCHL1, TBCE, NTNG2, ISL1, CDK5, EPHA4, PTK2, MAP1S, DLX5, CHRNB2, ROBO2, EFNA5, APBB1, NEFL, GAP43, APC, MYH10
GOTERM_BP_FAT	GO:0048870	cell motility	24	0.0181504	CCKAR, ZFAND5, PPARD, IL16, EDN2, EMX2, WASF2, KITLG, ABI2, PAX3, ISL1, GAS8, PRKG1, CDK5, GAPDHS, PTK2, SBDS, CCR4, CELF3, LRP8, APBB1, MYH10, SCG2, APC
GOTERM_BP_FAT	GO:0050678	regulation of epithelial cell proliferation	8	0.0274884	EGFR, PGR, PPARD, FGFR3, DLX5, PTCH1, KRT4, APC
GOTERM_BP_FAT	GO:0050680	negative regulation of epithelial cell proliferation	5	0.0226447	PPARD, FGFR3, PTCH1, KRT4, APC
GOTERM_BP_FAT	GO:0050767	regulation of neurogenesis	13	0.0118145	IRX3, XRCC2, TP53, SOX5, NLGN1, ISL1, PTK2, DLX1, METRN, TIAM1, CHRNB2, NEFL, NGF
GOTERM_BP_FAT	GO:0050772	positive regulation of axonogenesis	4	0.0136818	METRN, TIAM1, NEFL, NGF
GOTERM_BP_FAT	GO:0050808	synapse organization	6	0.0326772	MUSK, NLGN1, NLGN3, CACNG2, CTNNB1, SNTA1
GOTERM_BP_FAT	GO:0050877	neurological system process	51	0.000245551	ADCY1, PPARD, SYT4, UCHL1, CNGB1, ADORA1, HOXD10, CTNNB1, FOXS1, SLC1A4, SBDS, SLC1A3, CRYBB2, GABRG2, STX1A, CACNG2, CDK5, STX1B, SAG, NGF, ABI2, ATP6V1B1, PTK2, AGT, PTN, SNAP25, NEFL, GAD1, GNAT1, UNC119, GUCA1A, GABRA2, ATP1A3, NLGN1, NLGN3, GJB6, ITPR3, GJB2, RDH12, SLC17A7, RDH10, SLC17A6, CHRNB2, CHRNB1, RGS9, SLC5A7, FABP7, APBB1, CRYM, MYH10, CACNA1B
GOTERM_BP_FAT	GO:0051056	regulation of small GTPase mediated signal transduction	52	0.0152802	FGD1, RAP1GAP, IQGAP3, AKAP13, KITLG, LPAR1, ASAP3, MCF2L, PLEKHG2, TBC1D14, RASA3, AGAP1, FGD6, FGD3, FGD4, ARHGEF4, STMN3, MCF2, ARHGEF19, ARHGEF5, ITPR3, FARP1, ARHGEF11, TBC1D24, SGSM1, GAPVD1, SGSM3, ACAP1, SIPA1L1, KALRN, ARHGEF3, TBC1D10B, TBC1D9, CSF1, SIPA1, RASGEF1B, ASAP2, MED25, TBC1D15, GARNL3, NRAS, ADAP2, ACAP3, PLEKHG7, RASGRP2, TBC1D13, RAPGEF5, TBC1D7, RAPGEF2, RASA1, TBC1D2, RA…
GOTERM_BP_FAT	GO:0051094	positive regulation of developmental process	21	0.0411289	FGFR2, IRX3, XRCC2, MSR1, FGFR3, STAT5A, SMAD5, STAT5B, KITLG, FOXO3, JUNB, CTNNB1, INHBA, ADRB2, METRN, KRT17, TIAM1, IL4R, NEFL, NGF, APC
GOTERM_BP_FAT	GO:0051169	nuclear transport	12	0.0404962	TNF, ACTA1, IPO13, RPS15, ANP32A, STRADA, CAMK1, NXF1, TNPO2, TNPO1, KPNA1, HSPA9
GOTERM_BP_FAT	GO:0051173	positive regulation of nitrogen compound metabolic process	45	0.00130193	FUS, CNBP, STAT5A, GDF6, ABLIM3, STAT5B, SOX5, NFYC, NFKBIA, CTCF, PAX3, FOXO3, NFYA, HOXD10, GLI1, CTNNB1, FOS, MEIS2, SMARCD1, RNF168, TFDP1, MYF6, EGFR, BMP3, RARG, MTA2, PSRC1, MAML2, SMAD5, TP53, PRKCG, TEAD2, KLF15, ISL1, HMGA1, INHBA, ADRB2, HDAC1, HNF4A, IRF6, ETS2, CSRNP1, UBC, APBB1, NFIA
GOTERM_BP_FAT	GO:0051186	cofactor metabolic process	23	0.0141245	SHMT1, ASPDH, NMNAT2, MTHFD2L, HMGCR, NADSYN1, IDH3B, RSAD1, COQ9, SDHA, COQ3, SDHB, TPI1, ACSS1, PGLS, IDH3G, SDHD, FPGS, SUCLA2, GLYR1, MDH2, FH, DCAKD
GOTERM_BP_FAT	GO:0051187	cofactor catabolic process	9	0.00472159	SDHA, ASPDH, SDHB, IDH3G, SDHD, IDH3B, SUCLA2, MDH2, FH
GOTERM_BP_FAT	GO:0051252	regulation of RNA metabolic process	219	0.000435449	STAT5A, PASK, STAT5B, ARNT2, RORC, FOXO3, ANKRD1, MED22, HOXD10, HOXD11, CBX5, CTNNB1, PGR, ZNF300, SMARCD1, ZNF772, ZNF445, CREB3L3, TWIST2, SATB2, RARG, MTA2, EMX2, BARHL2, MED12, JUNB, ZFP82, HNF4A, TFAP2A, ZNF383, NFE2L1, ST18, TFAP2C, SMARCA4, FUS, CNBP, ONECUT1, ONECUT2, SOX5, NFKBIA, NOSTRIN, LIN28B, MEIS2, HNRNPD, LHX9, TFDP1, DNMT3A, BMP3, ESRRA, EHMT1, SMAD5, MAML2, TEAD2, KLF15, SHOX2,…
GOTERM_BP_FAT	GO:0051253	negative regulation of RNA metabolic process	22	0.028607	MEF2C, HMGB1, PPARA, SATB1, MTDH, TNF, SOX2, ZNF8, TLE4, CBX2, SIRT6, ZEB1, CBY1, RBBP7, MAF1, PKIA, SIRT1, MEN1, RARA, RBPJ, DNMT3B, NR2F1
GOTERM_BP_FAT	GO:0051254	positive regulation of RNA metabolic process	37	0.000398552	FUS, CNBP, STAT5A, ABLIM3, STAT5B, SOX5, NFYC, NFKBIA, CTCF, PAX3, FOXO3, NFYA, HOXD10, GLI1, CTNNB1, FOS, MEIS2, SMARCD1, TFDP1, BMP3, RARG, MTA2, PSRC1, MAML2, SMAD5, TP53, TEAD2, KLF15, ISL1, INHBA, ADRB2, HDAC1, HNF4A, ETS2, CSRNP1, APBB1, NFIA
GOTERM_BP_FAT	GO:0051259	protein oligomerization	12	0.00487935	CAV1, ACHE, CCDC88C, RRM1, TRIM27, SRR, DPAGT1, QPRT, PFKM, EIF2AK3, PDSS2, DCTPP1
GOTERM_BP_FAT	GO:0051271	negative regulation of cell motion	6	0.0302431	PDGFB, RRAS, TIE1, RNF20, PTEN, THY1
GOTERM_BP_FAT	GO:0051301	cell division	30	2.00652e-05	LZTS2, CCNG1, DSTN, FAM83D, SPC24, CCNE2, SPC25, SEH1L, CDCA2, SKA3, CCNA2, ASPM, ERCC6L, CCAR1, CENPO, CDK1, BIRC5, MYH9, CDC25C, DCTN3, UBE2C, SMC3, CDK2, ARL3, CCNB1, PLK1, ZWINT, CKS2, SMC1A, SEPT7
GOTERM_BP_FAT	GO:0051674	localization of cell	24	0.0181504	CCKAR, ZFAND5, PPARD, IL16, EDN2, EMX2, WASF2, KITLG, ABI2, PAX3, ISL1, GAS8, PRKG1, CDK5, GAPDHS, PTK2, SBDS, CCR4, CELF3, LRP8, APBB1, MYH10, SCG2, APC
GOTERM_BP_FAT	GO:0051726	regulation of cell cycle	24	0.00671405	EGFR, STAT5A, STAT5B, TP53, RPRM, NUSAP1, SFN, CDK5, JUNB, MYCBP2, CDT1, INHBA, HDAC3, PLK4, SBDS, CCND1, CDKN1A, CCND2, GADD45G, ZWILCH, GADD45A, APBB1, CABLES1, APC
GOTERM_BP_FAT	GO:0051899	membrane depolarization	6	0.0326772	CACNA1G, CHRNB2, CACNG2, ADORA1, CDK5, IFI6
GOTERM_BP_FAT	GO:0051960	regulation of nervous system development	14	0.0159538	IRX3, XRCC2, TP53, SOX5, NLGN1, ISL1, GLI1, PTK2, DLX1, METRN, TIAM1, CHRNB2, NEFL, NGF
GOTERM_BP_FAT	GO:0055001	muscle cell development	9	0.0291721	ACTB, MUSK, TCAP, MYBPC3, CACNG2, CHRNB1, TMOD1, MYH10, SNTA1
GOTERM_BP_FAT	GO:0055002	striated muscle cell development	9	0.0200559	ACTB, MUSK, TCAP, MYBPC3, CACNG2, CHRNB1, TMOD1, MYH10, SNTA1
GOTERM_BP_FAT	GO:0055085	transmembrane transport	64	0.00523477	KCNH1, KCNC2, SLC22A17, SLC22A16, SLC45A1, CNGB1, SLC26A10, SLC2A6, KCNQ3, SLC24A4, SLC2A2, SLC25A22, TRPV4, SV2A, MCOLN2, NALCN, KCNQ2, KCNG3, SLC22A2, SVOP, KCND2, SLC25A4, SLC22A7, ABCC10, CFTR, TIMM23, TRPM1, SLC25A33, SLC26A7, KCNH7, KCNH5, SCN1A, SLC2A10, SLC2A11, SLC37A3, NUP93, SFXN2, ATP6V1B1, KCNS2, TAP1, SLC39A7, SLC30A2, SLC39A5, SLC30A3, SLC8A1, SPNS3, ITPR3, CACNA1S, SLC17A7, SLC17A…
GOTERM_BP_FAT	GO:0060173	limb development	12	0.00797156	MSX2, RARG, DLX5, FTO, CRABP2, PRRX1, PTCH1, ZBTB16, GJA5, HOXD10, SMARCA4, CTNNB1
GOTERM_BP_FAT	GO:0060348	bone development	14	0.00873148	FGFR2, IBSP, BMP3, COL13A1, PTH1R, SMAD5, MAPK10, ATP6V1B1, MMP13, AHSG, SBDS, PTN, SP7, WWOX
GOTERM_BP_FAT	GO:0060429	epithelium development	17	0.0287911	FGFR2, FGFR3, FZD1, PAX3, UPK3A, SFN, CTNNB1, PGR, TCF21, KRT17, IRF6, UPK1A, AGT, DLX5, TFAP2A, PTCH1, KRT4
GOTERM_BP_FAT	GO:0070271	protein complex biogenesis	22	0.043172	CAV1, ACHE, TAF4, TAF6, CCDC88C, TRIM27, DPAGT1, SMAD2, PFKM, CALR, PDSS2, IPO4, RRM1, SRR, TUBB6, FBXO5, QPRT, AGRN, TUBG2, EIF2AK3, TUBA1B, DCTPP1
GOTERM_CC_FAT	GO:0000267	cell fraction	62	0.034285	SEPT3, GAL3ST4, SEPT2, SNCB, ATL1, FOXO3, CNGB1, ATP6V1B1, NAGK, PCDHGA2, CTNNB1, APLP1, SYP, DCT, PCSK2, HMOX1, SNAP25, ACTB, SLC8A1, STX1A, CCKBR, TP53, ATP1A1, ITPR3, STX1B, SLC17A7, ADRB2, RDH10, SLC17A6, LYNX1, SLC13A3, SYTL2, VAMP1, MAP3K13, SLC9A1,CAV1, CALD1, PPT1, CALR, ATF2, ACTG2, STT3A, SLC2A4, ELOVL2, RASGRP2, NT5E, EHD2, STX6, CCDC88C, MET, LIN7B, DPAGT1, HOMER1, ITPR1, NCSTN, NRAS,…
GOTERM_CC_FAT	GO:0000502	proteasome complex	12	0.00925905	ADRM1, PSMB4, PSMA1, PSMA6, PSMC4, PSMD12, PSMD11, PSMD1, PSMD3, PSMD4, PSMD6, PSMB8
GOTERM_CC_FAT	GO:0000775	chromosome, centromeric region	17	0.000465204	CENPO, CENPM, CENPL, SGOL2, SUV39H1, NUF2, BIRC5, DCTN3, MLF1IP, SPC24, SPC25, SEH1L, ZWINT, SKA3, SMC1A, SEPT7, ERCC6L
GOTERM_CC_FAT	GO:0000776	kinetochore	12	0.000450601	CENPO, SPC24, SPC25, CENPM, SEH1L, ZWINT, SKA3, SMC1A, DCTN3, MLF1IP, SEPT7, ERCC6L
GOTERM_CC_FAT	GO:0000777	condensed chromosome kinetochore	11	7.31082e-05	CENPO, SPC24, SPC25, CENPM, SEH1L, ZWINT, SKA3, DCTN3, MLF1IP, SEPT7, ERCC6L
GOTERM_CC_FAT	GO:0000779	condensed chromosome, centromeric region	11	0.000234899	CENPO, SPC24, SPC25, CENPM, SEH1L, ZWINT, SKA3, DCTN3, MLF1IP, SEPT7, ERCC6L
GOTERM_CC_FAT	GO:0000793	condensed chromosome	16	0.000145746	CENPO, HMGB1, CENPM, NEK2, DCTN3, MLF1IP, SMC3, CDK2, SPC24, SPC25, NCAPH, SEH1L, ZWINT, SKA3, SEPT7, ERCC6L
GOTERM_CC_FAT	GO:0005576	extracellular region	113	0.0183486	IL16, EDN2, GDF6, WNT3A, MMP9, NELL2, VTN, OGN, TTR, APOA2, WNT3, ISG15, APOH, MUC15, OPTC, WNT10A, SPARCL1, F9, F7, SSPO, F5, COL24A1, ADAMTS3, CHGB, NGF, GC, IBSP, IGFBPL1, ENPP3, AHSG, ANGPTL7, LGALS3BP, LAMB3, FGA, ALB, FGB, SFTPC, SPP2, CPA5, COL18A1, BMP3, DNASE1, OMD, NPY, CXCL14, SRPX2, SST, MSR1, IGFBP7, BCAN, HP, HSD11B1L, MMP24, FLT3LG, GPC5, METRN, WISP1, SLC1A3, ITIH1, RSPO3, GPC6, S…
GOTERM_CC_FAT	GO:0005578	proteinaceous extracellular matrix	75	0.00549644	MMP9, BCAN, VTN, MMP24, OGN, GPC5, SMOC2, LAMB3, LGALS3BP, COL17A1, SLC1A3, GPC6, COL27A1, ACAN, FBN3, OPTC, HAPLN1, WNT10A, SPARCL1, NTNG2, MMP13, COL4A6, FBLN1, AMBN, OMD, VCAN, EPYC, ADAMTS3, COL24A1, ADAMTS17, ADAMTS19, ADAMTS13, ADAMTSL4, GPLD1, COL2A1, DCN, ABI3BP, GPC2, MMP20, TNFRSF11B, GPC3, ADAMTS12, COL11A1, FN1, ANGPTL4, SPON1, MATN2, MMP19, NID2, MMP11, LAMA4, LAMA3, ADAMTS1, MFAP5, …
GOTERM_CC_FAT	GO:0005604	basement membrane	7	0.0459342	EGFLAM, SMOC1, NTN4, AGRN, VWA1, LAMB1, ENTPD1
GOTERM_CC_FAT	GO:0005614	interstitial matrix	4	0.0168969	EGFLAM, VWA1, ECM2, VIT
GOTERM_CC_FAT	GO:0005624	membrane fraction	55	0.0336085	GAL3ST4, SEPT3, SEPT2, SNCB, ATL1, FOXO3, CNGB1, ATP6V1B1, PCDHGA2, CTNNB1, APLP1, SYP, DCT, HMOX1, SNAP25, STX1A, SLC8A1, CCKBR, ATP1A1, ITPR3, STX1B, SLC17A7, ADRB2, RDH10, LYNX1, SLC17A6, SLC13A3, SYTL2, VAMP1, MAP3K13, SLC9A1, STX6, CAV1, CALD1, MET, LIN7B, DPAGT1, PPT1, CALR, HOMER1, ITPR1, ATF2, NCSTN, NRAS, SLC26A6, CCNB2, STT3A, DGAT1, SLC2A4, RASGRP2, ELOVL2, LRP6, NT5E, PDZD3, EHD2
GOTERM_CC_FAT	GO:0005626	insoluble fraction	57	0.0333806	GAL3ST4, SEPT3, SEPT2, SNCB, ATL1, FOXO3, CNGB1, ATP6V1B1, PCDHGA2, CTNNB1, APLP1, SYP, DCT, HMOX1, SNAP25, SLC8A1, STX1A, CCKBR, TP53, ATP1A1, ITPR3, STX1B, SLC17A7, ADRB2, RDH10, LYNX1, SLC17A6, SLC13A3, SYTL2, VAMP1, MAP3K13, SLC9A1,STX6, CAV1, CCDC88C, CALD1, MET, LIN7B, DPAGT1, PPT1, CALR, HOMER1, ITPR1, ATF2, NCSTN, NRAS, SLC26A6, CCNB2, DGAT1, STT3A, SLC2A4, RASGRP2, ELOVL2, LRP6, NT5E, PD…
GOTERM_CC_FAT	GO:0005635	nuclear envelope	17	0.0252588	MTDH, ACTA1, HAX1, IPO13, NXF1, ANKLE1, NPC1, AAAS, SEH1L, DHCR7, MNS1, TMPO, TNPO2, PARP1, TNPO1, GCHFR, KPNA1
GOTERM_CC_FAT	GO:0005643	nuclear pore	8	0.0436514	AAAS, ACTA1, SEH1L, IPO13, NXF1, TNPO2, TNPO1, KPNA1
GOTERM_CC_FAT	GO:0005667	transcription factor complex	13	0.0370561	E2F3, TAF4, SMAD9, TADA3, TAF6, GTF2H3, SMAD2, HES6, CDK4, ERCC5, ETS1, ERCC3, ERCC2
GOTERM_CC_FAT	GO:0005675	holo TFIIH complex	4	0.00674751	ERCC5, GTF2H3, ERCC3, ERCC2
GOTERM_CC_FAT	GO:0005694	chromosome	43	0.00127022	HMGB1, HMGN3, HMGB3, NEK2, ARID4B, CHEK1, CBX8, SPC24, MEN1, SPC25, NCAPH, MCM7, SMARCB1, SEH1L, SKA3, DNMT3B, CHD5, ERCC6L, CENPO, SATB1, CENPM, CENPL, TADA2A, SGOL2, NUF2, SUV39H1, BIRC5, DCTN3, MBD1, MLF1IP, CDK2, SMC3, SMC4, RFC5, RFC4, PRDM6, ZWINT, RAD18, TMPO, SMC1A, SEPT7, MPHOSPH8, SUV420H1
GOTERM_CC_FAT	GO:0005783	endoplasmic reticulum	52	0.00072515	RTN4, VAPA, UBE2G2, ALG6, SSR1, FAR2, PTGIS, PLOD1, JSRP1, FITM1, ELOVL7, ERAP2, RPN2, SAR1B, PGAP3, PGAP2, ERP29, PIGV, TMEM38A, DPAGT1, PI4KB, CERCAM, PNPLA6, ERGIC3, THY1, TRDN, EBPL, DGAT1, HAUS8, UGGT2, EIF2AK3, FKBP2, FKBP9, CAV1, DERL2, FKBP7, HSD17B12, CALR, SEC62, SERPINH1, CALU, FMO4, STT3A, PTPLB, SHISA2, UPK1B, PEMT, CACNA2D1, MYOZ3, ITPR1, NCSTN, PLN
GOTERM_CC_FAT	GO:0005789	endoplasmic reticulum membrane	14	0.0338465	PGAP3, PGAP2, DERL2, PIGV, DPAGT1, ALG6, ITPR1, PNPLA6, FMO4, STT3A, JSRP1, PEMT, RPN2, EIF2AK3
GOTERM_CC_FAT	GO:0005794	Golgi apparatus	39	0.0230942	COPA, GALNT1, CAV1, PTGES2, GALNT4, PPT1, ST8SIA2, KCNA5, KCNS3, B3GNT9, AP2B1, SLC2A4, ZFPL1, CHST14, GKAP1, SAR1B, LFNG, SRGN, AP3B1, CSDC2, STX6, PGAP3, PGAP2, RPGR, ADAM10, PTPRR, PI4KB, GORAB, SOD3, ERGIC3, NCSTN, SLC35C1, CHST7, LARP7, VAMP5, VAMP4, MAPRE1, MBTPS1, TRAPPC3
GOTERM_CC_FAT	GO:0005815	microtubule organizing center	16	0.0350842	SNCG, DHX9, HAUS2, ALDOB, ESPL1, GAS8, CTNNB1, FSD1, TUBGCP4, PSMB4, TUBGCP6, PLK4, TUBGCP5, CEP290, UBXN6, APC
GOTERM_CC_FAT	GO:0005819	spindle	30	0.0105842	SNCG, KIF22, SEPT2, PSRC1, NUSAP1, AURKB, AKT1, TUBGCP4, SBDS, TUBGCP6, TUBGCP5, MAP1S, PPP2CA, MYH10,CDK1, NEK2, DLGAP5, NEIL2, BIRC5, AURKA, DCTN3, MYH9, SMC3, ARL3, FAM83D, VRK1, RPS6KA1, SKA3, SEPT7, ASPM
GOTERM_CC_FAT	GO:0005856	cytoskeleton	179	1.18118e-06	SEPT5, KIFC1, SNCG, SEPT3, SEPT2, PDLIM3, MYLIP, AURKB, CTNNB1, CEP290, INA, ACTN4, MYH1, MYO3A, KIF5C, ACTN1, KRT13, ESPL1, FARP1, CTNNA2, KRT17, CGN, KRT15, KRT14, STMN1, DBN1, SEPT8, LMNB1, ALDOB, MYL1, PSMB4, PTK2, CDC42EP1, MYO15A, STRBP, DHX9, EPB42, SPTBN4, PTPN13, GAS8, SEPT11, PLK4, MYO16, MYH13, MYH14, TMOD1, MYH10, RANBP10, KIF23, KIF22, WASF1, WASF2, TTLL1, AKT1, SLC1A4, SBDS, MAP1LC3…
GOTERM_CC_FAT	GO:0005874	microtubule	20	0.00701584	KIF23, KIF22, KIFC1, KIF5C, NUSAP1, KLC3, GAS8, TTLL1, FSD1, KIF1A, TUBA8, MAP1S, MAP1LC3B, STMN1, DNM1, TUBB3, KIF20A, RANBP10, APC, JAKMIP1
GOTERM_CC_FAT	GO:0005886	plasma membrane	455	2.39938e-11	KCNC2, SLC22A16, SEPT3, SEPT2, GABRB2, GABRB1, GRIK5, LPAR1, ADORA1, PNN, SCTR, TLR9, CTNNB1, SYP, LPHN2, CDH22, SEZ6L2, TIAM1, SLC2A2, RAB25, ROBO2, GNG3, MUC15, LPHN1, EGFR, KCND2, MYH1, CDHR2, PROKR1, ACTN2, BASP1, CTNNA2, NCAM1, LYNX1, SGSM3, CGN, RAB19, CCR4, ROR1, ROR2, VAMP1, SLC38A5, ENPP6, SCN1A, FGFR3, PTH1R, LY6G6C, NOSTRIN, EPHB3, ATP6V1B1, NRN1, SERINC3, PVRL4, PTK2, MUSK, CDC42EP1, …
GOTERM_CC_FAT	GO:0005887	integral to plasma membrane	59	0.00217073	KCNC2, SCN1A, EPHB3, MUSK, KCNS2, KCNQ3, KCNQ2, KCNG3, GHR, FCER1A, KCND2, NLGN1, SLC6A15, STAB2, GRIA4, ITPR3, KCTD4, EPHA1, EPHA5, DDR1, ADRB2, EPHA7, EPHA6, SLC6A7, SLC6A5, NTRK1, ROR1, ROR2, SYT13, CHRNB2, CHRNB1, KCTD16, SCN8A, TRIP6, CHRNG,CAV1, SLC6A2, KCNB2, ITGA11, KCTD21, ITGA2, ITGB5, SLC6A17, KCNA5, KCTD6, KCNS3, NCSTN, SLC26A6, SLC2A4, ITGB8, ITGB7, ITGB6, SLC6A6, TEK, VAMP5, SDCBP, …
GOTERM_CC_FAT	GO:0005891	voltage-gated calcium channel complex	5	0.0394037	CACNA1G, CACNA1E, CACNA1C, CACNA1D, CACNA1B
GOTERM_CC_FAT	GO:0005911	cell-cell junction	42	1.97856e-05	CLDN8, CLDN7, PRKCZ, COL13A1, CLDN6, GJB3, ABI2, GJB6, CDH3, GJA5, GJB2, CTNNA2, CTNNB1, GJA3, PNN, PVRL1, SGSM3, CGN, PKP3, DSG1, DSC1, DLG5, CSK, TJP3, TJP2,F11R, GJA1, CLDN11, CLDN20, CTNNA1, CLDN12, MYH9, GJA4, CDH5, CLDN23, VCL, GJC1, LIN7A, SORBS1, NRAP, ITGA5, SCN5A
GOTERM_CC_FAT	GO:0005912	adherens junction	26	0.0100455	MYH1, TMEM53, ABI2, ACTN2, CDH3, CTNNB1, CTNNA2, PVRL4, PTK2, PVRL1, EPB41L5, DLG5, TRIP6,FBLIM1, GJA1, CDH2, CTNNA1, MYH9, VASP, VCL, SDC1, NRAP, SORBS1, PKP2, ITGA5, TES
GOTERM_CC_FAT	GO:0005913	cell-cell adherens junction	12	0.0333691	PVRL1, ABI2, DLG5, CDH3, CTNNA2, CTNNB1, SORBS1, NRAP, GJA1, MYH9, CTNNA1, VCL
GOTERM_CC_FAT	GO:0005921	gap junction	6	0.0415104	SGSM3, GJB3, GJB6, GJA5, GJB2, GJA3
GOTERM_CC_FAT	GO:0005924	cell-substrate adherens junction	8	0.0436514	SDC1, SORBS1, NRAP, ITGA5, FBLIM1, VASP, VCL, TES
GOTERM_CC_FAT	GO:0005938	cell cortex	17	0.00352278	SEPT5, ACTB, PRKCZ, SEPT3, SEPT2, ACTN4, MPP1, SPTBN4, SEPT11, PPP1R9A, FGA, FGB, EXOC4, TCHP, SEPT8, MYH10, TMOD1
GOTERM_CC_FAT	GO:0008021	synaptic vesicle	12	0.00164087	SYP, SLC17A7, SYNPR, STX1A, GABRA2, SLC17A6, SYT4, SYT10, SYT5, ATP6V1G2, SV2A, SYNGR2
GOTERM_CC_FAT	GO:0008305	integrin complex	6	0.0131335	ITGB8, ITGB7, ITGB6, ITGA11, ITGA2, ITGB5
GOTERM_CC_FAT	GO:0009898	internal side of plasma membrane	20	0.0286712	RAB3A, RAB8A, RAB3B, ARFGAP3, RAB8B, RAP2C, RHOV, CTNNA1, VPS33B, SPRY4, ARL3, GNGT2, RAB30, MAPT, GNG2, RAB26, MSN, EHD1, RHOF, COPE
GOTERM_CC_FAT	GO:0012505	endomembrane system	79	0.022872	FKBP8, EXTL3, MFNG, MTDH, HAX1, HMGCR, CSPG5, EXTL1, ANKLE1, FMO5, SEH1L, DHCR7, PIGB, MNS1, TNPO2, TNPO1, SEC24D, GCHFR, B4GALNT1, SCAMP5, HERPUD1, CAMK1G, ACTA1, IPO13, ERLIN2, NXF1, AP4M1, PORCN, ST6GALNAC1, NPC1, CORO1A, AAAS, CHST6, CHPF, ST8SIA4, BET1L, TMPO, DOLPP1, EXT1, PARP1, STEAP2, EXT2, ALG12, COPE, KPNA1,COPA, CAV1, DERL2, ALG6, ST8SIA2, TAGLN2, FMO4, AP2B1, DAB2, STT3A, JSRP1, SLC2…
GOTERM_CC_FAT	GO:0014704	intercalated disc	4	0.00966982	NRAP, GJA1, SCN5A, VCL
GOTERM_CC_FAT	GO:0015629	actin cytoskeleton	19	0.0277325	MYL6, ACTA1, MYH3, MYO7A, MYO3B, MYH4, DCTN3, CTNNA1, MYH9, VCL, DSTN, CORO1A, MYO10, TNNT1, SORBS1, CLIC5, MYO19, CDC42EP3, MYO5C
GOTERM_CC_FAT	GO:0015630	microtubule cytoskeleton	79	7.14079e-05	KIF23, KIF22, KIFC1, SNCG, DNAH9, SEPT2, HAUS2, ALDOB, KLC3, AURKB, DNAH7, TTLL1, CTNNB1, AKT1, TUBGCP4, PSMB4, SBDS, TUBGCP6, TUBGCP5, MAP1LC3B, PPP2CA, CEP290, STRBP, TUBB3, JAKMIP1, APC, DHX9, KIF5C, PSRC1, NUSAP1, ESPL1, GAS8, FSD1, PLK4, TUBA8, KIF1A, MAP1S, STMN1, UBXN6, DNM1, RANBP10, MYH10, KIF20A, LZTS2, NEK2, AURKA, DNAH1, FAM83D, KIF2C, VRK1, IFT20, MAPT, SKA3, ODF2, RANBP1, TUBA1A, TU…
GOTERM_CC_FAT	GO:0016023	cytoplasmic membrane-bounded vesicle	34	0.0179177	CALCR, CAV2, SYT1, RAB3A, RAB3B, YWHAZ, HPS4, SYT9, CSPG5, PDIA4, VPS33B, SYPL2, ANXA6, SND1, SYN3, SPG21, DNAJC5, EHD1, GPNMB, SEC24D, EHD3, GCHFR, ALS2CL, NTF3, SYT11, YWHAB, STXBP2, CORO1A, CHGA, CLIC5, CAPG, TPRG1L, STEAP2, COPE
GOTERM_CC_FAT	GO:0016323	basolateral plasma membrane	28	0.0198931	EGFR, STX4, MYH1, TMEM53, ACTN2, ATP1A1, ATP6V1B1, CTNNB1, CTNNA2, SLC4A10, PTK2, COL17A1, SLC39A5, TRIP6, ATP1B1, FBLIM1, VASP, LIN7A, VCL, SDC1, SORBS1, NRAP, RHCG, ITGA5, SLC4A2, MSN, SLC4A1, TES
GOTERM_CC_FAT	GO:0016327	apicolateral plasma membrane	12	0.0283545	CLDN8, PRKCZ, CLDN7, CGN, CLDN6, PKP3, DSG1, DSC1, TJP3, TJP2, PNN, CTNNB1
GOTERM_CC_FAT	GO:0016363	nuclear matrix	7	0.00786904	MEN1, SATB1, ZNF326, CFL1, ANP32A, PSPC1, SMC3
GOTERM_CC_FAT	GO:0016528	sarcoplasm	8	0.000177435	TRDN, CACNA2D1, NOL3, JSRP1, PLN, TMEM38A, ITPR1, CALU
GOTERM_CC_FAT	GO:0016529	sarcoplasmic reticulum	7	0.00066185	TRDN, CACNA2D1, JSRP1, PLN, TMEM38A, ITPR1, CALU
GOTERM_CC_FAT	GO:0019717	synaptosome	9	0.00388886	SYP, SLC17A7, SEPT3, STX1A, SLC17A6, SEPT2, SNCB, VAMP1, SNAP25
GOTERM_CC_FAT	GO:0030027	lamellipodium	8	0.0318698	AKT1, FGD1, PTK2, WASF1, WASF2, CDK5, CTNNA2, CTNNB1
GOTERM_CC_FAT	GO:0030054	cell junction	89	9.07274e-12	CLDN8, CLDN7, SEPT3, GABRB2, CLDN6, GABRB1, GRIK5, GJA5, CTNNB1, PNN, GJA3, SYP, SV2A, DLG5, CSK, GABRG2, SVOP, MYH1, ACTN2, CTNNA2, XIRP1, CGN, SGSM3, EPB41L5, VAMP1, FAIM2, GAP43, PRKCZ, ABI2, CDH3, PVRL4, PTK2, COL17A1, PVRL1, SLC30A3, SNAP25, GABRP, GABRA2, COL13A1, TMEM53, GJB3, GJB6, GJB2, SLC17A7, SLC17A6, GRIA2, PKP3, DSG1, DSC1, CHRNB2, CHRNB1, TRIP6, TJP3, TJP2, CHRNG, SNTA1, SYT1, GABR…
GOTERM_CC_FAT	GO:0030135	coated vesicle	15	0.0220614	GABRA2, STX1A, SYT4, SYT10, SYT5, ATP6V1G2, SYNGR2, FURIN, SYP, SLC17A7, SYNPR, PACSIN1, SLC17A6, SV2A, SEC23B
GOTERM_CC_FAT	GO:0030136	clathrin-coated vesicle	13	0.0133461	GABRA2, STX1A, SYT4, SYT10, SYT5, ATP6V1G2, SYNGR2, FURIN, SLC17A7, SYP, SYNPR, SLC17A6, SV2A
GOTERM_CC_FAT	GO:0030424	axon	14	0.000622074	SNCG, ATL1, UCHL1, CDK5, SEPT11, GRM3, ROBO2, GAD1, NEFL, GAP43, TUBB3, MYH10, APC, CACNA1B
GOTERM_CC_FAT	GO:0030425	dendrite	9	0.0122813	PPP1R9A, GRM3, MAP1S, ABI2, PRKCG, CDK5, SEPT11, MYH10, CACNA1B
GOTERM_CC_FAT	GO:0030665	clathrin coated vesicle membrane	6	0.0333691	SYP, SLC17A7, STX1A, GABRA2, SLC17A6, ATP6V1G2
GOTERM_CC_FAT	GO:0030672	synaptic vesicle membrane	6	0.00199065	SYP, SLC17A7, STX1A, GABRA2, SLC17A6, ATP6V1G2
GOTERM_CC_FAT	GO:0031012	extracellular matrix	84	0.00549612	MMP9, BCAN, VTN, MMP24, SMOC2, OGN, GPC5, LAMB3, LGALS3BP, COL17A1, SLC1A3, GPC6, COL27A1, ACAN, FBN3, COL18A1, OPTC, HAPLN1, WNT10A, STX4, SPARCL1, NTNG2, MMP13, COL4A6, FBLN1, AMBN, OMD, VCAN, EPYC, ADAMTS3, COL24A1, ADAMTS17, ADAMTS19, ADAMTS13, ADAMTSL4, GPLD1, COL2A1, DCN, ABI3BP, MMP20, TNFRSF11B, GPC2, GPC3, SERAC1, ADAMTS12, COL11A1, FN1, ANGPTL4, SPON1, MATN2, MMP19, NID2, MMP11, LAMA4, …
GOTERM_CC_FAT	GO:0031105	septin complex	5	0.0296739	SEPT5, SEPT3, SEPT2, SEPT8, SEPT11
GOTERM_CC_FAT	GO:0031225	anchored to membrane	18	0.00133125	ALPL, GUCA1A, OPCML, LY6G6C, NTNG2, RGS19, BASP1, NRN1, GPC5, LYNX1, MAP1LC3B, GPC6, CNTN1, RAB6B, SNAP25, CD14, DPEP1, NTM
GOTERM_CC_FAT	GO:0031226	intrinsic to plasma membrane	62	0.00118609	KCNC2, SCN1A, EPHB3, FLT3LG, MUSK, KCNS2, KCNQ3, KCNQ2, KCNG3, GHR, FCER1A, KCND2, NLGN1, NTNG2, SLC6A15, STAB2, GRIA4, ITPR3, KCTD4, EPHA1, EPHA5, DDR1, ADRB2, EPHA7, EPHA6, SLC6A7, SLC6A5, NTRK1, ROR1, ROR2, SYT13, CHRNB2, CHRNB1, KCTD16, SCN8A, TRIP6, CHRNG, CAV1, SLC6A2, ITGA11, ITGB5, KCNA5, KCNS3, SLC2A4, ITGB8, ITGB7, ITGB6, TEK, SCN7A, CHRNA3, KCNB2, KCTD21, ITGA2, SLC6A17, THY1, KCTD6, N…
GOTERM_CC_FAT	GO:0031227	intrinsic to endoplasmic reticulum membrane	10	0.0119829	FMO5, FKBP8, EXTL3, PIGB, EXTL1, DOLPP1, EXT1, EXT2, ALG12, PORCN
GOTERM_CC_FAT	GO:0031300	intrinsic to organelle membrane	16	0.0109565	FKBP8, MFNG, EXTL3, EXTL1, PORCN, ST6GALNAC1, FMO5, ST8SIA4, PEX26, PIGB, STEAP2, EXT1, DOLPP1, EXT2, ALG12, B4GALNT1
GOTERM_CC_FAT	GO:0031410	cytoplasmic vesicle	39	0.0259852	CALCR, CAV2, RAB3A, SYT1, RAB3B, YWHAZ, HPS4, SYT9, CSPG5, PDIA4, VPS33B, SYPL2, ANXA6, SND1, SYN3, SPG21, DNAJC5, EHD1, GPNMB, SEC24D, GCHFR, EHD3, ALS2CL, SCAMP5, ATG9A, NTF3, SYT11, YWHAB, STXBP2, SCAP, CORO1A, CHGA, RHCG, CLIC5, CAPG, TPRG1L, ADAMTS1, STEAP2, COPE
GOTERM_CC_FAT	GO:0031982	vesicle	39	0.0389944	CALCR, CAV2, RAB3A, SYT1, RAB3B, YWHAZ, HPS4, SYT9, CSPG5, PDIA4, VPS33B, SYPL2, ANXA6, SND1, SYN3, SPG21, DNAJC5, EHD1, GPNMB, SEC24D, GCHFR, EHD3, ALS2CL, SCAMP5, ATG9A, NTF3, SYT11, YWHAB, STXBP2, SCAP, CORO1A, CHGA, RHCG, CLIC5, CAPG, TPRG1L, ADAMTS1, STEAP2, COPE
GOTERM_CC_FAT	GO:0031988	membrane-bounded vesicle	34	0.0242681	CALCR, CAV2, SYT1, RAB3A, RAB3B, YWHAZ, HPS4, SYT9, CSPG5, PDIA4, VPS33B, SYPL2, ANXA6, SND1, SYN3, SPG21, DNAJC5, EHD1, GPNMB, SEC24D, EHD3, GCHFR, ALS2CL, NTF3, SYT11, YWHAB, STXBP2, CORO1A, CHGA, CLIC5, CAPG, TPRG1L, STEAP2, COPE
GOTERM_CC_FAT	GO:0032156	septin cytoskeleton	5	0.0296739	SEPT5, SEPT3, SEPT2, SEPT8, SEPT11
GOTERM_CC_FAT	GO:0034399	nuclear periphery	7	0.0175381	MEN1, SATB1, ZNF326, CFL1, ANP32A, PSPC1, SMC3
GOTERM_CC_FAT	GO:0034702	ion channel complex	25	4.19153e-05	KCNC2, SCN1A, GABRB2, GABRB1, KCNS2, KCNQ3, ANO4, KCNG3, KCNQ2, GABRP, GABRG2, GABRA2, KCND2, CFTR, KCTD4, CACNA1G, CHRNB2, CACNA1E, CHRNB1, SCN8A, KCTD16, CACNA1C, CACNA1D, CHRNG, CACNA1B
GOTERM_CC_FAT	GO:0034703	cation channel complex	15	0.010919	KCNC2, SCN1A, KCND2, KCTD4, KCNQ3, KCNS2, CACNA1G, CACNA1E, SCN8A, KCTD16, CACNA1C, KCNG3, KCNQ2, CACNA1D, CACNA1B
GOTERM_CC_FAT	GO:0034707	chloride channel complex	7	0.0137977	GABRG2, GABRA2, GABRB2, GABRB1, CFTR, ANO4, GABRP
GOTERM_CC_FAT	GO:0042175	nuclear envelope-endoplasmic reticulum network	14	0.0473506	PGAP3, PGAP2, DERL2, PIGV, DPAGT1, ALG6, ITPR1, PNPLA6, FMO4, STT3A, JSRP1, PEMT, RPN2, EIF2AK3
GOTERM_CC_FAT	GO:0042995	cell projection	47	3.91357e-06	FGD1, SNCG, SEPT2, SYT4, ATL1, SYT5, WASF1, UCHL1, WASF2, ABI2, KLC3, CTNNB1, AKT1, PTK2, PIP5KL1, SLC1A3, SLC2A2, CEP290, ROBO2, GAD1, SNAP25, NEFL, TUBB3, APC, GNAT1, MPP1, ACTN4, STMN2, KIF5C, MYOZ1, ACTN2, PRKCG, BASP1, GAS8, CDK5, RSPH9, SEPT11, CTNNA2, GAPDHS, PPP1R9A, GRM3, MAP1S, RAB34, FABP7, GAP43, CACNA1B, MYH10
GOTERM_CC_FAT	GO:0043005	neuron projection	25	1.42313e-06	SNCG, SYT4, SYT5, ATL1, UCHL1, ABI2, KLC3, ROBO2, SNAP25, NEFL, GAD1, TUBB3, APC, STMN2, KIF5C, PRKCG, BASP1, CDK5, SEPT11, PPP1R9A, GRM3, MAP1S, GAP43, MYH10, CACNA1B
GOTERM_CC_FAT	GO:0043025	cell soma	11	0.00680579	SNCG, SLC1A3, MAP1S, SYT5, UCHL1, ENO2, NRSN2, FABP7, CDK5, MYH10, CACNA1B
GOTERM_CC_FAT	GO:0043197	dendritic spine	4	0.0289392	PPP1R9A, GRM3, SEPT11, MYH10
GOTERM_CC_FAT	GO:0043235	receptor complex	11	0.00711793	ITGB8, CSF1, ITGB7, CD247, ITGB6, ITGA11, ITGA2, ITGB5, SDCBP, SMAD2, CHRNA3
GOTERM_CC_FAT	GO:0043292	contractile fiber	9	0.0317652	ACTG2, CDK5R1, TRIM54, PDLIM5, PECAM1, HOMER1, MYOZ3, MMP2, MYH8
GOTERM_CC_FAT	GO:0043296	apical junction complex	12	0.0250646	CLDN8, PRKCZ, CLDN7, CGN, CLDN6, PKP3, DSG1, DSC1, TJP3, TJP2, PNN, CTNNB1
GOTERM_CC_FAT	GO:0044421	extracellular region part	106	0.00271225	MSR1, IL16, EDN2, MMP9, GDF6, BCAN, HP, VTN, FLT3LG, MMP24, GPC5, OGN, APOA2, METRN, SLC1A3, GPC6, GPX3, GHR, KNG1, OPTC, WNT10A, STX4, SPARCL1, SAA4, SSPO, MMP13, INHBA, AMBN, VCAN, COL24A1, EPYC, ADAMTS3, GC, KITLG, OSTN, CPN1, PCSK2, SMOC2, LGALS3BP, LAMB3, COL17A1, FGA, FGB, ALB, AGT, COL27A1, ACAN, SERPINC1, SFTPC, FBN3, SCG2, CPA5, COL18A1, HAPLN1, BMP3, NTNG2, A2ML1, COL4A6, FBLN1, OMD, NP…
GOTERM_CC_FAT	GO:0044427	chromosomal part	36	0.0049443	HMGN3, ARID4B, CHEK1, CBX8, SPC24, MEN1, SPC25, NCAPH, MCM7, SMARCB1, SEH1L, SKA3, DNMT3B, CHD5, ERCC6L, CENPO, SATB1, CENPM, CENPL, SGOL2, NUF2, SUV39H1, BIRC5, DCTN3, MLF1IP, MBD1, CDK2, SMC3, RFC5, RFC4, ZWINT, RAD18, TMPO, SMC1A, SEPT7, MPHOSPH8
GOTERM_CC_FAT	GO:0044430	cytoskeletal part	71	9.63626e-06	SEPT5, KIF23, SNCG, KIF22, KIFC1, SEPT3, SEPT2, AURKB, TTLL1, CTNNB1, AKT1, SLC1A4, SBDS, MAP1LC3B, CEP290, TUBB3, JAKMIP1, INA, MYO3A, MYH1, ACTN4, KIF5C, NUSAP1, KRT13, ESPL1, KIF1A, GRM3, KRT17, CGN, KRT15, KRT14, TCHP, STMN1, SEPT8, DNAH9, LMNB1, HAUS2, MYL1, ALDOB, KLC3, DNAH7, TPM1, TUBGCP4, PSMB4, TUBGCP6, TUBGCP5, KRT7, PPP2CA, MYO15A, KRT4, NEFL, APC, DHX9, SPTBN4, PSRC1, GAS8, SEPT11, F…
GOTERM_CC_FAT	GO:0044432	endoplasmic reticulum part	19	0.00857804	PGAP3, PGAP2, DERL2, ERP29, PIGV, DPAGT1, ALG6, CALR, CERCAM, SERPINH1, ITPR1, PNPLA6, CALU, FMO4, STT3A, JSRP1, PEMT, RPN2, EIF2AK3
GOTERM_CC_FAT	GO:0044448	cell cortex part	14	0.000968288	ACTB, SEPT5, PRKCZ, SEPT3, SEPT2, ACTN4, MPP1, SPTBN4, SEPT11, PPP1R9A, EXOC4, TCHP, SEPT8, TMOD1
GOTERM_CC_FAT	GO:0044449	contractile fiber part	8	0.0404059	ACTG2, TRIM54, PDLIM5, PECAM1, HOMER1, MYOZ3, MMP2, MYH8
GOTERM_CC_FAT	GO:0044456	synapse part	27	2.84675e-05	SYT4, SYT5, GABRB2, CLSTN3, GABRB1, GRIK5, ATP6V1G2, SYNGR2, SYP, SYNPR, SV2A, HTR3A, GABRP, GABRG2, STX1A, GABRA2, SYT10, SLC17A7, GRM3, SLC17A6, GABRR1, GRIA2, CHRNB2, CHRNB1, FAIM2, CHRNG, SNTA1
GOTERM_CC_FAT	GO:0044459	plasma membrane part	215	1.1318e-06	KCNC2, SEPT3, GABRB2, GABRB1, GRIK5, PNN, CTNNB1, SYP, RAB25, ROBO2, GNG3, EGFR, KCND2, MYH1, ACTN2, CTNNA2, SGSM3, RAB19, CGN, ROR1, ROR2, VAMP1, SCN1A, FGFR3, EPHB3, ATP6V1B1, PVRL4, MUSK, PTK2, KCNS2, PVRL1, FGB, SLC30A3, GABRP, FCER1A, GABRA2, EPB42, SLC6A15, UPK3A, EPHA1, KCTD4, EPHA5, ABCG8, EPHA7, SLC4A10, EPHA6, NTRK1, PKP3, DSG1, RGS6, CACNA1G, SYT13, CHRNB2, CACNA1E, SYTL2, CHRNB1, SCN8…
GOTERM_CC_FAT	GO:0044463	cell projection part	13	0.0251796	GNAT1, KIF5C, KLC3, GAS8, SEPT11, RSPH9, CTNNB1, PPP1R9A, GRM3, ROBO2, MYH10, APC, CACNA1B
GOTERM_CC_FAT	GO:0045177	apical part of cell	10	0.0305342	PLAT, F2RL2, APP, SLC12A2, SLC9A3, NUMB, PFKM, AQP1, PDZD3, SPP1
GOTERM_CC_FAT	GO:0045202	synapse	61	1.59408e-07	SEPT3, SYT4, CLSTN3, SYT5, GABRB2, GABRB1, GRIK5, ATP6V1G2, SYNGR2, SYP, SYNPR, SV2A, SLC30A3, HTR3A, GAD1, SNAP25, GABRP, GABRG2, SVOP, STX1A, GABRA2, SYT10, CDK5, SEPT11, SLC17A7, GRM3, GABRR1, SLC17A6, GRIA2, MAP1S, CHRNB2, CHRNB1, VAMP1, FAIM2, GAP43, SNTA1, MYH10, CHRNG, GABRG1, SYT1, RAB3A, GABRE, RAB3B, GLRB, GABRB3, SYT11, GABRA5, NCS1, SYT9, CDH2, MYH9, SYPL2, LIN7A, SYN3, PRKAR1A, TPRG1…
GOTERM_CC_FAT	GO:0045211	postsynaptic membrane	16	0.00171871	GABRG2, GRM3, GABRA2, GABRR1, GRIA2, CLSTN3, GABRB2, GABRB1, GRIK5, CHRNB2, CHRNB1, HTR3A, FAIM2, SNTA1, GABRP, CHRNG
GOTERM_CC_FAT	GO:0070161	anchoring junction	30	0.00057312	MYH1, TMEM53, ABI2, ACTN2, CDH3, PNN, CTNNB1, CTNNA2, PVRL4, PTK2, PVRL1, PKP3, DSG1, EPB41L5, DSC1, DLG5, TRIP6, FBLIM1, GJA1, CDH2, CTNNA1, MYH9, VASP, VCL, SDC1, NRAP, SORBS1, PKP2, ITGA5, TES
GOTERM_MF_FAT	GO:0000166	nucleotide binding	628	2.67958e-05	KIFC1, ADCY1, XRCC2, U2AF2, LDHD, PGD, AURKB, PRKG1, NONO, ATP2B2, DIRAS1, PIP5KL1, DIRAS3, MAT1A, RAB25, PTBP2, MYH1, LIG1, KIF5C, PTBP1, ABCC10, WNK3, MARK4, SARS2, RND2, GLUL, ATP2C2, NNT, MAPK6, RFC2, RAB19, NAV2, ROR1, ROR2, RAB12, EIF2AK2, NEK6, KIF26B, PFKFB4, UBA7, MYEF2, IGF2BP2, ADRBK1, IGF2BP3, OAS2, NAGK, EPHB3, HNRNPA3, CAMKV, MUSK, MYO15A, DHX57, MOCS1, GNAT1, RECQL4, GPD1, DHX9, KI…
GOTERM_MF_FAT	GO:0000287	magnesium ion binding	30	0.023522	INPP1, GAL3ST3, DICER1, RHOV, NT5DC1, ADPRHL1, IDH3G, NT5C2, ENO3, ATP8B2, ENOPH1, ENOSF1, ADSSL1, STK25, ATP11B, ATP11A, IDH3B, ATP1A2, ARL3, LAP3, MAST3, EYA2, RPS6KA1, ATP9B, PGM1, PPM1L, IDI1, TSSK3, PRPS2, MAP3K12
GOTERM_MF_FAT	GO:0001871	pattern binding	14	0.00174328	ENPP1, ENPP2, HDGF, POSTN, FSTL1, ECM2, VIT, LYVE1, EGFLAM, CD44, CRISPLD2, STAB1, FGF1, THBS2
GOTERM_MF_FAT	GO:0001882	nucleoside binding	349	1.73988e-05	KIFC1, STK33, ADCY1, PRPF4B, XRCC2, LDHD, IDE, DTYMK, PASK, PKMYT1, AURKB, CNGB1, PRKG1, ATP2B2, PIP5KL1, DDX28, MAT1A, AAK1, STK39, MATK, EGFR, MYH1, CSNK1G1, ACTN4, MYO3A, LIG1, KIF5C, ABCC10, WNK3, MARK4, SARS2, GLUL, ATP2C2, MAPK6, RIOK3, RFC2, ROR1, ROR2, RIPK4, EIF2AK2, LRRK1, NEK6, EP400, KALRN, SMARCA4, NMNAT1, KIF26B, FGFR2, ABCA9, FGFR3, ASS1, PFKFB4, BLM, UBA7, ADRBK1, ULK4, OAS2, EPHB…
GOTERM_MF_FAT	GO:0001883	purine nucleoside binding	347	1.8564e-05	KIFC1, STK33, ADCY1, PRPF4B, XRCC2, LDHD, IDE, DTYMK, PASK, PKMYT1, AURKB, CNGB1, PRKG1, ATP2B2, PIP5KL1, DDX28, MAT1A, AAK1, STK39, MATK, EGFR, MYH1, CSNK1G1, MYO3A, LIG1, KIF5C, ABCC10, WNK3, MARK4, SARS2, GLUL, ATP2C2, MAPK6, RIOK3, RFC2, ROR1, ROR2, RIPK4, EIF2AK2, LRRK1, NEK6, EP400, KALRN, SMARCA4, NMNAT1, KIF26B, FGFR2, ABCA9, FGFR3, ASS1, PFKFB4, BLM, UBA7, ADRBK1, ULK4, OAS2, EPHB3, NAGK…
GOTERM_MF_FAT	GO:0003677	DNA binding	163	7.40401e-05	XRCC2, SURF6, ZNF821, PRR12, STAT5A, ARNT2, STAT5B, RORC, FOXO3, XRCC1, HMGN5, HOXD10, HOXD11, PNN, CTNNB1, PGR, BAHCC1, ZNF445, CREB3L3, TWIST2, LUC7L3, SATB2, RARG, LIG1, MTA2, EMX2, BARHL2, ARID1A, TOX3, JUNB, ASCL1, HNF4A, RFC2, TFAP2A, ZZZ3, NFE2L1, ST18, TFAP2C, EP400, SMARCA4, FUS, ZFAND5, CNBP, TNRC18, ONECUT1, BLM, RAD23A, ONECUT2, SOX5, NOSTRIN, MYBL2, LIN28B, ZNF512, CXXC1, TCF21, MEIS…
GOTERM_MF_FAT	GO:0003678	DNA helicase activity	6	0.0363128	MCM7, SMARCAL1, RUVBL1, MCM4, RTEL1, MCM6
GOTERM_MF_FAT	GO:0003700	transcription factor activity	84	3.03873e-05	PPARD, STAT5A, ELF5, ARNT2, STAT5B, PRRX1, RORC, TP63, CTCF, FOXO3, PAX3, CBFA2T2, HOXD10, CTNNB1, FOXS1, HOXD11, PGR, FOS, MAX, HSF1, CREB3L3, HSF4, ZNF445, ALX4, ALX3, TWIST2, SATB2, RARG, MTA2, EMX2, BARHL2, TP53, HMGA1, JUNB, MYT1L, HNF4A, HOXC13, TFAP2A, FOXC2, NFE2L1, CUX2, ST18, TFAP2C, ZNF483, IRX3, ONECUT1, FOXM1, ONECUT2, SOX5, NFYC, NFYA, MSX2, TSC22D1, MEIS2, PGBD1, POU2F1, NFATC4, ZS…
GOTERM_MF_FAT	GO:0003713	transcription coactivator activity	8	0.0346702	ING4, NCOA3, TADA3, YAF2, TGFB1I1, RNF20, PPARGC1A, PRPF6
GOTERM_MF_FAT	GO:0003774	motor activity	25	0.00182182	KIF14, KIF23, KIF22, KIFC1, KIF3B, DNAH9, KIF24, MYO3A, MYH1, MYL1, KIF5C, KIF15, KLC3, DNAH7, KIF1A, KIF7, CGN, MYO15A, MYO16, MYH13, MYH14, DNM1, KIF20A, KIF26B, MYH10
GOTERM_MF_FAT	GO:0003777	microtubule motor activity	15	0.00229697	KIF14, KIF23, KIF22, KIFC1, DNAH9, KIF3B, KIF24, KIF5C, KIF15, KLC3, DNAH7, KIF1A, KIF7, KIF26B, KIF20A
GOTERM_MF_FAT	GO:0003779	actin binding	27	0.00986848	GC, WASF1, ABLIM3, WASF2, DAAM1, TPM1, CORO2A, MACF1, CNN2, HIP1, EGFR, ACTN4, MYH1, NCALD, VIL1, SPTBN4, ACTN1, ACTN2, DNASE1, EPB41L1, XIRP1, MAP1S, HPCA, DBN1, TMOD1, SNTA1, MYH10
GOTERM_MF_FAT	GO:0004386	helicase activity	21	0.00394452	SMARCAD1, DICER1, DQX1, YTHDC2, HELZ, DDX5, MCM4, MCM6, FANCM, DDX17, MCM7, CHD1L, SMARCAL1, DDX50, DHX33, RUVBL1, DHX30, CHD5, RTEL1, ERCC6L, HFM1
GOTERM_MF_FAT	GO:0004672	protein kinase activity	194	6.41458e-05	KCNH1, STK33, CDK18, PRPF4B, PASK, PKMYT1, AURKB, PRKG1, INSRR, ACVR1C, AKT1, PKN3, AAK1, STK39, CSK, MATK, EGFR, SRPK2, MYO3A, CSNK1G1, PHKG1, WNK3, PRKCG, DAPK2, CDK5, MARK4, DAPK1, TYK2, PRKD1, HUNK, DDR1, CCND1, KSR2, MAPK6, RIOK3, ROR1, ROR2, NRK, RIPK4, EIF2AK2, MAP3K13, LRRK1, NEK6, KALRN, KCNH5, FGFR2, PRKCZ, FGFR3, TRIB3, ADRBK1, BRSK1, ULK4, EPHB3, CAMKV, MUSK, STK32B, STK32A, STK40, BU…
GOTERM_MF_FAT	GO:0004674	protein serine/threonine kinase activity	132	0.00184073	STK33, CDK18, PRPF4B, PASK, PKMYT1, AURKB, PRKG1, ACVR1C, AKT1, PKN3, AAK1, SRPK2, MYO3A, CSNK1G1, PHKG1, WNK3, PRKCG, DAPK2, MARK4, CDK5, DAPK1, PRKD1, HUNK, KSR2, MAPK6, RIOK3, NRK, RIPK4, EIF2AK2, MAP3K13, NEK6, KALRN, PRKCZ, ADRBK1, BRSK1, CAMKV, STK32B, STK32A, STK40, BUB1, CAMK2B, MAPK11, MAPK10, IKBKE, PLK4, MAPK12, MAPK13, ULK1, GRK4, GRK5, CIT,CDK19, NEK3, NEK2, STK10, STK35, STK17B, CAS…
GOTERM_MF_FAT	GO:0004707	MAP kinase activity	5	0.0446078	MAPK6, MAPK12, MAPK13, MAPK11, MAPK10
GOTERM_MF_FAT	GO:0004713	protein tyrosine kinase activity	21	0.0126195	EGFR, FGFR2, FGFR3, EPHB3, EPHA1, INSRR, EPHA5, TYK2, DDR1, EPHA4, PLK4, MUSK, TEX14, EPHA7, EPHA6, NTRK1, ROR1, ROR2, CSK, NEK6, MATK
GOTERM_MF_FAT	GO:0004714	transmembrane receptor protein tyrosine kinase activity	15	0.000479281	EGFR, FGFR2, FGFR3, EPHB3, EPHA1, INSRR, EPHA5, DDR1, EPHA4, MUSK, EPHA7, EPHA6, NTRK1, ROR1, ROR2
GOTERM_MF_FAT	GO:0004725	protein tyrosine phosphatase activity	29	0.0472398	PTPRK, PTPRD, SSH1, PTPRF, PTPRZ1, PTPRN2, SSH2, PTPN23, PTPRS, PTPN13, PTPRN, CDC25A, PTPRQ, DUSP26, DNAJC6, MTMR4,PTPRB, PTPN9, MAP2K1, PTPN5, EPM2A, DUSP23, PTPRR, PTEN, DUSP1, PTP4A3, DUSP14, DUSP15, DUSP9
GOTERM_MF_FAT	GO:0004970	ionotropic glutamate receptor activity	7	0.00224943	GRIA2, GRIK2, GRIN2D, GRID2, GRIN2A, GRIK5, GRIA3
GOTERM_MF_FAT	GO:0005003	ephrin receptor activity	6	0.00899234	EPHA5, EPHA4, EPHA7, EPHA6, EPHB3, EPHA1
GOTERM_MF_FAT	GO:0005083	small GTPase regulator activity	28	0.0121548	FGD1, IQGAP3, AKAP13, ASAP3, MCF2L, CHADL, PLEKHG2, TBC1D14, AGAP1, FGD6, FGD3, FGD4, ARHGEF4, MCF2, ARHGEF19, ARHGEF5, ITPR3, FARP1, ARHGEF11, TBC1D24, SGSM1, SGSM3, ACAP1, NRK, SYTL2, CIT, KALRN, RANBP10
GOTERM_MF_FAT	GO:0005085	guanyl-nucleotide exchange factor activity	40	0.0210098	ARHGEF4, FGD1, MCF2, ARHGEF19, ARHGEF5, AKAP13, DOCK7, ITPR3, FARP1, MCF2L, ARHGEF11, PLCE1, PLEKHG2, GAPVD1, TIAM1, RAPGEFL1, FGD6, FGD3, KALRN, RANBP10, FGD4,ALS2, VAV3, ARHGEF1, ABR, PREX1, PSD3, TRIO, CYTH2, ARHGEF9, ECT2, RGL1, RIC8A, MCF2L2, RASGRP3, PLEKHG5, RAPGEF6, RANGRF, RAPGEF1, ALS2CL
GOTERM_MF_FAT	GO:0005088	Ras guanyl-nucleotide exchange factor activity	16	0.00208053	ARHGEF4, FGD1, MCF2, ARHGEF5, ARHGEF19, AKAP13, ITPR3, FARP1, MCF2L, ARHGEF11, PLEKHG2, FGD6, FGD3, KALRN, RANBP10, FGD4
GOTERM_MF_FAT	GO:0005089	Rho guanyl-nucleotide exchange factor activity	15	0.00278796	ARHGEF4, FGD1, PLEKHG2, MCF2, ARHGEF19, ARHGEF5, AKAP13, ITPR3, FGD6, MCF2L, FGD3, FARP1, KALRN, FGD4, ARHGEF11
GOTERM_MF_FAT	GO:0005096	GTPase activator activity	16	0.00505107	TBC1D10B, TBC1D9, SIPA1, ASAP2, MED25, ARHGAP25, THY1, GARNL3, TBC1D15, ADAP2, ACAP3, TBC1D13, TBC1D7, RASA1, TBC1D2, RASA2
GOTERM_MF_FAT	GO:0005097	Rab GTPase activator activity	7	0.0372833	TBC1D15, TBC1D10B, TBC1D9, TBC1D13, MED25, TBC1D7, TBC1D2
GOTERM_MF_FAT	GO:0005099	Ras GTPase activator activity	8	0.0485383	TBC1D15, TBC1D10B, TBC1D9, TBC1D13, MED25, TBC1D7, THY1, TBC1D2
GOTERM_MF_FAT	GO:0005216	ion channel activity	60	1.34091e-06	KCNH1, KCNC2, KCNJ15, GRIK2, GABRB2, GABRB1, GRIK5, CNGB1, KCNK10, SLC1A4, KCNK9, KCNQ3, GRIN2D, GRID2, TRPV4, MCOLN2, ANO4, NALCN, KCNQ2, KCNG3, GABRG2, KCND2, GRIN2A, CACNG3, CFTR, CACNG2, TRPM1, GABRR1, KCNH7, KCNH8, KCNH5, SCN1A, FXYD3, FXYD7, KCNS2, HTR3A, GABRP, KCNE4, GABRA2, TRPC3, GRIA3, GRIA4, ITPR3, CACNA1S, KCTD4, KCNK4, KCNJ6, KCNN1, GRIA2, CACNA1G, CACNA1H, CHRNB2, CACNA1E, CHRNB1, …
GOTERM_MF_FAT	GO:0005230	extracellular ligand-gated ion channel activity	17	0.00155433	GABRG2, GABRA2, GABRB2, GRIK2, GABRB1, GRIN2A, GRIK5, GRIA3, GABRR1, GRIA2, GRIN2D, GRID2, CHRNB2, CHRNB1, HTR3A, CHRNG, GABRP
GOTERM_MF_FAT	GO:0005234	extracellular-glutamate-gated ion channel activity	7	0.00224943	GRIA2, GRIK2, GRIN2D, GRID2, GRIN2A, GRIK5, GRIA3
GOTERM_MF_FAT	GO:0005244	voltage-gated ion channel activity	25	0.00602199	KCNC2, KCNH1, KCNJ15, SCN1A, KCND2, CACNG3, CACNG2, KCTD4, CACNA1S, KCNQ3, KCNS2, KCNJ6, CACNA1G, KCNH7, KCNH8, CACNA1E, KCTD16, SCN8A, KCNQ2, KCNG3, CACNA1C, CACNA1D, KCNE4, CACNA1B, KCNH5
GOTERM_MF_FAT	GO:0005245	voltage-gated calcium channel activity	7	0.0190542	CACNA1G, CACNA1E, CACNG2, CACNA1C, CACNA1D, CACNA1S, CACNA1B
GOTERM_MF_FAT	GO:0005249	voltage-gated potassium channel activity	15	0.0413824	KCNC2, KCNH1, KCNJ15, KCND2, KCTD4, KCNQ3, KCNJ6, KCNS2, KCNH7, KCNH8, KCTD16, KCNG3, KCNQ2, KCNH5, KCNE4
GOTERM_MF_FAT	GO:0005261	cation channel activity	34	0.00165691	KCNC2, KCNH1, KCNJ15, SCN1A, KCNK10, KCNK9, KCNS2, KCNQ3, KCNQ2, KCNG3, KCNE4, KCND2, TRPC3, CACNG3, CACNG2, ITPR3, KCTD4, CACNA1S, KCNK4, KCNJ6, KCNN1, CACNA1G, KCNH7, CACNA1E, CHRNB2, KCNH8, CHRNB1, KCTD16, SCN8A, CACNA1C, CACNA1D, CACNA1B, KCNH5, CHRNG
GOTERM_MF_FAT	GO:0005262	calcium channel activity	10	0.0355451	TRPC3, CACNA1G, CACNA1E, CACNG3, CACNG2, ITPR3, CACNA1C, CACNA1D, CACNA1S, CACNA1B
GOTERM_MF_FAT	GO:0005267	potassium channel activity	19	0.0214821	KCNC2, KCNH1, KCNJ15, KCND2, KCTD4, KCNK4, KCNK10, KCNQ3, KCNJ6, KCNS2, KCNK9, KCNN1, KCNH7, KCNH8, KCTD16, KCNG3, KCNQ2, KCNH5, KCNE4
GOTERM_MF_FAT	GO:0005310	dicarboxylic acid transmembrane transporter activity	5	0.0229433	SLC1A4, SLC1A2, SLC1A3, SLC13A3, SLC1A1
GOTERM_MF_FAT	GO:0005313	L-glutamate transmembrane transporter activity	4	0.0138306	SLC17A6, SLC1A3, SLC25A22, SLC1A1
GOTERM_MF_FAT	GO:0005509	calcium ion binding	91	0.000187711	SYT4, CLSTN3, STAT5A, SUSD1, MMP9, NELL2, STAT5B, PCDHGA9, PCDHGA7, FSTL4, PCDHGA5, PCDHGA2, MMP24, SYP, CDH22, FSTL5, CCBE1, SYNRG, ACTN4, SPARCL1, NCALD, SCUBE1, CDHR2, VIL1, ACTN1, F9, CDHR5, ACTN2, PRKCG, CACNG3, F7, SSPO, MMP13, LPCAT4, SLIT2, PROC, SAG, PCDHGB4, RAB11FIP4, PLCE1, F5, VSNL1, VCAN, PLA2G3, DCHS2, MYL7, EFCAB6, MYL1, C1R, TKTL2, CDH3, NECAB3, CDH8, PLCL2, DGKA, SMOC2, ANXA9, F…
GOTERM_MF_FAT	GO:0005524	ATP binding	332	4.81892e-06	KIFC1, STK33, ADCY1, PRPF4B, XRCC2, IDE, DTYMK, PASK, PKMYT1, AURKB, PRKG1, ATP2B2, PIP5KL1, DDX28, MAT1A, AAK1, STK39, MATK, EGFR, MYH1, CSNK1G1, MYO3A, LIG1, KIF5C, ABCC10, WNK3, MARK4, SARS2, GLUL, ATP2C2, MAPK6, RIOK3, RFC2, ROR1, ROR2, RIPK4, EIF2AK2, LRRK1, NEK6, EP400, KALRN, SMARCA4, NMNAT1, KIF26B, FGFR2, ABCA9, FGFR3, ASS1, PFKFB4, BLM, UBA7, ADRBK1, ULK4, OAS2, EPHB3, NAGK, CMPK2, CAMK…
GOTERM_MF_FAT	GO:0005539	glycosaminoglycan binding	12	0.00308977	LYVE1, EGFLAM, CD44, STAB1, CRISPLD2, HDGF, FSTL1, POSTN, FGF1, ECM2, VIT, THBS2
GOTERM_MF_FAT	GO:0005540	hyaluronic acid binding	5	0.0446078	HAPLN1, ACAN, BCAN, VCAN, STAB2
GOTERM_MF_FAT	GO:0008047	enzyme activator activity	21	0.00226773	CAV1, CDK5R1, TBC1D10B, TBC1D9, SIPA1, MED25, ASAP2, ARHGAP25, THY1, TBC1D15, AGTR1, GARNL3, ADAP2, ACAP3, TBC1D13, PPP2R4, TBC1D7, AHSA2, RASA1, TBC1D2, RASA2
GOTERM_MF_FAT	GO:0008066	glutamate receptor activity	9	0.000204293	GRM3, GRIA2, GRIK2, GRIN2D, GRID2, GRIN2A, GRIK5, GABBR1, GRIA3
GOTERM_MF_FAT	GO:0008092	cytoskeletal protein binding	87	6.70621e-05	GC, TPPP3, TCAP, WASF1, ALDOC, ABLIM3, MYBPC3, ALDOB, WASF2, PDLIM3, KLC3, DAAM1, TPM1, GLI1, CORO2A, PACSIN1, SBDS, MACF1, CNN2, HIP1, APC, EGFR, MYH1, NF2, ACTN4, BAIAP2L2, NCALD, PSRC1, VIL1, SPTBN4, NUSAP1, ACTN1, ACTN2, RCAN3, TRIM63, FARP1, DNASE1, EPB41L1, XIRP1, MAP1S, HPCA, EPB41L5, DBN1, TMOD1, SNTA1, RANBP10, MYH10, APC2, DIAPH1, EPB41L4A, EPB41L4B, MTSS1L, SDC3, DSTN, HOOK1, HOOK2, GS…
GOTERM_MF_FAT	GO:0008134	transcription factor binding	21	0.00154922	ING4, TADA3, NIF3L1, LMCD1, SMAD2, HES6, PPARGC1A, STK4, AHR, PRPF6, VDR, SORBS3, PSMC5, PIAS4, NCOA3, YAF2, UBA2, TGFB1I1, APBB2, ERCC3, RNF20
GOTERM_MF_FAT	GO:0008146	sulfotransferase activity	10	0.0217835	SULT4A1, GAL3ST4, NDST4, NDST2, CHST9, HS3ST1, CHST8, HS6ST3, HS6ST2, SULT2B1
GOTERM_MF_FAT	GO:0008237	metallopeptidase activity	26	0.00920806	ADAMTS17, ADAMTS19, ADAMTS13, AGTPBP1, ADAMTSL4, MMP19, ANPEP, MMP11, CPZ, DNPEP, LNPEP, LAP3, MMP20, THSD4, CPXM1, ERAP1, LTA4H, NLN, ADAMTS1, ADAM22, ADAMTS12, CPD, ADAM12, TLL2, ADAM15, ADAMTS4
GOTERM_MF_FAT	GO:0008270	zinc ion binding	350	4.82355e-07	C29H11ORF54, PDLIM7, RORB, PDLIM1, RNF215, BRPF1, ZFP90, ZNF397, ERAP1, RARA, ZNF395, ZNF644, TADA2A, RXRG, ZHX2, ZNF502, HNF4G, ZNF235, MTF2, ZNF783, PIAS3, PRDM6, ZNHIT2, ADAMTS1, ADAMTS4, ASAP1, ZNF514, RIMS1, PLAGL1, ZNF226, ZDHHC9, DNMT3B, ZNF70, GIT1, ZNF527, ZNF529, PTGR2, KLF12, CREBBP, ZBTB40, CSRP2, ZSCAN2, S100A12, CDC42BPG, TLL2, PARP1, ZNF536, PPARA, ZNF532, PHF23, ANPEP, ZEB1, ZNF51…
GOTERM_MF_FAT	GO:0015172	acidic amino acid transmembrane transporter activity	4	0.0138306	SLC17A6, SLC1A3, SLC25A22, SLC1A1
GOTERM_MF_FAT	GO:0015179	L-amino acid transmembrane transporter activity	7	0.00354494	SLC1A4, SLC17A6, SLC1A3, SLC7A3, SLC25A22, SLC1A1, SLC43A2
GOTERM_MF_FAT	GO:0015267	channel activity	61	1.49348e-06	KCNH1, KCNC2, KCNJ15, GRIK2, GABRB2, GABRB1, GRIK5, CNGB1, KCNK10, SLC1A4, KCNK9, KCNQ3, GRIN2D, GRID2, TRPV4, MCOLN2, ANO4, NALCN, KCNQ2, KCNG3, GABRG2, KCND2, GRIN2A, CACNG3, CFTR, CACNG2, TRPM1, GABRR1, KCNH7, KCNH8, KCNH5, FXYD3, SCN1A, FXYD7, KCNS2, HTR3A, GABRP, KCNE4, GABRA2, TRPC3, GRIA3, GRIA4, ITPR3, CACNA1S, KCTD4, GJB2, KCNK4, KCNJ6, KCNN1, GRIA2, CACNA1G, CACNA1H, CHRNB2, CACNA1E, CH…
GOTERM_MF_FAT	GO:0015276	ligand-gated ion channel activity	20	0.00650907	KCNJ15, GABRG2, GABRA2, GABRB2, GRIK2, GABRB1, GRIN2A, GRIK5, GRIA3, ITPR3, GABRR1, KCNJ6, GRIA2, GRIN2D, GRID2, CHRNB2, CHRNB1, HTR3A, CHRNG, GABRP
GOTERM_MF_FAT	GO:0015293	symporter activity	16	0.0105275	SLC10A6, SLC6A15, SLC1A4, SLC17A7, SLC4A10, SLC1A2, SLC2A6, SLC1A3, SLC17A6, SLC6A7, SLC6A5, SLC25A22, SLC13A3, SLC5A7, SLC15A4, SLC1A1
GOTERM_MF_FAT	GO:0015294	solute:cation symporter activity	12	0.034036	SLC1A4, SLC17A7, SLC2A6, SLC1A2, SLC1A3, SLC6A7, SLC6A5, SLC10A6, SLC6A15, SLC13A3, SLC5A7, SLC1A1
GOTERM_MF_FAT	GO:0015296	anion:cation symporter activity	6	0.0132067	SLC1A4, SLC17A7, SLC1A2, SLC1A3, SLC13A3, SLC1A1
GOTERM_MF_FAT	GO:0015297	antiporter activity	9	0.0283509	SLC9A9, SLC4A11, SLC9A5, SLC4A8, SLC4A2, SLC4A1, TMCO3, SLC47A1, SLC47A2
GOTERM_MF_FAT	GO:0015370	solute:sodium symporter activity	10	0.041219	SLC1A4, SLC1A2, SLC1A3, SLC6A7, SLC6A5, SLC10A6, SLC6A15, SLC13A3, SLC5A7, SLC1A1
GOTERM_MF_FAT	GO:0015631	tubulin binding	10	0.0474735	TPPP3, SBDS, MAP1S, NCALD, PSRC1, NUSAP1, KLC3, APC, RANBP10, GLI1
GOTERM_MF_FAT	GO:0015662	ATPase activity, coupled to transmembrane movement of ions, phosphorylative mechanism	13	0.00290709	ATP1B1, ATP2B3, ATP13A1, ATP2A2, ATP9B, ATP11B, ATP8B2, ATP11A, ATP1A2, ATP6V0D1, ATP13A2, ATP8B3, ATP7B
GOTERM_MF_FAT	GO:0016289	CoA hydrolase activity	4	0.0266551	PPT1, YOD1, HIBCH, OTUB2
GOTERM_MF_FAT	GO:0016645	oxidoreductase activity, acting on the CH-NH group of donors	5	0.0443444	PYCR1, PAOX, DHFR, BLVRB, QDPR
GOTERM_MF_FAT	GO:0016887	ATPase activity	34	0.0443712	MYL6, ATP1B1, DICER1, ABCA6, FANCM, DDX17, ATP2B3, CHD1L, ATP8B2, DHX33, ABCD4, ATP6V0D1, CHD5, RTEL1, ATP8B3, HFM1, ATP11B, ATP11A, ATP1A2, MYH9, HLTF, DDX5, ATP13A2, ABCB6, RFC5, RFC3, RFC4, ATP13A1, ATP2A2, ATP9B, PSMC2, SMARCAL1, ABCC1, ATP7B
GOTERM_MF_FAT	GO:0016917	GABA receptor activity	7	0.0245582	GABRG2, GABRA2, GABRR1, GABRB2, GABRB1, GABBR1, GABRP
GOTERM_MF_FAT	GO:0017016	Ras GTPase binding	7	0.0477019	FMNL1, RASGRP3, DIAPH1, EXPH5, RTKN, ECT2, ALS2CL
GOTERM_MF_FAT	GO:0017076	purine nucleotide binding	405	0.00055683	KIFC1, ADCY1, XRCC2, LDHD, AURKB, PRKG1, ATP2B2, DIRAS1, PIP5KL1, DIRAS3, MAT1A, RAB25, MYH1, LIG1, KIF5C, ABCC10, WNK3, MARK4, SARS2, RND2, ATP2C2, GLUL, MAPK6, RFC2, RAB19, ROR1, ROR2, RAB12, EIF2AK2, NEK6, KIF26B, PFKFB4, UBA7, ADRBK1, OAS2, EPHB3, NAGK, CAMKV, MUSK, MYO15A, MOCS1, DHX57, GNAT1, RECQL4, DHX9, KIF3B, ACACA, UBE2L6, ACACB, EPHA1, RAD54L, SEPT11, GART, EPHA5, ABCG8, NUBPL, EPHA4,…
GOTERM_MF_FAT	GO:0017153	sodium:dicarboxylate symporter activity	5	0.0151687	SLC1A4, SLC1A2, SLC1A3, SLC13A3, SLC1A1
GOTERM_MF_FAT	GO:0019208	phosphatase regulator activity	6	0.0457183	PPP1R2, PPP1R1B, PPP1R8, PPP2R5D, PPP2R5C, PPP2R2C
GOTERM_MF_FAT	GO:0019888	protein phosphatase regulator activity	6	0.0457183	PPP1R2, PPP1R1B, PPP1R8, PPP2R5D, PPP2R5C, PPP2R2C
GOTERM_MF_FAT	GO:0019992	diacylglycerol binding	6	0.0363128	PRKCA, CDC42BPG, DEF8, CHN1, ARHGAP29, PRKCD
GOTERM_MF_FAT	GO:0022803	passive transmembrane transporter activity	61	1.49348e-06	KCNH1, KCNC2, KCNJ15, GRIK2, GABRB2, GABRB1, GRIK5, CNGB1, KCNK10, SLC1A4, KCNK9, KCNQ3, GRIN2D, GRID2, TRPV4, MCOLN2, ANO4, NALCN, KCNQ2, KCNG3, GABRG2, KCND2, GRIN2A, CACNG3, CFTR, CACNG2, TRPM1, GABRR1, KCNH7, KCNH8, KCNH5, FXYD3, SCN1A, FXYD7, KCNS2, HTR3A, GABRP, KCNE4, GABRA2, TRPC3, GRIA3, GRIA4, ITPR3, CACNA1S, KCTD4, GJB2, KCNK4, KCNJ6, KCNN1, GRIA2, CACNA1G, CACNA1H, CHRNB2, CACNA1E, CH…
GOTERM_MF_FAT	GO:0022832	voltage-gated channel activity	25	0.00602199	KCNC2, KCNH1, KCNJ15, SCN1A, KCND2, CACNG3, CACNG2, KCTD4, CACNA1S, KCNQ3, KCNS2, KCNJ6, CACNA1G, KCNH7, KCNH8, CACNA1E, KCTD16, SCN8A, KCNQ2, KCNG3, CACNA1C, CACNA1D, KCNE4, CACNA1B, KCNH5
GOTERM_MF_FAT	GO:0022834	ligand-gated channel activity	20	0.00650907	KCNJ15, GABRG2, GABRA2, GABRB2, GRIK2, GABRB1, GRIN2A, GRIK5, GRIA3, ITPR3, GABRR1, KCNJ6, GRIA2, GRIN2D, GRID2, CHRNB2, CHRNB1, HTR3A, CHRNG, GABRP
GOTERM_MF_FAT	GO:0022836	gated channel activity	44	0.000105492	KCNH1, KCNC2, KCNJ15, SCN1A, GABRB2, GRIK2, GABRB1, GRIK5, KCNS2, KCNQ3, GRIN2D, GRID2, HTR3A, KCNQ2, KCNG3, GABRP, KCNE4, GABRG2, GABRA2, KCND2, GRIN2A, CACNG3, GRIA3, CACNG2, ITPR3, KCTD4, CACNA1S, GABRR1, KCNJ6, KCNN1, GRIA2, CACNA1G, KCNH7, KCNH8, CACNA1E, CHRNB2, CHRNB1, KCTD16, SCN8A, CACNA1C, CACNA1D, CACNA1B, CHRNG, KCNH5
GOTERM_MF_FAT	GO:0022838	substrate specific channel activity	60	1.96645e-06	KCNH1, KCNC2, KCNJ15, GRIK2, GABRB2, GABRB1, GRIK5, CNGB1, KCNK10, SLC1A4, KCNK9, KCNQ3, GRIN2D, GRID2, TRPV4, MCOLN2, ANO4, NALCN, KCNQ2, KCNG3, GABRG2, KCND2, GRIN2A, CACNG3, CFTR, CACNG2, TRPM1, GABRR1, KCNH7, KCNH8, KCNH5, SCN1A, FXYD3, FXYD7, KCNS2, HTR3A, GABRP, KCNE4, GABRA2, TRPC3, GRIA3, GRIA4, ITPR3, CACNA1S, KCTD4, KCNK4, KCNJ6, KCNN1, GRIA2, CACNA1G, CACNA1H, CHRNB2, CACNA1E, CHRNB1, …
GOTERM_MF_FAT	GO:0022843	voltage-gated cation channel activity	24	0.000570579	KCNC2, KCNH1, KCNJ15, SCN1A, KCND2, CACNG2, KCTD4, CACNA1S, KCNQ3, KCNS2, KCNJ6, CACNA1G, KCNH7, KCNH8, CACNA1E, KCTD16, SCN8A, KCNQ2, KCNG3, CACNA1C, CACNA1D, KCNE4, KCNH5, CACNA1B
GOTERM_MF_FAT	GO:0030246	carbohydrate binding	22	0.00437922	SELP, GALNT1, ENPP1, ENPP2, GALNT4, EPM2A, HDGF, CHI3L1, FSTL1, POSTN, COLEC11, CALR, ECM2, VIT, LYVE1, EGFLAM, CD44, CRISPLD2, STAB1, GFPT1, FGF1, THBS2
GOTERM_MF_FAT	GO:0030247	polysaccharide binding	14	0.00174328	ENPP1, ENPP2, HDGF, POSTN, FSTL1, ECM2, VIT, LYVE1, EGFLAM, CD44, CRISPLD2, STAB1, FGF1, THBS2
GOTERM_MF_FAT	GO:0030506	ankyrin binding	3	0.0358435	RHCG, SLC4A1, RHAG
GOTERM_MF_FAT	GO:0030528	transcription regulator activity	119	7.97679e-05	STAT5A, STAT5B, ARNT2, RORC, FOXO3, ANKRD1, MED22, HOXD10, CBX5, CTNNB1, HOXD11, PGR, CEP290, CREB3L3, ZNF445, TWIST2, TWIST1, SATB2, RARG, MTA2, EMX2, BARHL2, MLXIPL, MED12, ACTN2, JUNB, ASCL1, HNF4A, TFAP2A, NFE2L1, ST18, TFAP2C, FUS, ONECUT1, ONECUT2, SOX5, NOSTRIN, KEAP1, TCF21, MEIS2, LHX9, TFDP1, ESRRA, SMAD5, MAML2, TEAD2, KLF15, SHOX2, DLX3, DLX1, HDAC1, HOXB8, RNF2, ETS2, CSRNP1, DLX5, T…
GOTERM_MF_FAT	GO:0030554	adenyl nucleotide binding	346	1.59659e-05	KIFC1, STK33, ADCY1, PRPF4B, XRCC2, LDHD, IDE, DTYMK, PASK, PKMYT1, AURKB, CNGB1, PRKG1, ATP2B2, PIP5KL1, DDX28, MAT1A, AAK1, STK39, MATK, EGFR, MYH1, CSNK1G1, MYO3A, LIG1, KIF5C, ABCC10, WNK3, MARK4, SARS2, GLUL, ATP2C2, MAPK6, RIOK3, RFC2, ROR1, ROR2, RIPK4, EIF2AK2, LRRK1, NEK6, EP400, KALRN, SMARCA4, NMNAT1, KIF26B, FGFR2, ABCA9, FGFR3, ASS1, PFKFB4, BLM, UBA7, ADRBK1, ULK4, OAS2, EPHB3, NAGK…
GOTERM_MF_FAT	GO:0030594	neurotransmitter receptor activity	13	0.0288818	GABRG2, CCKAR, GABRA2, ANXA9, CCKBR, TACR3, GABRB2, GABRB1, PROKR1, CHRNB2, CHRNB1, GABRP, CHRNG
GOTERM_MF_FAT	GO:0030695	GTPase regulator activity	100	0.0140892	FGD1, RAP1GAP, IQGAP3, AKAP13, ASAP3, MCF2L, CHADL, PLEKHG2, TIAM1, TBC1D14, RASA3, AGAP1, FGD6, FGD3, FGD4, ARHGEF4, MCF2, ARHGEF19, ARHGEF5, DOCK7, ARHGAP24, ITPR3, FARP1, ARHGEF11, TBC1D24, PLCE1, GAPVD1, SGSM1, SGSM3, ACAP1, SIPA1L1, NRK, SYTL2, CIT, RAPGEFL1, RANBP10, KALRN, ALS2, ARFGAP3, AGFG2, PREX1, RTKN, ASAP1, CYTH2, RGL1, MCF2L2, RASAL1, RASGRP3, PLEKHG5, RAPGEF6, RANBP1, TBC1D30, RAP…
GOTERM_MF_FAT	GO:0032553	ribonucleotide binding	394	0.000230693	KIFC1, ADCY1, XRCC2, AURKB, PRKG1, ATP2B2, DIRAS1, PIP5KL1, DIRAS3, MAT1A, RAB25, MYH1, LIG1, KIF5C, ABCC10, WNK3, MARK4, SARS2, RND2, ATP2C2, GLUL, MAPK6, RFC2, RAB19, ROR1, ROR2, RAB12, EIF2AK2, NEK6, KIF26B, PFKFB4, UBA7, ADRBK1, OAS2, EPHB3, NAGK, CAMKV, MUSK, MYO15A, MOCS1, DHX57, GNAT1, RECQL4, DHX9, KIF3B, ACACA, UBE2L6, ACACB, EPHA1, RAD54L, SEPT11, GART, EPHA5, ABCG8, NUBPL, EPHA4, EPHA7…
GOTERM_MF_FAT	GO:0032559	adenyl ribonucleotide binding	335	5.43744e-06	KIFC1, STK33, ADCY1, PRPF4B, XRCC2, IDE, DTYMK, PASK, PKMYT1, AURKB, CNGB1, PRKG1, ATP2B2, PIP5KL1, DDX28, MAT1A, AAK1, STK39, MATK, EGFR, MYH1, CSNK1G1, MYO3A, LIG1, KIF5C, ABCC10, WNK3, MARK4, SARS2, GLUL, ATP2C2, MAPK6, RIOK3, RFC2, ROR1, ROR2, RIPK4, EIF2AK2, LRRK1, NEK6, EP400, KALRN, SMARCA4, NMNAT1, KIF26B, FGFR2, ABCA9, FGFR3, ASS1, PFKFB4, BLM, UBA7, ADRBK1, ULK4, OAS2, EPHB3, NAGK, CMPK…
GOTERM_MF_FAT	GO:0042165	neurotransmitter binding	13	0.0288818	GABRG2, CCKAR, GABRA2, ANXA9, CCKBR, TACR3, GABRB2, GABRB1, PROKR1, CHRNB2, CHRNB1, GABRP, CHRNG
GOTERM_MF_FAT	GO:0042562	hormone binding	5	0.0446078	PRLR, CRHBP, ADIPOR1, CRYM, GHR
GOTERM_MF_FAT	GO:0042623	ATPase activity, coupled	29	0.0437023	MYL6, ATP1B1, DICER1, FANCM, ATP2B3, DDX17, CHD1L, DHX33, ATP8B2, ATP6V0D1, CHD5, RTEL1, ATP8B3, HFM1, ATP11B, ATP11A, ATP1A2, MYH9, DDX5, ATP13A2, ABCB6, RFC5, RFC4, ATP13A1, ATP2A2, ATP9B, SMARCAL1, ABCC1, ATP7B
GOTERM_MF_FAT	GO:0042625	ATPase activity, coupled to transmembrane movement of ions	13	0.0354379	ATP1B1, ATP2B3, ATP13A1, ATP2A2, ATP9B, ATP11B, ATP8B2, ATP11A, ATP1A2, ATP6V0D1, ATP13A2, ATP8B3, ATP7B
GOTERM_MF_FAT	GO:0042802	identical protein binding	41	0.0273827	ALAD, ATL1, SAV1, IDE, TRA2A, ALDOB, NFKBIA, ZBTB16, FLT3LG, APLP1, NONO, BNIPL, APOA2, ECE2, PRMT2, PVRL1, UPK1A, GALE, RAB25, NEFL, TERT, CRYBB2, GHR, ACTB, EGFR, GPD1, ADIPOR2, ADIPOR1, ACTN2, AMBP, IRF9, INHBA, ADRB2, GLUL, HDAC1, MAP1S, SDS, TRIP6, MAP3K13, CRYM, PON3
GOTERM_MF_FAT	GO:0043167	ion binding	894	0.00431039	ADCY1, ALAD, SYT4, DZIP3, STAT5A, THOP1, STAT5B, NELL2, PDLIM3, RORC, FSTL4, MYLIP, AURKB, PGR, SYP, CDH22, MAT1A, ZNF772, FSTL5, CCBE1, RARG, ZNF646, NUDT14, CDHR2, F9, CDHR5, F7, SSPO, LPCAT4, SCEL, SAG, OGFOD1, ZFP82, UHRF1, HNF4A, F5, ACAP1, ZNF383, ZZZ3, ST18, ADAMTS3, FUS, ZNF516, ENPP3, ZNF131, ASAP3, SFXN2, ACAT1, ZNF512, ARG1, MACF1, ARG2, LHX9, MOCS1, GPD2, ZC3H13, DNMT3A, ESRRA, NPLOC4…
GOTERM_MF_FAT	GO:0043168	anion binding	10	0.00800819	GABRG2, GABRA2, GABRB2, STAT5A, GABRB1, STAT5B, CFTR, ANO4, GABRP, GHR
GOTERM_MF_FAT	GO:0043565	sequence-specific DNA binding	53	0.00895334	PPARD, ELF5, PRRX1, RORC, CTCF, PAX3, FOXO3, HOXD10, HOXD11, FOXS1, PGR, FOS, HSF1, HSF4, CREB3L3, ALX4, ALX3, SATB2, RARG, MTA2, EMX2, BARHL2, TP53, JUNB, HNF4A, HOXC13, FOXC2, NFE2L1, CUX2, IRX3, ONECUT1, FOXM1, ONECUT2, NFYC, MSX2, MEIS2, POU2F1, LHX9, TERF1, ESRRA, HMBOX1, CREB5, ISL1, DLX3, SHOX2, DLX1, HOXB8, TRPS1, ETS2, DLX5, ATF7, ZFHX2, RERE
GOTERM_MF_FAT	GO:0046872	metal ion binding	875	0.00922054	ADCY1, ALAD, SYT4, DZIP3, STAT5A, THOP1, STAT5B, NELL2, PDLIM3, RORC, FSTL4, MYLIP, AURKB, PGR, SYP, CDH22, MAT1A, ZNF772, FSTL5, CCBE1, RARG, ZNF646, NUDT14, CDHR2, F9, CDHR5, F7, SSPO, LPCAT4, SCEL, SAG, OGFOD1, ZFP82, UHRF1, HNF4A, F5, ACAP1, ZNF383, ZZZ3, ST18, ADAMTS3, FUS, ZNF516, ENPP3, ZNF131, ASAP3, SFXN2, ACAT1, ZNF512, ARG1, MACF1, ARG2, LHX9, MOCS1, GPD2, ZC3H13, DNMT3A, ESRRA, NPLOC4…
GOTERM_MF_FAT	GO:0046873	metal ion transmembrane transporter activity	39	0.00115516	KCNH1, KCNC2, KCNJ15, SCN1A, KCNK10, ATP2B2, KCNK9, KCNS2, KCNQ3, SLC39A7, SLC39A5, KCNQ2, KCNG3, SLC31A2, KCNE4, TRPC3, KCND2, CACNG3, CACNG2, ITPR3, KCTD4, CACNA1S, KCNK4, ATP2C2, KCNJ6, KCNN1, CACNA1G, KCNH7, CACNA1E, CHRNB2, KCNH8, CHRNB1, KCTD16, SCN8A, CACNA1C, CACNA1D, CACNA1B, CHRNG, KCNH5
GOTERM_MF_FAT	GO:0046914	transition metal ion binding	402	0.000406846	C29H11ORF54, PDLIM7, RORB, PDLIM1, RNF215, BRPF1, PLOD2, ZFP90, ZNF397, ERAP1, RARA, ZNF395, ZNF644, TADA2A, RXRG, ZHX2, ZNF502, HNF4G, ZNF235, MTF2, ALOX15B, ZNF783, PIAS3, PRDM6, ZNHIT2, ADAMTS1, ADAMTS4, SFXN3, ASAP1, ZNF514, RIMS1, PLAGL1, ZNF226, ZDHHC9, ZNF70, DNMT3B, NTHL1, GIT1, ZNF527, ZNF529, PTGR2, KLF12, CREBBP, ZBTB40, CSRP2, ZSCAN2, S100A12, CDC42BPG, DCP2, PARP1, TLL2, ZNF536, PPAR…
GOTERM_MF_FAT	GO:0046983	protein dimerization activity	39	0.0098246	CNDP1, IDE, SOX5, ZBTB16, POLA2, FLT3LG, FOS, APOA2, ECE2, PVRL1, PPP2CA, UPK1A, GALE, ROBO2, CREB3L3, TERT, CRYBB2, GHR, EGFR, GPD1, ACY1, PM20D1, ADIPOR2, TP53, ADIPOR1, CREB5, ACTN2, JUNB, AMBP, ABCG8, ADRB2, SDS, ATF7, TFAP2A, NFE2L1, TFAP2C, MAP3K13, CRYM, PON3
GOTERM_MF_FAT	GO:0050681	androgen receptor binding	3	0.0318098	TGFB1I1, CALR, PRPF6
GOTERM_MF_FAT	GO:0050840	extracellular matrix binding	5	0.0366457	ACHE, OLFML2B, SMOC1, AGRN, SPP1
GOTERM_MF_FAT	GO:0051427	hormone receptor binding	6	0.0328741	VDR, PSMC5, NCOA3, TGFB1I1, CALR, PRPF6
GOTERM_MF_FAT	GO:0060589	nucleoside-triphosphatase regulator activity	109	0.0226098	FGD1, RAP1GAP, IQGAP3, AKAP13, ASAP3, MCF2L, CHADL, PLEKHG2, TIAM1, TBC1D14, RASA3, AGAP1, FGD6, FGD3, FGD4, ARHGEF4, MCF2, ARHGEF19, ARHGEF5, DOCK7, ARHGAP24, ITPR3, FARP1, ARHGEF11, TBC1D24, PLCE1, GAPVD1, SGSM1, SGSM3, ACAP1, SIPA1L1, NRK, SYTL2, CIT, RAPGEFL1, RANBP10, KALRN, ALS2, ARFGAP3, AGFG2, PREX1, RTKN, ASAP1, CYTH2, RGL1, MCF2L2, RASAL1, RASGRP3, PLEKHG5, RAPGEF6, RANBP1, TBC1D30, RAP…

## Sheet: co-expression_KEGG analysis
##Databases: KEGG PATHWAY
##Statistical test method: hypergeometric test / Fisher's exact test
##FDR correction method: Benjamini and Hochberg
#Term	Database	ID	Input number	Background number	P-Value	Corrected P-Value	Input	Hyperlink
Cell cycle	KEGG PATHWAY	chx04110	76	128	0.00020932	0.0362484	102190390|102172459|102171306|102187383|102190744|100861361|102179213|102178277|102170423|102169650|102181764|102175548|102179887|102176363|102183062|102187097|102179898|102170377|102190736|102171678|102184881|102186877|102189962|102190570|102178285|102180657|102186169|102188317|102173134|102187544|102175140|102187214|102172762|102169535|102179111|102176487|102176620|102188170|102175223|102180182…	http://www.genome.jp/kegg-bin/show_pathway?chx04110/chx:102173018%09red/chx:102178489%09red/chx:102179111%09red/chx:102190744%09red/chx:102172895%09red/chx:102190803%09red/chx:102188317%09red/chx:100861361%09red/chx:102176363%09red/chx:102172729%09red/chx:102170846%09red/chx:102187097%09red/chx:102173134%09red/chx:102180182%09red/chx:102170423%09red/chx:102190736%09red/chx:102179898%09red/chx:102…
MicroRNAs in cancer	KEGG PATHWAY	chx05206	80	138	0.000254375	0.0362484	102184232|102186778|102177435|102181525|102177770|102173472|102182426|102187383|102191635|102180534|102190550|102179213|102190884|102171555|102173121|102168469|102169650|102181989|100861341|102182515|102173122|102188907|102180890|102181878|102187237|102179898|102187214|100860972|102181229|102179198|102180657|102186169|102184904|102182530|100861294|102170926|102174330|102169535|102189202|102190520…	http://www.genome.jp/kegg-bin/show_pathway?chx05206/chx:102173018%09red/chx:102182426%09red/chx:102185891%09red/chx:102180657%09red/chx:102179053%09red/chx:102169535%09red/chx:102190803%09red/chx:102179898%09red/chx:102187109%09red/chx:102181186%09red/chx:102170926%09red/chx:102180182%09red/chx:102190273%09red/chx:102177435%09red/chx:102180890%09red/chx:102186778%09red/chx:102185672%09red/chx:102…
Axon guidance	KEGG PATHWAY	chx04360	71	122	0.000503134	0.0477977	102174785|102171324|102187644|102169916|102184717|102183402|102185887|102182313|102184850|102187180|102184725|102184349|102182530|102183467|102180124|102182192|102187927|102178040|102181196|102178126|102176363|102182949|102186490|102177680|102179661|102177853|102170587|100860973|102191126|102181186|102186352|102168261|102181923|102170782|102183848|102173041|102186316|102173800|102177280|102169825…	http://www.genome.jp/kegg-bin/show_pathway?chx04360/chx:102187927%09red/chx:102178126%09red/chx:102175861%09red/chx:102183402%09red/chx:102179156%09red/chx:102187644%09red/chx:102177853%09red/chx:102181186%09red/chx:102178040%09red/chx:102168637%09red/chx:102171839%09red/chx:102181196%09red/chx:102184725%09red/chx:102182313%09red/chx:102176363%09red/chx:102182949%09red/chx:102190191%09red/chx:102…
Pathways in cancer	KEGG PATHWAY	chx05200	180	401	0.00288656	0.177824	102182645|102178142|102186081|102187383|102183027|102184349|102171226|102169650|102169895|102175836|102171572|102189459|102180182|102179898|102176106|102184255|102184511|102171306|102189765|102170135|102189579|102174330|102178465|102180077|102169259|102191742|102170009|102174339|102177814|102184185|102182261|102187776|102172584|102188083|102186718|102171977|102187531|102185193|102185804|102189099…	http://www.genome.jp/kegg-bin/show_pathway?chx05200/chx:102173018%09red/chx:102185891%09red/chx:102176130%09red/chx:102171306%09red/chx:102180182%09red/chx:102170921%09red/chx:102179898%09red/chx:102169967%09red/chx:102189099%09red/chx:102187119%09red/chx:102189928%09red/chx:102185926%09red/chx:102171572%09red/chx:102189765%09red/chx:102173256%09red/chx:102181989%09red/chx:102189399%09red/chx:102…
Morphine addiction	KEGG PATHWAY	chx05032	52	91	0.0034618	0.177824	102190578|102185887|102171320|102189312|102175531|102186081|102179745|102168704|102183500|102189138|102183947|102183183|102186145|102168441|102180558|102176535|102183675|102170665|102180455|102180890|102181801|102186689|102173660|102185727|102180724|102183962|102189417|102169841|102186068|102175061|102168580|102184338|102171854|102187070|102184123|102168302|102179199|102185434|102189798|102190893…	http://www.genome.jp/kegg-bin/show_pathway?chx05032/chx:102168790%09red/chx:102179745%09red/chx:102186068%09red/chx:102190164%09red/chx:102186433%09red/chx:102168704%09red/chx:102169841%09red/chx:102180724%09red/chx:102180890%09red/chx:102187070%09red/chx:102175531%09red/chx:102173660%09red/chx:102175061%09red/chx:102171854%09red/chx:102189312%09red/chx:102183183%09red/chx:102185296%09red/chx:102…
Glutamatergic synapse	KEGG PATHWAY	chx04724	61	112	0.00374366	0.177824	102185887|102186203|102168441|102171308|102181359|102189312|102186081|102170113|102169266|102189798|102187065|102168378|102171550|102190178|102187867|102191614|102189950|102170665|102190985|102176416|102169042|102188907|102188092|102180890|102184433|102187803|102176556|102171388|102180724|102185850|102169841|102176089|100861292|102187595|102189537|102174434|102191403|102186145|102182568|102182961…	http://www.genome.jp/kegg-bin/show_pathway?chx04724/chx:102189537%09red/chx:102168790%09red/chx:102169042%09red/chx:102188092%09red/chx:102181359%09red/chx:102190164%09red/chx:102169266%09red/chx:102177187%09red/chx:102184433%09red/chx:102169841%09red/chx:102185064%09red/chx:102180890%09red/chx:102187070%09red/chx:102187595%09red/chx:102171388%09red/chx:102190985%09red/chx:102168378%09red/chx:102…
Nicotine addiction	KEGG PATHWAY	chx05033	26	38	0.00685629	0.240207	102169266|102168441|102179745|102179250|102189138|102168378|102191614|102176535|102183675|102169042|102185850|102185727|102183962|102183947|102189537|102168580|102184338|102168302|102185064|102177187|102171059|102184428|102172336|102181789|102171854|102186243	http://www.genome.jp/kegg-bin/show_pathway?chx05033/chx:102169042%09red/chx:102179745%09red/chx:102181789%09red/chx:102184428%09red/chx:102169266%09red/chx:102177187%09red/chx:102185064%09red/chx:102186243%09red/chx:102171854%09red/chx:102171059%09red/chx:102189537%09red/chx:102172336%09red/chx:102183675%09red/chx:102191614%09red/chx:102183947%09red/chx:102168302%09red/chx:102189138%09red/chx:102…
Basal cell carcinoma	KEGG PATHWAY	chx05217	33	53	0.00713791	0.240207	102177435|102187776|102187048|102178142|102183205|102175498|102191205|102182444|102177945|102170744|102175836|102171572|102174961|102176363|100860831|102170921|102169259|102176768|102191742|102178446|102184724|102169621|102178402|102180448|102176310|102184049|102169703|102180348|102171665|102181468|102188440|102188083|102189698	http://www.genome.jp/kegg-bin/show_pathway?chx05217/chx:102180448%09red/chx:102178142%09red/chx:102182444%09red/chx:102181468%09red/chx:102174961%09red/chx:102175498%09red/chx:102188440%09red/chx:102170921%09red/chx:102170744%09red/chx:102176363%09red/chx:102177945%09red/chx:102184724%09red/chx:102171572%09red/chx:102169703%09red/chx:102183205%09red/chx:102180348%09red/chx:102184049%09red/chx:102…
Focal adhesion	KEGG PATHWAY	chx04510	97	204	0.00758547	0.240207	102183402|102182645|102173608|102169650|100860973|102172326|102181695|102174330|102182147|102191742|102177814|102170129|102175843|102168934|102178669|102189677|102169956|102189099|102185378|102189153|102170035|102174902|102181980|102170135|102181989|102173256|102175280|102189826|102170540|102187707|102183869|102179831|102172198|102187813|102185891|102182774|102185146|102168651|102183190|102178401…	http://www.genome.jp/kegg-bin/show_pathway?chx04510/chx:102174457%09red/chx:102185891%09red/chx:102170926%09red/chx:102173608%09red/chx:102181695%09red/chx:102170917%09red/chx:102189099%09red/chx:102181980%09red/chx:102173256%09red/chx:102181989%09red/chx:100861216%09red/chx:102174360%09red/chx:102177252%09red/chx:102179802%09red/chx:102169956%09red/chx:102181229%09red/chx:102181186%09red/chx:102…
Hippo signaling pathway	KEGG PATHWAY	chx04390	75	154	0.0114519	0.310252	102169259|102184871|102170156|102177435|102187776|102187803|102183205|102175016|102182705|102175498|102186877|102191205|102169777|102182444|102186726|102179047|102169650|102172459|102178158|102191366|102182889|102174961|102187092|102176363|100861576|102191742|102188298|102188083|102177945|102186420|102189765|102189698|102188097|102188455|102180665|102174045|102179831|102189579|102187079|102180077…	http://www.genome.jp/kegg-bin/show_pathway?chx04390/chx:102188097%09red/chx:102180448%09red/chx:102189765%09red/chx:102191454%09red/chx:102182444%09red/chx:102186726%09red/chx:102179831%09red/chx:102190008%09red/chx:102186619%09red/chx:102176363%09red/chx:100860831%09red/chx:102175498%09red/chx:102188440%09red/chx:102187079%09red/chx:102178485%09red/chx:102179047%09red/chx:102173503%09red/chx:102…
Biosynthesis of amino acids	KEGG PATHWAY	chx01230	42	76	0.0119746	0.310252	102190411|102179922|102188107|102187622|102178128|102183713|102181480|102171613|102190495|102175812|102174196|102171699|102168943|102185725|102175522|102168386|100860853|102187548|102174691|102187016|100860879|102169807|102187618|102173979|102191174|102176585|102186091|102168433|102172823|100860854|102172231|102168850|102184397|102179612|102178605|102184667|102191069|102175765|102185546|102175881…	http://www.genome.jp/kegg-bin/show_pathway?chx01230/chx:102185725%09red/chx:102178605%09red/chx:102190411%09red/chx:102178128%09red/chx:102183713%09red/chx:102179612%09red/chx:102190860%09red/chx:102190495%09red/chx:102187622%09red/chx:102169807%09red/chx:102172823%09red/chx:102191069%09red/chx:102171613%09red/chx:102187016%09red/chx:102168433%09red/chx:102168386%09red/chx:102171699%09red/chx:102…
Proteoglycans in cancer	KEGG PATHWAY	chx05205	94	204	0.0155231	0.356376	102186321|102182645|102183082|102173608|102168332|102169650|102169655|102171572|102188373|102175934|102179898|102184510|102177683|102185873|102169259|102191742|102177814|102170129|102179551|100860944|102180926|102168469|102184364|102184366|102177945|102181989|102170949|102188092|102182069|102177031|102179831|102172198|102187813|102185385|102180150|102176768|102184768|102176762|100861232|102189484…	http://www.genome.jp/kegg-bin/show_pathway?chx05205/chx:102188373%09red/chx:102186624%09red/chx:102173608%09red/chx:102170921%09red/chx:102179898%09red/chx:100861232%09red/chx:102171572%09red/chx:102173256%09red/chx:102181989%09red/chx:100861216%09red/chx:102174360%09red/chx:102175970%09red/chx:102184049%09red/chx:102179551%09red/chx:102179249%09red/chx:102178972%09red/chx:102187180%09red/chx:102…
Rap1 signaling pathway	KEGG PATHWAY	chx04015	93	202	0.0162557	0.356376	102186656|102186655|102179482|102171226|102185051|102182889|102178670|102184511|102184510|102174330|102186145|102191742|102174339|102189175|102168934|102186718|102187531|102180926|102189099|102189153|102184717|102187410|102173818|102189798|102184366|102170135|102189950|102181179|102178126|102178396|102187092|102189826|102179782|102190014|102185873|102179831|102174216|100861145|102168651|102190168…	http://www.genome.jp/kegg-bin/show_pathway?chx04015/chx:102175553%09red/chx:102179482%09red/chx:102189099%09red/chx:102187119%09red/chx:102189928%09red/chx:102173256%09red/chx:102189399%09red/chx:102174360%09red/chx:102185804%09red/chx:102187410%09red/chx:102190608%09red/chx:102178972%09red/chx:102187180%09red/chx:102181186%09red/chx:102185645%09red/chx:102178569%09red/chx:102189950%09red/chx:102…
p53 signaling pathway	KEGG PATHWAY	chx04115	40	75	0.0206989	0.378999	102191026|102171306|102191635|102183420|102190744|100861361|102170073|102169650|102173102|102180182|102179898|102176106|102184881|102177668|102188317|102170610|102175632|102187135|102177031|102185891|102188170|102173997|102185371|102178683|102179856|102169621|102184904|102188830|102184185|102184180|102178054|102178489|100860751|102185672|102188610|102182055|102180657|102179904|102190803|102174681	http://www.genome.jp/kegg-bin/show_pathway?chx04115/chx:102178489%09red/chx:102183420%09red/chx:102175632%09red/chx:102190744%09red/chx:102190803%09red/chx:102188317%09red/chx:100861361%09red/chx:102184881%09red/chx:102188610%09red/chx:102180182%09red/chx:102185371%09red/chx:102179856%09red/chx:102179898%09red/chx:102185672%09red/chx:102185891%09red/chx:102188170%09red/chx:102191026%09red/chx:102…
GABAergic synapse	KEGG PATHWAY	chx04727	45	87	0.0214066	0.378999	102185887|102174784|102189312|102186068|102186081|102179745|102189138|102190729|102186145|102168441|102176535|100861058|102170665|102190646|102183675|102188907|102180890|102186689|102185727|102178807|102171285|102180724|102183962|102169841|102175984|100861292|102190164|102191403|102168580|102184338|102187070|102184123|102168302|102189798|102183947|102176151|102184428|102176463|102185804|102174706…	http://www.genome.jp/kegg-bin/show_pathway?chx04727/chx:102168790%09red/chx:102179745%09red/chx:102186068%09red/chx:102190164%09red/chx:102190729%09red/chx:102171285%09red/chx:102187070%09red/chx:102180724%09red/chx:102180890%09red/chx:102169841%09red/chx:102186243%09red/chx:102171854%09red/chx:102189312%09red/chx:102191069%09red/chx:102170665%09red/chx:102174784%09red/chx:102186145%09red/chx:102…
Tight junction	KEGG PATHWAY	chx04530	66	138	0.0219537	0.378999	102186191|102177452|102175493|102180039|102171306|102175016|102181627|102179047|102184198|102182828|102190011|102184366|102168332|102168826|102181179|102178047|102172400|102180890|102178670|102179429|102175349|102179802|102188298|102171047|102172326|102186420|102189765|102174294|102185873|102186272|102169016|102179831|102190693|102189579|102187978|102172399|102185891|102191742|102187092|102178031…	http://www.genome.jp/kegg-bin/show_pathway?chx04530/chx:102185710%09red/chx:102175493%09red/chx:102185891%09red/chx:100860904%09red/chx:102179831%09red/chx:102180883%09red/chx:102190693%09red/chx:102179429%09red/chx:102185164%09red/chx:102190011%09red/chx:102173503%09red/chx:102184198%09red/chx:102180890%09red/chx:102178047%09red/chx:102185413%09red/chx:102181627%09red/chx:102168826%09red/chx:102…
Arrhythmogenic right ventricular cardiomyopathy (ARVC)	KEGG PATHWAY	chx05412	38	71	0.0228135	0.378999	102187776|102179802|102174727|102188004|102173608|102191242|102169305|102188539|102175346|102172326|102180831|102189765|102181695|102187443|100861292|102180565|102179831|102172198|102189579|102187813|102191742|102176587|102191301|102175908|102183190|102182201|102172849|102176151|102186530|102171074|102174706|102183035|102180190|102176552|102172403|102172761|102185415|102176966	http://www.genome.jp/kegg-bin/show_pathway?chx05412/chx:102175908%09red/chx:102172326%09red/chx:102179831%09red/chx:102180565%09red/chx:102179802%09red/chx:102173608%09red/chx:102181695%09red/chx:102172761%09red/chx:102185415%09red/chx:102186530%09red/chx:102171074%09red/chx:102175346%09red/chx:102188004%09red/chx:102189765%09red/chx:102180831%09red/chx:102172849%09red/chx:102176587%09red/chx:102…
MAPK signaling pathway	KEGG PATHWAY	chx04010	109	248	0.0256248	0.378999	102191022|102168334|102171226|102183001|102177056|102188644|102174330|102178859|102174339|102181070|102189138|102170129|102190654|102182261|102174723|102177031|102174727|102172584|102180534|102186718|102187531|102185193|102190163|102187163|102184366|102190316|100861226|102178396|102176552|102180080|102178804|102189417|102185873|102188317|102184255|102170782|102186601|102182774|102175908|102184834…	http://www.genome.jp/kegg-bin/show_pathway?chx04010/chx:102175908%09red/chx:100861289%09red/chx:102176130%09red/chx:102175799%09red/chx:102187595%09red/chx:102191022%09red/chx:102177529%09red/chx:102174360%09red/chx:102190608%09red/chx:102184255%09red/chx:102181436%09red/chx:102187180%09red/chx:102178569%09red/chx:102172403%09red/chx:102180926%09red/chx:102185724%09red/chx:102170354%09red/chx:102…
Retrograde endocannabinoid signaling	KEGG PATHWAY	chx04723	51	103	0.0263003	0.378999	102185887|102169266|102189312|102186081|102179745|102189138|102168378|102186145|102168441|102189950|102176535|102183675|102170665|102169042|102184538|102180890|102183962|102185727|102188092|102184510|102180724|102185850|102176082|102169841|102182774|102175984|100861292|102190164|102168580|102184338|102182568|100860996|102187070|102184768|102184123|102168302|102185064|102189798|102183947|102176151…	http://www.genome.jp/kegg-bin/show_pathway?chx04723/chx:102168790%09red/chx:102169042%09red/chx:102188092%09red/chx:102179745%09red/chx:102190164%09red/chx:102169266%09red/chx:102184510%09red/chx:102169841%09red/chx:102185064%09red/chx:102180890%09red/chx:102187070%09red/chx:100860996%09red/chx:102189950%09red/chx:102171854%09red/chx:102168378%09red/chx:102186243%09red/chx:102170665%09red/chx:102…
ECM-receptor interaction	KEGG PATHWAY	chx04512	43	84	0.027008	0.378999	102187813|102186321|102181525|102169403|102182645|102182426|102191301|102176677|102174902|102185011|102173608|102180190|102168376|102176003|102188539|100860743|102170540|100860958|102170928|102181695|102172198|102185378|102190835|102176661|102176587|102177440|102183190|102179198|102185415|100861216|102181229|102175843|102190568|102186825|102186530|102171074|102171155|100860805|102179674|102178669…	http://www.genome.jp/kegg-bin/show_pathway?chx04512/chx:102186825%09red/chx:102178669%09red/chx:102174902%09red/chx:102182426%09red/chx:100860805%09red/chx:102173608%09red/chx:102181695%09red/chx:102172761%09red/chx:102170928%09red/chx:102185378%09red/chx:102186530%09red/chx:102187813%09red/chx:102171074%09red/chx:102171155%09red/chx:102186321%09red/chx:102185415%09red/chx:102190568%09red/chx:100…
Hedgehog signaling pathway	KEGG PATHWAY	chx04340	27	47	0.0279263	0.378999	102169259|102184871|102187048|102178142|102175498|102191205|102177945|102170744|102175836|102171572|102176363|102170921|102187079|102189204|102176768|100860831|102178402|102168732|102176310|102184049|102179616|102169703|102171665|102190361|102168790|102181468|102191060	http://www.genome.jp/kegg-bin/show_pathway?chx04340/chx:102178142%09red/chx:102168790%09red/chx:102181468%09red/chx:102179616%09red/chx:102175498%09red/chx:102187079%09red/chx:102170921%09red/chx:102170744%09red/chx:102176363%09red/chx:102177945%09red/chx:102171572%09red/chx:102191060%09red/chx:102169703%09red/chx:102184049%09red/chx:102191205%09red/chx:102175836%09red/chx:102169259%09red/chx:100…
Signaling pathways regulating pluripotency of stem cells	KEGG PATHWAY	chx04550	64	137	0.0329005	0.426212	102177435|102190392|102183205|102175498|100860960|102191205|102168334|102182444|102185207|102177945|102169259|102169703|102182889|102174961|102176363|100861576|100860996|102168820|102188083|102184510|102169809|102171665|102189698|102186186|102176275|102174031|102188455|102170921|102180667|102183685|102170135|102190520|102181107|102176768|102191742|102178446|100861250|102175489|100860831|100861252…	http://www.genome.jp/kegg-bin/show_pathway?chx04550/chx:102180448%09red/chx:102186186%09red/chx:102184510%09red/chx:100860960%09red/chx:102182444%09red/chx:102191599%09red/chx:102183685%09red/chx:102176275%09red/chx:102176363%09red/chx:102175498%09red/chx:102188440%09red/chx:102188083%09red/chx:102170921%09red/chx:102188086%09red/chx:102184778%09red/chx:102169293%09red/chx:102168820%09red/chx:100…
DNA replication	KEGG PATHWAY	chx03030	22	37	0.0347914	0.431111	102174340|102176822|102177963|102179928|102190491|102184930|102185977|102185810|102174589|102169080|100860936|102175140|102181079|102174153|102182412|102170128|102185537|102173134|102171390|102177120|102186264|102179393	http://www.genome.jp/kegg-bin/show_pathway?chx03030/chx:102177120%09red/chx:102179393%09red/chx:102173134%09red/chx:102170128%09red/chx:102181079%09red/chx:102175140%09red/chx:102190491%09red/chx:102177963%09red/chx:102174340%09red/chx:100860936%09red/chx:102174153%09red/chx:102174589%09red/chx:102171390%09red/chx:102182412%09red/chx:102179928%09red/chx:102176822%09red/chx:102184930%09red/chx:102…
Small cell lung cancer	KEGG PATHWAY	chx05222	46	94	0.0380737	0.452126	102170035|102182645|102170135|102190835|102176677|102188830|102170073|100860751|102174902|102169650|102176003|102168376|102180182|102171742|102170540|102169328|102186543|102186169|102184255|102172198|102187813|102169535|102185891|102172895|102173997|102170009|102176661|102177814|102169621|102177440|102181635|102170650|102171306|102176130|102184185|102190568|102186530|102173018|102169137|102185672…	http://www.genome.jp/kegg-bin/show_pathway?chx05222/chx:102173018%09red/chx:102185891%09red/chx:100860904%09red/chx:102172895%09red/chx:102174902%09red/chx:102176130%09red/chx:102173256%09red/chx:102171977%09red/chx:102185672%09red/chx:102171952%09red/chx:102172762%09red/chx:102186530%09red/chx:102190835%09red/chx:102186169%09red/chx:100860751%09red/chx:102188830%09red/chx:102169535%09red/chx:102…
Wnt signaling pathway	KEGG PATHWAY	chx04310	64	139	0.0399457	0.453678	102184871|102169344|102187776|102176363|102190570|102183205|102187383|102175498|102180890|102191205|102182554|102182444|102182190|102191347|102169650|102178101|102174961|102172150|102175934|102186146|102179895|102174857|102177945|102189698|102187110|102188662|102170921|102175984|102177509|102182103|102187079|102176017|102169259|102176768|102191742|102178446|102182774|102184724|102169621|102170322…	http://www.genome.jp/kegg-bin/show_pathway?chx04310/chx:102180448%09red/chx:102168790%09red/chx:102182444%09red/chx:102176017%09red/chx:102190163%09red/chx:102169621%09red/chx:102178101%09red/chx:102188440%09red/chx:102187079%09red/chx:102170921%09red/chx:102180890%09red/chx:102179895%09red/chx:102185417%09red/chx:102182103%09red/chx:102170322%09red/chx:102176363%09red/chx:102177945%09red/chx:102…
Lysine degradation	KEGG PATHWAY	chx00310	29	54	0.0413882	0.453678	102190411|102185894|102178316|102170478|102180350|102169548|102168374|102174989|102176366|102191693|102185720|102189411|102171980|102184804|102176621|102179971|102172292|102185413|102180982|102174919|102182852|102183458|102172372|102188284|102183291|102169033|102191824|102186471|102177756	http://www.genome.jp/kegg-bin/show_pathway?chx00310/chx:102185894%09red/chx:102183291%09red/chx:102190411%09red/chx:102191824%09red/chx:102179971%09red/chx:102186471%09red/chx:102185413%09red/chx:102182852%09red/chx:102184804%09red/chx:102176366%09red/chx:102178316%09red/chx:102170478%09red/chx:102174989%09red/chx:102177756%09red/chx:102183458%09red/chx:102171980%09red/chx:102174919%09red/chx:102…
Circadian entrainment	KEGG PATHWAY	chx04713	46	96	0.0477816	0.504362	102185887|102169266|102186065|102171188|102189312|102186081|102187163|102169406|102189798|102168378|102175984|102189950|102170665|102188092|102180890|102175934|102185724|102180724|102185850|102169841|102191052|102181789|100861292|102180565|102189537|102182753|102186145|102187070|102177581|102184768|102184123|102176762|102179229|102177187|102184168|102190164|102188365|102171520|102171059|102172135…	http://www.genome.jp/kegg-bin/show_pathway?chx04713/chx:102175934%09red/chx:102168790%09red/chx:102186065%09red/chx:102190164%09red/chx:102169266%09red/chx:102177187%09red/chx:102187070%09red/chx:102180724%09red/chx:102180890%09red/chx:102169841%09red/chx:102189537%09red/chx:102188092%09red/chx:102189312%09red/chx:102177581%09red/chx:102170665%09red/chx:102179229%09red/chx:102171059%09red/chx:102…
Carbon metabolism	KEGG PATHWAY	chx01200	53	115	0.0563855	0.573923	102187622|102179612|102174205|100860881|102175522|102180069|102168710|102178128|102182885|102168433|102181480|102179922|102188964|102173456|102190495|102175812|102185744|102171699|102181903|102185546|102185725|102176387|102168943|102183107|102177103|102186015|102168386|102187548|102174691|102171980|102187016|102169807|102187618|102190860|102186091|102174799|102182523|102172823|102183195|102168850…	http://www.genome.jp/kegg-bin/show_pathway?chx01200/chx:100860863%09red/chx:102183291%09red/chx:102168433%09red/chx:102178128%09red/chx:102175812%09red/chx:102179612%09red/chx:102190860%09red/chx:102190495%09red/chx:102187622%09red/chx:102169807%09red/chx:102172823%09red/chx:102173456%09red/chx:102187016%09red/chx:102185744%09red/chx:102174205%09red/chx:100860881%09red/chx:102168386%09red/chx:102…
Regulation of actin cytoskeleton	KEGG PATHWAY	chx04810	94	221	0.0604399	0.593978	102187022|102183402|102182645|102173608|102171226|102177056|100860973|102172326|102177680|102181695|102187707|102174330|102182147|102174339|102177814|102168934|102186718|102187531|102177435|102181980|102184366|102170135|102169602|100861226|102178396|102173256|102179782|102185873|102183869|102179831|102172198|102180910|102187813|102180150|102168651|102187899|102170226|102172311|102177334|102183190…	http://www.genome.jp/kegg-bin/show_pathway?chx04810/chx:102174457%09red/chx:102190516%09red/chx:102173015%09red/chx:102173608%09red/chx:102181695%09red/chx:102171074%09red/chx:102175345%09red/chx:102173256%09red/chx:102180910%09red/chx:102177011%09red/chx:102174360%09red/chx:102177252%09red/chx:102179249%09red/chx:102177334%09red/chx:102179802%09red/chx:102187180%09red/chx:102190079%09red/chx:102…
Transcriptional misregulation in cancer	KEGG PATHWAY	chx05202	74	170	0.0643658	0.611475	102181158|102181082|102169266|102172450|102185882|102173987|102188043|102176494|102188002|102178020|102176732|102180351|102176014|102168469|102182513|102173725|102178462|102186290|100861226|102169369|102180554|102186446|102179898|102168820|102177056|102170009|102188350|102187371|102180190|102171834|102175893|102174376|102184226|102186408|102178465|102186601|100861008|102185996|102191035|102173973…	http://www.genome.jp/kegg-bin/show_pathway?chx05202/chx:102188350%09red/chx:102186601%09red/chx:102184226%09red/chx:102178462%09red/chx:102176494%09red/chx:102185996%09red/chx:102190803%09red/chx:102169266%09red/chx:100861008%09red/chx:102176130%09red/chx:102187371%09red/chx:102181186%09red/chx:102175290%09red/chx:102179898%09red/chx:102186471%09red/chx:102177056%09red/chx:102186408%09red/chx:102…
Ras signaling pathway	KEGG PATHWAY	chx04014	93	221	0.0721271	0.636408	102183402|102186081|102186656|102184349|102171226|102185051|102169892|102183001|100860973|102169841|102174339|102170129|102168934|102174434|102186718|102189677|102179823|102187531|102185193|102189099|102187410|102189312|102184366|102170135|102170665|102178126|102178396|102189826|102179782|102176556|102173025|102185873|102182774|102170782|102187070|100861145|102168651|102169956|102190168|102189928…	http://www.genome.jp/kegg-bin/show_pathway?chx04014/chx:102170926%09red/chx:102187595%09red/chx:102189099%09red/chx:102177853%09red/chx:102189928%09red/chx:102173256%09red/chx:102190608%09red/chx:102178972%09red/chx:100860919%09red/chx:102187180%09red/chx:102169956%09red/chx:102181186%09red/chx:102168941%09red/chx:102185645%09red/chx:102178569%09red/chx:102187867%09red/chx:102175984%09red/chx:102…
Alcoholism	KEGG PATHWAY	chx05034	71	164	0.0736383	0.636408	102185323|102185887|102180634|102185882|102191614|102178318|102178319|102189312|102184017|102186081|102178027|102184131|102180223|102181641|102186145|102172676|102180696|102177869|102172226|102170665|102183306|102172954|102190378|102178535|102186446|102188251|102184572|102183280|102171944|102173518|102177790|102191766|102169841|102175460|102187544|102180811|102176903|102170926|102182458|102171671…	http://www.genome.jp/kegg-bin/show_pathway?chx05034/chx:102175311%09red/chx:102189537%09red/chx:102184017%09red/chx:102186065%09red/chx:102185049%09red/chx:102181789%09red/chx:102175923%09red/chx:102180223%09red/chx:102190164%09red/chx:102178318%09red/chx:102178870%09red/chx:102169841%09red/chx:102170926%09red/chx:102172226%09red/chx:102188251%09red/chx:102186170%09red/chx:102171671%09red/chx:102…
Oxytocin signaling pathway	KEGG PATHWAY	chx04921	67	154	0.0755505	0.636408	102185887|102169406|100861577|102170394|102170135|102189798|102187180|102180534|102186145|102187867|100861301|102189950|102169650|102182956|102187595|102180724|102180890|102186447|102175934|102179898|102176552|102174425|102188092|102173256|102174671|102174727|102180727|102187707|102191052|102181980|102175984|100861292|102180565|102179831|102188251|102168229|102190520|102182147|102185318|102168659…	http://www.genome.jp/kegg-bin/show_pathway?chx04921/chx:102183294%09red/chx:102179229%09red/chx:102168790%09red/chx:100861577%09red/chx:102175908%09red/chx:102179831%09red/chx:102180565%09red/chx:102179898%09red/chx:102185124%09red/chx:102182956%09red/chx:102185318%09red/chx:102180724%09red/chx:102188251%09red/chx:102175290%09red/chx:102180727%09red/chx:102180890%09red/chx:102187595%09red/chx:102…
Citrate cycle (TCA cycle)	KEGG PATHWAY	chx00020	17	30	0.0765736	0.636408	102179922|100860881|102183291|102168943|102168710|102176387|102179952|102183107|102174799|102182885|102190495|102181480|102183195|102188964|102181894|102182852|102172823	http://www.genome.jp/kegg-bin/show_pathway?chx00020/chx:102168943%09red/chx:102183195%09red/chx:102190495%09red/chx:102172823%09red/chx:102183291%09red/chx:102179922%09red/chx:102176387%09red/chx:102168710%09red/chx:102182885%09red/chx:100860881%09red/chx:102181480%09red/chx:102179952%09red/chx:102188964%09red/chx:102174799%09red/chx:102182852%09red/chx:102181894%09red/chx:102183107%09red
Glycosaminoglycan biosynthesis - chondroitin sulfate / dermatan sulfate	KEGG PATHWAY	chx00532	12	19	0.0798421	0.636408	102188252|102188381|102189205|102170413|102168453|102172247|102184407|102171342|102175464|102179262|102181823|102174473	http://www.genome.jp/kegg-bin/show_pathway?chx00532/chx:102189205%09red/chx:102172247%09red/chx:102170413%09red/chx:102188381%09red/chx:102181823%09red/chx:102174473%09red/chx:102179262%09red/chx:102175464%09red/chx:102188252%09red/chx:102171342%09red/chx:102168453%09red/chx:102184407%09red
Purine metabolism	KEGG PATHWAY	chx00230	75	176	0.0830179	0.636408	102190787|102169406|102173350|102171320|102190922|102176807|102174220|102168704|102179928|102181829|102183183|102183563|102174589|102174488|102180558|102183758|102190491|102181988|102177094|102180455|102173102|102189182|100861577|102186447|102171699|102173660|102185977|102188042|102175522|102177346|102180724|102172194|102189416|102187548|102191298|102185371|102175061|102190609|102182068|102189125…	http://www.genome.jp/kegg-bin/show_pathway?chx00230/chx:102187926%09red/chx:102177346%09red/chx:102190922%09red/chx:102183758%09red/chx:102183153%09red/chx:102168704%09red/chx:102186665%09red/chx:102189182%09red/chx:102173350%09red/chx:102187555%09red/chx:102181079%09red/chx:102175531%09red/chx:102173660%09red/chx:102175061%09red/chx:102176691%09red/chx:102190491%09red/chx:102189125%09red/chx:102…
Melanogenesis	KEGG PATHWAY	chx04916	43	94	0.0845074	0.636408	102185887|102186145|102186065|102183205|102187383|102175498|102191205|102182444|102177945|102189950|102187776|102174961|102180890|102175934|102180724|102170921|102175984|102190520|102169259|102176768|102191742|102178446|102176363|102176762|102180448|102169882|102176310|102189798|102184049|102169703|102171665|102174829|102185804|102187180|102168790|102175311|102188440|102188083|102189698|102189653…	http://www.genome.jp/kegg-bin/show_pathway?chx04916/chx:102180448%09red/chx:102168790%09red/chx:102186065%09red/chx:102182444%09red/chx:100860807%09red/chx:102174961%09red/chx:102189653%09red/chx:102188440%09red/chx:102180724%09red/chx:102180890%09red/chx:102174829%09red/chx:102176363%09red/chx:102177945%09red/chx:102186145%09red/chx:102169703%09red/chx:102183205%09red/chx:102185804%09red/chx:102…
Non-small cell lung cancer	KEGG PATHWAY	chx05223	26	52	0.0856591	0.636408	102171306|102170135|102169650|102181989|102188676|102180890|102187234|100860904|102186169|102169535|102190520|102170009|102169621|102181635|102181878|102174360|102173018|102187180|102173256|102180182|102175984|102171952|102185926|102185193|102174681|102172767	http://www.genome.jp/kegg-bin/show_pathway?chx05223/chx:102173018%09red/chx:100860904%09red/chx:102173256%09red/chx:102180182%09red/chx:102180890%09red/chx:102188676%09red/chx:102171952%09red/chx:102172767%09red/chx:102186169%09red/chx:102185926%09red/chx:102169535%09red/chx:102171306%09red/chx:102181989%09red/chx:102174681%09red/chx:102174360%09red/chx:102185193%09red/chx:102169621%09red/chx:102…
Cell adhesion molecules (CAMs)	KEGG PATHWAY	chx04514	67	156	0.0880977	0.636408	102173982|102174308|102175177|102186321|102168238|102168988|102186316|102176614|102183082|102188004|102179003|102170076|102190191|102184733|102189710|102190450|102181196|102180190|102182828|102189067|102191301|102181807|102171121|102189829|102173346|102175323|102186933|102181928|102181695|102170914|102173248|102173066|102187813|102184105|102179284|102169922|102176608|102177818|102168630|102168222…	http://www.genome.jp/kegg-bin/show_pathway?chx04514/chx:102191301%09red/chx:102178567%09red/chx:102168238%09red/chx:102186191%09red/chx:102177818%09red/chx:102175058%09red/chx:102173039%09red/chx:102181404%09red/chx:102171011%09red/chx:102181695%09red/chx:102171839%09red/chx:102175323%09red/chx:102181196%09red/chx:102186530%09red/chx:102173982%09red/chx:102188814%09red/chx:102169922%09red/chx:102…
Cholinergic synapse	KEGG PATHWAY	chx04725	49	110	0.0908319	0.636408	102185887|102186065|102189312|102186081|102182956|102189138|102180890|102186145|102168441|102170135|102189950|102170665|102179250|102188092|102190378|102175934|102174425|102185975|102168748|102180724|102169841|102175984|100861292|102190164|102175133|102190520|102187070|102184768|102184123|102176762|102187484|102189798|102174913|102176151|102186824|102170710|102171520|102179673|102185804|102174706…	http://www.genome.jp/kegg-bin/show_pathway?chx04725/chx:102186824%09red/chx:102175934%09red/chx:102168790%09red/chx:102186065%09red/chx:100860904%09red/chx:102190164%09red/chx:102182956%09red/chx:102169841%09red/chx:102180724%09red/chx:102180890%09red/chx:102187070%09red/chx:102174829%09red/chx:102188092%09red/chx:102189312%09red/chx:102170665%09red/chx:102183979%09red/chx:102173256%09red/chx:102…
Viral carcinogenesis	KEGG PATHWAY	chx05203	86	207	0.0960257	0.636408	102189179|102178477|102171306|102187383|100861361|102172676|102190231|102169650|102180182|102171671|102179898|102172326|102188889|102170846|102186030|102184105|102184185|102188814|102188086|102171483|102186065|102178318|102182705|102170135|102186814|102185075|102172954|102172459|102185603|102184572|102184881|100861099|102187544|102177031|102184255|102177790|102181263|102172121|102185672|102181912…	http://www.genome.jp/kegg-bin/show_pathway?chx05203/chx:102172226%09red/chx:102171671%09red/chx:102179898%09red/chx:102172676%09red/chx:102178477%09red/chx:102179802%09red/chx:102184255%09red/chx:102174819%09red/chx:102184389%09red/chx:102181436%09red/chx:102185323%09red/chx:102183280%09red/chx:102187180%09red/chx:102175223%09red/chx:102169650%09red/chx:102180182%09red/chx:102171742%09red/chx:102…
Hypertrophic cardiomyopathy (HCM)	KEGG PATHWAY	chx05410	36	78	0.0994442	0.636408	102188539|102186137|102191301|102172849|102173608|100861301|102169305|100860954|102178827|102173472|102176552|102180727|102170606|102181695|100861292|102180565|102179831|102172198|102187813|102176587|102175908|102183190|102189962|102182201|100861232|102174727|102176151|102186530|102171074|102171295|102174706|102183035|102180190|102172403|102172761|102185415	http://www.genome.jp/kegg-bin/show_pathway?chx05410/chx:102175908%09red/chx:102179831%09red/chx:102180565%09red/chx:102173608%09red/chx:102180727%09red/chx:102181695%09red/chx:102172761%09red/chx:102173472%09red/chx:102186530%09red/chx:102170606%09red/chx:102171074%09red/chx:102189962%09red/chx:102178827%09red/chx:102185415%09red/chx:100861232%09red/chx:102174727%09red/chx:102172849%09red/chx:102…
Fanconi anemia pathway	KEGG PATHWAY	chx03460	25	51	0.103069	0.636408	102186595|102176822|102181335|102177474|102189936|102173121|102185767|102170627|102185911|102171925|102177525|102176180|102181544|102182417|102179326|102184864|102187615|102182342|102175824|102182367|102178489|102189712|102171813|102189528|102172715	http://www.genome.jp/kegg-bin/show_pathway?chx03460/chx:102178489%09red/chx:102189528%09red/chx:102181544%09red/chx:102171813%09red/chx:102182342%09red/chx:102170627%09red/chx:102181335%09red/chx:102175824%09red/chx:102184864%09red/chx:102176180%09red/chx:102179326%09red/chx:102177525%09red/chx:102182417%09red/chx:102182367%09red/chx:102171925%09red/chx:102187615%09red/chx:102173121%09red/chx:102…
Pyruvate metabolism	KEGG PATHWAY	chx00620	20	39	0.10481	0.636408	102174989|102178200|102188750|100860863|102176387|102179952|100860870|102181744|102170323|102185099|102187548|102168710|102172747|102172372|102188964|102174799|102171980|100861224|102179922|102185092	http://www.genome.jp/kegg-bin/show_pathway?chx00620/chx:100860863%09red/chx:102187548%09red/chx:102178200%09red/chx:102179922%09red/chx:100861224%09red/chx:102176387%09red/chx:102168710%09red/chx:102174989%09red/chx:100860870%09red/chx:102172372%09red/chx:102179952%09red/chx:102185099%09red/chx:102188964%09red/chx:102181744%09red/chx:102171980%09red/chx:102174799%09red/chx:102188750%09red/chx:102…
Melanoma	KEGG PATHWAY	chx05218	31	66	0.105121	0.636408	102171306|102170135|102171226|102180282|102178396|102180182|102179898|102179782|102186718|102186169|102169650|102169535|102190520|102185891|102174339|102169621|102168651|102179261|102187531|102184232|102181186|102188850|102168934|102173018|102173423|102187180|102173256|100860904|102169602|102174360|102172767	http://www.genome.jp/kegg-bin/show_pathway?chx05218/chx:102173018%09red/chx:102185891%09red/chx:100860904%09red/chx:102187531%09red/chx:102179782%09red/chx:102171306%09red/chx:102180182%09red/chx:102179898%09red/chx:102178396%09red/chx:102168934%09red/chx:102172767%09red/chx:102186169%09red/chx:102180282%09red/chx:102169535%09red/chx:102179261%09red/chx:102188850%09red/chx:102171226%09red/chx:102…
Pyrimidine metabolism	KEGG PATHWAY	chx00240	44	99	0.106431	0.636408	102183758|102188042|102175324|100861073|102179928|102190767|102188253|102168465|102174488|102190491|102177094|102190609|102173102|102189182|102176691|102185977|102188647|102174589|102187332|102189416|102189688|102182068|102191298|102181553|102172111|102174503|102186665|102189125|102181079|102183821|102182412|102190080|102177626|102179779|102169251|102187956|102187892|102182935|102176263|102185537…	http://www.genome.jp/kegg-bin/show_pathway?chx00240/chx:102189688%09red/chx:102183758%09red/chx:102176691%09red/chx:102187332%09red/chx:102186665%09red/chx:102189182%09red/chx:102188253%09red/chx:102181079%09red/chx:102182935%09red/chx:102175413%09red/chx:102175324%09red/chx:102190491%09red/chx:102189125%09red/chx:102180676%09red/chx:102185537%09red/chx:102174488%09red/chx:102187956%09red/chx:102…
Fructose and mannose metabolism	KEGG PATHWAY	chx00051	17	32	0.107185	0.636408	102186213|102188810|102171830|102185744|102184448|102187622|102189736|102186091|102168393|102186015|102175765|102187190|102188203|102170613|102178496|102187016|102168433	http://www.genome.jp/kegg-bin/show_pathway?chx00051/chx:102178496%09red/chx:102175765%09red/chx:102188810%09red/chx:102187016%09red/chx:102188203%09red/chx:102189736%09red/chx:102186091%09red/chx:102186015%09red/chx:102186213%09red/chx:102187190%09red/chx:102171830%09red/chx:102168393%09red/chx:102168433%09red/chx:102170613%09red/chx:102184448%09red/chx:102185744%09red/chx:102187622%09red
Nicotinate and nicotinamide metabolism	KEGG PATHWAY	chx00760	17	32	0.107185	0.636408	102189125|102190787|102183821|102173810|102176599|102172286|102169244|102169251|102183641|102170807|102191298|102174599|102183758|102172129|102176691|102169848|102169872	http://www.genome.jp/kegg-bin/show_pathway?chx00760/chx:102170807%09red/chx:102189125%09red/chx:102183641%09red/chx:102174599%09red/chx:102169251%09red/chx:102183821%09red/chx:102169848%09red/chx:102183758%09red/chx:102172129%09red/chx:102172286%09red/chx:102169244%09red/chx:102190787%09red/chx:102173810%09red/chx:102169872%09red/chx:102176599%09red/chx:102191298%09red/chx:102176691%09red
Glycosaminoglycan biosynthesis - heparan sulfate / heparin	KEGG PATHWAY	chx00534	13	23	0.113722	0.661443	102169088|102188252|102182004|102189205|102182809|102183844|102178172|102180112|102188872|102171771|102182243|102174299|102174373	http://www.genome.jp/kegg-bin/show_pathway?chx00534/chx:102189205%09red/chx:102188872%09red/chx:102182243%09red/chx:102174299%09red/chx:102182004%09red/chx:102178172%09red/chx:102183844%09red/chx:102174373%09red/chx:102188252%09red/chx:102180112%09red/chx:102182809%09red/chx:102169088%09red/chx:102171771%09red
Dilated cardiomyopathy	KEGG PATHWAY	chx05414	37	83	0.126599	0.711225	102188539|102186137|102191301|102189798|102173608|102172849|102180190|102169305|100860954|102178827|102173472|102176552|102180724|102170606|102181695|100861292|102180565|102179831|102172198|102187813|102176587|102170148|102175908|102183190|102189962|102182201|100861232|102174727|102176151|102186530|102171074|102174706|102183035|102168790|102172403|102172761|102185415	http://www.genome.jp/kegg-bin/show_pathway?chx05414/chx:102168790%09red/chx:102175908%09red/chx:102179831%09red/chx:102180565%09red/chx:102170148%09red/chx:102173608%09red/chx:102180724%09red/chx:102181695%09red/chx:102172761%09red/chx:102173472%09red/chx:102186530%09red/chx:102170606%09red/chx:102171074%09red/chx:102189962%09red/chx:102178827%09red/chx:102185415%09red/chx:100861232%09red/chx:102…
Pantothenate and CoA biosynthesis	KEGG PATHWAY	chx00770	11	19	0.127272	0.711225	102190787|102174196|102190916|102177992|102173569|102182632|102176564|102187332|102181553|102170661|102169872	http://www.genome.jp/kegg-bin/show_pathway?chx00770/chx:102190916%09red/chx:102170661%09red/chx:102182632%09red/chx:102177992%09red/chx:102173569%09red/chx:102169872%09red/chx:102181553%09red/chx:102190787%09red/chx:102187332%09red/chx:102176564%09red/chx:102174196%09red
Long-term depression	KEGG PATHWAY	chx04730	28	61	0.13816	0.750039	102185887|102169266|102175016|102169406|102168378|102186145|102187867|102168441|102189950|102187595|102180890|102183126|102188092|102175984|102182753|102190520|102191647|102184768|102179229|102184168|102191781|102171059|102172135|102185804|102187180|102178930|102189653|102174360	http://www.genome.jp/kegg-bin/show_pathway?chx04730/chx:102188092%09red/chx:102169266%09red/chx:102180890%09red/chx:102187595%09red/chx:102191781%09red/chx:102187867%09red/chx:102179229%09red/chx:102171059%09red/chx:102186145%09red/chx:102174360%09red/chx:102185804%09red/chx:102184168%09red/chx:102183126%09red/chx:102190520%09red/chx:102187180%09red/chx:102185887%09red/chx:102178930%09red/chx:102…
Adrenergic signaling in cardiomyocytes	KEGG PATHWAY	chx04261	61	147	0.142105	0.750039	102179588|102183405|102186065|102169526|102180634|102185887|102174163|102175016|102168763|102189798|102176303|102171557|102169770|102170135|102189950|102177937|102168373|102170606|102169508|100860954|102173256|102190378|102178827|102173472|102175934|102176552|102188298|102184510|102180724|102172403|102182329|100861292|102180565|102179381|102168898|102179249|100860996|102187815|102179850|102170148…	http://www.genome.jp/kegg-bin/show_pathway?chx04261/chx:102183405%09red/chx:102168790%09red/chx:102175908%09red/chx:100860904%09red/chx:102180565%09red/chx:102184510%09red/chx:102170148%09red/chx:102179850%09red/chx:102179588%09red/chx:102171671%09red/chx:102180890%09red/chx:102174829%09red/chx:102173472%09red/chx:102186065%09red/chx:102178827%09red/chx:102188298%09red/chx:102170135%09red/chx:102…
Base excision repair	KEGG PATHWAY	chx03410	17	34	0.144305	0.750039	102183814|102185752|102190248|102170376|102185977|102177963|102189100|102179855|102187902|102173202|102189462|102174153|102173843|102174589|100861350|102173065|102182412	http://www.genome.jp/kegg-bin/show_pathway?chx03410/chx:102174153%09red/chx:100861350%09red/chx:102177963%09red/chx:102174589%09red/chx:102185752%09red/chx:102173065%09red/chx:102189462%09red/chx:102183814%09red/chx:102190248%09red/chx:102185977%09red/chx:102189100%09red/chx:102179855%09red/chx:102170376%09red/chx:102173202%09red/chx:102182412%09red/chx:102173843%09red/chx:102187902%09red
Non-homologous end-joining	KEGG PATHWAY	chx03450	8	13	0.150586	0.750039	102184452|102172306|102177963|102185877|102176896|102182607|102171625|100861350	http://www.genome.jp/kegg-bin/show_pathway?chx03450/chx:100861350%09red/chx:102177963%09red/chx:102184452%09red/chx:102172306%09red/chx:102185877%09red/chx:102176896%09red/chx:102171625%09red/chx:102182607%09red
N-Glycan biosynthesis	KEGG PATHWAY	chx00510	24	52	0.155545	0.750039	102182591|102177868|102185445|102184597|102181316|102178963|102182552|102181760|102189620|102190970|102182106|102171985|102182048|102184686|102179776|102179173|102173844|102171012|102170340|102174764|102169971|102171951|102191101|102187731	http://www.genome.jp/kegg-bin/show_pathway?chx00510/chx:102178963%09red/chx:102184686%09red/chx:102179173%09red/chx:102182591%09red/chx:102171012%09red/chx:102181316%09red/chx:102171951%09red/chx:102181760%09red/chx:102170340%09red/chx:102184597%09red/chx:102191101%09red/chx:102182048%09red/chx:102173844%09red/chx:102189620%09red/chx:102171985%09red/chx:102179776%09red/chx:102174764%09red/chx:102…
Cocaine addiction	KEGG PATHWAY	chx05030	22	47	0.156128	0.750039	102185887|102186065|102180696|102180634|102181359|102187161|102168378|102190178|102191614|102178040|102190378|102171671|102187803|102189537|102190425|102180079|102189798|102177187|102174829|102185804|102168790|102181789	http://www.genome.jp/kegg-bin/show_pathway?chx05030/chx:102168790%09red/chx:102186065%09red/chx:102181359%09red/chx:102171671%09red/chx:102174829%09red/chx:102187803%09red/chx:102191614%09red/chx:102185804%09red/chx:102190378%09red/chx:102189537%09red/chx:102181789%09red/chx:102178040%09red/chx:102190178%09red/chx:102190425%09red/chx:102180634%09red/chx:102185887%09red/chx:102180079%09red/chx:102…
Glycolysis / Gluconeogenesis	KEGG PATHWAY	chx00010	29	66	0.176139	0.750039	102187622|102181330|102179701|102183563|102181747|102185744|102174989|102185725|102176387|102186015|100860872|100860870|102174691|102187016|102187548|102179979|102186091|102179952|102168710|102168433|102189736|102179885|102185099|102175765|102186197|102175881|102188750|102169807|102190860	http://www.genome.jp/kegg-bin/show_pathway?chx00010/chx:102179979%09red/chx:102190860%09red/chx:102179952%09red/chx:102181330%09red/chx:102187622%09red/chx:102169807%09red/chx:102187016%09red/chx:102188750%09red/chx:102174989%09red/chx:102168433%09red/chx:102185099%09red/chx:102181747%09red/chx:100860872%09red/chx:100860870%09red/chx:102187548%09red/chx:102186197%09red/chx:102176387%09red/chx:102…
Bladder cancer	KEGG PATHWAY	chx05219	18	38	0.176341	0.750039	102169535|102184364|102190520|102173018|102185462|102179898|102171306|102177602|102169621|102187180|102169967|102186169|102168469|102169650|102181989|102174360|102172767|102185182	http://www.genome.jp/kegg-bin/show_pathway?chx05219/chx:102184364%09red/chx:102177602%09red/chx:102186169%09red/chx:102190520%09red/chx:102173018%09red/chx:102169650%09red/chx:102169535%09red/chx:102187180%09red/chx:102171306%09red/chx:102181989%09red/chx:102174360%09red/chx:102179898%09red/chx:102185182%09red/chx:102185462%09red/chx:102169621%09red/chx:102169967%09red/chx:102168469%09red/chx:102…
Glioma	KEGG PATHWAY	chx05214	27	61	0.178752	0.750039	102171306|102170135|102169650|102173256|102180890|102175934|102179898|102186169|102170926|102169535|102190520|102185891|102180182|102169621|102176762|102184232|102181878|102173018|102187180|102175311|100860904|102175984|102189677|102185926|102169956|102174360|102172767	http://www.genome.jp/kegg-bin/show_pathway?chx05214/chx:102173018%09red/chx:102185891%09red/chx:100860904%09red/chx:102180890%09red/chx:102173256%09red/chx:102170926%09red/chx:102180182%09red/chx:102179898%09red/chx:102172767%09red/chx:102186169%09red/chx:102185926%09red/chx:102169535%09red/chx:102171306%09red/chx:102174360%09red/chx:102169621%09red/chx:102181878%09red/chx:102175934%09red/chx:102…
Adherens junction	KEGG PATHWAY	chx04520	32	74	0.179797	0.750039	102187776|102179802|102187383|102187289|102172917|102182606|102180282|102181989|102190014|102172326|102190939|102189765|102188455|102186231|102188740|102173248|102189579|102172399|102191742|102183255|102190163|102181186|102171560|102178569|102179673|102169293|102179831|102180719|102183793|102176966|102172767|102173039	http://www.genome.jp/kegg-bin/show_pathway?chx04520/chx:102172326%09red/chx:102179831%09red/chx:102186231%09red/chx:102190163%09red/chx:102173039%09red/chx:102172767%09red/chx:102169293%09red/chx:102180282%09red/chx:102189765%09red/chx:102181989%09red/chx:102182606%09red/chx:102190939%09red/chx:102180719%09red/chx:102179802%09red/chx:102190014%09red/chx:102187289%09red/chx:102188455%09red/chx:102…
Calcium signaling pathway	KEGG PATHWAY	chx04020	70	175	0.181772	0.750039	102185434|102168441|102186100|102181964|102178972|102171362|102174144|102187163|102189138|102168518|102185139|102175984|102169770|102189950|102181989|102183305|102180455|100860954|102174960|102180890|102184187|102175934|102185547|102185724|102169343|102184883|100861099|102180724|102181980|102191052|102181789|100861292|102180565|102174163|102186886|102179381|102168898|102170148|102182568|102182147…	http://www.genome.jp/kegg-bin/show_pathway?chx04020/chx:102189537%09red/chx:102168790%09red/chx:102169343%09red/chx:102188092%09red/chx:102173290%09red/chx:102185124%09red/chx:102180565%09red/chx:102174960%09red/chx:102177187%09red/chx:102184883%09red/chx:102170148%09red/chx:102179850%09red/chx:102180724%09red/chx:102173075%09red/chx:102180890%09red/chx:102183305%09red/chx:102189950%09red/chx:102…
Proximal tubule bicarbonate reclamation	KEGG PATHWAY	chx04964	11	21	0.181919	0.750039	102179588|102183405|102185242|102175283|102179952|102174762|102183561|102184475|102174871|102168373|102188907	http://www.genome.jp/kegg-bin/show_pathway?chx04964/chx:102183405%09red/chx:102174762%09red/chx:102168373%09red/chx:102184475%09red/chx:102174871%09red/chx:102188907%09red/chx:102179952%09red/chx:102179588%09red/chx:102185242%09red/chx:102183561%09red/chx:102175283%09red
Insulin secretion	KEGG PATHWAY	chx04911	35	82	0.182535	0.750039	102179588|102183405|102186065|102180634|102189798|102180890|102183561|102189950|102172953|102168373|102168840|102190378|102171671|102175934|102185547|102185838|102178962|102180724|102170962|102175984|100861292|102180565|102182144|102182435|102184768|102169575|102176762|102176151|102174829|102176460|102174706|102171838|102168790|102189653|102171480	http://www.genome.jp/kegg-bin/show_pathway?chx04911/chx:102183405%09red/chx:102168790%09red/chx:102186065%09red/chx:102180565%09red/chx:102178962%09red/chx:102179588%09red/chx:102171671%09red/chx:102180890%09red/chx:102171838%09red/chx:102174829%09red/chx:102168840%09red/chx:102169575%09red/chx:102176460%09red/chx:102190378%09red/chx:102170962%09red/chx:102175934%09red/chx:102174706%09red/chx:102…
Endometrial cancer	KEGG PATHWAY	chx05213	23	51	0.183453	0.750039	102177435|102187776|102170135|102169650|102181989|102188676|102176363|102189765|102189579|102190520|102185891|102191742|102184724|102169621|102170129|102180348|102177259|102187180|102173256|100860904|102174360|102174681|102172767	http://www.genome.jp/kegg-bin/show_pathway?chx05213/chx:102185891%09red/chx:100860904%09red/chx:102170129%09red/chx:102188676%09red/chx:102172767%09red/chx:102176363%09red/chx:102189765%09red/chx:102173256%09red/chx:102181989%09red/chx:102174681%09red/chx:102174360%09red/chx:102180348%09red/chx:102169621%09red/chx:102177259%09red/chx:102190520%09red/chx:102187180%09red/chx:102189579%09red/chx:102…
FoxO signaling pathway	KEGG PATHWAY	chx04068	52	127	0.183927	0.750039	102191026|102170135|102187383|102187180|102191537|100861301|102169650|102172679|102169705|102188676|102183003|102187378|102180727|102171678|102179643|102184510|102180657|102176785|102188317|102188455|102179898|102172762|102179979|102190520|102185891|102188170|100860996|102182774|102179856|102179952|102189962|102190163|102175787|102185193|102174360|102171295|102176420|100860751|102173335|102169293…	http://www.genome.jp/kegg-bin/show_pathway?chx04068/chx:102185891%09red/chx:100860904%09red/chx:102172895%09red/chx:102190803%09red/chx:102188317%09red/chx:102191824%09red/chx:102190163%09red/chx:102187378%09red/chx:102179952%09red/chx:102179856%09red/chx:102180727%09red/chx:102179898%09red/chx:102188676%09red/chx:102172762%09red/chx:102172679%09red/chx:102173335%09red/chx:102172767%09red/chx:102…
Renin secretion	KEGG PATHWAY	chx04924	28	64	0.185978	0.750039	102185887|102169406|102186065|102174163|102174144|102168704|102189798|102172135|102189950|102172953|102180455|102181801|102186447|102188092|100861292|102185242|102179381|102187651|102184768|102185434|102184168|102190893|102176151|102185804|102174706|102168790|102175311|102189653	http://www.genome.jp/kegg-bin/show_pathway?chx04924/chx:102168790%09red/chx:102186065%09red/chx:102188092%09red/chx:102185434%09red/chx:102168704%09red/chx:102185804%09red/chx:102179381%09red/chx:102184168%09red/chx:102174706%09red/chx:102184768%09red/chx:102187651%09red/chx:102180455%09red/chx:102185887%09red/chx:100861292%09red/chx:102175311%09red/chx:102185242%09red/chx:102186447%09red/chx:102…
Mucin type O-Glycan biosynthesis	KEGG PATHWAY	chx00512	15	31	0.1875	0.750039	102177384|102185180|102174078|102184000|102186274|102176081|102177250|102178175|102172790|102182734|102174898|102169479|102180329|102170783|102175679	http://www.genome.jp/kegg-bin/show_pathway?chx00512/chx:102178175%09red/chx:102180329%09red/chx:102186274%09red/chx:102170783%09red/chx:102174898%09red/chx:102174078%09red/chx:102177384%09red/chx:102176081%09red/chx:102172790%09red/chx:102182734%09red/chx:102175679%09red/chx:102177250%09red/chx:102184000%09red/chx:102185180%09red/chx:102169479%09red
Propanoate metabolism	KEGG PATHWAY	chx00640	15	31	0.1875	0.750039	102178200|102181903|100860870|102176387|102178542|102183446|102182885|102185099|102177103|102188750|102173533|102172372|100861058|102171980|100861224	http://www.genome.jp/kegg-bin/show_pathway?chx00640/chx:102171980%09red/chx:100860870%09red/chx:102178200%09red/chx:100861224%09red/chx:102176387%09red/chx:102172372%09red/chx:102178542%09red/chx:102185099%09red/chx:100861058%09red/chx:102188750%09red/chx:102173533%09red/chx:102182885%09red/chx:102177103%09red/chx:102181903%09red/chx:102183446%09red
Phospholipase D signaling pathway	KEGG PATHWAY	chx04072	56	138	0.187847	0.750039	102181359|102168313|102174163|102170113|102189798|102175275|102185364|102190178|102187867|102184366|102170135|102187595|102182961|102180890|102181878|102177079|102174853|102174079|102187410|102176556|102184511|102180724|102171388|102185873|102189492|102170926|102190520|102182568|102183908|100861145|102187119|102169956|102189928|102190560|102184232|102168651|102168934|102188811|102187080|102174559…	http://www.genome.jp/kegg-bin/show_pathway?chx04072/chx:100861145%09red/chx:102181359%09red/chx:102187410%09red/chx:100860807%09red/chx:102168313%09red/chx:102184883%09red/chx:102170926%09red/chx:102184366%09red/chx:102180724%09red/chx:102180890%09red/chx:102184511%09red/chx:102171388%09red/chx:102187595%09red/chx:102168934%09red/chx:102172767%09red/chx:102187119%09red/chx:102189928%09red/chx:100…
Dopaminergic synapse	KEGG PATHWAY	chx04728	53	130	0.187995	0.750039	102185887|102169266|102186065|102169526|102180634|102189312|102186081|102175016|102189138|102180890|102168378|102171557|102180696|102189950|102170665|102190378|102171671|102175934|102188298|102174633|102184510|102188092|102185850|102169841|102168441|102182774|102175984|100861292|102189537|102186145|100860996|102187070|102170971|102184768|102184123|102176762|102189798|102179054|102176363|102169495…	http://www.genome.jp/kegg-bin/show_pathway?chx04728/chx:102175934%09red/chx:102168790%09red/chx:102186065%09red/chx:100860904%09red/chx:102174633%09red/chx:102190164%09red/chx:102169266%09red/chx:102184510%09red/chx:102179054%09red/chx:102187070%09red/chx:102171671%09red/chx:102180890%09red/chx:102188541%09red/chx:100860996%09red/chx:102174829%09red/chx:102188092%09red/chx:102189312%09red/chx:102…
Gastric acid secretion	KEGG PATHWAY	chx04971	31	72	0.189484	0.750039	102179588|102183405|102185887|102189798|102181980|102183561|102189950|102168373|102186886|102188092|102180890|102179446|102175934|102180724|102175984|102179249|102182147|102190244|102184768|102176762|102174913|102170466|102179222|102168263|102185804|102168790|102175311|102189653|102174762|102180805|102188322	http://www.genome.jp/kegg-bin/show_pathway?chx04971/chx:102183405%09red/chx:102174762%09red/chx:102168790%09red/chx:102188092%09red/chx:102180805%09red/chx:102179588%09red/chx:102180890%09red/chx:102179222%09red/chx:102181980%09red/chx:102168373%09red/chx:102185804%09red/chx:102179249%09red/chx:102175934%09red/chx:102168263%09red/chx:102176762%09red/chx:102174913%09red/chx:102185887%09red/chx:102…
Leukocyte transendothelial migration	KEGG PATHWAY	chx04670	49	120	0.196424	0.758252	102186191|102175177|102189153|102169916|102185887|102173818|102179808|102176802|102178188|102184364|102170135|102168469|102184510|102185710|102175930|102180890|100860996|102174543|102174054|102179802|102189645|102172326|102189765|102188740|102179831|102189579|102173256|102191742|102182828|102183255|102176772|102177814|102183190|102181878|102188896|102185804|102177274|102189710|102181928|102177252…	http://www.genome.jp/kegg-bin/show_pathway?chx04670/chx:102185710%09red/chx:102172326%09red/chx:102186191%09red/chx:102179831%09red/chx:102184510%09red/chx:102180890%09red/chx:102188740%09red/chx:102189645%09red/chx:102174543%09red/chx:102188617%09red/chx:102189765%09red/chx:102174054%09red/chx:102173256%09red/chx:100860996%09red/chx:102177753%09red/chx:102185804%09red/chx:102188896%09red/chx:102…
Other types of O-glycan biosynthesis	KEGG PATHWAY	chx00514	14	29	0.200098	0.758252	102178708|102176741|102174438|102169917|102169449|102179776|102169594|102189620|102183938|102187305|102185013|102180686|102186023|102191101	http://www.genome.jp/kegg-bin/show_pathway?chx00514/chx:102179776%09red/chx:102183938%09red/chx:102169594%09red/chx:102169917%09red/chx:102174438%09red/chx:102186023%09red/chx:102178708%09red/chx:102191101%09red/chx:102187305%09red/chx:102185013%09red/chx:102180686%09red/chx:102189620%09red/chx:102169449%09red/chx:102176741%09red
Aldosterone synthesis and secretion	KEGG PATHWAY	chx04925	33	78	0.202065	0.758252	102186065|102180634|102174163|102187163|102189798|102189950|102180724|102190378|102171671|102186447|102175934|102185724|102179786|102174671|102175984|100861292|102188092|102185318|102168659|102174216|102177581|102184768|102180890|102176762|102187484|102176151|102174829|102174706|102168790|102175311|102175981|102189653|102169016	http://www.genome.jp/kegg-bin/show_pathway?chx04925/chx:102168790%09red/chx:102186065%09red/chx:102179786%09red/chx:102185318%09red/chx:102180724%09red/chx:102171671%09red/chx:102180890%09red/chx:102174829%09red/chx:102188092%09red/chx:102177581%09red/chx:102187163%09red/chx:102190378%09red/chx:102175934%09red/chx:102174706%09red/chx:102180634%09red/chx:102169016%09red/chx:100861292%09red/chx:102…
HTLV-I infection	KEGG PATHWAY	chx05166	102	264	0.202201	0.758252	102171306|102187383|102173831|100861351|102169650|102174857|102172203|102179898|102168820|102183804|102184105|102169259|102191742|100861257|102170129|102184180|102170324|102173290|102188814|102188083|102175608|102171483|102169797|102177435|102186065|102170035|102189798|102176047|102184366|102177945|102183991|102176768|102171722|102185603|102183062|102171804|102184881|102174589|100861099|102186540…	http://www.genome.jp/kegg-bin/show_pathway?chx05166/chx:102173018%09red/chx:102175799%09red/chx:102170921%09red/chx:102179898%09red/chx:102169703%09red/chx:102173256%09red/chx:102185733%09red/chx:102184049%09red/chx:102189698%09red/chx:102176047%09red/chx:102174589%09red/chx:100860919%09red/chx:102187180%09red/chx:102169259%09red/chx:102184881%09red/chx:102171665%09red/chx:102178285%09red/chx:102…
Notch signaling pathway	KEGG PATHWAY	chx04330	21	47	0.206244	0.763369	102178708|102183334|102189698|102176908|102174191|102185075|102169449|102183281|102187383|102189202|102177474|102188083|102182444|102189768|102187544|102177020|102188890|102181584|102172763|102186030|102184738	http://www.genome.jp/kegg-bin/show_pathway?chx04330/chx:102189698%09red/chx:102183334%09red/chx:102186030%09red/chx:102189768%09red/chx:102182444%09red/chx:102189202%09red/chx:102187544%09red/chx:102183281%09red/chx:102177020%09red/chx:102187383%09red/chx:102181584%09red/chx:102178708%09red/chx:102188083%09red/chx:102176908%09red/chx:102177474%09red/chx:102185075%09red/chx:102174191%09red/chx:102…
Progesterone-mediated oocyte maturation	KEGG PATHWAY	chx04914	35	84	0.21395	0.771846	102185887|102190390|102176487|102189798|100861361|102179213|102170135|102172729|102187214|102171678|102184510|102180724|102168388|102190520|102188170|100860996|102182774|102179856|102181731|102178264|102178285|102190893|102170324|100860751|102170846|102185804|102172567|102168790|102173256|102175599|100860904|102175608|102174360|102180926|102191283	http://www.genome.jp/kegg-bin/show_pathway?chx04914/chx:102168790%09red/chx:102175599%09red/chx:100860904%09red/chx:100861361%09red/chx:102184510%09red/chx:102172729%09red/chx:102180724%09red/chx:102187214%09red/chx:102171678%09red/chx:102191283%09red/chx:102188170%09red/chx:102176487%09red/chx:100860751%09red/chx:102173256%09red/chx:100860996%09red/chx:102178264%09red/chx:102174360%09red/chx:102…
Prostate cancer	KEGG PATHWAY	chx05215	35	84	0.21395	0.771846	102186065|100860751|102170135|102187383|102169650|102180282|102181989|102190378|102179898|102186169|102169535|102190520|102185891|102191742|102169621|102168651|102184232|102184185|102168934|102172311|102173018|102169137|102174829|102185672|102187180|102176363|102173256|102170938|100860904|102184915|102187776|102185926|102174360|102174681|102172767	http://www.genome.jp/kegg-bin/show_pathway?chx05215/chx:102173018%09red/chx:102185891%09red/chx:100860904%09red/chx:102179898%09red/chx:102185672%09red/chx:102174829%09red/chx:102168934%09red/chx:102172767%09red/chx:102176363%09red/chx:102186169%09red/chx:102185926%09red/chx:102180282%09red/chx:102169535%09red/chx:102173256%09red/chx:102181989%09red/chx:102174681%09red/chx:102174360%09red/chx:102…
ErbB signaling pathway	KEGG PATHWAY	chx04012	36	87	0.219651	0.782507	102185462|102183402|102184950|102185177|102184349|102175799|102170135|102181989|102182530|102185385|102176389|102185603|102175934|102179898|100860973|102170926|102174330|102190520|102182774|102177814|102180890|102176762|102173448|102170129|102181878|102168328|102187180|102176363|102173256|100860904|102175984|102189677|102185926|102169956|102174360|102172767	http://www.genome.jp/kegg-bin/show_pathway?chx04012/chx:100860904%09red/chx:102183402%09red/chx:102179898%09red/chx:102175799%09red/chx:102170926%09red/chx:102170129%09red/chx:102180890%09red/chx:102172767%09red/chx:102176363%09red/chx:102185926%09red/chx:102177814%09red/chx:102173256%09red/chx:102181989%09red/chx:102174360%09red/chx:102181878%09red/chx:102175934%09red/chx:102168328%09red/chx:102…
Pentose phosphate pathway	KEGG PATHWAY	chx00030	14	30	0.227675	0.790867	102175812|102185744|102187622|102171699|102185546|102175522|102186091|102186015|102183563|102175765|102176986|102173456|102187016|102188205	http://www.genome.jp/kegg-bin/show_pathway?chx00030/chx:102185546%09red/chx:102173456%09red/chx:102187016%09red/chx:102175765%09red/chx:102186091%09red/chx:102188205%09red/chx:102186015%09red/chx:102176986%09red/chx:102171699%09red/chx:102175812%09red/chx:102183563%09red/chx:102185744%09red/chx:102175522%09red/chx:102187622%09red
Glycosylphosphatidylinositol(GPI)-anchor biosynthesis	KEGG PATHWAY	chx00563	12	25	0.228918	0.790867	102174604|102189531|102174133|102174206|102177928|102170473|102169718|102190208|102168480|102187596|102173077|102172315	http://www.genome.jp/kegg-bin/show_pathway?chx00563/chx:102170473%09red/chx:102189531%09red/chx:102174604%09red/chx:102174133%09red/chx:102174206%09red/chx:102177928%09red/chx:102173077%09red/chx:102187596%09red/chx:102169718%09red/chx:102168480%09red/chx:102190208%09red/chx:102172315%09red
Type II diabetes mellitus	KEGG PATHWAY	chx04930	19	43	0.232474	0.790867	102189736|102183003|102182774|102176460|102174706|102179643|102189138|102173125|102173256|102186420|102187163|102187548|102168441|102169016|102184834|100861232|102170135|100861292|102171471	http://www.genome.jp/kegg-bin/show_pathway?chx04930/chx:102179643%09red/chx:102183003%09red/chx:102189138%09red/chx:102187548%09red/chx:102170135%09red/chx:102187163%09red/chx:102186420%09red/chx:102184834%09red/chx:102189736%09red/chx:102174706%09red/chx:102169016%09red/chx:100861292%09red/chx:102173125%09red/chx:100861232%09red/chx:102176460%09red/chx:102182774%09red/chx:102171471%09red/chx:102…
Sphingolipid signaling pathway	KEGG PATHWAY	chx04071	48	120	0.233098	0.790867	102185887|102174787|102169911|102177770|102168313|102188298|102175016|102182556|102171557|102170135|102189950|102169733|102172679|102169526|102180890|102174737|102183323|102176106|102184255|102176556|102184510|102186420|102169016|102175984|102190520|102185891|102180585|100860996|102182774|102169621|102183470|102181801|100861232|102184187|102178569|100861080|102179673|102185804|102176466|102187180…	http://www.genome.jp/kegg-bin/show_pathway?chx04071/chx:102180585%09red/chx:102184510%09red/chx:102185891%09red/chx:100860904%09red/chx:100861080%09red/chx:102174737%09red/chx:102168313%09red/chx:102187660%09red/chx:102180890%09red/chx:102172679%09red/chx:102183323%09red/chx:102174434%09red/chx:102169016%09red/chx:102188298%09red/chx:102174787%09red/chx:102177770%09red/chx:102173256%09red/chx:100…
Fatty acid biosynthesis	KEGG PATHWAY	chx00061	7	13	0.241359	0.8026	102177304|102178200|100861103|102181277|102177866|102190777|100861224	http://www.genome.jp/kegg-bin/show_pathway?chx00061/chx:102178200%09red/chx:100861224%09red/chx:102177304%09red/chx:100861103%09red/chx:102181277%09red/chx:102190777%09red/chx:102177866%09red
Fc gamma R-mediated phagocytosis	KEGG PATHWAY	chx04666	35	86	0.247824	0.8026	102180632|102176802|102189153|102187022|102173987|102180225|102170587|102182646|102189645|102171471|102171472|102170135|102175716|102179542|102173256|102180890|102184187|102174079|102176556|102188413|102177680|102183977|102178924|102174330|102190520|102184463|102181878|102170442|102174559|102169016|102174434|102177252|100860904|102175984|102183793	http://www.genome.jp/kegg-bin/show_pathway?chx04666/chx:100860904%09red/chx:102178924%09red/chx:102175716%09red/chx:102184463%09red/chx:102174559%09red/chx:102183977%09red/chx:102180890%09red/chx:102173987%09red/chx:102174434%09red/chx:102189645%09red/chx:102173256%09red/chx:102171471%09red/chx:102171472%09red/chx:102182646%09red/chx:102174079%09red/chx:102177252%09red/chx:102181878%09red/chx:102…
Phosphatidylinositol signaling system	KEGG PATHWAY	chx04070	39	97	0.252259	0.8026	102190275|102170298|102180779|102175275|102180694|102172975|102170135|102186335|102189953|102173256|102172073|102174853|102174079|102169343|102185047|102188092|102178924|102175984|102172398|102185891|102183908|102176832|102184768|102180890|102178781|102190716|102181878|102176070|102171561|102187085|102174559|102176295|102178972|102175311|102173254|102189653|102190688|102175743|102181043	http://www.genome.jp/kegg-bin/show_pathway?chx04070/chx:102185891%09red/chx:102185047%09red/chx:102184768%09red/chx:102170298%09red/chx:102180890%09red/chx:102175275%09red/chx:102190275%09red/chx:102176832%09red/chx:102188092%09red/chx:102173256%09red/chx:102173254%09red/chx:102178924%09red/chx:102174079%09red/chx:102181878%09red/chx:102174853%09red/chx:102175743%09red/chx:102178972%09red/chx:102…
Glucagon signaling pathway	KEGG PATHWAY	chx04922	39	97	0.252259	0.8026	102186065|102180634|102183771|102187383|102173497|102185139|100861301|102189950|100861224|102183305|102175697|102185666|102190378|102175934|102188092|102180727|100860870|100861393|102169807|102179979|102178200|102184768|100861337|102179952|102176762|102172049|102168710|100861288|102190893|102171295|102174829|102176460|102168790|102175311|100860904|102189653|102188750|102180824|102184915	http://www.genome.jp/kegg-bin/show_pathway?chx04922/chx:102168790%09red/chx:102186065%09red/chx:100860904%09red/chx:102184768%09red/chx:102189653%09red/chx:102173497%09red/chx:102179952%09red/chx:102180727%09red/chx:102188092%09red/chx:102174829%09red/chx:102178200%09red/chx:102169807%09red/chx:100861393%09red/chx:102172049%09red/chx:100861288%09red/chx:102175697%09red/chx:102183305%09red/chx:102…
Amphetamine addiction	KEGG PATHWAY	chx05031	27	65	0.25433	0.8026	102169266|102186065|102180696|102180634|102189798|102168378|102191614|102190378|102171671|102175934|102185850|102175984|100861292|102189537|102180890|102176762|102187484|102177187|102171520|102171059|102174829|102174706|102168790|102175311|102181789|102171480|102180824	http://www.genome.jp/kegg-bin/show_pathway?chx05031/chx:102189537%09red/chx:102168790%09red/chx:102186065%09red/chx:102169266%09red/chx:102177187%09red/chx:102171671%09red/chx:102180890%09red/chx:102174829%09red/chx:102171059%09red/chx:102191614%09red/chx:102190378%09red/chx:102175934%09red/chx:102181789%09red/chx:102174706%09red/chx:102180824%09red/chx:102180634%09red/chx:100861292%09red/chx:102…
Inositol phosphate metabolism	KEGG PATHWAY	chx00562	30	73	0.254551	0.8026	102190275|102170298|102180779|102184199|102180694|102172975|102186335|102189953|102170986|102172073|102185202|102174079|102169343|102178924|102172398|102185891|102176832|102168433|102178781|102190716|102191513|102181878|102176070|102171561|102174559|102178972|102173256|102173254|102189653|102181043	http://www.genome.jp/kegg-bin/show_pathway?chx00562/chx:102170986%09red/chx:102185891%09red/chx:102178924%09red/chx:102170298%09red/chx:102184199%09red/chx:102190275%09red/chx:102176832%09red/chx:102168433%09red/chx:102173256%09red/chx:102173254%09red/chx:102191513%09red/chx:102174079%09red/chx:102181878%09red/chx:102185202%09red/chx:102178972%09red/chx:102186335%09red/chx:102190716%09red/chx:102…
Ubiquinone and other terpenoid-quinone biosynthesis	KEGG PATHWAY	chx00130	6	11	0.260973	0.8026	102173771|102170242|102170080|102174084|102187685|102187404	http://www.genome.jp/kegg-bin/show_pathway?chx00130/chx:102187685%09red/chx:102174084%09red/chx:102187404%09red/chx:102173771%09red/chx:102170242%09red/chx:102170080%09red
PI3K-Akt signaling pathway	KEGG PATHWAY	chx04151	132	354	0.266988	0.8026	102182645|102186081|102186656|102173608|102171226|102185051|102169650|102180182|102171671|102179898|102184511|102171306|102181695|102186099|102174339|102177814|102180277|102184185|100861318|102175843|102168934|102178669|102186718|102170971|102187531|102179824|102189099|102185378|102186065|102189312|102174902|102171557|102170135|102170665|102178126|102178396|102172459|102189826|102170540|102179782…	http://www.genome.jp/kegg-bin/show_pathway?chx04151/chx:102184717%09red/chx:102185891%09red/chx:102171306%09red/chx:102180182%09red/chx:102173608%09red/chx:102171671%09red/chx:102181695%09red/chx:102188676%09red/chx:102189099%09red/chx:102187119%09red/chx:102173256%09red/chx:102189399%09red/chx:100861216%09red/chx:102174681%09red/chx:102187180%09red/chx:102183285%09red/chx:102175057%09red/chx:102…
Pancreatic cancer	KEGG PATHWAY	chx05212	26	63	0.26813	0.8026	102187410|102171306|102182417|102170135|102169650|102181989|102180182|102177525|102186169|102188455|102169535|102190520|102182774|100861145|102169621|102189928|102178569|102189962|102173018|102169293|102173256|100860904|102185926|102174360|102174681|102172767	http://www.genome.jp/kegg-bin/show_pathway?chx05212/chx:102173018%09red/chx:100861145%09red/chx:100860904%09red/chx:102187410%09red/chx:102173256%09red/chx:102180182%09red/chx:102172767%09red/chx:102189962%09red/chx:102169293%09red/chx:102189928%09red/chx:102185926%09red/chx:102169535%09red/chx:102171306%09red/chx:102181989%09red/chx:102174681%09red/chx:102174360%09red/chx:102177525%09red/chx:102…
Endocytosis	KEGG PATHWAY	chx04144	99	263	0.272895	0.8026	102187431|102190536|102171045|102182646|100861076|102179163|102171476|102186420|102169072|102172773|102184903|102184105|102181071|102185296|102188811|102172584|102188814|102176540|102174434|102183970|102174535|102186673|102187642|102183500|102187499|102179542|102189492|102187092|102189066|102169361|102176556|102188413|102174633|102172197|102189417|102190796|102179381|102173973|102188136|102176336…	http://www.genome.jp/kegg-bin/show_pathway?chx04144/chx:102177079%09red/chx:102188541%09red/chx:102176540%09red/chx:102171476%09red/chx:102169072%09red/chx:102171066%09red/chx:102184389%09red/chx:102181186%09red/chx:102188413%09red/chx:102169361%09red/chx:102189066%09red/chx:102187260%09red/chx:102183540%09red/chx:102173973%09red/chx:102176336%09red/chx:102170194%09red/chx:102178163%09red/chx:102…
cGMP-PKG signaling pathway	KEGG PATHWAY	chx04022	62	161	0.273479	0.8026	102179588|102183405|102174787|102189153|102186065|102183561|102180634|102185887|102174163|102174144|102168704|102169406|102189798|102189950|102181980|102169770|102170135|102191362|102168373|100861577|102174960|102190378|102171671|102186447|102174260|102176579|102188092|102179643|100861099|102180724|102182753|100861292|102176151|102181964|102179381|102168898|102173256|102190520|102182147|102187815…	http://www.genome.jp/kegg-bin/show_pathway?chx04022/chx:102183405%09red/chx:102183294%09red/chx:100861577%09red/chx:102171671%09red/chx:100860904%09red/chx:102173290%09red/chx:102184768%09red/chx:102174960%09red/chx:102174260%09red/chx:102173256%09red/chx:102189653%09red/chx:102170148%09red/chx:102179850%09red/chx:102179588%09red/chx:102173075%09red/chx:102174829%09red/chx:102186065%09red/chx:102…
Thyroid hormone signaling pathway	KEGG PATHWAY	chx04919	44	112	0.27632	0.8026	102179588|102183405|102176363|102170135|102187383|102189202|102187180|102183561|102169302|102169650|102168373|102176142|102180890|102188080|102182680|102169343|102170148|102187330|102180706|102175984|102181438|102179831|102187813|102179249|102190520|102191742|102170009|102184143|102169621|102179593|102187544|102189484|102181878|102183019|102178972|102185865|102168790|102173256|102181685|100860904…	http://www.genome.jp/kegg-bin/show_pathway?chx04919/chx:102183405%09red/chx:102168790%09red/chx:100860904%09red/chx:102179831%09red/chx:102180706%09red/chx:102183019%09red/chx:102189653%09red/chx:102170148%09red/chx:102187330%09red/chx:102179588%09red/chx:102180890%09red/chx:102178972%09red/chx:102176363%09red/chx:102181438%09red/chx:102170009%09red/chx:102185865%09red/chx:102173256%09red/chx:102…
cAMP signaling pathway	KEGG PATHWAY	chx04024	80	211	0.279094	0.8026	102179588|102183405|102169266|102171320|102184366|102185887|102187048|102186068|102182774|102174144|102187383|102176802|102189798|102168378|102183183|102180696|102180558|102191362|102186065|102168373|102174434|102175836|102175311|102190378|102179446|102186447|102175934|102191798|102174543|102178142|102176556|102189645|102171060|102180724|102185850|102187254|102175460|102180665|100861292|102180565…	http://www.genome.jp/kegg-bin/show_pathway?chx04024/chx:102183405%09red/chx:102183294%09red/chx:102168790%09red/chx:102186065%09red/chx:100860904%09red/chx:102186068%09red/chx:102178142%09red/chx:102180565%09red/chx:102169266%09red/chx:102185124%09red/chx:102177187%09red/chx:102173256%09red/chx:102168704%09red/chx:102186689%09red/chx:102170148%09red/chx:102184366%09red/chx:102179588%09red/chx:102…
Thyroid hormone synthesis	KEGG PATHWAY	chx04918	28	69	0.28172	0.8026	102179588|102183405|102186065|102180634|102189798|102173831|102190911|102183561|102189950|102182513|102168373|102188092|102190378|102171671|100750237|102180724|102175984|102190380|102189207|102184768|102180890|102180361|102172803|102190361|102174829|102168790|102189653|102184911	http://www.genome.jp/kegg-bin/show_pathway?chx04918/chx:102183405%09red/chx:102190380%09red/chx:100750237%09red/chx:102168790%09red/chx:102190361%09red/chx:102179588%09red/chx:102171671%09red/chx:102180890%09red/chx:102174829%09red/chx:102186065%09red/chx:102172803%09red/chx:102190378%09red/chx:102180361%09red/chx:102190911%09red/chx:102180634%09red/chx:102189798%09red/chx:102184768%09red/chx:102…
Nucleotide excision repair	KEGG PATHWAY	chx03420	19	45	0.282308	0.8026	102175824|102184930|102182412|102176822|102185977|102170831|102177120|102177614|102174589|102181994|102180524|102190766|102181839|102174153|102170128|102179051|102175217|102179393|102174340	http://www.genome.jp/kegg-bin/show_pathway?chx03420/chx:102181994%09red/chx:102177614%09red/chx:102184930%09red/chx:102179393%09red/chx:102174589%09red/chx:102177120%09red/chx:102175217%09red/chx:102170831%09red/chx:102174340%09red/chx:102182412%09red/chx:102181839%09red/chx:102185977%09red/chx:102174153%09red/chx:102170128%09red/chx:102175824%09red/chx:102176822%09red/chx:102179051%09red/chx:102…
Arginine biosynthesis	KEGG PATHWAY	chx00220	9	19	0.28443	0.8026	102173979|100860853|102191069|100860879|102171613|100860854|102168850|102179612|102188907	http://www.genome.jp/kegg-bin/show_pathway?chx00220/chx:102168850%09red/chx:102173979%09red/chx:102191069%09red/chx:102171613%09red/chx:100860879%09red/chx:102188907%09red/chx:102179612%09red/chx:100860853%09red/chx:100860854%09red
One carbon pool by folate	KEGG PATHWAY	chx00670	9	19	0.28443	0.8026	102182960|102175530|102189931|102172194|102191336|102188941|102168386|102182523|102172111	http://www.genome.jp/kegg-bin/show_pathway?chx00670/chx:102172194%09red/chx:102182960%09red/chx:102189931%09red/chx:102168386%09red/chx:102188941%09red/chx:102172111%09red/chx:102175530%09red/chx:102182523%09red/chx:102191336%09red
Long-term potentiation	KEGG PATHWAY	chx04720	26	64	0.289734	0.804726	102187383|102176303|102168378|102175984|102189950|102180724|102180890|102175934|102174543|102188092|102189653|100861292|102189537|102190520|102182568|102184768|102176762|102187484|102177187|102171059|102187180|102168790|102175311|102181789|102174360|102191283	http://www.genome.jp/kegg-bin/show_pathway?chx04720/chx:102189537%09red/chx:102168790%09red/chx:102188092%09red/chx:102187383%09red/chx:102180724%09red/chx:102180890%09red/chx:102191283%09red/chx:102174543%09red/chx:102171059%09red/chx:102176303%09red/chx:102174360%09red/chx:102175934%09red/chx:102181789%09red/chx:102190520%09red/chx:102187180%09red/chx:102182568%09red/chx:100861292%09red/chx:102…
Amyotrophic lateral sclerosis (ALS)	KEGG PATHWAY	chx05014	23	56	0.290831	0.804726	102179945|102190538|102168378|102170073|100860996|102176106|102184510|102177031|102189537|102173997|102169621|102179171|102172771|100861232|102177187|102182504|102191447|102171059|102172085|102188830|102181789|102180926|102174681	http://www.genome.jp/kegg-bin/show_pathway?chx05014/chx:102179171%09red/chx:102172085%09red/chx:102190538%09red/chx:102188830%09red/chx:102171059%09red/chx:100860996%09red/chx:100861232%09red/chx:102177031%09red/chx:102182504%09red/chx:102174681%09red/chx:102169621%09red/chx:102189537%09red/chx:102181789%09red/chx:102176106%09red/chx:102191447%09red/chx:102179945%09red/chx:102173997%09red/chx:102…
Choline metabolism in cancer	KEGG PATHWAY	chx05231	38	97	0.299315	0.820239	102180205|102187410|102175133|102175275|102176295|102187867|102184151|102170135|102188846|102180315|102187595|102184577|102174853|102174079|102186563|102176556|102189576|102183908|102190520|102182774|102180890|102168651|102172822|102184232|102181878|102168934|102178569|102171520|102174559|102187180|102174434|102173256|102178930|100860904|102175984|102175743|102183793|102172767	http://www.genome.jp/kegg-bin/show_pathway?chx05231/chx:102180315%09red/chx:100860904%09red/chx:102187410%09red/chx:102176295%09red/chx:102184577%09red/chx:102180890%09red/chx:102187595%09red/chx:102175275%09red/chx:102168934%09red/chx:102172767%09red/chx:102172822%09red/chx:102173256%09red/chx:102174079%09red/chx:102181878%09red/chx:102174853%09red/chx:102175743%09red/chx:102190520%09red/chx:102…
Serotonergic synapse	KEGG PATHWAY	chx04726	43	111	0.305082	0.826882	102185887|102186145|102187263|102189312|102186081|102189138|102172933|102184338|102187867|102168441|102189950|102170665|102187595|102180890|102191798|102183127|102185838|102186997|102188092|102169841|102175984|100861292|102190164|102188708|102190520|102187070|102184768|102184123|102168302|102178189|102189798|102176151|102174722|102177031|102176463|102185804|102174706|102187180|102168790|102185727…	http://www.genome.jp/kegg-bin/show_pathway?chx04726/chx:102168790%09red/chx:102188092%09red/chx:102190164%09red/chx:102186997%09red/chx:102187070%09red/chx:102180890%09red/chx:102169841%09red/chx:102187595%09red/chx:102188708%09red/chx:102189312%09red/chx:102170665%09red/chx:102186145%09red/chx:102186081%09red/chx:102176463%09red/chx:102177031%09red/chx:102174360%09red/chx:102185804%09red/chx:102…
2-Oxocarboxylic acid metabolism	KEGG PATHWAY	chx01210	8	17	0.307542	0.826882	102190411|102173979|102168943|102174196|102172823|102181480|102168850|102190495	http://www.genome.jp/kegg-bin/show_pathway?chx01210/chx:102168943%09red/chx:102168850%09red/chx:102173979%09red/chx:102172823%09red/chx:102190411%09red/chx:102181480%09red/chx:102190495%09red/chx:102174196%09red
Taurine and hypotaurine metabolism	KEGG PATHWAY	chx00430	6	12	0.311959	0.830919	102175220|102176564|102180652|102190230|102189518|102190646	http://www.genome.jp/kegg-bin/show_pathway?chx00430/chx:102189518%09red/chx:102175220%09red/chx:102190646%09red/chx:102176564%09red/chx:102190230%09red/chx:102180652%09red
Mismatch repair	KEGG PATHWAY	chx03430	11	25	0.315732	0.832279	102174153|102184930|102176822|102185977|102177120|102175698|102170053|102172730|102170128|102179393|102174340	http://www.genome.jp/kegg-bin/show_pathway?chx03430/chx:102176822%09red/chx:102184930%09red/chx:102179393%09red/chx:102175698%09red/chx:102172730%09red/chx:102174340%09red/chx:102177120%09red/chx:102185977%09red/chx:102170053%09red/chx:102170128%09red/chx:102174153%09red
Colorectal cancer	KEGG PATHWAY	chx05210	27	68	0.31831	0.832279	102177435|102187776|102187410|102173800|102170073|102170135|102169650|102176363|102191742|102172730|102188455|102177031|102190520|102173997|102182774|102184724|102169621|102180348|102178569|102171520|102189962|102169293|102173256|102180077|100860904|102174360|102174681	http://www.genome.jp/kegg-bin/show_pathway?chx05210/chx:100860904%09red/chx:102187410%09red/chx:102173256%09red/chx:102189962%09red/chx:102169293%09red/chx:102177031%09red/chx:102173800%09red/chx:102174681%09red/chx:102174360%09red/chx:102180348%09red/chx:102169621%09red/chx:102180077%09red/chx:102190520%09red/chx:102188455%09red/chx:102176363%09red/chx:102173997%09red/chx:102187776%09red/chx:102…
Adipocytokine signaling pathway	KEGG PATHWAY	chx04920	28	71	0.324424	0.840552	100860958|102181277|102177866|102173497|100861301|102173125|102177304|102183003|102173644|102184255|102179643|102180727|102175460|100861393|100861392|102179979|102188251|102178200|102170009|102182774|102179952|102191447|102190777|100861232|100861288|102171295|102169137|100860904	http://www.genome.jp/kegg-bin/show_pathway?chx04920/chx:102179979%09red/chx:100860904%09red/chx:102177304%09red/chx:102181277%09red/chx:102173497%09red/chx:102188251%09red/chx:102180727%09red/chx:102191447%09red/chx:100861392%09red/chx:100861393%09red/chx:100861288%09red/chx:102170009%09red/chx:102173644%09red/chx:100861232%09red/chx:102190777%09red/chx:102179643%09red/chx:102183003%09red/chx:102…
Alanine, aspartate and glutamate metabolism	KEGG PATHWAY	chx00250	15	36	0.328696	0.843948	102190665|102176861|102168850|102179779|102182791|102168601|102179612|102191069|102185692|100860854|102175034|100861058|102190646|100860879|102188907	http://www.genome.jp/kegg-bin/show_pathway?chx00250/chx:102190665%09red/chx:102168601%09red/chx:102191069%09red/chx:102190646%09red/chx:102175034%09red/chx:100860879%09red/chx:102188907%09red/chx:102179779%09red/chx:102185692%09red/chx:102176861%09red/chx:100861058%09red/chx:102179612%09red/chx:100860854%09red/chx:102168850%09red/chx:102182791%09red
Glycine, serine and threonine metabolism	KEGG PATHWAY	chx00260	19	47	0.33537	0.853397	102174168|102178337|102174205|102187618|102168762|102176387|102176603|102184667|102184628|102189681|102178128|102168386|102180872|102180962|102176539|102184397|102168295|102172231|102169807	http://www.genome.jp/kegg-bin/show_pathway?chx00260/chx:102176539%09red/chx:102178337%09red/chx:102189681%09red/chx:102184628%09red/chx:102174168%09red/chx:102184667%09red/chx:102178128%09red/chx:102169807%09red/chx:102184397%09red/chx:102168762%09red/chx:102168386%09red/chx:102168295%09red/chx:102176387%09red/chx:102176603%09red/chx:102180962%09red/chx:102172231%09red/chx:102180872%09red/chx:102…
Cardiac muscle contraction	KEGG PATHWAY	chx04260	32	83	0.346515	0.87349	102179588|102183405|102172289|102168763|102183616|102183561|102168373|102170606|102186286|100860954|102178827|102173472|102176552|102171149|102175610|102188675|100861292|102180565|102188434|102179249|102191741|102187154|102175908|102182201|102172849|102181181|102176151|102174727|102174706|102183035|102169976|102172403	http://www.genome.jp/kegg-bin/show_pathway?chx04260/chx:102183405%09red/chx:102175908%09red/chx:102175610%09red/chx:102180565%09red/chx:102179588%09red/chx:102188675%09red/chx:102187154%09red/chx:102173472%09red/chx:102170606%09red/chx:102172289%09red/chx:102178827%09red/chx:102168763%09red/chx:102183616%09red/chx:102174727%09red/chx:102181181%09red/chx:102172849%09red/chx:102186286%09red/chx:102…
SNARE interactions in vesicular transport	KEGG PATHWAY	chx04130	14	34	0.350374	0.87349	102189972|102184547|102177181|102178975|102176780|102174392|102181932|102175973|102171480|102169484|102177143|102175756|102171025|102176007	http://www.genome.jp/kegg-bin/show_pathway?chx04130/chx:102177181%09red/chx:102178975%09red/chx:102189972%09red/chx:102175756%09red/chx:102177143%09red/chx:102176007%09red/chx:102169484%09red/chx:102184547%09red/chx:102181932%09red/chx:102176780%09red/chx:102175973%09red/chx:102171480%09red/chx:102174392%09red/chx:102171025%09red
Fatty acid elongation	KEGG PATHWAY	chx00062	11	26	0.352461	0.87349	102186887|102188105|102172444|102182633|102170380|100861282|102183474|102174887|102188776|102177113|102180523	http://www.genome.jp/kegg-bin/show_pathway?chx00062/chx:102188776%09red/chx:102188105%09red/chx:102182633%09red/chx:102174887%09red/chx:100861282%09red/chx:102186887%09red/chx:102183474%09red/chx:102180523%09red/chx:102177113%09red/chx:102170380%09red/chx:102172444%09red
TGF-beta signaling pathway	KEGG PATHWAY	chx04350	34	89	0.356369	0.875562	102187642|102190570|102187383|102177903|100861250|102169777|102191347|102176620|102182889|100860831|102186186|102176275|102188455|102180665|102180667|102179111|102183277|102170381|102175489|102188136|102174882|102172824|100861232|102178640|102175649|102189962|100860944|102190008|102169293|102175820|100860960|102172895|102173331|102175016	http://www.genome.jp/kegg-bin/show_pathway?chx04350/chx:102186186%09red/chx:102179111%09red/chx:100860960%09red/chx:102172895%09red/chx:102190008%09red/chx:100860944%09red/chx:102176275%09red/chx:102187642%09red/chx:102175820%09red/chx:102187383%09red/chx:102177903%09red/chx:102173331%09red/chx:102170381%09red/chx:102188136%09red/chx:102189962%09red/chx:102172824%09red/chx:100861250%09red/chx:100…
Synthesis and degradation of ketone bodies	KEGG PATHWAY	chx00072	6	13	0.364315	0.887434	102187645|102172372|102188355|102175181|102176561|102171980	http://www.genome.jp/kegg-bin/show_pathway?chx00072/chx:102188355%09red/chx:102187645%09red/chx:102172372%09red/chx:102176561%09red/chx:102171980%09red/chx:102175181%09red
Systemic lupus erythematosus	KEGG PATHWAY	chx05322	46	123	0.368991	0.891207	102185323|102181082|102185882|102173987|102178318|102178319|102184017|102178027|102181641|102191542|102172676|102172226|102180554|102183306|102172954|102189289|102186786|102178535|102186446|102184572|102183280|102179802|102171944|102173518|102172326|102191766|102187545|102180811|102189537|102182458|102178586|102178584|102183743|102183419|102177790|102185049|102182181|100861232|102188835|102175923…	http://www.genome.jp/kegg-bin/show_pathway?chx05322/chx:102191542%09red/chx:102184017%09red/chx:102178584%09red/chx:102175923%09red/chx:102188835%09red/chx:102178319%09red/chx:102178318%09red/chx:102177790%09red/chx:102173518%09red/chx:102172226%09red/chx:102178870%09red/chx:102178586%09red/chx:102177484%09red/chx:102172676%09red/chx:102178535%09red/chx:102173987%09red/chx:102185049%09red/chx:102…
beta-Alanine metabolism	KEGG PATHWAY	chx00410	14	35	0.383013	0.917159	102174989|102179885|102176564|102168762|102183446|102187332|102179701|102180002|102177103|102181553|100861058|102168295|102190646|102176898	http://www.genome.jp/kegg-bin/show_pathway?chx00410/chx:102190646%09red/chx:102176898%09red/chx:102168762%09red/chx:102168295%09red/chx:102174989%09red/chx:102180002%09red/chx:102181553%09red/chx:102187332%09red/chx:102176564%09red/chx:102179701%09red/chx:100861058%09red/chx:102177103%09red/chx:102179885%09red/chx:102183446%09red
Insulin resistance	KEGG PATHWAY	chx04931	41	110	0.386172	0.917159	102175034|102183771|102173729|102181455|102170135|100861288|102171471|100861301|102185891|102179540|102185666|102179624|102190378|102183003|102170705|100860958|102179406|102186420|102180727|102181514|100861393|102179979|102186065|102178200|102182774|102176363|102179952|100861232|102190047|102171295|102169137|102174829|102176460|102184423|102173256|102187305|100860904|102180719|102184915|102169016…	http://www.genome.jp/kegg-bin/show_pathway?chx04931/chx:102184423%09red/chx:102185891%09red/chx:100860904%09red/chx:102190047%09red/chx:102176363%09red/chx:102179952%09red/chx:102170705%09red/chx:102180727%09red/chx:102174829%09red/chx:100860958%09red/chx:102191283%09red/chx:102186065%09red/chx:100861288%09red/chx:102169016%09red/chx:102173729%09red/chx:102173256%09red/chx:102171471%09red/chx:100…
Proteasome	KEGG PATHWAY	chx03050	19	49	0.390553	0.918127	102178323|102178868|102176558|102181449|102190150|102187430|102184530|102176723|102180165|102176071|100860840|102183635|102173623|102180902|102176996|102186623|102187958|102187906|102191015	http://www.genome.jp/kegg-bin/show_pathway?chx03050/chx:102187430%09red/chx:102187958%09red/chx:102176558%09red/chx:102178323%09red/chx:102180165%09red/chx:102173623%09red/chx:102176723%09red/chx:102191015%09red/chx:102176996%09red/chx:102190150%09red/chx:102180902%09red/chx:102181449%09red/chx:102186623%09red/chx:102184530%09red/chx:102176071%09red/chx:102187906%09red/chx:100860840%09red/chx:102…
Central carbon metabolism in cancer	KEGG PATHWAY	chx05230	24	63	0.39438	0.918127	102185689|102170135|102180282|102181989|102188907|102173256|102172412|102169807|102190520|102185891|102186091|102169621|102168710|102181186|102189736|102172584|102176460|102187180|102186985|102174381|102170938|100860904|100861386|102172767	http://www.genome.jp/kegg-bin/show_pathway?chx05230/chx:102185891%09red/chx:100860904%09red/chx:102172767%09red/chx:102169807%09red/chx:102172412%09red/chx:102180282%09red/chx:102173256%09red/chx:102181989%09red/chx:102176460%09red/chx:102174381%09red/chx:102169621%09red/chx:102190520%09red/chx:102186985%09red/chx:102187180%09red/chx:102170938%09red/chx:102181186%09red/chx:102185689%09red/chx:100…
Thyroid cancer	KEGG PATHWAY	chx05216	12	30	0.399466	0.918127	102190520|102187776|102172584|102191742|102170009|102169621|102187180|102183764|102169650|102182513|102174360|102172412	http://www.genome.jp/kegg-bin/show_pathway?chx05216/chx:102172412%09red/chx:102170009%09red/chx:102190520%09red/chx:102169650%09red/chx:102183764%09red/chx:102187180%09red/chx:102172584%09red/chx:102182513%09red/chx:102174360%09red/chx:102191742%09red/chx:102169621%09red/chx:102187776%09red
Homologous recombination	KEGG PATHWAY	chx03440	12	30	0.399466	0.918127	102176757|102184452|102176822|102185977|102171925|102177525|102174307|102181335|102189460|102182342|102182417|102185767	http://www.genome.jp/kegg-bin/show_pathway?chx03440/chx:102176822%09red/chx:102185767%09red/chx:102174307%09red/chx:102189460%09red/chx:102171925%09red/chx:102182342%09red/chx:102181335%09red/chx:102185977%09red/chx:102184452%09red/chx:102177525%09red/chx:102176757%09red/chx:102182417%09red
Steroid biosynthesis	KEGG PATHWAY	chx00100	9	22	0.408139	0.923172	102175810|102187506|100861120|102173170|102180413|102172859|102187557|102171848|102177400	http://www.genome.jp/kegg-bin/show_pathway?chx00100/chx:102175810%09red/chx:102187506%09red/chx:102173170%09red/chx:100861120%09red/chx:102177400%09red/chx:102187557%09red/chx:102180413%09red/chx:102171848%09red/chx:102172859%09red
Terpenoid backbone biosynthesis	KEGG PATHWAY	chx00900	9	22	0.408139	0.923172	102172372|102173744|102176815|102169762|102176561|102186540|102181140|102191138|102171980	http://www.genome.jp/kegg-bin/show_pathway?chx00900/chx:102176815%09red/chx:102186540%09red/chx:102172372%09red/chx:102169762%09red/chx:102176561%09red/chx:102171980%09red/chx:102181140%09red/chx:102173744%09red/chx:102191138%09red
GnRH signaling pathway	KEGG PATHWAY	chx04912	33	89	0.413895	0.92882	102185462|102175799|102189798|102180534|102180531|102187867|102189950|102174434|102187595|102188092|102180890|102175934|102176556|102184510|102180724|100861292|102190520|100860996|102182774|102184768|102176762|102170129|102176151|102174706|102187180|102168790|102175311|102178930|102189653|102184364|102180926|102172767|102171471	http://www.genome.jp/kegg-bin/show_pathway?chx04912/chx:102168790%09red/chx:102188092%09red/chx:102174434%09red/chx:102184510%09red/chx:102170129%09red/chx:102180890%09red/chx:102187595%09red/chx:102172767%09red/chx:102175799%09red/chx:100860996%09red/chx:102171471%09red/chx:102175934%09red/chx:102184364%09red/chx:102174706%09red/chx:102190520%09red/chx:102187180%09red/chx:100861292%09red/chx:102…
Glutathione metabolism	KEGG PATHWAY	chx00480	20	53	0.424281	0.930922	102173102|102190911|102175171|102175220|102182665|102189207|102168943|102174170|102190033|102185021|102178383|102189416|102185371|102185784|102176986|102189518|102189370|102189813|102174444|102174708	http://www.genome.jp/kegg-bin/show_pathway?chx00480/chx:102168943%09red/chx:102189518%09red/chx:102189207%09red/chx:102189813%09red/chx:102175220%09red/chx:102190911%09red/chx:102173102%09red/chx:102185784%09red/chx:102189416%09red/chx:102174708%09red/chx:102190033%09red/chx:102174444%09red/chx:102175171%09red/chx:102176986%09red/chx:102185371%09red/chx:102178383%09red/chx:102189370%09red/chx:102…
Nitrogen metabolism	KEGG PATHWAY	chx00910	7	17	0.430139	0.930922	102171159|102189329|102178356|102174762|102191069|102174871|102179612	http://www.genome.jp/kegg-bin/show_pathway?chx00910/chx:102174762%09red/chx:102191069%09red/chx:102174871%09red/chx:102179612%09red/chx:102189329%09red/chx:102178356%09red/chx:102171159%09red
Neurotrophin signaling pathway	KEGG PATHWAY	chx04722	43	118	0.430306	0.930922	102185689|102188676|102189217|102185424|102180223|102180534|102184349|102171471|102170135|102173256|102170949|102175934|102174543|102178804|102184795|102184510|102189012|102170926|102174330|102190520|100860996|102182774|102181070|102169621|102176762|102190168|102180544|102173735|102176334|102181878|102172584|102169137|102180926|102187180|102176363|102175311|100860904|102189677|102169956|102187484…	http://www.genome.jp/kegg-bin/show_pathway?chx04722/chx:100860904%09red/chx:102170926%09red/chx:102180544%09red/chx:102188676%09red/chx:100862660%09red/chx:102170949%09red/chx:102178804%09red/chx:102181070%09red/chx:102189217%09red/chx:102191283%09red/chx:102190168%09red/chx:102174543%09red/chx:102173256%09red/chx:100860996%09red/chx:102171471%09red/chx:102174360%09red/chx:102180223%09red/chx:102…
Oocyte meiosis	KEGG PATHWAY	chx04114	43	118	0.430306	0.930922	102184871|102169526|102179103|102190570|102175016|102184952|102189798|100861361|102176487|102171557|102178285|102181764|102188092|102172459|102183062|102175934|102187214|102171678|102186877|102180724|102168388|102187079|102190520|102175223|102184768|102171259|102176762|102183477|102177959|102184185|102170324|102186457|102185672|100860751|102172567|102168790|102175311|102175599|102174572|102175608…	http://www.genome.jp/kegg-bin/show_pathway?chx04114/chx:102168790%09red/chx:102175599%09red/chx:102175608%09red/chx:102188092%09red/chx:100861361%09red/chx:102181764%09red/chx:102187079%09red/chx:102172459%09red/chx:102180724%09red/chx:102185672%09red/chx:102187214%09red/chx:102186457%09red/chx:102171678%09red/chx:102191283%09red/chx:102176487%09red/chx:100860751%09red/chx:102172729%09red/chx:102…
Gap junction	KEGG PATHWAY	chx04540	32	87	0.431164	0.930922	102185887|102169406|102189798|102180534|102172952|102189950|102191242|102188092|102180890|102180724|102172135|102175984|102181148|102176404|102182753|102190520|102182568|102184768|102168651|102191620|102184232|102184168|102178409|102168934|100861361|102185804|102187180|102168790|102189653|102189399|102172504|102172767	http://www.genome.jp/kegg-bin/show_pathway?chx04540/chx:102168790%09red/chx:102188092%09red/chx:102191620%09red/chx:100861361%09red/chx:102181148%09red/chx:102180724%09red/chx:102180890%09red/chx:102168934%09red/chx:102172767%09red/chx:102191242%09red/chx:102175984%09red/chx:102176404%09red/chx:102189399%09red/chx:102185804%09red/chx:102185887%09red/chx:102184168%09red/chx:102190520%09red/chx:102…
Cysteine and methionine metabolism	KEGG PATHWAY	chx00270	17	45	0.435754	0.933758	102178335|102174196|102182154|102187618|102176585|100861294|102179082|102174551|102184667|102174799|100860870|102190884|102190230|102186778|102188750|102172231|102168850	http://www.genome.jp/kegg-bin/show_pathway?chx00270/chx:102178335%09red/chx:102168850%09red/chx:102179082%09red/chx:102182154%09red/chx:102190884%09red/chx:100861294%09red/chx:102174551%09red/chx:102188750%09red/chx:102184667%09red/chx:100860870%09red/chx:102190230%09red/chx:102172231%09red/chx:102186778%09red/chx:102174799%09red/chx:102187618%09red/chx:102176585%09red/chx:102174196%09red
Estrogen signaling pathway	KEGG PATHWAY	chx04915	35	96	0.442252	0.934122	102185887|102186065|102180634|102186068|102189798|102189950|102186145|102184364|102171471|102170135|102168469|102188092|102190378|102171671|102186689|102185462|102180724|102175447|102170926|102173256|102190520|102184768|102189484|102171520|102174829|102185804|102187180|102168790|102175311|100860904|102189653|102189677|102176463|102169956|102172767	http://www.genome.jp/kegg-bin/show_pathway?chx04915/chx:102168790%09red/chx:102186065%09red/chx:100860904%09red/chx:102186068%09red/chx:102186689%09red/chx:102170926%09red/chx:102180724%09red/chx:102171671%09red/chx:102174829%09red/chx:102172767%09red/chx:102176463%09red/chx:102173256%09red/chx:102186145%09red/chx:102189484%09red/chx:102171471%09red/chx:102185804%09red/chx:102190378%09red/chx:102…
Primary immunodeficiency	KEGG PATHWAY	chx05340	13	34	0.442479	0.934122	102176695|102191154|102176896|102173108|102181173|102189385|102180277|102189290|102184733|102191104|102174687|102171562|102180638	http://www.genome.jp/kegg-bin/show_pathway?chx05340/chx:102191154%09red/chx:102180638%09red/chx:102180277%09red/chx:102171562%09red/chx:102189385%09red/chx:102174687%09red/chx:102181173%09red/chx:102184733%09red/chx:102191104%09red/chx:102176896%09red/chx:102176695%09red/chx:102173108%09red/chx:102189290%09red
Fatty acid metabolism	KEGG PATHWAY	chx01212	19	51	0.446694	0.936088	102177304|100861103|102172372|102188105|102176568|102181277|102177866|102177113|102173497|102190777|102180069|102181987|102183474|102186887|102188776|102174887|102171980|100861224|100861282	http://www.genome.jp/kegg-bin/show_pathway?chx01212/chx:102188776%09red/chx:102181987%09red/chx:102177113%09red/chx:102188105%09red/chx:102186887%09red/chx:100861224%09red/chx:102177304%09red/chx:100861282%09red/chx:100861103%09red/chx:102181277%09red/chx:102172372%09red/chx:102173497%09red/chx:102183474%09red/chx:102177866%09red/chx:102174887%09red/chx:102190777%09red/chx:102171980%09red/chx:102…
Vitamin digestion and absorption	KEGG PATHWAY	chx04977	9	23	0.449995	0.936121	102170190|102169784|102177770|102184161|102182413|102174981|102180405|102174672|102190665	http://www.genome.jp/kegg-bin/show_pathway?chx04977/chx:102190665%09red/chx:102174981%09red/chx:102177770%09red/chx:102182413%09red/chx:102180405%09red/chx:102184161%09red/chx:102174672%09red/chx:102170190%09red/chx:102169784%09red
VEGF signaling pathway	KEGG PATHWAY	chx04370	21	57	0.456338	0.942438	102178569|102180890|102190520|100860996|102177814|102178930|102174857|102187180|102184510|102173256|102184187|100860904|102175984|102187867|102170135|102169956|102172854|102181878|102180926|102174681|102187595	http://www.genome.jp/kegg-bin/show_pathway?chx04370/chx:102175984%09red/chx:102184510%09red/chx:102190520%09red/chx:100860904%09red/chx:102174857%09red/chx:102180926%09red/chx:102170135%09red/chx:102187180%09red/chx:102177814%09red/chx:102173256%09red/chx:100860996%09red/chx:102187867%09red/chx:102169956%09red/chx:102172854%09red/chx:102178930%09red/chx:102174681%09red/chx:102180890%09red/chx:102…
Endocrine and other factor-regulated calcium reabsorption	KEGG PATHWAY	chx04961	16	43	0.460429	0.944046	102179588|102183405|102180890|102183924|102191539|102172093|102177594|102168790|102189653|102183561|102189950|102175984|102189484|102177079|102168373|102189492	http://www.genome.jp/kegg-bin/show_pathway?chx04961/chx:102183405%09red/chx:102168790%09red/chx:102168373%09red/chx:102189492%09red/chx:102177079%09red/chx:102189950%09red/chx:102189653%09red/chx:102183924%09red/chx:102189484%09red/chx:102175984%09red/chx:102172093%09red/chx:102191539%09red/chx:102179588%09red/chx:102180890%09red/chx:102177594%09red/chx:102183561%09red
Spliceosome	KEGG PATHWAY	chx03040	49	137	0.465561	0.947749	102181158|102183525|102187281|102182598|102188003|102178140|102184951|102173920|102181624|102184537|102175797|102176537|102171027|102172177|102176790|102191812|102189060|102177636|102190373|102177229|102177568|102178398|102176083|102169864|102174441|102178204|102171331|100860998|102170164|102171199|102179247|102168224|102170653|102168839|100861322|102172646|102183176|102181757|102190063|102182699…	http://www.genome.jp/kegg-bin/show_pathway?chx03040/chx:102182598%09red/chx:102177395%09red/chx:102178140%09red/chx:102183525%09red/chx:102181757%09red/chx:102177229%09red/chx:102190063%09red/chx:102183176%09red/chx:102171935%09red/chx:102188099%09red/chx:102189060%09red/chx:102182699%09red/chx:102178398%09red/chx:102170164%09red/chx:102176790%09red/chx:102177636%09red/chx:102189034%09red/chx:102…
Synaptic vesicle cycle	KEGG PATHWAY	chx04721	24	66	0.468964	0.947906	102178477|102191147|102189138|102190729|102191617|102168441|102169042|102189492|102184538|102172616|102172093|102187358|102171025|102184394|102186053|102177079|102183039|102182144|102169575|102185064|102177181|102189961|102171480|102185090	http://www.genome.jp/kegg-bin/show_pathway?chx04721/chx:102187358%09red/chx:102169042%09red/chx:102184538%09red/chx:102184394%09red/chx:102190729%09red/chx:102185064%09red/chx:102172616%09red/chx:102191147%09red/chx:102189961%09red/chx:102178477%09red/chx:102177079%09red/chx:102169575%09red/chx:102185090%09red/chx:102191617%09red/chx:102172093%09red/chx:102186053%09red/chx:102189138%09red/chx:102…
Hepatitis B	KEGG PATHWAY	chx05161	52	146	0.473137	0.94952	102174857|102190390|102180634|100860751|102171306|102170135|102187383|102180890|100861232|102180077|102170073|102183188|102168469|102169650|102190378|102185603|102172459|102173997|102179898|102186877|100861099|102183809|102186169|102177031|102169535|102186065|102190520|102185891|102175223|102180182|102170129|102182774|102169621|102183788|102171671|102191552|102188830|102184185|102171520|102189962…	http://www.genome.jp/kegg-bin/show_pathway?chx05161/chx:102173018%09red/chx:102185891%09red/chx:100860904%09red/chx:102179898%09red/chx:102171811%09red/chx:102173256%09red/chx:102180182%09red/chx:102170129%09red/chx:102171671%09red/chx:102180890%09red/chx:102185672%09red/chx:102174829%09red/chx:102186065%09red/chx:102189962%09red/chx:102186169%09red/chx:100860751%09red/chx:102183188%09red/chx:102…
Chronic myeloid leukemia	KEGG PATHWAY	chx05220	26	72	0.476426	0.94952	102171306|102178020|102184349|102170135|102169650|102185385|102180182|102185603|102179898|102186169|102187544|102170926|102174330|102169535|102190520|102169621|102182261|102189962|102173018|102169137|102187180|102173256|100860904|102189677|102169956|102174360	http://www.genome.jp/kegg-bin/show_pathway?chx05220/chx:102173018%09red/chx:100860904%09red/chx:102173256%09red/chx:102182261%09red/chx:102170926%09red/chx:102180182%09red/chx:102179898%09red/chx:102189962%09red/chx:102186169%09red/chx:102169535%09red/chx:102171306%09red/chx:102174360%09red/chx:102178020%09red/chx:102169621%09red/chx:102169137%09red/chx:102190520%09red/chx:102187544%09red/chx:102…
AMPK signaling pathway	KEGG PATHWAY	chx04152	44	124	0.488246	0.960806	102190390|102169526|102179643|102188298|102175016|102183446|102173497|102180027|102171557|100861301|102169650|102173122|100861224|102185744|102190378|102183003|102173644|100860958|102188676|102173125|102186015|102180727|102170135|100861392|102179979|102188251|102168229|102170063|102186091|102179952|102179446|102173968|102169762|100861288|102188810|102170613|102171295|102174829|102173256|100860904…	http://www.genome.jp/kegg-bin/show_pathway?chx04152/chx:102186065%09red/chx:100860904%09red/chx:102190390%09red/chx:102169526%09red/chx:102173497%09red/chx:102188251%09red/chx:102180727%09red/chx:102188676%09red/chx:102174829%09red/chx:102179979%09red/chx:100861392%09red/chx:100861288%09red/chx:102188810%09red/chx:102188298%09red/chx:102173644%09red/chx:102173256%09red/chx:102171557%09red/chx:102…
Metabolic pathways	KEGG PATHWAY	chx01100	455	1303	0.493651	0.960806	102177927|102180069|102185344|102181760|102187233|102172073|102174853|102171149|102170413|100860872|100860870|102184119|100860879|102188252|102188253|102182412|102187782|102180366|102169251|102178781|102169882|102179715|102185692|102184187|102188750|102181043|102190411|102175413|102189953|102173893|102173102|102174989|102174737|102174638|102170708|102176556|102186015|102186540|102187548|102187016…	http://www.genome.jp/kegg-bin/show_pathway?chx01100/chx:102189447%09red/chx:102174599%09red/chx:102169807%09red/chx:102169479%09red/chx:102172142%09red/chx:102179361%09red/chx:102184926%09red/chx:102179715%09red/chx:102170200%09red/chx:102177250%09red/chx:102170807%09red/chx:102169251%09red/chx:102179068%09red/chx:102179067%09red/chx:102184385%09red/chx:102186563%09red/chx:102179885%09red/chx:102…
Cyanoamino acid metabolism	KEGG PATHWAY	chx00460	3	7	0.499531	0.960806	102189518|102168386|102175220	http://www.genome.jp/kegg-bin/show_pathway?chx00460/chx:102189518%09red/chx:102168386%09red/chx:102175220%09red
Ubiquitin mediated proteolysis	KEGG PATHWAY	chx04120	49	139	0.500097	0.960806	102183816|102185884|102178264|102170035|102181159|102190570|102172567|102190766|102184871|102173121|102189592|102175569|102176743|102182688|102170194|102172307|102171806|102186543|102180057|102170324|102187079|102185385|102187429|102173973|102181617|102191646|102170381|102181994|102189893|102174504|102191553|102178285|102184236|102173916|102178666|102177832|102174822|102172762|102189716|102170429…	http://www.genome.jp/kegg-bin/show_pathway?chx04120/chx:102181564%09red/chx:102183816%09red/chx:102178666%09red/chx:102187079%09red/chx:102174822%09red/chx:102173331%09red/chx:102172762%09red/chx:102170381%09red/chx:102175571%09red/chx:102177832%09red/chx:102175217%09red/chx:102172307%09red/chx:102185385%09red/chx:102174504%09red/chx:102178264%09red/chx:102170324%09red/chx:102170185%09red/chx:102…
Butanoate metabolism	KEGG PATHWAY	chx00650	11	30	0.50188	0.960806	102187645|102172372|102188355|102175181|102180366|102176561|102190421|100861058|102190646|102180069|102171980	http://www.genome.jp/kegg-bin/show_pathway?chx00650/chx:102190421%09red/chx:102190646%09red/chx:102180366%09red/chx:102187645%09red/chx:102176561%09red/chx:102180069%09red/chx:102172372%09red/chx:100861058%09red/chx:102171980%09red/chx:102175181%09red/chx:102188355%09red
Insulin signaling pathway	KEGG PATHWAY	chx04910	50	142	0.502316	0.960806	102178924|102183771|102170135|102185424|102187289|102185139|102179047|100861301|102173122|100861224|102183305|102185666|102185744|102176363|102183003|102178945|102186015|102179643|102186420|102180727|102187548|102170926|102179979|102185385|102190520|102178200|102173256|102182774|102173992|100861337|102179952|102174359|102172049|102170129|102176334|100861288|102190893|102189736|102171295|102184526…	http://www.genome.jp/kegg-bin/show_pathway?chx04910/chx:102168790%09red/chx:102179979%09red/chx:100860904%09red/chx:102179643%09red/chx:102178924%09red/chx:102178945%09red/chx:102170926%09red/chx:102179952%09red/chx:102170129%09red/chx:102180727%09red/chx:100861288%09red/chx:102178200%09red/chx:102176363%09red/chx:102172049%09red/chx:102185139%09red/chx:102173256%09red/chx:102183305%09red/chx:102…
AGE-RAGE signaling pathway in diabetic complications	KEGG PATHWAY	chx04933	36	102	0.506259	0.961892	102189099|102175177|102182645|102174163|100861289|102176677|102184364|102171471|102170135|102169650|102180890|102185603|102189826|102169343|102184510|102186420|102183869|102177031|102185645|100860996|102182774|102188455|102171306|100861232|102181878|102189962|102168873|102169016|102169293|102178972|102187180|102173256|100860904|102189653|102180926|102184915	http://www.genome.jp/kegg-bin/show_pathway?chx04933/chx:102169343%09red/chx:100860904%09red/chx:100861289%09red/chx:102173256%09red/chx:102180890%09red/chx:102189099%09red/chx:102189962%09red/chx:102169293%09red/chx:102169016%09red/chx:102171306%09red/chx:100860996%09red/chx:102171471%09red/chx:100861232%09red/chx:102177031%09red/chx:102176677%09red/chx:102181878%09red/chx:102182645%09red/chx:102…
Glycerolipid metabolism	KEGG PATHWAY	chx00561	22	62	0.512522	0.967342	102175275|102185364|102176295|102188869|100861225|102181747|102174989|102174853|102175656|102187190|102176082|102174409|102180603|102183908|102191574|102191623|102175743|102185127|102173798|102187080|100860750|102176096	http://www.genome.jp/kegg-bin/show_pathway?chx00561/chx:102180603%09red/chx:102185127%09red/chx:102187190%09red/chx:102175275%09red/chx:102191623%09red/chx:100860750%09red/chx:102174989%09red/chx:102174409%09red/chx:102176082%09red/chx:102181747%09red/chx:102191574%09red/chx:102174853%09red/chx:102175743%09red/chx:102183908%09red/chx:102185364%09red/chx:102187080%09red/chx:102176295%09red/chx:100…
Glycerophospholipid metabolism	KEGG PATHWAY	chx00564	35	100	0.52399	0.97436	102180205|102185446|102175275|102185364|102176295|102187867|102173874|102188869|102181988|102169892|102187595|102172822|102181908|102184933|102174853|102186563|102176556|102170908|102190522|102180603|102183908|102190240|102187977|102171508|102191623|102186907|102186824|102176370|102173798|102187080|102171407|102174434|102178930|102175743|102182111	http://www.genome.jp/kegg-bin/show_pathway?chx00564/chx:102186824%09red/chx:102191623%09red/chx:102174434%09red/chx:102170908%09red/chx:102184933%09red/chx:102175743%09red/chx:102187595%09red/chx:102175275%09red/chx:102180603%09red/chx:102172822%09red/chx:102182111%09red/chx:102181988%09red/chx:102186907%09red/chx:102181908%09red/chx:102187977%09red/chx:102176556%09red/chx:102174853%09red/chx:102…
Amino sugar and nucleotide sugar metabolism	KEGG PATHWAY	chx00520	18	51	0.52739	0.97436	102189736|102177552|102175034|102187774|102184684|102181448|102186611|102178496|102168393|102182884|102183563|102172661|102185360|102188203|102171772|102175855|102184907|102172896	http://www.genome.jp/kegg-bin/show_pathway?chx00520/chx:102175034%09red/chx:102178496%09red/chx:102172661%09red/chx:102186611%09red/chx:102184684%09red/chx:102189736%09red/chx:102188203%09red/chx:102184907%09red/chx:102172896%09red/chx:102168393%09red/chx:102185360%09red/chx:102181448%09red/chx:102183563%09red/chx:102175855%09red/chx:102171772%09red/chx:102177552%09red/chx:102182884%09red/chx:102…
Prion diseases	KEGG PATHWAY	chx05020	11	31	0.538221	0.97436	102177818|102190520|102179673|102183419|102171272|100861289|102168790|102183974|102170129|102175058|102187545	http://www.genome.jp/kegg-bin/show_pathway?chx05020/chx:102168790%09red/chx:102177818%09red/chx:102190520%09red/chx:100861289%09red/chx:102187545%09red/chx:102183419%09red/chx:102183974%09red/chx:102170129%09red/chx:102171272%09red/chx:102179673%09red/chx:102175058%09red
Glyoxylate and dicarboxylate metabolism	KEGG PATHWAY	chx00630	11	31	0.538221	0.97436	102172372|102174205|102181903|102176387|102180872|102174799|102168386|102191069|102171980|102190495|102180992	http://www.genome.jp/kegg-bin/show_pathway?chx00630/chx:102191069%09red/chx:102176387%09red/chx:102174205%09red/chx:102172372%09red/chx:102168386%09red/chx:102180992%09red/chx:102171980%09red/chx:102174799%09red/chx:102190495%09red/chx:102181903%09red/chx:102180872%09red
Galactose metabolism	KEGG PATHWAY	chx00052	11	31	0.538221	0.97436	102179979|102189736|102175656|102186091|102187190|102179067|102183563|102172896|102191101|102181448|102172661	http://www.genome.jp/kegg-bin/show_pathway?chx00052/chx:102187190%09red/chx:102172661%09red/chx:102179979%09red/chx:102189736%09red/chx:102179067%09red/chx:102181448%09red/chx:102186091%09red/chx:102191101%09red/chx:102175656%09red/chx:102183563%09red/chx:102172896%09red
Renal cell carcinoma	KEGG PATHWAY	chx05211	23	66	0.54041	0.97436	102183402|102187383|102183027|102170135|102188964|102191264|102182530|102174543|100860973|102179524|102189459|102174330|102190520|102184232|102176334|102181186|102189962|102174701|102187180|102173256|100860904|102185926|102174360	http://www.genome.jp/kegg-bin/show_pathway?chx05211/chx:100860904%09red/chx:102183402%09red/chx:102189962%09red/chx:102185926%09red/chx:102174543%09red/chx:102179524%09red/chx:102173256%09red/chx:102174360%09red/chx:102184232%09red/chx:102183027%09red/chx:102174701%09red/chx:102190520%09red/chx:100860973%09red/chx:102189459%09red/chx:102191264%09red/chx:102176334%09red/chx:102187180%09red/chx:102…
Complement and coagulation cascades	KEGG PATHWAY	chx04610	26	75	0.547099	0.97436	102187371|102186615|102186326|102179120|102190058|102169209|102185018|102178773|102189289|102185818|102177484|102174637|102173891|102187545|102186624|102185317|102183419|102184929|102187899|102169985|102188835|102171378|102184647|102174978|102183974|102183858	http://www.genome.jp/kegg-bin/show_pathway?chx04610/chx:102185317%09red/chx:102174637%09red/chx:102187371%09red/chx:102186624%09red/chx:102183974%09red/chx:102183858%09red/chx:102184929%09red/chx:102188835%09red/chx:102186326%09red/chx:102169985%09red/chx:102177484%09red/chx:102179120%09red/chx:102186615%09red/chx:102190058%09red/chx:102187545%09red/chx:102178773%09red/chx:102183419%09red/chx:102…
Arginine and proline metabolism	KEGG PATHWAY	chx00330	17	49	0.553198	0.97436	102177774|102174989|102191174|102188107|102170262|102190033|102179082|102176603|102184628|102171870|100860853|102183713|102180002|102171613|102189116|102168850|102176898	http://www.genome.jp/kegg-bin/show_pathway?chx00330/chx:102168850%09red/chx:102179082%09red/chx:102190033%09red/chx:102188107%09red/chx:102171613%09red/chx:102177774%09red/chx:102174989%09red/chx:102170262%09red/chx:102191174%09red/chx:102184628%09red/chx:102180002%09red/chx:102189116%09red/chx:102183713%09red/chx:102176898%09red/chx:102176603%09red/chx:100860853%09red/chx:102171870%09red
Apoptosis	KEGG PATHWAY	chx04210	30	87	0.5551	0.97436	102170035|102170135|100861289|102188830|102170073|100860786|102176309|102178945|102176106|102188158|102177031|102173992|102173997|102184255|102169621|102182992|102180544|102178407|100861313|100861232|102174359|102172584|102169137|100862660|102168790|102173256|100860904|102190803|102173335|102174681	http://www.genome.jp/kegg-bin/show_pathway?chx04210/chx:102168790%09red/chx:100860904%09red/chx:100861289%09red/chx:102190803%09red/chx:100860786%09red/chx:102178945%09red/chx:102180544%09red/chx:100862660%09red/chx:102173335%09red/chx:102188158%09red/chx:102188830%09red/chx:102173256%09red/chx:100861232%09red/chx:102177031%09red/chx:102174681%09red/chx:100861313%09red/chx:102169621%09red/chx:102…
mRNA surveillance pathway	KEGG PATHWAY	chx03015	35	102	0.563999	0.97436	102174781|102169526|102175016|102186132|102168232|102171557|102176671|102178650|102189606|102178710|102188298|102188069|102189849|102186192|102177177|102188099|102169823|102186747|102180253|102176879|102177584|102168640|102184565|102171449|102171773|102181757|102176403|102182699|102176398|102188185|102187538|102170798|102184918|102171953|102170971	http://www.genome.jp/kegg-bin/show_pathway?chx03015/chx:102187538%09red/chx:102181757%09red/chx:102176398%09red/chx:102189849%09red/chx:102184565%09red/chx:102168232%09red/chx:102186747%09red/chx:102178650%09red/chx:102176879%09red/chx:102171953%09red/chx:102169823%09red/chx:102177584%09red/chx:102188298%09red/chx:102176403%09red/chx:102168640%09red/chx:102174781%09red/chx:102180253%09red/chx:102…
Selenocompound metabolism	KEGG PATHWAY	chx00450	6	17	0.56851	0.97436	102180605|102187926|102182835|102174041|102172231|102187555	http://www.genome.jp/kegg-bin/show_pathway?chx00450/chx:102187926%09red/chx:102180605%09red/chx:102182835%09red/chx:102174041%09red/chx:102187555%09red/chx:102172231%09red
Sulfur metabolism	KEGG PATHWAY	chx00920	6	17	0.56851	0.97436	102178335|102183520|102187926|102173997|102170073|102187555	http://www.genome.jp/kegg-bin/show_pathway?chx00920/chx:102178335%09red/chx:102187926%09red/chx:102183520%09red/chx:102187555%09red/chx:102173997%09red/chx:102170073%09red
Maturity onset diabetes of the young	KEGG PATHWAY	chx04950	7	20	0.569189	0.97436	102175222|102176460|102170063|102177474|102187548|102174031|102174500	http://www.genome.jp/kegg-bin/show_pathway?chx04950/chx:102187548%09red/chx:102175222%09red/chx:102176460%09red/chx:102174500%09red/chx:102174031%09red/chx:102170063%09red/chx:102177474%09red
Histidine metabolism	KEGG PATHWAY	chx00340	8	23	0.570113	0.97436	102177774|102174989|102179885|102175530|102178022|102179701|102180002|102185344	http://www.genome.jp/kegg-bin/show_pathway?chx00340/chx:102177774%09red/chx:102174989%09red/chx:102185344%09red/chx:102180002%09red/chx:102179701%09red/chx:102175530%09red/chx:102178022%09red/chx:102179885%09red
Renin-angiotensin system	KEGG PATHWAY	chx04614	8	23	0.570113	0.97436	102173817|102187651|102174163|102169420|102178165|102182324|102185784|102186394	http://www.genome.jp/kegg-bin/show_pathway?chx04614/chx:102169420%09red/chx:102185784%09red/chx:102187651%09red/chx:102186394%09red/chx:102173817%09red/chx:102174163%09red/chx:102182324%09red/chx:102178165%09red
Prolactin signaling pathway	KEGG PATHWAY	chx04917	29	85	0.574871	0.97436	102180531|102170135|102169650|102188676|102176363|102185603|102169781|102169142|102171162|102184510|100860904|102173228|102170926|102190520|100860996|102182774|102189484|102176335|100861318|102171520|102176460|102187180|102173256|102180657|102172896|102189677|102169956|102180926|102188583	http://www.genome.jp/kegg-bin/show_pathway?chx04917/chx:102172896%09red/chx:100860904%09red/chx:102170926%09red/chx:102169781%09red/chx:102188676%09red/chx:102189484%09red/chx:102176363%09red/chx:102173256%09red/chx:100860996%09red/chx:100861318%09red/chx:102176460%09red/chx:102188583%09red/chx:102184510%09red/chx:102190520%09red/chx:102187180%09red/chx:102169956%09red/chx:102180531%09red/chx:102…
Protein processing in endoplasmic reticulum	KEGG PATHWAY	chx04141	60	176	0.583243	0.97436	102168403|102181159|102191023|102190570|102178373|102182641|102183636|102177614|102173831|102184597|102168848|102181316|102176737|102182552|102191348|102190218|102181822|102176065|102183994|102190039|102175914|102177549|102171806|102178963|102182168|102188888|102188574|102184255|102182106|102171985|102188605|102182048|102180702|102171671|102190380|102182774|102175025|102175381|102179863|102168717…	http://www.genome.jp/kegg-bin/show_pathway?chx04141/chx:102190380%09red/chx:102178963%09red/chx:102190948%09red/chx:102178373%09red/chx:102188605%09red/chx:102187688%09red/chx:102180702%09red/chx:102176037%09red/chx:102185733%09red/chx:102171671%09red/chx:102169056%09red/chx:102170126%09red/chx:102183994%09red/chx:102181316%09red/chx:102171951%09red/chx:102181159%09red/chx:102177614%09red/chx:102…
Regulation of lipolysis in adipocytes	KEGG PATHWAY	chx04923	19	56	0.58397	0.97436	102182753|102185887|102181801|102186447|102173256|102179643|102185804|102170135|102181248|102189798|102168790|102180724|102172135|102176082|100860904|102175460|102179381|102190893|100861279	http://www.genome.jp/kegg-bin/show_pathway?chx04923/chx:102190893%09red/chx:102168790%09red/chx:102172135%09red/chx:102181801%09red/chx:100860904%09red/chx:102179643%09red/chx:102179381%09red/chx:102176082%09red/chx:102185887%09red/chx:102173256%09red/chx:102175460%09red/chx:102182753%09red/chx:102170135%09red/chx:100861279%09red/chx:102186447%09red/chx:102185804%09red/chx:102181248%09red/chx:102…
Mineral absorption	KEGG PATHWAY	chx04978	19	56	0.58397	0.97436	102179588|102183405|100860752|100860951|102168808|102183008|102168373|102178423|102177594|102190297|102172488|102170516|102183561|102188618|102184475|102189453|102168628|102184237|102187722	http://www.genome.jp/kegg-bin/show_pathway?chx04978/chx:102183405%09red/chx:102188618%09red/chx:102168628%09red/chx:102190297%09red/chx:100860752%09red/chx:102168808%09red/chx:102170516%09red/chx:102184475%09red/chx:102184237%09red/chx:102187722%09red/chx:100860951%09red/chx:102168373%09red/chx:102189453%09red/chx:102179588%09red/chx:102178423%09red/chx:102183008%09red/chx:102177594%09red/chx:102…
Fc epsilon RI signaling pathway	KEGG PATHWAY	chx04664	22	65	0.587767	0.97436	102176802|102168313|102175799|102187867|102170135|102187595|102177252|102180890|102189645|102184510|102190520|100860996|102182774|100861232|102181878|102178569|102179673|102187180|102173256|102178930|100860904|102180926	http://www.genome.jp/kegg-bin/show_pathway?chx04664/chx:100860904%09red/chx:102168313%09red/chx:102173256%09red/chx:102180890%09red/chx:102187595%09red/chx:102189645%09red/chx:102175799%09red/chx:100860996%09red/chx:100861232%09red/chx:102177252%09red/chx:102181878%09red/chx:102184510%09red/chx:102190520%09red/chx:102187180%09red/chx:102178930%09red/chx:102178569%09red/chx:102170135%09red/chx:102…
Epstein-Barr virus infection	KEGG PATHWAY	chx05169	66	194	0.590624	0.97436	102176908|102186615|102190390|102180634|102187430|102180165|102187383|102183635|102173623|100861361|102190767|102175799|102171811|102170135|102172459|102187906|102185075|102185575|102182515|102175970|102189182|102176363|102171742|100860996|102179898|102176071|102186877|102174776|102184510|102182068|102184255|102186623|102187544|102191015|102186030|102184105|102182426|102188492|102175223|102176558…	http://www.genome.jp/kegg-bin/show_pathway?chx05169/chx:102187430%09red/chx:102168790%09red/chx:100860904%09red/chx:102181878%09red/chx:102186623%09red/chx:102185075%09red/chx:100861361%09red/chx:102171742%09red/chx:102171811%09red/chx:102175799%09red/chx:102186665%09red/chx:102189182%09red/chx:102171795%09red/chx:102179898%09red/chx:102172762%09red/chx:102188395%09red/chx:102172121%09red/chx:102…
PPAR signaling pathway	KEGG PATHWAY	chx03320	25	74	0.591453	0.97436	102181277|102177866|102187289|102190474|102173729|102173125|102177304|102180059|100860958|100860916|102178199|100861393|102170009|102187769|102179952|102190777|102190047|100861279|102177259|100860750|102176568|102184423|102174518|102184385|102173497	http://www.genome.jp/kegg-bin/show_pathway?chx03320/chx:102184423%09red/chx:102177304%09red/chx:102190047%09red/chx:102181277%09red/chx:102173497%09red/chx:102179952%09red/chx:102187769%09red/chx:100861393%09red/chx:102170009%09red/chx:100860750%09red/chx:102173729%09red/chx:100861279%09red/chx:102177259%09red/chx:102190777%09red/chx:102178199%09red/chx:102180059%09red/chx:102176568%09red/chx:100…
Hematopoietic cell lineage	KEGG PATHWAY	chx04640	31	92	0.598482	0.980272	102186615|102190905|102173987|102182426|100861289|102184733|102185784|102185051|102186326|102169895|100861226|102176382|102177056|100860958|102172197|102181435|102172198|102186601|102191154|102176587|100861386|102183190|102190466|102180277|100861232|102186530|102173566|100860808|100860807|102172761|102179824	http://www.genome.jp/kegg-bin/show_pathway?chx04640/chx:102186601%09red/chx:102182426%09red/chx:100860808%09red/chx:102190905%09red/chx:100861289%09red/chx:102180277%09red/chx:102172761%09red/chx:102186530%09red/chx:102173566%09red/chx:102173987%09red/chx:102190466%09red/chx:102186326%09red/chx:102177056%09red/chx:100861232%09red/chx:102184733%09red/chx:102176587%09red/chx:102172197%09red/chx:102…
Circadian rhythm	KEGG PATHWAY	chx04710	12	36	0.607588	0.989501	102187079|102184871|102186065|102171295|102190570|102184410|102176826|100860876|100860875|102180727|100861301|102169495	http://www.genome.jp/kegg-bin/show_pathway?chx04710/chx:102184871%09red/chx:100860876%09red/chx:102176826%09red/chx:100860875%09red/chx:102169495%09red/chx:102171295%09red/chx:102187079%09red/chx:102180727%09red/chx:102190570%09red/chx:102184410%09red/chx:100861301%09red/chx:102186065%09red
Salivary secretion	KEGG PATHWAY	chx04970	27	81	0.615529	0.991106	102179588|102183405|102169406|102183561|102173836|102189798|102172135|102169770|102189950|102168373|102180724|102180890|102188092|102191052|102175984|102169848|102179381|102182753|102179249|102187815|102179850|102184768|102184168|102168898|102168790|102175311|102189653	http://www.genome.jp/kegg-bin/show_pathway?chx04970/chx:102183405%09red/chx:102168790%09red/chx:102188092%09red/chx:102169770%09red/chx:102169848%09red/chx:102179850%09red/chx:102180724%09red/chx:102180890%09red/chx:102189950%09red/chx:102179249%09red/chx:102184168%09red/chx:102187815%09red/chx:102179381%09red/chx:102189798%09red/chx:102175311%09red/chx:102168898%09red/chx:102184768%09red/chx:102…
Bacterial invasion of epithelial cells	KEGG PATHWAY	chx05100	27	81	0.615529	0.991106	102182645|102170135|102168332|102189492|102185385|102177079|100860749|102189765|102177364|102188740|102179831|102170926|102174330|102191742|102177814|102176587|102176581|102181186|102177259|102189719|102189579|102188650|102173256|102189677|102169956|102183793|102174457	http://www.genome.jp/kegg-bin/show_pathway?chx05100/chx:102174457%09red/chx:102168332%09red/chx:102179831%09red/chx:102170926%09red/chx:102188650%09red/chx:102188740%09red/chx:102177814%09red/chx:102189765%09red/chx:102173256%09red/chx:102177079%09red/chx:102182645%09red/chx:102177259%09red/chx:102176581%09red/chx:102176587%09red/chx:102169956%09red/chx:102191742%09red/chx:102189719%09red/chx:102…
Inflammatory mediator regulation of TRP channels	KEGG PATHWAY	chx04750	34	102	0.621073	0.994415	102181445|102182111|102176638|102189798|102187867|102170135|102189950|102187595|102188092|102180890|102175934|102184510|102180724|102175984|102191013|102173256|100860996|102182774|102184768|102176762|102181145|102181878|102172584|100862660|102187263|102187899|102168790|102175311|102178930|102189653|102169016|102180611|102180926|102171471	http://www.genome.jp/kegg-bin/show_pathway?chx04750/chx:102168790%09red/chx:102188092%09red/chx:102173256%09red/chx:102180724%09red/chx:102180890%09red/chx:100862660%09red/chx:102187595%09red/chx:102172584%09red/chx:102182111%09red/chx:100860996%09red/chx:102171471%09red/chx:102176638%09red/chx:102181878%09red/chx:102181145%09red/chx:102175934%09red/chx:102184510%09red/chx:102180611%09red/chx:102…
Vascular smooth muscle contraction	KEGG PATHWAY	chx04270	41	123	0.62671	0.997834	102169406|102170394|102174144|102189798|102189950|102181980|102187867|102169770|102178279|102172018|102169892|102187595|102188092|102180890|102186447|102178930|102184883|102180724|102187707|102175984|100861292|102174163|102182753|102190520|102182147|102179850|102184768|100861577|102184168|102176151|102169016|102174706|102180150|102183294|102168790|102175311|102188560|102189653|102174360|102182111…	http://www.genome.jp/kegg-bin/show_pathway?chx04270/chx:102183294%09red/chx:102168790%09red/chx:102188092%09red/chx:102180890%09red/chx:102184883%09red/chx:102179850%09red/chx:102187707%09red/chx:102188560%09red/chx:102187595%09red/chx:102180150%09red/chx:102181980%09red/chx:100861577%09red/chx:102182111%09red/chx:102171471%09red/chx:102174360%09red/chx:102184168%09red/chx:102174706%09red/chx:102…
Ether lipid metabolism	KEGG PATHWAY	chx00565	16	49	0.635822	1	102190522|102176626|102172928|102174638|102184933|102174434|102176556|102187977|102178930|102186907|102172852|102176298|102187595|102182111|102169892|102187867	http://www.genome.jp/kegg-bin/show_pathway?chx00565/chx:102187867%09red/chx:102172928%09red/chx:102190522%09red/chx:102174434%09red/chx:102184933%09red/chx:102176298%09red/chx:102174638%09red/chx:102182111%09red/chx:102186907%09red/chx:102178930%09red/chx:102172852%09red/chx:102176556%09red/chx:102187595%09red/chx:102176626%09red/chx:102169892%09red/chx:102187977%09red
Sphingolipid metabolism	KEGG PATHWAY	chx00600	15	46	0.636321	1	102174737|100861080|102169323|102189810|102175656|102176466|102183470|102184187|102182556|102169911|102169733|102183323|102182084|102187660|102174638	http://www.genome.jp/kegg-bin/show_pathway?chx00600/chx:102174638%09red/chx:102183323%09red/chx:102182084%09red/chx:100861080%09red/chx:102174737%09red/chx:102169733%09red/chx:102169911%09red/chx:102169323%09red/chx:102183470%09red/chx:102187660%09red/chx:102175656%09red/chx:102176466%09red/chx:102189810%09red/chx:102182556%09red/chx:102184187%09red
TNF signaling pathway	KEGG PATHWAY	chx04668	35	106	0.640441	1	102175177|102191022|102186065|102180634|102170135|102185051|102175799|100860786|102168469|102188512|102190378|102171671|102171742|102184255|102180957|102184510|102181201|102177031|102170809|102190520|100860996|102182774|102171272|102191447|102178407|100861232|102180018|100861236|102171520|102169137|102174829|102173256|100860904|102180926|102182683	http://www.genome.jp/kegg-bin/show_pathway?chx04668/chx:100860786%09red/chx:102186065%09red/chx:100860904%09red/chx:102182683%09red/chx:102175799%09red/chx:102171671%09red/chx:102178407%09red/chx:102174829%09red/chx:102191022%09red/chx:102173256%09red/chx:100860996%09red/chx:100861232%09red/chx:102177031%09red/chx:100861236%09red/chx:102180957%09red/chx:102190378%09red/chx:102180018%09red/chx:102…
Hepatitis C	KEGG PATHWAY	chx05160	44	133	0.645601	1	102175057|102186893|102175016|100861133|102190231|102170135|102190983|102171811|102182828|102176363|102171742|102176608|102179898|102188298|102184510|102183809|102184255|100861393|102173066|102188492|100860996|102182774|102175025|102169621|102183788|102178407|102191552|100861232|102171521|102169137|102188896|102191823|102187180|102189710|102185575|102173256|100860904|102187730|102170971|102177753…	http://www.genome.jp/kegg-bin/show_pathway?chx05160/chx:102182828%09red/chx:102185575%09red/chx:100860904%09red/chx:102191823%09red/chx:102171811%09red/chx:102179898%09red/chx:102178407%09red/chx:102190983%09red/chx:102172767%09red/chx:102188583%09red/chx:102176363%09red/chx:102175025%09red/chx:102173256%09red/chx:100860996%09red/chx:100861232%09red/chx:102177753%09red/chx:102174360%09red/chx:102…
Amoebiasis	KEGG PATHWAY	chx05146	34	104	0.658317	1	102179802|102182645|102170135|102176677|102174902|102171613|102189950|102190835|102176003|102181826|102168376|102173256|102180890|102170373|102170540|102177056|102172326|102180724|100860853|102175984|102188740|100861226|102186601|102176661|102177814|102177440|100861232|102190568|102189962|102177031|102168790|102183974|102189653|102176966	http://www.genome.jp/kegg-bin/show_pathway?chx05146/chx:102186601%09red/chx:102168790%09red/chx:102172326%09red/chx:102174902%09red/chx:102173256%09red/chx:102183974%09red/chx:102180724%09red/chx:102180890%09red/chx:102189962%09red/chx:102188740%09red/chx:102171613%09red/chx:102177814%09red/chx:102177031%09red/chx:102177056%09red/chx:100861232%09red/chx:102190568%09red/chx:102176677%09red/chx:100…
Pertussis	KEGG PATHWAY	chx05133	24	75	0.678732	1	102180632|102185887|100861289|100861226|102189289|102182808|102177056|102170587|102184510|102187545|102177031|102176587|100860996|102182774|102183419|100861232|102188835|102171520|102185804|102177484|102171811|102175311|102180926|102188583	http://www.genome.jp/kegg-bin/show_pathway?chx05133/chx:100861289%09red/chx:102171811%09red/chx:102177056%09red/chx:102177484%09red/chx:102188835%09red/chx:100860996%09red/chx:100861232%09red/chx:102177031%09red/chx:102185804%09red/chx:102182774%09red/chx:102188583%09red/chx:102176587%09red/chx:102180632%09red/chx:102184510%09red/chx:102187545%09red/chx:102185887%09red/chx:102170587%09red/chx:102…
Dorso-ventral axis formation	KEGG PATHWAY	chx04320	8	26	0.683931	1	100860919|102189202|102190520|102186414|102177477|102177020|102168388|102172767	http://www.genome.jp/kegg-bin/show_pathway?chx04320/chx:102190520%09red/chx:102189202%09red/chx:100860919%09red/chx:102177020%09red/chx:102186414%09red/chx:102177477%09red/chx:102168388%09red/chx:102172767%09red
Glycosphingolipid biosynthesis - lacto and neolacto series	KEGG PATHWAY	chx00601	8	26	0.683931	1	102176945|102185028|102190262|102190625|102177200|102168270|102191019|102191101	http://www.genome.jp/kegg-bin/show_pathway?chx00601/chx:102191019%09red/chx:102168270%09red/chx:102177200%09red/chx:102190262%09red/chx:102191101%09red/chx:102176945%09red/chx:102190625%09red/chx:102185028%09red
Phenylalanine metabolism	KEGG PATHWAY	chx00360	7	23	0.690056	1	102178605|102170080|102179885|102168762|102179701|102168295|102168850	http://www.genome.jp/kegg-bin/show_pathway?chx00360/chx:102168850%09red/chx:102178605%09red/chx:102179701%09red/chx:102168762%09red/chx:102168295%09red/chx:102170080%09red/chx:102179885%09red
Pancreatic secretion	KEGG PATHWAY	chx04972	29	91	0.695561	1	102179588|102183405|102173836|102188005|102189798|102180027|102183561|102189950|102168373|102169892|102175283|102174960|102180890|102179446|102174543|102188092|102180724|102175984|102169848|102168898|102179249|102187815|102184768|102174913|102180565|102177571|102185547|102189653|102174762	http://www.genome.jp/kegg-bin/show_pathway?chx04972/chx:102183405%09red/chx:102188092%09red/chx:102180565%09red/chx:102174960%09red/chx:102169848%09red/chx:102180724%09red/chx:102180890%09red/chx:102174543%09red/chx:102168898%09red/chx:102179249%09red/chx:102174762%09red/chx:102187815%09red/chx:102174913%09red/chx:102185547%09red/chx:102189798%09red/chx:102175283%09red/chx:102188005%09red/chx:102…
Folate biosynthesis	KEGG PATHWAY	chx00790	5	17	0.708182	1	102169021|102190650|102176029|102189447|102188941	http://www.genome.jp/kegg-bin/show_pathway?chx00790/chx:102189447%09red/chx:102188941%09red/chx:102176029%09red/chx:102190650%09red/chx:102169021%09red
Phenylalanine, tyrosine and tryptophan biosynthesis	KEGG PATHWAY	chx00400	2	7	0.719454	1	102168850|102178605	http://www.genome.jp/kegg-bin/show_pathway?chx00400/chx:102168850%09red/chx:102178605%09red
Chemokine signaling pathway	KEGG PATHWAY	chx04062	59	183	0.721383	1	102190578|102185887|102176802|102169916|102188676|102189312|102173357|102186081|102170135|102174292|102183500|102189798|102171471|102183977|102171272|102170665|102168515|102173256|102176363|102185603|102174543|102182683|102189645|102180724|102186420|102189417|102187274|102169841|102170463|102178219|102170926|102174330|102190520|102173628|102189677|102187070|102177814|102184123|102187851|102179590…	http://www.genome.jp/kegg-bin/show_pathway?chx04062/chx:102174292%09red/chx:102168790%09red/chx:100860904%09red/chx:102190164%09red/chx:102182683%09red/chx:102186433%09red/chx:102178219%09red/chx:102169841%09red/chx:102170926%09red/chx:102180724%09red/chx:102187070%09red/chx:102188676%09red/chx:102182694%09red/chx:102188650%09red/chx:102176363%09red/chx:102185296%09red/chx:102170665%09red/chx:102…
Carbohydrate digestion and absorption	KEGG PATHWAY	chx04973	12	40	0.724858	1	102179588|102183405|102189736|102173256|102176460|102174706|102179067|100860904|102179979|102183561|102170135|102168373	http://www.genome.jp/kegg-bin/show_pathway?chx04973/chx:102183405%09red/chx:102174706%09red/chx:102168373%09red/chx:102179979%09red/chx:100860904%09red/chx:102189736%09red/chx:102179067%09red/chx:102173256%09red/chx:102170135%09red/chx:102176460%09red/chx:102179588%09red/chx:102183561%09red
Platelet activation	KEGG PATHWAY	chx04611	37	117	0.725214	1	102185887|102169406|102189153|102189798|102172135|102181980|102187867|102179047|102170135|102189950|102168515|102187595|102188092|102174543|102184510|102180724|102186420|102179831|102172198|102182753|102180150|102182147|100860996|102184768|102184929|102184168|102184647|102179673|102185804|102177274|102183294|102168790|102173256|102178930|100860904|102189653|102180926	http://www.genome.jp/kegg-bin/show_pathway?chx04611/chx:102183294%09red/chx:102168790%09red/chx:102188092%09red/chx:100860904%09red/chx:102179831%09red/chx:102180724%09red/chx:102187595%09red/chx:102184929%09red/chx:102181980%09red/chx:102174543%09red/chx:102173256%09red/chx:100860996%09red/chx:102168515%09red/chx:102185804%09red/chx:102184168%09red/chx:102184510%09red/chx:102179047%09red/chx:102…
Aldosterone-regulated sodium reabsorption	KEGG PATHWAY	chx04960	11	37	0.7294	1	102179588|102183405|102180890|102170194|102190744|102173256|102172834|102175984|102183561|102170135|102168373	http://www.genome.jp/kegg-bin/show_pathway?chx04960/chx:102183405%09red/chx:102168373%09red/chx:102172834%09red/chx:102170135%09red/chx:102190744%09red/chx:102173256%09red/chx:102175984%09red/chx:102179588%09red/chx:102180890%09red/chx:102170194%09red/chx:102183561%09red
Influenza A	KEGG PATHWAY	chx05164	57	178	0.733915	1	102175496|102175057|102173335|102180634|102186893|102187165|102187383|100861289|102189225|102181625|102170073|102190231|102170135|102183188|102190983|102171811|102180890|102173997|102176795|102180351|102184510|102183809|102186540|102186192|102188099|102179831|102172689|102169823|102190520|102188492|100860996|102173973|102182774|102175025|102171272|102176363|102183788|102175799|102171795|100861133…	http://www.genome.jp/kegg-bin/show_pathway?chx05164/chx:102175496%09red/chx:102185575%09red/chx:100860904%09red/chx:100861289%09red/chx:102179831%09red/chx:102191823%09red/chx:102184510%09red/chx:102188099%09red/chx:102175799%09red/chx:102182698%09red/chx:102171795%09red/chx:102188693%09red/chx:102180890%09red/chx:102190983%09red/chx:102176795%09red/chx:102173335%09red/chx:102169823%09red/chx:102…
Fatty acid degradation	KEGG PATHWAY	chx00071	14	47	0.741688	1	102177304|102174989|102172372|102176568|102181277|102177866|102173497|102190777|102181987|102183474|102186197|102188776|102171980|102180069	http://www.genome.jp/kegg-bin/show_pathway?chx00071/chx:102188776%09red/chx:102181987%09red/chx:102186197%09red/chx:102177304%09red/chx:102174989%09red/chx:102181277%09red/chx:102172372%09red/chx:102173497%09red/chx:102183474%09red/chx:102177866%09red/chx:102190777%09red/chx:102171980%09red/chx:102180069%09red/chx:102176568%09red
T cell receptor signaling pathway	KEGG PATHWAY	chx04660	32	103	0.744698	1	102176802|102183402|102171306|102189645|102184733|102170135|102173900|102184510|102173256|102182530|102176695|102188512|102176363|100860973|102190375|102185385|102190520|102191154|100860996|102174857|100861232|102181878|102173520|102185639|102171520|102169137|102179673|102187180|102178485|102177252|100860904|102180926	http://www.genome.jp/kegg-bin/show_pathway?chx04660/chx:100860904%09red/chx:102183402%09red/chx:102173256%09red/chx:102185639%09red/chx:102173520%09red/chx:102176695%09red/chx:102176363%09red/chx:102189645%09red/chx:102171306%09red/chx:100860996%09red/chx:100861232%09red/chx:102184733%09red/chx:102190375%09red/chx:102173900%09red/chx:102177252%09red/chx:102181878%09red/chx:102184510%09red/chx:102…
ABC transporters	KEGG PATHWAY	chx02010	18	60	0.750581	1	102177279|102179446|102177770|102181242|102177563|102171298|102180638|102187779|102186159|102174986|102173435|100861157|102181173|102187656|102177837|102183842|102189489|102189408	http://www.genome.jp/kegg-bin/show_pathway?chx02010/chx:102171298%09red/chx:102189489%09red/chx:102174986%09red/chx:100861157%09red/chx:102177279%09red/chx:102177837%09red/chx:102180638%09red/chx:102177770%09red/chx:102187779%09red/chx:102173435%09red/chx:102186159%09red/chx:102177563%09red/chx:102181242%09red/chx:102181173%09red/chx:102187656%09red/chx:102179446%09red/chx:102183842%09red/chx:102…
Acute myeloid leukemia	KEGG PATHWAY	chx05221	17	57	0.75353	1	102178465|102190520|102187776|102185603|102173973|102171993|102178020|102188350|102187180|102173256|102174518|100860904|102170766|102170135|100861386|102169650|102174360	http://www.genome.jp/kegg-bin/show_pathway?chx05221/chx:102188350%09red/chx:102170766%09red/chx:102190520%09red/chx:100860904%09red/chx:100861386%09red/chx:102169650%09red/chx:102187180%09red/chx:102170135%09red/chx:102178465%09red/chx:102173256%09red/chx:102185603%09red/chx:102187776%09red/chx:102173973%09red/chx:102174360%09red/chx:102171993%09red/chx:102178020%09red/chx:102174518%09red
Phototransduction	KEGG PATHWAY	chx04744	7	25	0.757208	1	102174344|102187070|102180079|102175311|102189368|102191474|102191362	http://www.genome.jp/kegg-bin/show_pathway?chx04744/chx:102174344%09red/chx:102191362%09red/chx:102180079%09red/chx:102175311%09red/chx:102189368%09red/chx:102187070%09red/chx:102191474%09red
B cell receptor signaling pathway	KEGG PATHWAY	chx04662	21	70	0.762233	1	102178569|102173256|102176363|102190520|102189645|102169137|102171520|102174857|102187180|102176802|102190375|102177252|100860904|102180277|102170135|102186615|102191104|102174687|102173520|102190608|102178924	http://www.genome.jp/kegg-bin/show_pathway?chx04662/chx:102186615%09red/chx:102176363%09red/chx:102178924%09red/chx:102178569%09red/chx:100860904%09red/chx:102174857%09red/chx:102189645%09red/chx:102187180%09red/chx:102169137%09red/chx:102176802%09red/chx:102180277%09red/chx:102173256%09red/chx:102170135%09red/chx:102174687%09red/chx:102190375%09red/chx:102191104%09red/chx:102190520%09red/chx:102…
Glycosaminoglycan biosynthesis - keratan sulfate	KEGG PATHWAY	chx00533	4	15	0.763292	1	102180329|102177480|102190262|102191101	http://www.genome.jp/kegg-bin/show_pathway?chx00533/chx:102191101%09red/chx:102190262%09red/chx:102180329%09red/chx:102177480%09red
Glycosaminoglycan degradation	KEGG PATHWAY	chx00531	6	22	0.768126	1	102174355|100750233|102190539|102177683|102189402|102179068	http://www.genome.jp/kegg-bin/show_pathway?chx00531/chx:100750233%09red/chx:102179068%09red/chx:102190539%09red/chx:102189402%09red/chx:102174355%09red/chx:102177683%09red
Primary bile acid biosynthesis	KEGG PATHWAY	chx00120	4	16	0.799453	1	102191152|102178217|102184385|102172142	http://www.genome.jp/kegg-bin/show_pathway?chx00120/chx:102178217%09red/chx:102191152%09red/chx:102184385%09red/chx:102172142%09red
Glycosphingolipid biosynthesis - globo series	KEGG PATHWAY	chx00603	4	16	0.799453	1	102176945|102180329|102175656|102185028	http://www.genome.jp/kegg-bin/show_pathway?chx00603/chx:102175656%09red/chx:102180329%09red/chx:102176945%09red/chx:102185028%09red
Measles	KEGG PATHWAY	chx05162	41	135	0.80405	1	102175057|102186893|102171306|102170135|102176772|100861289|102190231|102169650|102183188|102190983|102169209|102176363|102185603|100860819|102171504|102183809|102180657|102188492|102191154|102180182|102175025|102169621|102183788|100861133|102191552|102184185|100860751|102169596|102182698|102171521|102169137|102179673|102185672|102172254|102185575|102173256|100860904|102189560|102188635|102173335…	http://www.genome.jp/kegg-bin/show_pathway?chx05162/chx:102180657%09red/chx:100860904%09red/chx:100861289%09red/chx:102189560%09red/chx:102185575%09red/chx:102171811%09red/chx:102173256%09red/chx:102182698%09red/chx:102185672%09red/chx:102190983%09red/chx:102173335%09red/chx:102176363%09red/chx:100860751%09red/chx:102183188%09red/chx:102171306%09red/chx:102188635%09red/chx:102186893%09red/chx:102…
Basal transcription factors	KEGG PATHWAY	chx03022	14	50	0.805837	1	102170019|102176579|102188276|102180524|102185971|100861358|102183623|102179051|102191191|102171543|102178120|102173369|102173206|102190656	http://www.genome.jp/kegg-bin/show_pathway?chx03022/chx:102170019%09red/chx:102173369%09red/chx:102178120%09red/chx:102191191%09red/chx:102179051%09red/chx:100861358%09red/chx:102171543%09red/chx:102185971%09red/chx:102188276%09red/chx:102190656%09red/chx:102176579%09red/chx:102183623%09red/chx:102173206%09red/chx:102180524%09red
Osteoclast differentiation	KEGG PATHWAY	chx04380	37	123	0.808901	1	102175057|102186065|102173987|100861289|102190607|100860896|102190231|102170135|102185051|102175930|102174857|102184255|102184510|102182774|102190520|102188492|100860996|102181201|102184585|102187484|102191552|100861232|102176335|102174490|102171522|102182698|102169137|102172251|102179673|102173423|102171520|102173256|102175151|100860904|102188617|102191104|102180926	http://www.genome.jp/kegg-bin/show_pathway?chx04380/chx:102186065%09red/chx:100860904%09red/chx:100861289%09red/chx:102182698%09red/chx:102184255%09red/chx:102173987%09red/chx:102188617%09red/chx:102173256%09red/chx:100860996%09red/chx:102190607%09red/chx:100861232%09red/chx:102191104%09red/chx:102191552%09red/chx:102172251%09red/chx:102184510%09red/chx:102175930%09red/chx:102190520%09red/chx:102…
African trypanosomiasis	KEGG PATHWAY	chx05143	10	37	0.809486	1	102180890|100860819|102184119|102175177|102177440|102178165|102189950|102189653|100861232|102175984	http://www.genome.jp/kegg-bin/show_pathway?chx05143/chx:102175984%09red/chx:102189950%09red/chx:102180890%09red/chx:100860819%09red/chx:102189653%09red/chx:100861232%09red/chx:102175177%09red/chx:102184119%09red/chx:102178165%09red/chx:102177440%09red
Metabolism of xenobiotics by cytochrome P450	KEGG PATHWAY	chx00980	17	60	0.810841	1	102175171|102174708|102190811|102179885|102189370|102174170|100860945|102184252|102185021|102191547|102179701|102174444|102186197|102168375|102189813|102182665|102178383	http://www.genome.jp/kegg-bin/show_pathway?chx00980/chx:102189813%09red/chx:102184252%09red/chx:102191547%09red/chx:102178383%09red/chx:102186197%09red/chx:102190811%09red/chx:102174708%09red/chx:102168375%09red/chx:100860945%09red/chx:102175171%09red/chx:102179701%09red/chx:102174444%09red/chx:102189370%09red/chx:102174170%09red/chx:102185021%09red/chx:102179885%09red/chx:102182665%09red
Valine, leucine and isoleucine degradation	KEGG PATHWAY	chx00280	15	54	0.819489	1	102174989|102187645|102172372|102181903|102175181|102180069|102176387|102174196|102176561|102188355|102183474|102188776|100861058|102171980|102177103	http://www.genome.jp/kegg-bin/show_pathway?chx00280/chx:102188776%09red/chx:102176387%09red/chx:102188355%09red/chx:102177103%09red/chx:102187645%09red/chx:102174989%09red/chx:102176561%09red/chx:102180069%09red/chx:102172372%09red/chx:102183474%09red/chx:100861058%09red/chx:102171980%09red/chx:102175181%09red/chx:102181903%09red/chx:102174196%09red
Sulfur relay system	KEGG PATHWAY	chx04122	2	9	0.819738	1	102189424|102178335	http://www.genome.jp/kegg-bin/show_pathway?chx04122/chx:102178335%09red/chx:102189424%09red
Pentose and glucuronate interconversions	KEGG PATHWAY	chx00040	8	31	0.826572	1	102186213|102174355|102178305|102170708|102187190|102171772|102175995|102181747	http://www.genome.jp/kegg-bin/show_pathway?chx00040/chx:102187190%09red/chx:102186213%09red/chx:102175995%09red/chx:102174355%09red/chx:102170708%09red/chx:102178305%09red/chx:102181747%09red/chx:102171772%09red
HIF-1 signaling pathway	KEGG PATHWAY	chx04066	31	106	0.830875	1	102187383|102170135|102181989|102191264|102180890|102175934|102179898|102169100|102183027|102179524|102189459|102172197|100860872|102174691|102190520|102186656|102189736|102176762|102172488|102168710|102181878|102182698|102170613|102184526|102173256|100860904|102175984|102190860|102175881|102172767|102179824	http://www.genome.jp/kegg-bin/show_pathway?chx04066/chx:102175934%09red/chx:102169100%09red/chx:100860904%09red/chx:102179524%09red/chx:102180890%09red/chx:102175881%09red/chx:102182698%09red/chx:100860872%09red/chx:102179898%09red/chx:102172767%09red/chx:102173256%09red/chx:102181989%09red/chx:102183027%09red/chx:102181878%09red/chx:102172197%09red/chx:102190520%09red/chx:102189459%09red/chx:102…
Glycosphingolipid biosynthesis - ganglio series	KEGG PATHWAY	chx00604	4	17	0.831	1	102176945|102180329|102190655|102173266	http://www.genome.jp/kegg-bin/show_pathway?chx00604/chx:102173266%09red/chx:102190655%09red/chx:102180329%09red/chx:102176945%09red
RIG-I-like receptor signaling pathway	KEGG PATHWAY	chx04622	20	71	0.831912	1	102175496|102183820|102169982|102171742|102177059|100860996|102169137|102182774|102183788|102183809|102181625|102172659|102178407|102184255|100861232|102183188|102186731|102171811|102180926|102184510	http://www.genome.jp/kegg-bin/show_pathway?chx04622/chx:102183809%09red/chx:102177059%09red/chx:102186731%09red/chx:102184255%09red/chx:102175496%09red/chx:102183188%09red/chx:102180926%09red/chx:102169137%09red/chx:102183820%09red/chx:102184510%09red/chx:102171811%09red/chx:100860996%09red/chx:100861232%09red/chx:102181625%09red/chx:102178407%09red/chx:102182774%09red/chx:102172659%09red/chx:102…
Butirosin and neomycin biosynthesis	KEGG PATHWAY	chx00524	1	5	0.833693	1	102189736	http://www.genome.jp/kegg-bin/show_pathway?chx00524/chx:102189736%09red
Bile secretion	KEGG PATHWAY	chx04976	24	84	0.833935	1	102179588|102183405|102185242|102182310|102189798|102183561|102184475|102168373|102175283|102179446|102185838|102180724|102186073|102179249|102187779|102183881|102169762|102177571|100860945|102171298|102168790|102174762|102174519|102189408	http://www.genome.jp/kegg-bin/show_pathway?chx04976/chx:102183405%09red/chx:102168790%09red/chx:100860945%09red/chx:102180724%09red/chx:102189408%09red/chx:102169762%09red/chx:102179249%09red/chx:102174762%09red/chx:102171298%09red/chx:102182310%09red/chx:102186073%09red/chx:102184475%09red/chx:102189798%09red/chx:102187779%09red/chx:102175283%09red/chx:102185242%09red/chx:102183881%09red/chx:102…
RNA degradation	KEGG PATHWAY	chx03018	22	78	0.839713	1	102168232|102183421|102188849|102171027|102169891|102172200|102174401|102182161|102174691|102171279|102186091|102176836|100861322|102190587|102191783|102188509|102169374|102184918|102189039|102175881|102191498|102190860	http://www.genome.jp/kegg-bin/show_pathway?chx03018/chx:102183421%09red/chx:100861322%09red/chx:102168232%09red/chx:102190860%09red/chx:102176836%09red/chx:102191783%09red/chx:102169374%09red/chx:102188509%09red/chx:102174401%09red/chx:102190587%09red/chx:102171027%09red/chx:102171279%09red/chx:102188849%09red/chx:102184918%09red/chx:102182161%09red/chx:102186091%09red/chx:102175881%09red/chx:102…
Chagas disease (American trypanosomiasis)	KEGG PATHWAY	chx05142	32	111	0.852135	1	102185887|102170135|102175016|102175799|100860786|102189950|102173900|100860819|102188298|102184510|102180724|102188455|102187545|102186145|102191154|100860996|102182774|102171272|102171520|102189962|102179590|100861232|102182698|102185733|102169137|102185804|102173256|100860904|102189653|102170971|102180926|102169293	http://www.genome.jp/kegg-bin/show_pathway?chx05142/chx:100860786%09red/chx:100860904%09red/chx:102175799%09red/chx:102182698%09red/chx:102186145%09red/chx:102189962%09red/chx:102169293%09red/chx:102188298%09red/chx:102173256%09red/chx:102185733%09red/chx:100860996%09red/chx:100861232%09red/chx:102185804%09red/chx:102173900%09red/chx:102184510%09red/chx:102187545%09red/chx:102169137%09red/chx:102…
Tryptophan metabolism	KEGG PATHWAY	chx00380	12	46	0.853256	1	102174722|102190411|102172372|102177774|102183291|102171980|102184119|102174989|102184252|102180605|102182852|102173893	http://www.genome.jp/kegg-bin/show_pathway?chx00380/chx:102184252%09red/chx:102183291%09red/chx:102190411%09red/chx:102177774%09red/chx:102174989%09red/chx:102174722%09red/chx:102184119%09red/chx:102172372%09red/chx:102180605%09red/chx:102171980%09red/chx:102173893%09red/chx:102182852%09red
Taste transduction	KEGG PATHWAY	chx04742	9	36	0.858009	1	102187070|102176638|102184768|102184123|102189138|102168790|102169841|102168441|102171388	http://www.genome.jp/kegg-bin/show_pathway?chx04742/chx:102184123%09red/chx:102184768%09red/chx:102168790%09red/chx:102189138%09red/chx:102169841%09red/chx:102176638%09red/chx:102187070%09red/chx:102171388%09red/chx:102168441%09red
Peroxisome	KEGG PATHWAY	chx04146	23	83	0.862376	1	102178596|102182665|102181277|102177866|102186751|102189236|102179212|102177304|102168943|102178805|102170433|102187466|102176815|102190777|102180132|102183446|102189489|102178387|102172142|102185531|102189771|102182791|102184385	http://www.genome.jp/kegg-bin/show_pathway?chx04146/chx:102177304%09red/chx:102181277%09red/chx:102185531%09red/chx:102189236%09red/chx:102178805%09red/chx:102182791%09red/chx:102189489%09red/chx:102176815%09red/chx:102172142%09red/chx:102170433%09red/chx:102180132%09red/chx:102190777%09red/chx:102182665%09red/chx:102178596%09red/chx:102184385%09red/chx:102178387%09red/chx:102187466%09red/chx:102…
Porphyrin and chlorophyll metabolism	KEGG PATHWAY	chx00860	9	37	0.875401	1	102174355|100860951|102172266|102177459|102187796|102176914|102168499|102189453|102172983	http://www.genome.jp/kegg-bin/show_pathway?chx00860/chx:102189453%09red/chx:102176914%09red/chx:100860951%09red/chx:102172266%09red/chx:102168499%09red/chx:102177459%09red/chx:102174355%09red/chx:102172983%09red/chx:102187796%09red
Collecting duct acid secretion	KEGG PATHWAY	chx04966	7	30	0.87766	1	102187078|102178477|102187358|102174762|102184394|102186053|102185090	http://www.genome.jp/kegg-bin/show_pathway?chx04966/chx:102174762%09red/chx:102187358%09red/chx:102186053%09red/chx:102184394%09red/chx:102178477%09red/chx:102187078%09red/chx:102185090%09red
Chemical carcinogenesis	KEGG PATHWAY	chx05204	18	68	0.879716	1	100860945|102180605|102175171|102174708|102182665|102179885|102189370|102174170|102183027|102184252|102185021|102179701|102186197|102191011|102168375|102189813|102174444|102178383	http://www.genome.jp/kegg-bin/show_pathway?chx05204/chx:102184252%09red/chx:102178383%09red/chx:102186197%09red/chx:102191011%09red/chx:100860945%09red/chx:102174708%09red/chx:102168375%09red/chx:102189813%09red/chx:102175171%09red/chx:102180605%09red/chx:102179701%09red/chx:102174444%09red/chx:102183027%09red/chx:102189370%09red/chx:102174170%09red/chx:102185021%09red/chx:102179885%09red/chx:102…
Tyrosine metabolism	KEGG PATHWAY	chx00350	10	41	0.883064	1	102178397|102170080|102179885|102168762|102169882|102179701|102186197|102168295|102168850|102191198	http://www.genome.jp/kegg-bin/show_pathway?chx00350/chx:102168850%09red/chx:102179701%09red/chx:102186197%09red/chx:102191198%09red/chx:102168762%09red/chx:102168295%09red/chx:102170080%09red/chx:102178397%09red/chx:102179885%09red/chx:102169882%09red
Herpes simplex infection	KEGG PATHWAY	chx05168	62	209	0.883634	1	102175057|102170019|102177636|102186893|102190570|102180957|102180638|102187383|100861133|102181173|100861361|102190231|102186814|102183188|102190983|102176537|102177762|100860819|102171742|102183525|102176579|102169621|102185971|102183809|102176083|102184255|102186231|102177031|102173206|102183419|102173369|102184105|102171331|102188492|102173997|102173973|102182774|102175025|102188276|102168226…	http://www.genome.jp/kegg-bin/show_pathway?chx05168/chx:102184105%09red/chx:102185575%09red/chx:102183525%09red/chx:102191823%09red/chx:100861361%09red/chx:102171811%09red/chx:102190570%09red/chx:102182698%09red/chx:102188276%09red/chx:102172762%09red/chx:102190983%09red/chx:102182774%09red/chx:102188814%09red/chx:100860751%09red/chx:102177762%09red/chx:102183188%09red/chx:100861133%09red/chx:102…
Regulation of autophagy	KEGG PATHWAY	chx04140	8	34	0.884447	1	102180062|102171295|102190129|102177934|102171213|102176205|102173325|102171561	http://www.genome.jp/kegg-bin/show_pathway?chx04140/chx:102171213%09red/chx:102180062%09red/chx:102190129%09red/chx:102171295%09red/chx:102171561%09red/chx:102176205%09red/chx:102173325%09red/chx:102177934%09red
Protein digestion and absorption	KEGG PATHWAY	chx04974	34	121	0.887413	1	102179588|102183405|102173817|102172792|102185420|102184856|102177438|102176677|102183561|102183732|102184475|102168373|102176416|102173746|102186042|100860743|102191492|102170840|102187568|102181964|102185378|102181735|102187830|102178401|102179479|102174913|102191254|102186825|102182838|102188405|102174703|102178669|102181685|102187872	http://www.genome.jp/kegg-bin/show_pathway?chx04974/chx:102183405%09red/chx:102186825%09red/chx:102178669%09red/chx:102182838%09red/chx:102186042%09red/chx:102183732%09red/chx:102191254%09red/chx:102179588%09red/chx:102188405%09red/chx:102185378%09red/chx:102173746%09red/chx:102181964%09red/chx:102179479%09red/chx:102187872%09red/chx:102168373%09red/chx:102176677%09red/chx:102187830%09red/chx:102…
Neuroactive ligand-receptor interaction	KEGG PATHWAY	chx04080	85	281	0.887756	1	102174787|102185309|102191614|102181359|102186068|102171362|102174144|102179250|102169266|102187065|102168518|102179609|102180244|102180531|102184883|102169770|102176535|102184338|102179313|102185018|102186243|102184433|102186689|102183962|102185727|102183738|102186994|102184511|102185124|102185850|102171388|102188393|102190553|102181789|102174163|102177174|102179850|102188708|102179381|102168674…	http://www.genome.jp/kegg-bin/show_pathway?chx04080/chx:102180585%09red/chx:102183738%09red/chx:102181359%09red/chx:102168263%09red/chx:102186068%09red/chx:102184585%09red/chx:102184428%09red/chx:102169266%09red/chx:102186994%09red/chx:102177187%09red/chx:102184883%09red/chx:102186689%09red/chx:102184511%09red/chx:102168302%09red/chx:102186243%09red/chx:102191781%09red/chx:102171854%09red/chx:102…
Alzheimer's disease	KEGG PATHWAY	chx05010	57	195	0.894708	1	102177927|102172903|102171890|102172289|102187161|102188830|102183616|102170073|102186997|102177187|102189950|102178040|102186286|102188434|102174960|102176363|102174681|102176106|102171149|102183281|102183107|102175610|100860872|102191052|102170842|102181789|100861292|102177031|100860881|102189537|102188092|102187812|102191741|102173997|102174090|102173809|102184768|102187154|102179361|102179305…	http://www.genome.jp/kegg-bin/show_pathway?chx05010/chx:102189537%09red/chx:102185575%09red/chx:102188092%09red/chx:102175610%09red/chx:102186286%09red/chx:102174960%09red/chx:100860820%09red/chx:102186997%09red/chx:102188675%09red/chx:102187154%09red/chx:102174090%09red/chx:102182696%09red/chx:102177927%09red/chx:102172289%09red/chx:102176363%09red/chx:100861313%09red/chx:100860750%09red/chx:102…
NF-kappa B signaling pathway	KEGG PATHWAY	chx04064	24	90	0.901424	1	102175177|102170035|102186320|102181625|100860786|100861226|102176695|102181878|102171742|102182808|102177056|102185543|102190375|102175569|102184255|102183788|102178407|100861232|102176335|102173520|102169137|102189290|102191104|102190803	http://www.genome.jp/kegg-bin/show_pathway?chx04064/chx:100860786%09red/chx:102190803%09red/chx:102176695%09red/chx:102173520%09red/chx:102186320%09red/chx:102177056%09red/chx:100861232%09red/chx:102181625%09red/chx:102190375%09red/chx:102191104%09red/chx:102183788%09red/chx:102181878%09red/chx:102184255%09red/chx:102185543%09red/chx:102169137%09red/chx:102175177%09red/chx:102182808%09red/chx:102…
Non-alcoholic fatty liver disease (NAFLD)	KEGG PATHWAY	chx04932	49	173	0.91554	1	102177927|102172289|102170135|100861289|102183616|102170073|100861301|102185575|102173125|102186286|102188434|102179624|102176363|102173644|102176106|102171149|102184255|100860881|102173267|102183107|102179406|102175610|102188675|102187548|102182774|102170842|102177031|100861393|100861392|102191741|102173997|102174090|102187154|102179361|100861133|102183195|100861232|100861376|102181181|102171295…	http://www.genome.jp/kegg-bin/show_pathway?chx04932/chx:102185575%09red/chx:100860904%09red/chx:100861289%09red/chx:102175610%09red/chx:102186286%09red/chx:102173644%09red/chx:102180727%09red/chx:102184255%09red/chx:102188675%09red/chx:102187154%09red/chx:102174090%09red/chx:102182696%09red/chx:102177927%09red/chx:100861392%09red/chx:102176363%09red/chx:102179361%09red/chx:102173256%09red/chx:102…
Toll-like receptor signaling pathway	KEGG PATHWAY	chx04620	28	105	0.916045	1	102175057|102186320|102191552|102175799|102170135|100861226|102188512|102171742|102182808|102177056|102184510|102183809|102190520|100860996|102182774|102171272|102178407|102187851|102179590|100861232|100860819|102171520|102169137|100860805|102171811|102173256|100860904|102180926	http://www.genome.jp/kegg-bin/show_pathway?chx04620/chx:100860904%09red/chx:102171811%09red/chx:102175799%09red/chx:100860996%09red/chx:102186320%09red/chx:102173256%09red/chx:102177056%09red/chx:100861232%09red/chx:102182774%09red/chx:102187851%09red/chx:102191552%09red/chx:102183809%09red/chx:102184510%09red/chx:102190520%09red/chx:102169137%09red/chx:100860819%09red/chx:102175057%09red/chx:100…
Drug metabolism - cytochrome P450	KEGG PATHWAY	chx00982	14	58	0.91918	1	102175171|102174708|102182665|102179885|102174170|102185021|102189813|102179701|102191095|102186197|102189370|102174233|102174444|102178383	http://www.genome.jp/kegg-bin/show_pathway?chx00982/chx:102174233%09red/chx:102191095%09red/chx:102186197%09red/chx:102174708%09red/chx:102174444%09red/chx:102189813%09red/chx:102175171%09red/chx:102179701%09red/chx:102178383%09red/chx:102189370%09red/chx:102174170%09red/chx:102185021%09red/chx:102179885%09red/chx:102182665%09red
RNA polymerase	KEGG PATHWAY	chx03020	6	29	0.920088	1	102188042|102186665|102190767|102182068|102187892|102190609	http://www.genome.jp/kegg-bin/show_pathway?chx03020/chx:102182068%09red/chx:102188042%09red/chx:102186665%09red/chx:102187892%09red/chx:102190609%09red/chx:102190767%09red
Legionellosis	KEGG PATHWAY	chx05134	18	73	0.928853	1	102175373|102178552|102176037|102173997|102170440|102169137|102188391|102177056|102173787|102174681|100861232|102170073|102188830|102184219|102177031|102180659|102182683|100861226	http://www.genome.jp/kegg-bin/show_pathway?chx05134/chx:102176037%09red/chx:102184219%09red/chx:102175373%09red/chx:102188830%09red/chx:102169137%09red/chx:102182683%09red/chx:102177056%09red/chx:102180659%09red/chx:100861232%09red/chx:102177031%09red/chx:102174681%09red/chx:102178552%09red/chx:102188391%09red/chx:102173787%09red/chx:102173997%09red/chx:102170073%09red/chx:100861226%09red/chx:102…
Ascorbate and aldarate metabolism	KEGG PATHWAY	chx00053	4	22	0.932917	1	102171772|102174989|102186117|102188205	http://www.genome.jp/kegg-bin/show_pathway?chx00053/chx:102186117%09red/chx:102174989%09red/chx:102171772%09red/chx:102188205%09red
Salmonella infection	KEGG PATHWAY	chx05132	23	91	0.935248	1	102186320|102171895|102191148|102187797|100861289|102183285|100861226|102177056|102184510|102170806|102179831|100860996|102182774|102171520|102187630|102179590|102170226|102182698|102183793|102175986|102183933|102180926|102182683	http://www.genome.jp/kegg-bin/show_pathway?chx05132/chx:100861289%09red/chx:102179831%09red/chx:102183933%09red/chx:102182698%09red/chx:102191148%09red/chx:102186320%09red/chx:102177056%09red/chx:102179590%09red/chx:102170226%09red/chx:102187797%09red/chx:102170806%09red/chx:102184510%09red/chx:100860996%09red/chx:102183285%09red/chx:102182683%09red/chx:102187630%09red/chx:102180926%09red/chx:100…
Drug metabolism - other enzymes	KEGG PATHWAY	chx00983	8	38	0.935789	1	102174355|102174503|102175413|102187332|102188253|102168465|102181553|102170200	http://www.genome.jp/kegg-bin/show_pathway?chx00983/chx:102188253%09red/chx:102187332%09red/chx:102181553%09red/chx:102168465%09red/chx:102174503%09red/chx:102174355%09red/chx:102175413%09red/chx:102170200%09red
Huntington's disease	KEGG PATHWAY	chx05016	62	221	0.945643	1	102177927|102186065|102171890|102187803|102172289|102170098|102187383|102177929|102183227|100861351|102183616|102170073|102182332|102189950|102182568|102186286|102188434|102188092|102190378|102179503|102169141|102172093|102171149|102185229|102169976|102183107|100861099|102175610|102182068|102170842|102173060|102177031|100860881|102173206|102181107|102191741|102173997|102174090|102188276|102169621…	http://www.genome.jp/kegg-bin/show_pathway?chx05016/chx:102186065%09red/chx:102179503%09red/chx:102173290%09red/chx:102175610%09red/chx:102186286%09red/chx:102189653%09red/chx:102177929%09red/chx:102170098%09red/chx:102188276%09red/chx:102173075%09red/chx:102188675%09red/chx:102187154%09red/chx:102174829%09red/chx:102182696%09red/chx:102177927%09red/chx:102188092%09red/chx:102174090%09red/chx:102…
Vasopressin-regulated water reabsorption	KEGG PATHWAY	chx04962	9	43	0.946625	1	102186073|102190378|102171895|102186065|102174829|102168790|102190729|102183933|102176007	http://www.genome.jp/kegg-bin/show_pathway?chx04962/chx:102168790%09red/chx:102186073%09red/chx:102186065%09red/chx:102176007%09red/chx:102190729%09red/chx:102171895%09red/chx:102190378%09red/chx:102174829%09red/chx:102183933%09red
mTOR signaling pathway	KEGG PATHWAY	chx04150	15	66	0.953153	1	102180890|102185891|102171295|102184526|102176667|102173256|100860904|102175984|102170135|100861232|102173968|102173122|102174360|102191283|102173325	http://www.genome.jp/kegg-bin/show_pathway?chx04150/chx:102173968%09red/chx:102176667%09red/chx:102191283%09red/chx:102185891%09red/chx:100860904%09red/chx:102175984%09red/chx:102173122%09red/chx:102171295%09red/chx:102173256%09red/chx:100861232%09red/chx:102174360%09red/chx:102180890%09red/chx:102184526%09red/chx:102173325%09red/chx:102170135%09red
Starch and sucrose metabolism	KEGG PATHWAY	chx00500	10	48	0.955489	1	102185666|102190787|102189736|102174355|102179067|102183563|102179979|102183771|102171772|102169872	http://www.genome.jp/kegg-bin/show_pathway?chx00500/chx:102179979%09red/chx:102189736%09red/chx:102179067%09red/chx:102190787%09red/chx:102169872%09red/chx:102174355%09red/chx:102183563%09red/chx:102185666%09red/chx:102171772%09red/chx:102183771%09red
Phagosome	KEGG PATHWAY	chx04145	46	172	0.956092	1	102175190|102181250|102178477|102173987|102190275|102181148|100860958|102180638|102173831|102181173|102171895|102173608|102172952|102168670|102171570|100861226|102175930|102177056|102187358|102175187|102172197|102184394|102186053|102179831|102172198|102187813|102184105|102185330|102176587|102184389|102185274|102176404|102178409|102188835|102171561|102185733|102174628|102188814|102174188|102172254…	http://www.genome.jp/kegg-bin/show_pathway?chx04145/chx:102172197%09red/chx:102187358%09red/chx:102179831%09red/chx:102185330%09red/chx:102183933%09red/chx:102184394%09red/chx:102176404%09red/chx:102181250%09red/chx:102173608%09red/chx:102173831%09red/chx:102172254%09red/chx:102177056%09red/chx:102187813%09red/chx:102188814%09red/chx:102173987%09red/chx:102171570%09red/chx:102188617%09red/chx:102…
Malaria	KEGG PATHWAY	chx05144	11	52	0.957027	1	102175177|102189962|100860819|102183082|100860958|102179808|102179674|102170076|102185011|100861232|102181186	http://www.genome.jp/kegg-bin/show_pathway?chx05144/chx:102189962%09red/chx:100860958%09red/chx:102179808%09red/chx:102183082%09red/chx:100860819%09red/chx:100861232%09red/chx:102170076%09red/chx:102175177%09red/chx:102181186%09red/chx:102179674%09red/chx:102185011%09red
Other glycan degradation	KEGG PATHWAY	chx00511	4	25	0.963145	1	102189810|100750234|102190996|102171682	http://www.genome.jp/kegg-bin/show_pathway?chx00511/chx:102189810%09red/chx:102190996%09red/chx:102171682%09red/chx:100750234%09red
Viral myocarditis	KEGG PATHWAY	chx05416	16	72	0.965347	1	102178569|102184105|102186326|102188814|102173997|102176106|102179673|100860749|102174681|102184349|102170073|102184389|102169650|102177031|102179831|102169305	http://www.genome.jp/kegg-bin/show_pathway?chx05416/chx:102184105%09red/chx:102176106%09red/chx:102188814%09red/chx:102178569%09red/chx:102184389%09red/chx:102169650%09red/chx:100860749%09red/chx:102184349%09red/chx:102186326%09red/chx:102179831%09red/chx:102177031%09red/chx:102169305%09red/chx:102174681%09red/chx:102173997%09red/chx:102179673%09red/chx:102170073%09red
Antigen processing and presentation	KEGG PATHWAY	chx04612	17	76	0.966959	1	102184105|102185733|102186065|102183386|102188814|102168547|102180638|102173831|102187277|102181173|102180569|102189385|102184389|100861232|102184733|102182856|102171562	http://www.genome.jp/kegg-bin/show_pathway?chx04612/chx:102184105%09red/chx:102188814%09red/chx:102183386%09red/chx:102186065%09red/chx:102180569%09red/chx:100861232%09red/chx:102168547%09red/chx:102187277%09red/chx:102180638%09red/chx:102171562%09red/chx:102185733%09red/chx:102189385%09red/chx:102173831%09red/chx:102181173%09red/chx:102184733%09red/chx:102182856%09red/chx:102184389%09red
alpha-Linolenic acid metabolism	KEGG PATHWAY	chx00592	5	30	0.967672	1	102178930|102187595|102182111|102169892|102187867	http://www.genome.jp/kegg-bin/show_pathway?chx00592/chx:102187867%09red/chx:102187595%09red/chx:102178930%09red/chx:102169892%09red/chx:102182111%09red
RNA transport	KEGG PATHWAY	chx03013	43	166	0.968384	1	102173787|102179684|102179725|102168232|102191457|102188103|102180698|102176360|102179995|102178631|102189997|102189849|102189510|102186192|102188099|102186253|102176855|102186098|102188391|102180174|102189917|102168224|102171795|100861133|102183981|102184219|102168360|102191303|100861373|102181757|102176403|102182699|102176398|102187081|102170440|102174280|102177334|102188185|102187538|102184918…	http://www.genome.jp/kegg-bin/show_pathway?chx03013/chx:102187538%09red/chx:102181757%09red/chx:102176398%09red/chx:102191457%09red/chx:102189997%09red/chx:102191303%09red/chx:102188099%09red/chx:102168232%09red/chx:102182699%09red/chx:102171795%09red/chx:102189377%09red/chx:102176855%09red/chx:102176360%09red/chx:102188391%09red/chx:102179995%09red/chx:102176403%09red/chx:102180659%09red/chx:102…
Biosynthesis of unsaturated fatty acids	KEGG PATHWAY	chx01040	4	26	0.969998	1	102186887|100861282|102177113|102180523	http://www.genome.jp/kegg-bin/show_pathway?chx01040/chx:102180523%09red/chx:102186887%09red/chx:102177113%09red/chx:100861282%09red
Parkinson's disease	KEGG PATHWAY	chx05012	43	167	0.971021	1	102181159|102177927|102171890|102185887|102189798|102188830|102183616|102170073|102178714|102186286|102188434|102174681|102171149|102172289|102183107|100861099|102175610|102170842|102177031|100860881|102176743|102190832|102191741|102173997|102174090|102181617|102187154|102168341|102183195|100861351|100861376|102181181|102173290|102179361|102189716|102185804|102182696|102168790|102169976|102188675…	http://www.genome.jp/kegg-bin/show_pathway?chx05012/chx:102168790%09red/chx:102173290%09red/chx:102175610%09red/chx:102186286%09red/chx:102173075%09red/chx:102188675%09red/chx:102187154%09red/chx:102174090%09red/chx:102182696%09red/chx:102177927%09red/chx:102172289%09red/chx:102179361%09red/chx:102188830%09red/chx:102177031%09red/chx:102174681%09red/chx:102183616%09red/chx:102185804%09red/chx:100…
Cytosolic DNA-sensing pathway	KEGG PATHWAY	chx04623	11	55	0.972266	1	102176795|102169137|102186665|102171272|102190767|102183788|102183809|102178407|102168464|102171811|102182068	http://www.genome.jp/kegg-bin/show_pathway?chx04623/chx:102183809%09red/chx:102182068%09red/chx:102171272%09red/chx:102169137%09red/chx:102171811%09red/chx:102168464%09red/chx:102186665%09red/chx:102178407%09red/chx:102176795%09red/chx:102183788%09red/chx:102190767%09red
Leishmaniasis	KEGG PATHWAY	chx05140	16	74	0.973218	1	102175930|102182698|102189962|102173987|100860996|102169137|102170129|102171520|100861289|102184510|100861232|102183190|102171472|102188617|102184463|102180926	http://www.genome.jp/kegg-bin/show_pathway?chx05140/chx:102171472%09red/chx:102189962%09red/chx:102175930%09red/chx:100861289%09red/chx:102180926%09red/chx:102169137%09red/chx:102183190%09red/chx:102184463%09red/chx:100860996%09red/chx:100861232%09red/chx:102182698%09red/chx:102170129%09red/chx:102173987%09red/chx:102171520%09red/chx:102184510%09red/chx:102188617%09red
Natural killer cell mediated cytotoxicity	KEGG PATHWAY	chx04650	28	117	0.97393	1	102175057|102176802|102170135|102173900|102176695|102173256|102174857|102176106|102189645|102177031|102170926|102190520|102180890|102191552|100861232|102181878|102178569|102182698|102179673|102187180|102178567|102177252|102175984|102189677|102169956|102175151|102174360|102173335	http://www.genome.jp/kegg-bin/show_pathway?chx04650/chx:102170926%09red/chx:102182698%09red/chx:102180890%09red/chx:102176695%09red/chx:102173335%09red/chx:102189645%09red/chx:102173256%09red/chx:100861232%09red/chx:102177031%09red/chx:102174360%09red/chx:102173900%09red/chx:102177252%09red/chx:102181878%09red/chx:102176106%09red/chx:102190520%09red/chx:102174857%09red/chx:102187180%09red/chx:102…
Ribosome biogenesis in eukaryotes	KEGG PATHWAY	chx03008	17	79	0.977455	1	102184112|102191751|102187351|102179684|102188731|102174122|102171062|102174025|102181320|102186192|102171795|102175592|102182069|102168926|102179666|102182945|102180807	http://www.genome.jp/kegg-bin/show_pathway?chx03008/chx:102179666%09red/chx:102191751%09red/chx:102171062%09red/chx:102182069%09red/chx:102187351%09red/chx:102174122%09red/chx:102186192%09red/chx:102180807%09red/chx:102175592%09red/chx:102179684%09red/chx:102171795%09red/chx:102174025%09red/chx:102184112%09red/chx:102188731%09red/chx:102182945%09red/chx:102181320%09red/chx:102168926%09red
Toxoplasmosis	KEGG PATHWAY	chx05145	31	129	0.977888	1	102185887|102170035|102174902|102170073|102170135|102190835|102176003|102168376|102173997|102170540|102174776|102184510|102182774|102177031|102186145|102188492|100860996|102176661|102177440|102186530|100861232|102190568|102182698|102189962|102169137|102185804|102182808|102173256|100860904|102180926|102174681	http://www.genome.jp/kegg-bin/show_pathway?chx05145/chx:100860904%09red/chx:102174776%09red/chx:102174902%09red/chx:102173256%09red/chx:102182698%09red/chx:102186530%09red/chx:102189962%09red/chx:102177031%09red/chx:102186145%09red/chx:100860996%09red/chx:100861232%09red/chx:102190568%09red/chx:102174681%09red/chx:102185804%09red/chx:102177440%09red/chx:102184510%09red/chx:102190835%09red/chx:102…
Lysosome	KEGG PATHWAY	chx04142	31	129	0.977888	1	102178477|102188105|102190539|102170051|102176733|102190297|102169733|102180029|102179068|102175505|102179509|102175656|100750234|100750233|102173571|102189363|102184394|102190937|102174355|102191665|102170573|102189301|102177626|102168679|102182324|100861048|102171134|102189810|102189402|102188808|102171997	http://www.genome.jp/kegg-bin/show_pathway?chx04142/chx:100750233%09red/chx:102184394%09red/chx:100750234%09red/chx:102177626%09red/chx:102179509%09red/chx:102189402%09red/chx:102175656%09red/chx:102171134%09red/chx:102189363%09red/chx:102170573%09red/chx:102176733%09red/chx:102178477%09red/chx:102190297%09red/chx:102179068%09red/chx:102190539%09red/chx:102190937%09red/chx:102175505%09red/chx:102…
Aminoacyl-tRNA biosynthesis	KEGG PATHWAY	chx00970	8	45	0.979377	1	102179148|102179695|102190826|102183828|102173437|102182835|102191336|102174367	http://www.genome.jp/kegg-bin/show_pathway?chx00970/chx:102190826%09red/chx:102179148%09red/chx:102182835%09red/chx:102173437%09red/chx:102183828%09red/chx:102179695%09red/chx:102174367%09red/chx:102191336%09red
Linoleic acid metabolism	KEGG PATHWAY	chx00591	6	37	0.980693	1	102178930|102187867|102191011|102182111|102169892|102187595	http://www.genome.jp/kegg-bin/show_pathway?chx00591/chx:102191011%09red/chx:102182111%09red/chx:102187867%09red/chx:102178930%09red/chx:102187595%09red/chx:102169892%09red
Cytokine-cytokine receptor interaction	KEGG PATHWAY	chx04060	62	238	0.984778	1	102189099|102175057|102169916|102180065|102182764|102191552|102175649|100861289|102191637|102184232|102185051|102185645|102169895|102176275|102171722|100860807|102177059|102189826|102177903|102176382|102180957|102174776|102181186|102187274|102186186|102174292|102181435|102180665|102178219|102181208|102182229|100860896|102186601|102178448|102188086|102171272|102177910|102171312|102191447|100860790…	http://www.genome.jp/kegg-bin/show_pathway?chx04060/chx:102174292%09red/chx:102186601%09red/chx:102180065%09red/chx:102190168%09red/chx:100861289%09red/chx:102191820%09red/chx:102176275%09red/chx:100860807%09red/chx:102178219%09red/chx:102182698%09red/chx:102177903%09red/chx:102173335%09red/chx:102172767%09red/chx:102177059%09red/chx:102189099%09red/chx:102189962%09red/chx:102173566%09red/chx:102…
Staphylococcus aureus infection	KEGG PATHWAY	chx05150	10	55	0.984966	1	102189289|102173987|102177484|102183419|102170076|102187728|102187545|102183858|102188835|102171378	http://www.genome.jp/kegg-bin/show_pathway?chx05150/chx:102187728%09red/chx:102173987%09red/chx:102187545%09red/chx:102171378%09red/chx:102188835%09red/chx:102183419%09red/chx:102189289%09red/chx:102177484%09red/chx:102170076%09red/chx:102183858%09red
NOD-like receptor signaling pathway	KEGG PATHWAY	chx04621	9	52	0.987418	1	102168578|100860996|102169137|102182774|102187099|102171272|102184510|100861232|102180926	http://www.genome.jp/kegg-bin/show_pathway?chx04621/chx:102184510%09red/chx:102180926%09red/chx:102169137%09red/chx:100860996%09red/chx:100861232%09red/chx:102182774%09red/chx:102171272%09red/chx:102168578%09red/chx:102187099%09red
Intestinal immune network for IgA production	KEGG PATHWAY	chx04672	8	50	0.991455	1	102171722|102169916|102176714|102180957|102180190|102183190|102174292|102189290	http://www.genome.jp/kegg-bin/show_pathway?chx04672/chx:102174292%09red/chx:102169916%09red/chx:102183190%09red/chx:102180190%09red/chx:102171722%09red/chx:102176714%09red/chx:102180957%09red/chx:102189290%09red
Tuberculosis	KEGG PATHWAY	chx05152	44	184	0.991885	1	102186320|102178477|102183386|102187383|102177594|100861289|102188830|102188849|102173987|102168670|100861226|102173997|102175934|102176106|102173520|102177056|102174776|102184510|102187277|102189385|102184394|102177031|102180910|102186065|102185330|102189340|100860996|102182774|102176762|102180544|100861232|100860819|102184187|102171562|102171561|102182698|102189962|102172254|102175311|100860904…	http://www.genome.jp/kegg-bin/show_pathway?chx05152/chx:102186065%09red/chx:100860904%09red/chx:100861289%09red/chx:102185330%09red/chx:102184394%09red/chx:102184510%09red/chx:102171562%09red/chx:102182698%09red/chx:102180544%09red/chx:102173520%09red/chx:102172254%09red/chx:102177056%09red/chx:102189962%09red/chx:102173987%09red/chx:102188830%09red/chx:102186320%09red/chx:102178477%09red/chx:100…
Fat digestion and absorption	KEGG PATHWAY	chx04975	7	47	0.993368	1	102168850|100860958|102184161|100861225|102169892|102189408|102174409	http://www.genome.jp/kegg-bin/show_pathway?chx04975/chx:102168850%09red/chx:100860958%09red/chx:100861225%09red/chx:102174409%09red/chx:102184161%09red/chx:102189408%09red/chx:102169892%09red
Retinol metabolism	KEGG PATHWAY	chx00830	10	61	0.99452	1	102187233|102171883|102190811|102173010|102180778|102183851|102186197|102191011|100861225|102181689	http://www.genome.jp/kegg-bin/show_pathway?chx00830/chx:102187233%09red/chx:102186197%09red/chx:102191011%09red/chx:102173010%09red/chx:102190811%09red/chx:102183851%09red/chx:102171883%09red/chx:102180778%09red/chx:100861225%09red/chx:102181689%09red
Arachidonic acid metabolism	KEGG PATHWAY	chx00590	16	86	0.995046	1	102172909|100860894|102190911|102186759|102189207|102177638|102187782|102187263|102186092|102172933|102184926|102178930|102187867|102182111|102169892|102187595	http://www.genome.jp/kegg-bin/show_pathway?chx00590/chx:102177638%09red/chx:102189207%09red/chx:102190911%09red/chx:100860894%09red/chx:102172909%09red/chx:102172933%09red/chx:102182111%09red/chx:102187263%09red/chx:102186092%09red/chx:102187867%09red/chx:102178930%09red/chx:102184926%09red/chx:102187782%09red/chx:102187595%09red/chx:102169892%09red/chx:102186759%09red
Ovarian steroidogenesis	KEGG PATHWAY	chx04913	10	62	0.995397	1	102177638|102187782|102184252|102168790|102180724|102178930|102180531|102187867|102189798|102187595	http://www.genome.jp/kegg-bin/show_pathway?chx04913/chx:102177638%09red/chx:102168790%09red/chx:102184252%09red/chx:102189798%09red/chx:102187867%09red/chx:102178930%09red/chx:102180531%09red/chx:102187782%09red/chx:102187595%09red/chx:102180724%09red
Jak-STAT signaling pathway	KEGG PATHWAY	chx04630	38	169	0.995734	1	102175057|102185884|102187383|102190231|102170135|102169650|102171722|102185603|102177059|102179898|102169142|102171162|102176382|102180957|102174776|102186543|102180657|102189572|102181435|102173228|102175569|102170678|102182229|102188492|102171312|100860790|102190466|102176287|102191552|102185798|102171504|100861318|102182698|102173566|102173256|100860904|102188086|102179824	http://www.genome.jp/kegg-bin/show_pathway?chx04630/chx:100860904%09red/chx:102174776%09red/chx:102182229%09red/chx:102182698%09red/chx:102179898%09red/chx:102185798%09red/chx:102177059%09red/chx:102173566%09red/chx:102173256%09red/chx:100861318%09red/chx:102190466%09red/chx:102190231%09red/chx:102180957%09red/chx:102180657%09red/chx:102176287%09red/chx:100860790%09red/chx:102188086%09red/chx:102…
Type I diabetes mellitus	KEGG PATHWAY	chx04940	8	55	0.996627	1	102184105|102188814|102179143|100861289|102184389|100861232|102190646|102171032	http://www.genome.jp/kegg-bin/show_pathway?chx04940/chx:102184105%09red/chx:102188814%09red/chx:102190646%09red/chx:102184389%09red/chx:100861289%09red/chx:102179143%09red/chx:100861232%09red/chx:102171032%09red
Protein export	KEGG PATHWAY	chx03060	2	25	0.996759	1	102190039|102180702	http://www.genome.jp/kegg-bin/show_pathway?chx03060/chx:102190039%09red/chx:102180702%09red
Inflammatory bowel disease (IBD)	KEGG PATHWAY	chx05321	10	66	0.997746	1	102182698|102189962|102176382|102169293|100861289|100860876|102176287|102188455|100861232|100861236	http://www.genome.jp/kegg-bin/show_pathway?chx05321/chx:102176287%09red/chx:102189962%09red/chx:102169293%09red/chx:100860876%09red/chx:100861289%09red/chx:102176382%09red/chx:100861232%09red/chx:102188455%09red/chx:102182698%09red/chx:100861236%09red
Graft-versus-host disease	KEGG PATHWAY	chx05332	5	46	0.998875	1	100861232|102184105|102188814|100861289|102184389	http://www.genome.jp/kegg-bin/show_pathway?chx05332/chx:102184105%09red/chx:100861232%09red/chx:102188814%09red/chx:102184389%09red/chx:100861289%09red
Oxidative phosphorylation	KEGG PATHWAY	chx00190	32	161	0.999224	1	102177927|102178477|102171890|102172289|102183616|102172639|102175794|102189432|102186286|102188434|102171149|100860881|102187358|102183107|102175610|102170842|102184394|102186053|102191741|102174090|102187154|102179361|102176914|102183195|100861376|102181181|102182696|102185090|102169976|102188675|102171950|102176841	http://www.genome.jp/kegg-bin/show_pathway?chx00190/chx:102187358%09red/chx:102175610%09red/chx:102186286%09red/chx:102184394%09red/chx:102172639%09red/chx:102188675%09red/chx:102187154%09red/chx:102174090%09red/chx:102182696%09red/chx:102177927%09red/chx:102175794%09red/chx:102172289%09red/chx:102176914%09red/chx:102179361%09red/chx:102178477%09red/chx:102171950%09red/chx:102183616%09red/chx:102…
Asthma	KEGG PATHWAY	chx05310	2	31	0.999354	1	102168313|100861232	http://www.genome.jp/kegg-bin/show_pathway?chx05310/chx:100861232%09red/chx:102168313%09red
Rheumatoid arthritis	KEGG PATHWAY	chx05323	15	95	0.999394	1	102171520|102189962|102178477|102169100|102187358|102180957|100861289|100861232|102171272|102176335|102179590|102185051|102184394|102186053|102185090	http://www.genome.jp/kegg-bin/show_pathway?chx05323/chx:102187358%09red/chx:102189962%09red/chx:102169100%09red/chx:100861289%09red/chx:102185051%09red/chx:102186053%09red/chx:102184394%09red/chx:102178477%09red/chx:100861232%09red/chx:102176335%09red/chx:102171272%09red/chx:102180957%09red/chx:102171520%09red/chx:102185090%09red/chx:102179590%09red
Steroid hormone biosynthesis	KEGG PATHWAY	chx00140	9	69	0.999459	1	102191152|102186887|102177638|102187782|102184252|102172667|102191011|102183905|102168375	http://www.genome.jp/kegg-bin/show_pathway?chx00140/chx:102177638%09red/chx:102191152%09red/chx:102184252%09red/chx:102183905%09red/chx:102191011%09red/chx:102172667%09red/chx:102186887%09red/chx:102187782%09red/chx:102168375%09red
Allograft rejection	KEGG PATHWAY	chx05330	4	50	0.99988	1	100861232|102184105|102188814|102184389	http://www.genome.jp/kegg-bin/show_pathway?chx05330/chx:102184105%09red/chx:100861232%09red/chx:102188814%09red/chx:102184389%09red
Autoimmune thyroid disease	KEGG PATHWAY	chx05320	4	61	0.999992	1	100750237|102184105|102188814|102184389	http://www.genome.jp/kegg-bin/show_pathway?chx05320/chx:102184105%09red/chx:102188814%09red/chx:100750237%09red/chx:102184389%09red
Ribosome	KEGG PATHWAY	chx03010	25	287	1	1	102191754|102178024|102174024|102177734|102191482|102172851|102172630|102185103|102183069|102177159|102187409|102177819|102190162|102181499|102171031|102189480|102170087|102188200|102182816|102183112|102184509|102184526|102185962|102172508|102181405	http://www.genome.jp/kegg-bin/show_pathway?chx03010/chx:102184509%09red/chx:102190162%09red/chx:102181405%09red/chx:102170087%09red/chx:102185103%09red/chx:102182816%09red/chx:102171031%09red/chx:102172630%09red/chx:102177819%09red/chx:102181499%09red/chx:102189480%09red/chx:102185962%09red/chx:102191482%09red/chx:102178024%09red/chx:102191754%09red/chx:102187409%09red/chx:102183069%09red/chx:102…
Olfactory transduction	KEGG PATHWAY	chx04740	21	860	1	1	102187417|102182753|102189774|102178521|102175934|102184170|102187070|102172135|102189417|102176762|102175311|102186433|102190738|102185434|102180735|102191362|102184368|102168790|102181964|102185296|102180455	http://www.genome.jp/kegg-bin/show_pathway?chx04740/chx:102175934%09red/chx:102178521%09red/chx:102168790%09red/chx:102190738%09red/chx:102172135%09red/chx:102185296%09red/chx:102185434%09red/chx:102191362%09red/chx:102180455%09red/chx:102189417%09red/chx:102186433%09red/chx:102187417%09red/chx:102184368%09red/chx:102184170%09red/chx:102175311%09red/chx:102189774%09red/chx:102176762%09red/chx:102…
