# Supplementary material for: Genome-wide identification and characterization of long non-coding RNAs in developmental skeletal muscle of fetal goat
Source: BMC Genomics. 2016 Aug 22;17(1):666. doi: 10.1186/s12864-016-3009-3 (PMC4994410; doi:10.1186/s12864-016-3009-3)
Supplement: Additional file 10: Table S8. — Primers used in the qPCR analysis. (XLSX 9 kb) [file 12864_2016_3009_MOESM10_ESM.xlsx]

## Sheet: Sheet1
Primers
Gene Name	Forward primer	Reverse primer	product size(bp)	TM（℃）
TCONS_00135394	TTTTCTTCCTGGACCCAACC	ACGTGTAGTAAAATGACCCCT	90	55.7
TCONS_00255090	GCGGGGAAGCTTTATGGATG	AAGCAGAAAGCAAGAAGCAC	120	61.4
TCONS_00051777	GAGAGGATGCCCCTACAAATC	CCGCGTCAAACATATCGAAG	203	61.4
TCONS_00080069	GCTTTAGCAGGCGTTTCGG	TGAAGGGAGCGAGGTTTGG	215	61.4
TCONS_00122296	GTACATCAATGGGGAGAGGA	CCTAACACAGGCAACGGAA	85	61.4
TCONS_00062313	GAGGCAGTGAGGAAAAAGGA	GTCTCTGCCTATCTTCCGTG	112	61.4
ACTB	CCTGCGGCATTCACGAAACTAC	ACAGCACCGTGTTGGCGTAGAG	87	59.7
YWHAZ	TACTATCGCTACTTGGCTGAGG	GCTTCTTGGTATGCTTGCTGTG	83	61.4
HPRT1	CAGCGTGGTGATTAGCGATGAT	AGTCGTTCGGTCCTGTCCATAA	129	61.4
