# Supplementary material for: Genome-wide identification and characterization of long non-coding RNAs in developmental skeletal muscle of fetal goat
Source: BMC Genomics. 2016 Aug 22;17(1):666. doi: 10.1186/s12864-016-3009-3 (PMC4994410; doi:10.1186/s12864-016-3009-3)
Supplement: Additional file 11: — The transcript annotation information for the lncRNAs. (GTF 2080 kb) [file 12864_2016_3009_MOESM11_ESM.gtf]

chr27	Cufflinks	exon	41128001	41128098	.	-	.	gene_id "XLOC_134845"; transcript_id "TCONS_00161623"; exon_number "1"; gene_name "UBE2E2"; oId "CUFF.187668.4"; nearest_ref "XM_005698934.1"; class_code "j"; tss_id "TSS143290";
chr27	Cufflinks	exon	41168371	41168421	.	-	.	gene_id "XLOC_134845"; transcript_id "TCONS_00161623"; exon_number "2"; gene_name "UBE2E2"; oId "CUFF.187668.4"; nearest_ref "XM_005698934.1"; class_code "j"; tss_id "TSS143290";
chr27	Cufflinks	exon	41178384	41178564	.	-	.	gene_id "XLOC_134845"; transcript_id "TCONS_00161623"; exon_number "3"; gene_name "UBE2E2"; oId "CUFF.187668.4"; nearest_ref "XM_005698934.1"; class_code "j"; tss_id "TSS143290";
chr18	Cufflinks	exon	7158350	7158721	.	+	.	gene_id "XLOC_069531"; transcript_id "TCONS_00082610"; exon_number "1"; gene_name "PKD1L2"; oId "CUFF.98697.1"; nearest_ref "XM_005691891.1"; class_code "x"; tss_id "TSS73534";
chr18	Cufflinks	exon	7163165	7163225	.	+	.	gene_id "XLOC_069531"; transcript_id "TCONS_00082610"; exon_number "2"; gene_name "PKD1L2"; oId "CUFF.98697.1"; nearest_ref "XM_005691891.1"; class_code "x"; tss_id "TSS73534";
chr18	Cufflinks	exon	7163647	7163982	.	+	.	gene_id "XLOC_069531"; transcript_id "TCONS_00082610"; exon_number "3"; gene_name "PKD1L2"; oId "CUFF.98697.1"; nearest_ref "XM_005691891.1"; class_code "x"; tss_id "TSS73534";
chr7	Cufflinks	exon	46763288	46763744	.	+	.	gene_id "XLOC_183949"; transcript_id "TCONS_00221011"; exon_number "1"; oId "CUFF.259157.1"; class_code "u"; tss_id "TSS195505";
chr7	Cufflinks	exon	46765152	46765190	.	+	.	gene_id "XLOC_183949"; transcript_id "TCONS_00221011"; exon_number "2"; oId "CUFF.259157.1"; class_code "u"; tss_id "TSS195505";
chr7	Cufflinks	exon	46766601	46766674	.	+	.	gene_id "XLOC_183949"; transcript_id "TCONS_00221011"; exon_number "3"; oId "CUFF.259157.1"; class_code "u"; tss_id "TSS195505";
chr7	Cufflinks	exon	16493584	16493687	.	+	.	gene_id "XLOC_182708"; transcript_id "TCONS_00219455"; exon_number "1"; gene_name "NMRK2"; oId "CUFF.255226.1"; nearest_ref "XM_005682574.1"; class_code "x"; tss_id "TSS194156";
chr7	Cufflinks	exon	16509609	16510079	.	+	.	gene_id "XLOC_182708"; transcript_id "TCONS_00219455"; exon_number "2"; gene_name "NMRK2"; oId "CUFF.255226.1"; nearest_ref "XM_005682574.1"; class_code "x"; tss_id "TSS194156";
chr11	Cufflinks	exon	74470361	74470390	.	+	.	gene_id "XLOC_024503"; transcript_id "TCONS_00029227"; exon_number "1"; oId "CUFF.40009.6"; class_code "u"; tss_id "TSS25862";
chr11	Cufflinks	exon	74502075	74502356	.	+	.	gene_id "XLOC_024503"; transcript_id "TCONS_00029227"; exon_number "2"; oId "CUFF.40009.6"; class_code "u"; tss_id "TSS25862";
chr11	Cufflinks	exon	74514819	74515226	.	+	.	gene_id "XLOC_024503"; transcript_id "TCONS_00029227"; exon_number "3"; oId "CUFF.40009.6"; class_code "u"; tss_id "TSS25862";
chr11	Cufflinks	exon	74532813	74532953	.	+	.	gene_id "XLOC_024503"; transcript_id "TCONS_00029227"; exon_number "4"; oId "CUFF.40009.6"; class_code "u"; tss_id "TSS25862";
chr11	Cufflinks	exon	74533151	74533170	.	+	.	gene_id "XLOC_024503"; transcript_id "TCONS_00029227"; exon_number "5"; oId "CUFF.40009.6"; class_code "u"; tss_id "TSS25862";
chr11	Cufflinks	exon	74533524	74535591	.	+	.	gene_id "XLOC_024503"; transcript_id "TCONS_00029227"; exon_number "6"; oId "CUFF.40009.6"; class_code "u"; tss_id "TSS25862";
chr18	Cufflinks	exon	57016721	57016880	.	-	.	gene_id "XLOC_076584"; transcript_id "TCONS_00091434"; exon_number "1"; oId "CUFF.106035.1"; class_code "u"; tss_id "TSS81167";
chr18	Cufflinks	exon	57020894	57020977	.	-	.	gene_id "XLOC_076584"; transcript_id "TCONS_00091434"; exon_number "2"; oId "CUFF.106035.1"; class_code "u"; tss_id "TSS81167";
chr18	Cufflinks	exon	57021439	57021480	.	-	.	gene_id "XLOC_076584"; transcript_id "TCONS_00091434"; exon_number "3"; oId "CUFF.106035.1"; class_code "u"; tss_id "TSS81167";
chr21	Cufflinks	exon	45383481	45383984	.	+	.	gene_id "XLOC_100944"; transcript_id "TCONS_00121359"; exon_number "1"; oId "CUFF.143393.4"; class_code "u"; tss_id "TSS107251";
chr21	Cufflinks	exon	45394812	45395154	.	+	.	gene_id "XLOC_100944"; transcript_id "TCONS_00121359"; exon_number "2"; oId "CUFF.143393.4"; class_code "u"; tss_id "TSS107251";
chr17	Cufflinks	exon	61921966	61923685	.	+	.	gene_id "XLOC_065589"; transcript_id "TCONS_00077864"; exon_number "1"; gene_name "ALDH2"; oId "CUFF.95396.2"; nearest_ref "XM_005691559.1"; class_code "x"; tss_id "TSS69335";
chr17	Cufflinks	exon	61929965	61930134	.	+	.	gene_id "XLOC_065589"; transcript_id "TCONS_00077864"; exon_number "2"; gene_name "ALDH2"; oId "CUFF.95396.2"; nearest_ref "XM_005691559.1"; class_code "x"; tss_id "TSS69335";
chr8	Cufflinks	exon	28873822	28874514	.	-	.	gene_id "XLOC_197044"; transcript_id "TCONS_00236483"; exon_number "1"; oId "CUFF.268487.4"; class_code "u"; tss_id "TSS209353";
chr8	Cufflinks	exon	28874758	28874895	.	-	.	gene_id "XLOC_197044"; transcript_id "TCONS_00236483"; exon_number "2"; oId "CUFF.268487.4"; class_code "u"; tss_id "TSS209353";
chr8	Cufflinks	exon	28876682	28876819	.	-	.	gene_id "XLOC_197044"; transcript_id "TCONS_00236483"; exon_number "3"; oId "CUFF.268487.4"; class_code "u"; tss_id "TSS209353";
chr8	Cufflinks	exon	28916215	28916332	.	-	.	gene_id "XLOC_197044"; transcript_id "TCONS_00236483"; exon_number "4"; oId "CUFF.268487.4"; class_code "u"; tss_id "TSS209353";
chr8	Cufflinks	exon	28916419	28917125	.	-	.	gene_id "XLOC_197044"; transcript_id "TCONS_00236483"; exon_number "5"; oId "CUFF.268487.4"; class_code "u"; tss_id "TSS209353";
chr18	Cufflinks	exon	45641276	45641478	.	+	.	gene_id "XLOC_071937"; transcript_id "TCONS_00085517"; exon_number "1"; oId "CUFF.103851.1"; class_code "u"; tss_id "TSS76111";
chr18	Cufflinks	exon	45649358	45649579	.	+	.	gene_id "XLOC_071937"; transcript_id "TCONS_00085517"; exon_number "2"; oId "CUFF.103851.1"; class_code "u"; tss_id "TSS76111";
chr18	Cufflinks	exon	45659246	45659327	.	+	.	gene_id "XLOC_071937"; transcript_id "TCONS_00085517"; exon_number "3"; oId "CUFF.103851.1"; class_code "u"; tss_id "TSS76111";
chr20	Cufflinks	exon	4741779	4741929	.	+	.	gene_id "XLOC_094717"; transcript_id "TCONS_00114229"; exon_number "1"; gene_name "ATP6V0E1"; oId "CUFF.132289.3"; nearest_ref "XM_005694534.1"; class_code "j"; tss_id "TSS100731";
chr20	Cufflinks	exon	4769547	4770039	.	+	.	gene_id "XLOC_094717"; transcript_id "TCONS_00114229"; exon_number "2"; gene_name "ATP6V0E1"; oId "CUFF.132289.3"; nearest_ref "XM_005694534.1"; class_code "j"; tss_id "TSS100731";
chr28	Cufflinks	exon	31144346	31147743	.	-	.	gene_id "XLOC_138744"; transcript_id "TCONS_00166226"; exon_number "1"; oId "CUFF.192065.1"; class_code "u"; tss_id "TSS147394";
chr28	Cufflinks	exon	31147829	31148576	.	-	.	gene_id "XLOC_138744"; transcript_id "TCONS_00166226"; exon_number "2"; oId "CUFF.192065.1"; class_code "u"; tss_id "TSS147394";
chr7	Cufflinks	exon	56496201	56496397	.	+	.	gene_id "XLOC_184421"; transcript_id "TCONS_00221619"; exon_number "1"; oId "CUFF.260326.4"; class_code "u"; tss_id "TSS196025";
chr7	Cufflinks	exon	56498278	56501746	.	+	.	gene_id "XLOC_184421"; transcript_id "TCONS_00221619"; exon_number "2"; oId "CUFF.260326.4"; class_code "u"; tss_id "TSS196025";
chr13	Cufflinks	exon	22060557	22060771	.	-	.	gene_id "XLOC_041064"; transcript_id "TCONS_00048699"; exon_number "1"; oId "CUFF.54354.2"; class_code "u"; tss_id "TSS43393";
chr13	Cufflinks	exon	22063339	22063387	.	-	.	gene_id "XLOC_041064"; transcript_id "TCONS_00048699"; exon_number "2"; oId "CUFF.54354.2"; class_code "u"; tss_id "TSS43393";
chr2	Cufflinks	exon	104263891	104264097	.	-	.	gene_id "XLOC_092839"; transcript_id "TCONS_00111891"; exon_number "1"; oId "CUFF.127016.3"; class_code "u"; tss_id "TSS98702";
chr2	Cufflinks	exon	104265321	104265649	.	-	.	gene_id "XLOC_092839"; transcript_id "TCONS_00111891"; exon_number "2"; oId "CUFF.127016.3"; class_code "u"; tss_id "TSS98702";
chr17	Cufflinks	exon	57574697	57576345	.	-	.	gene_id "XLOC_068261"; transcript_id "TCONS_00081085"; exon_number "1"; gene_name "TESC"; oId "CUFF.94964.2"; nearest_ref "XM_005691538.1"; class_code "x"; tss_id "TSS72180";
chr17	Cufflinks	exon	57577162	57578192	.	-	.	gene_id "XLOC_068261"; transcript_id "TCONS_00081085"; exon_number "2"; gene_name "TESC"; oId "CUFF.94964.2"; nearest_ref "XM_005691538.1"; class_code "x"; tss_id "TSS72180";
chr5	Cufflinks	exon	92964134	92964681	.	-	.	gene_id "XLOC_172601"; transcript_id "TCONS_00207353"; exon_number "1"; oId "CUFF.237545.5"; class_code "u"; tss_id "TSS183429";
chr5	Cufflinks	exon	92966722	92966881	.	-	.	gene_id "XLOC_172601"; transcript_id "TCONS_00207353"; exon_number "2"; oId "CUFF.237545.5"; class_code "u"; tss_id "TSS183429";
chr5	Cufflinks	exon	92967327	92967404	.	-	.	gene_id "XLOC_172601"; transcript_id "TCONS_00207353"; exon_number "3"; oId "CUFF.237545.5"; class_code "u"; tss_id "TSS183429";
chr5	Cufflinks	exon	92969618	92970130	.	-	.	gene_id "XLOC_172601"; transcript_id "TCONS_00207353"; exon_number "4"; oId "CUFF.237545.5"; class_code "u"; tss_id "TSS183429";
chr11	Cufflinks	exon	86314525	86314870	.	+	.	gene_id "XLOC_025414"; transcript_id "TCONS_00030206"; exon_number "1"; oId "CUFF.40735.1"; class_code "u"; tss_id "TSS26798";
chr11	Cufflinks	exon	86315217	86315269	.	+	.	gene_id "XLOC_025414"; transcript_id "TCONS_00030206"; exon_number "2"; oId "CUFF.40735.1"; class_code "u"; tss_id "TSS26798";
chr11	Cufflinks	exon	86318361	86320995	.	+	.	gene_id "XLOC_025414"; transcript_id "TCONS_00030206"; exon_number "3"; oId "CUFF.40735.1"; class_code "u"; tss_id "TSS26798";
chr4	Cufflinks	exon	109096450	109096800	.	+	.	gene_id "XLOC_158316"; transcript_id "TCONS_00190331"; exon_number "1"; oId "CUFF.225878.5"; class_code "u"; tss_id "TSS168284";
chr4	Cufflinks	exon	109099370	109099500	.	+	.	gene_id "XLOC_158316"; transcript_id "TCONS_00190331"; exon_number "2"; oId "CUFF.225878.5"; class_code "u"; tss_id "TSS168284";
chr4	Cufflinks	exon	109107542	109107880	.	+	.	gene_id "XLOC_158316"; transcript_id "TCONS_00190331"; exon_number "3"; oId "CUFF.225878.5"; class_code "u"; tss_id "TSS168284";
chr15	Cufflinks	exon	76425834	76425981	.	+	.	gene_id "XLOC_053800"; transcript_id "TCONS_00063800"; exon_number "1"; oId "CUFF.80898.1"; class_code "u"; tss_id "TSS56880";
chr15	Cufflinks	exon	76433267	76433628	.	+	.	gene_id "XLOC_053800"; transcript_id "TCONS_00063800"; exon_number "2"; oId "CUFF.80898.1"; class_code "u"; tss_id "TSS56880";
chr11	Cufflinks	exon	102162508	102162588	.	-	.	gene_id "XLOC_030508"; transcript_id "TCONS_00036373"; exon_number "1"; oId "CUFF.42790.1"; class_code "u"; tss_id "TSS32229";
chr11	Cufflinks	exon	102162917	102163056	.	-	.	gene_id "XLOC_030508"; transcript_id "TCONS_00036373"; exon_number "2"; oId "CUFF.42790.1"; class_code "u"; tss_id "TSS32229";
chr11	Cufflinks	exon	102165512	102165563	.	-	.	gene_id "XLOC_030508"; transcript_id "TCONS_00036373"; exon_number "3"; oId "CUFF.42790.1"; class_code "u"; tss_id "TSS32229";
chr13	Cufflinks	exon	32438566	32438629	.	-	.	gene_id "XLOC_041722"; transcript_id "TCONS_00049418"; exon_number "1"; oId "CUFF.56648.1"; class_code "u"; tss_id "TSS44079";
chr13	Cufflinks	exon	32438786	32438995	.	-	.	gene_id "XLOC_041722"; transcript_id "TCONS_00049418"; exon_number "2"; oId "CUFF.56648.1"; class_code "u"; tss_id "TSS44079";
chr25	Cufflinks	exon	40449298	40449842	.	-	.	gene_id "XLOC_125240"; transcript_id "TCONS_00150615"; exon_number "1"; oId "CUFF.173848.1"; class_code "u"; tss_id "TSS133205";
chr25	Cufflinks	exon	40449952	40450295	.	-	.	gene_id "XLOC_125240"; transcript_id "TCONS_00150615"; exon_number "2"; oId "CUFF.173848.1"; class_code "u"; tss_id "TSS133205";
chr10	Cufflinks	exon	66633864	66636819	.	-	.	gene_id "XLOC_020267"; transcript_id "TCONS_00024117"; exon_number "1"; oId "CUFF.26640.8"; class_code "u"; tss_id "TSS21381";
chr10	Cufflinks	exon	66642731	66642813	.	-	.	gene_id "XLOC_020267"; transcript_id "TCONS_00024117"; exon_number "2"; oId "CUFF.26640.8"; class_code "u"; tss_id "TSS21381";
chr10	Cufflinks	exon	66644932	66645559	.	-	.	gene_id "XLOC_020267"; transcript_id "TCONS_00024117"; exon_number "3"; oId "CUFF.26640.8"; class_code "u"; tss_id "TSS21381";
chr8	Cufflinks	exon	86406736	86406948	.	-	.	gene_id "XLOC_199351"; transcript_id "TCONS_00239258"; exon_number "1"; oId "CUFF.274599.1"; class_code "u"; tss_id "TSS211784";
chr8	Cufflinks	exon	86438433	86438472	.	-	.	gene_id "XLOC_199351"; transcript_id "TCONS_00239258"; exon_number "2"; oId "CUFF.274599.1"; class_code "u"; tss_id "TSS211784";
chr5	Cufflinks	exon	104139514	104139583	.	-	.	gene_id "XLOC_173204"; transcript_id "TCONS_00208126"; exon_number "1"; oId "CUFF.239180.2"; class_code "u"; tss_id "TSS184088";
chr5	Cufflinks	exon	104144211	104144426	.	-	.	gene_id "XLOC_173204"; transcript_id "TCONS_00208126"; exon_number "2"; oId "CUFF.239180.2"; class_code "u"; tss_id "TSS184088";
chr5	Cufflinks	exon	104145038	104145182	.	-	.	gene_id "XLOC_173204"; transcript_id "TCONS_00208126"; exon_number "3"; oId "CUFF.239180.2"; class_code "u"; tss_id "TSS184088";
chr22	Cufflinks	exon	22674198	22680274	.	-	.	gene_id "XLOC_109535"; transcript_id "TCONS_00131543"; exon_number "1"; oId "CUFF.149729.1"; class_code "u"; tss_id "TSS116397";
chr22	Cufflinks	exon	22721149	22721194	.	-	.	gene_id "XLOC_109535"; transcript_id "TCONS_00131543"; exon_number "2"; oId "CUFF.149729.1"; class_code "u"; tss_id "TSS116397";
chr22	Cufflinks	exon	22731961	22732101	.	-	.	gene_id "XLOC_109535"; transcript_id "TCONS_00131543"; exon_number "3"; oId "CUFF.149729.1"; class_code "u"; tss_id "TSS116397";
chr18	Cufflinks	exon	52503098	52504896	.	+	.	gene_id "XLOC_072559"; transcript_id "TCONS_00086369"; exon_number "1"; oId "CUFF.105253.1"; class_code "u"; tss_id "TSS76805";
chr18	Cufflinks	exon	52505119	52506568	.	+	.	gene_id "XLOC_072559"; transcript_id "TCONS_00086369"; exon_number "2"; oId "CUFF.105253.1"; class_code "u"; tss_id "TSS76805";
chr9	Cufflinks	exon	87442907	87443448	.	-	.	gene_id "XLOC_206962"; transcript_id "TCONS_00248051"; exon_number "1"; gene_name "SFT2D1"; oId "CUFF.285847.4"; nearest_ref "XM_005684992.1"; class_code "j"; tss_id "TSS219769";
chr9	Cufflinks	exon	87443544	87443625	.	-	.	gene_id "XLOC_206962"; transcript_id "TCONS_00248051"; exon_number "2"; gene_name "SFT2D1"; oId "CUFF.285847.4"; nearest_ref "XM_005684992.1"; class_code "j"; tss_id "TSS219769";
chr9	Cufflinks	exon	87444631	87444667	.	-	.	gene_id "XLOC_206962"; transcript_id "TCONS_00248051"; exon_number "3"; gene_name "SFT2D1"; oId "CUFF.285847.4"; nearest_ref "XM_005684992.1"; class_code "j"; tss_id "TSS219769";
chr29	Cufflinks	exon	47260737	47261142	.	-	.	gene_id "XLOC_143365"; transcript_id "TCONS_00171817"; exon_number "1"; oId "CUFF.198901.1"; class_code "u"; tss_id "TSS152317";
chr29	Cufflinks	exon	47261227	47261504	.	-	.	gene_id "XLOC_143365"; transcript_id "TCONS_00171817"; exon_number "2"; oId "CUFF.198901.1"; class_code "u"; tss_id "TSS152317";
chrX	Cufflinks	exon	70069051	70072969	.	+	.	gene_id "XLOC_210026"; transcript_id "TCONS_00251600"; exon_number "1"; oId "CUFF.293192.3"; class_code "u"; tss_id "TSS222996";
chrX	Cufflinks	exon	70079205	70082586	.	+	.	gene_id "XLOC_210026"; transcript_id "TCONS_00251600"; exon_number "2"; oId "CUFF.293192.3"; class_code "u"; tss_id "TSS222996";
chrX	Cufflinks	exon	70084114	70087545	.	+	.	gene_id "XLOC_210026"; transcript_id "TCONS_00251600"; exon_number "3"; oId "CUFF.293192.3"; class_code "u"; tss_id "TSS222996";
chrX	Cufflinks	exon	70088949	70089038	.	+	.	gene_id "XLOC_210026"; transcript_id "TCONS_00251600"; exon_number "4"; oId "CUFF.293192.3"; class_code "u"; tss_id "TSS222996";
chrX	Cufflinks	exon	70090534	70090596	.	+	.	gene_id "XLOC_210026"; transcript_id "TCONS_00251600"; exon_number "5"; oId "CUFF.293192.3"; class_code "u"; tss_id "TSS222996";
chrX	Cufflinks	exon	70095436	70095514	.	+	.	gene_id "XLOC_210026"; transcript_id "TCONS_00251600"; exon_number "6"; oId "CUFF.293192.3"; class_code "u"; tss_id "TSS222996";
chrX	Cufflinks	exon	70096239	70097227	.	+	.	gene_id "XLOC_210026"; transcript_id "TCONS_00251600"; exon_number "7"; oId "CUFF.293192.3"; class_code "u"; tss_id "TSS222996";
chrX	Cufflinks	exon	70102357	70103361	.	+	.	gene_id "XLOC_210026"; transcript_id "TCONS_00251600"; exon_number "8"; oId "CUFF.293192.3"; class_code "u"; tss_id "TSS222996";
chr2	Cufflinks	exon	20338227	20338467	.	+	.	gene_id "XLOC_084507"; transcript_id "TCONS_00101833"; exon_number "1"; oId "CUFF.119268.6"; class_code "u"; tss_id "TSS89877";
chr2	Cufflinks	exon	20358471	20358661	.	+	.	gene_id "XLOC_084507"; transcript_id "TCONS_00101833"; exon_number "2"; oId "CUFF.119268.6"; class_code "u"; tss_id "TSS89877";
chr2	Cufflinks	exon	20362371	20364441	.	+	.	gene_id "XLOC_084507"; transcript_id "TCONS_00101833"; exon_number "3"; oId "CUFF.119268.6"; class_code "u"; tss_id "TSS89877";
chr22	Cufflinks	exon	12311257	12311331	.	+	.	gene_id "XLOC_106111"; transcript_id "TCONS_00127357"; exon_number "1"; gene_name "XIRP1"; oId "CUFF.148418.1"; nearest_ref "XM_005695558.1"; class_code "x"; tss_id "TSS112711";
chr22	Cufflinks	exon	12312801	12312934	.	+	.	gene_id "XLOC_106111"; transcript_id "TCONS_00127357"; exon_number "2"; gene_name "XIRP1"; oId "CUFF.148418.1"; nearest_ref "XM_005695558.1"; class_code "x"; tss_id "TSS112711";
chr22	Cufflinks	exon	12364523	12364565	.	+	.	gene_id "XLOC_106111"; transcript_id "TCONS_00127357"; exon_number "3"; gene_name "XIRP1"; oId "CUFF.148418.1"; nearest_ref "XM_005695558.1"; class_code "x"; tss_id "TSS112711";
chr11	Cufflinks	exon	2089626	2089694	.	+	.	gene_id "XLOC_021583"; transcript_id "TCONS_00025720"; exon_number "1"; oId "CUFF.30958.1"; class_code "u"; tss_id "TSS22777";
chr11	Cufflinks	exon	2100282	2100550	.	+	.	gene_id "XLOC_021583"; transcript_id "TCONS_00025720"; exon_number "2"; oId "CUFF.30958.1"; class_code "u"; tss_id "TSS22777";
chr8	Cufflinks	exon	37925950	37925975	.	+	.	gene_id "XLOC_192902"; transcript_id "TCONS_00231634"; exon_number "1"; gene_name "PDCD1LG2"; oId "CUFF.269041.2"; nearest_ref "XM_005683691.1"; class_code "x"; tss_id "TSS204975";
chr8	Cufflinks	exon	37941219	37941567	.	+	.	gene_id "XLOC_192902"; transcript_id "TCONS_00231634"; exon_number "2"; gene_name "PDCD1LG2"; oId "CUFF.269041.2"; nearest_ref "XM_005683691.1"; class_code "x"; tss_id "TSS204975";
chr9	Cufflinks	exon	50578186	50578210	.	+	.	gene_id "XLOC_201798"; transcript_id "TCONS_00242137"; exon_number "1"; oId "CUFF.281877.1"; class_code "u"; tss_id "TSS214380";
chr9	Cufflinks	exon	50578753	50578799	.	+	.	gene_id "XLOC_201798"; transcript_id "TCONS_00242137"; exon_number "2"; oId "CUFF.281877.1"; class_code "u"; tss_id "TSS214380";
chr9	Cufflinks	exon	50578896	50578973	.	+	.	gene_id "XLOC_201798"; transcript_id "TCONS_00242137"; exon_number "3"; oId "CUFF.281877.1"; class_code "u"; tss_id "TSS214380";
chr9	Cufflinks	exon	50579059	50579120	.	+	.	gene_id "XLOC_201798"; transcript_id "TCONS_00242137"; exon_number "4"; oId "CUFF.281877.1"; class_code "u"; tss_id "TSS214380";
chr9	Cufflinks	exon	50579385	50579453	.	+	.	gene_id "XLOC_201798"; transcript_id "TCONS_00242137"; exon_number "5"; oId "CUFF.281877.1"; class_code "u"; tss_id "TSS214380";
chr9	Cufflinks	exon	50579672	50583090	.	+	.	gene_id "XLOC_201798"; transcript_id "TCONS_00242137"; exon_number "6"; oId "CUFF.281877.1"; class_code "u"; tss_id "TSS214380";
chr16	Cufflinks	exon	72048283	72048848	.	-	.	gene_id "XLOC_062939"; transcript_id "TCONS_00074803"; exon_number "1"; oId "CUFF.88785.1"; class_code "u"; tss_id "TSS66591";
chr16	Cufflinks	exon	72049024	72049126	.	-	.	gene_id "XLOC_062939"; transcript_id "TCONS_00074803"; exon_number "2"; oId "CUFF.88785.1"; class_code "u"; tss_id "TSS66591";
chr5	Cufflinks	exon	45468143	45468892	.	+	.	gene_id "XLOC_165017"; transcript_id "TCONS_00198144"; exon_number "1"; oId "CUFF.232144.1"; class_code "u"; tss_id "TSS175363";
chr5	Cufflinks	exon	45468955	45470859	.	+	.	gene_id "XLOC_165017"; transcript_id "TCONS_00198144"; exon_number "2"; oId "CUFF.232144.1"; class_code "u"; tss_id "TSS175363";
chr5	Cufflinks	exon	81399698	81399997	.	+	.	gene_id "XLOC_166431"; transcript_id "TCONS_00199952"; exon_number "1"; oId "CUFF.236251.1"; class_code "u"; tss_id "TSS176895";
chr5	Cufflinks	exon	81415925	81416003	.	+	.	gene_id "XLOC_166431"; transcript_id "TCONS_00199952"; exon_number "2"; oId "CUFF.236251.1"; class_code "u"; tss_id "TSS176895";
chr5	Cufflinks	exon	81424089	81424133	.	+	.	gene_id "XLOC_166431"; transcript_id "TCONS_00199952"; exon_number "3"; oId "CUFF.236251.1"; class_code "u"; tss_id "TSS176895";
chr5	Cufflinks	exon	66742648	66742762	.	+	.	gene_id "XLOC_165895"; transcript_id "TCONS_00199326"; exon_number "1"; gene_name "C5H12orf75"; oId "CUFF.234606.5"; nearest_ref "XM_005680646.1"; class_code "j"; tss_id "TSS176332";
chr5	Cufflinks	exon	66746304	66747159	.	+	.	gene_id "XLOC_165895"; transcript_id "TCONS_00199326"; exon_number "2"; gene_name "C5H12orf75"; oId "CUFF.234606.5"; nearest_ref "XM_005680646.1"; class_code "j"; tss_id "TSS176332";
chr12	Cufflinks	exon	25387203	25387505	.	+	.	gene_id "XLOC_032185"; transcript_id "TCONS_00038323"; exon_number "1"; oId "CUFF.46100.2"; class_code "u"; tss_id "TSS33992";
chr12	Cufflinks	exon	25406809	25406915	.	+	.	gene_id "XLOC_032185"; transcript_id "TCONS_00038323"; exon_number "2"; oId "CUFF.46100.2"; class_code "u"; tss_id "TSS33992";
chrX	Cufflinks	exon	110299010	110299788	.	-	.	gene_id "XLOC_216159"; transcript_id "TCONS_00258775"; exon_number "1"; gene_name "SMPX"; oId "CUFF.296866.2"; nearest_ref "XM_005701002.1"; class_code "x"; tss_id "TSS229443";
chrX	Cufflinks	exon	110392800	110393096	.	-	.	gene_id "XLOC_216159"; transcript_id "TCONS_00258775"; exon_number "2"; gene_name "SMPX"; oId "CUFF.296866.2"; nearest_ref "XM_005701002.1"; class_code "x"; tss_id "TSS229443";
chr9	Cufflinks	exon	47817338	47818175	.	-	.	gene_id "XLOC_205304"; transcript_id "TCONS_00246176"; exon_number "1"; gene_name "SRSF12"; oId "CUFF.281631.5"; nearest_ref "XM_005684690.1"; class_code "x"; tss_id "TSS218042";
chr9	Cufflinks	exon	47824111	47824214	.	-	.	gene_id "XLOC_205304"; transcript_id "TCONS_00246176"; exon_number "2"; gene_name "SRSF12"; oId "CUFF.281631.5"; nearest_ref "XM_005684690.1"; class_code "x"; tss_id "TSS218042";
chr16	Cufflinks	exon	41600468	41600744	.	+	.	gene_id "XLOC_058207"; transcript_id "TCONS_00069171"; exon_number "1"; oId "CUFF.85054.2"; class_code "u"; tss_id "TSS61567";
chr16	Cufflinks	exon	41604934	41607519	.	+	.	gene_id "XLOC_058207"; transcript_id "TCONS_00069171"; exon_number "2"; oId "CUFF.85054.2"; class_code "u"; tss_id "TSS61567";
chr5	Cufflinks	exon	111014585	111015514	.	-	.	gene_id "XLOC_173755"; transcript_id "TCONS_00208765"; exon_number "1"; oId "CUFF.240432.1"; class_code "u"; tss_id "TSS184672";
chr5	Cufflinks	exon	111015662	111016600	.	-	.	gene_id "XLOC_173755"; transcript_id "TCONS_00208765"; exon_number "2"; oId "CUFF.240432.1"; class_code "u"; tss_id "TSS184672";
chr14	Cufflinks	exon	11939816	11941025	.	-	.	gene_id "XLOC_048079"; transcript_id "TCONS_00056980"; exon_number "1"; oId "CUFF.64850.2"; class_code "u"; tss_id "TSS50829";
chr14	Cufflinks	exon	11941400	11941587	.	-	.	gene_id "XLOC_048079"; transcript_id "TCONS_00056980"; exon_number "2"; oId "CUFF.64850.2"; class_code "u"; tss_id "TSS50829";
chr11	Cufflinks	exon	104429158	104433136	.	-	.	gene_id "XLOC_030716"; transcript_id "TCONS_00036658"; exon_number "1"; oId "CUFF.43284.1"; class_code "u"; tss_id "TSS32460";
chr11	Cufflinks	exon	104433200	104433501	.	-	.	gene_id "XLOC_030716"; transcript_id "TCONS_00036658"; exon_number "2"; oId "CUFF.43284.1"; class_code "u"; tss_id "TSS32460";
chr19	Cufflinks	exon	16952223	16952355	.	-	.	gene_id "XLOC_081172"; transcript_id "TCONS_00097300"; exon_number "1"; gene_name "MYO1D"; oId "CUFF.108988.1"; nearest_ref "XM_005693221.1"; class_code "x"; tss_id "TSS86153";
chr19	Cufflinks	exon	16977013	16977081	.	-	.	gene_id "XLOC_081172"; transcript_id "TCONS_00097300"; exon_number "2"; gene_name "MYO1D"; oId "CUFF.108988.1"; nearest_ref "XM_005693221.1"; class_code "x"; tss_id "TSS86153";
chr2	Cufflinks	exon	35370361	35370529	.	+	.	gene_id "XLOC_085293"; transcript_id "TCONS_00102729"; exon_number "1"; oId "CUFF.121093.1"; class_code "u"; tss_id "TSS90702";
chr2	Cufflinks	exon	35377879	35383857	.	+	.	gene_id "XLOC_085293"; transcript_id "TCONS_00102729"; exon_number "2"; oId "CUFF.121093.1"; class_code "u"; tss_id "TSS90702";
chr10	Cufflinks	exon	15849265	15849414	.	+	.	gene_id "XLOC_013371"; transcript_id "TCONS_00015669"; exon_number "1"; oId "CUFF.20512.1"; class_code "u"; tss_id "TSS14079";
chr10	Cufflinks	exon	15849506	15849837	.	+	.	gene_id "XLOC_013371"; transcript_id "TCONS_00015669"; exon_number "2"; oId "CUFF.20512.1"; class_code "u"; tss_id "TSS14079";
chr7	Cufflinks	exon	57039099	57039459	.	+	.	gene_id "XLOC_184452"; transcript_id "TCONS_00221660"; exon_number "1"; oId "CUFF.260396.1"; class_code "u"; tss_id "TSS196059";
chr7	Cufflinks	exon	57053809	57057553	.	+	.	gene_id "XLOC_184452"; transcript_id "TCONS_00221660"; exon_number "2"; oId "CUFF.260396.1"; class_code "u"; tss_id "TSS196059";
chrX	Cufflinks	exon	29335742	29335815	.	+	.	gene_id "XLOC_208849"; transcript_id "TCONS_00250195"; exon_number "1"; oId "CUFF.290286.1"; class_code "u"; tss_id "TSS221763";
chrX	Cufflinks	exon	29404074	29404114	.	+	.	gene_id "XLOC_208849"; transcript_id "TCONS_00250195"; exon_number "2"; oId "CUFF.290286.1"; class_code "u"; tss_id "TSS221763";
chrX	Cufflinks	exon	29570281	29570393	.	+	.	gene_id "XLOC_208849"; transcript_id "TCONS_00250195"; exon_number "3"; oId "CUFF.290286.1"; class_code "u"; tss_id "TSS221763";
chrX	Cufflinks	exon	29700118	29700173	.	+	.	gene_id "XLOC_208849"; transcript_id "TCONS_00250195"; exon_number "4"; oId "CUFF.290286.1"; class_code "u"; tss_id "TSS221763";
chr2	Cufflinks	exon	118764929	118764957	.	+	.	gene_id "XLOC_088197"; transcript_id "TCONS_00106248"; exon_number "1"; oId "CUFF.128374.1"; class_code "u"; tss_id "TSS93755";
chr2	Cufflinks	exon	118773913	118774091	.	+	.	gene_id "XLOC_088197"; transcript_id "TCONS_00106248"; exon_number "2"; oId "CUFF.128374.1"; class_code "u"; tss_id "TSS93755";
chrX	Cufflinks	exon	28211095	28211327	.	+	.	gene_id "XLOC_208690"; transcript_id "TCONS_00250025"; exon_number "1"; oId "CUFF.290000.2"; class_code "u"; tss_id "TSS221602";
chrX	Cufflinks	exon	28298045	28298128	.	+	.	gene_id "XLOC_208690"; transcript_id "TCONS_00250025"; exon_number "2"; oId "CUFF.290000.2"; class_code "u"; tss_id "TSS221602";
chr1	Cufflinks	exon	81377264	81377421	.	+	.	gene_id "XLOC_002131"; transcript_id "TCONS_00002592"; exon_number "1"; gene_name "EIF2B5"; oId "CUFF.9713.1"; nearest_ref "XM_005675263.1"; class_code "x"; tss_id "TSS2268";
chr1	Cufflinks	exon	81392522	81392705	.	+	.	gene_id "XLOC_002131"; transcript_id "TCONS_00002592"; exon_number "2"; gene_name "EIF2B5"; oId "CUFF.9713.1"; nearest_ref "XM_005675263.1"; class_code "x"; tss_id "TSS2268";
chr20	Cufflinks	exon	63113082	63116799	.	-	.	gene_id "XLOC_099070"; transcript_id "TCONS_00119136"; exon_number "1"; oId "CUFF.137959.1"; class_code "u"; tss_id "TSS105268";
chr20	Cufflinks	exon	63119958	63119975	.	-	.	gene_id "XLOC_099070"; transcript_id "TCONS_00119136"; exon_number "2"; oId "CUFF.137959.1"; class_code "u"; tss_id "TSS105268";
chr11	Cufflinks	exon	89742227	89742720	.	+	.	gene_id "XLOC_025522"; transcript_id "TCONS_00030326"; exon_number "1"; oId "CUFF.40972.1"; class_code "u"; tss_id "TSS26910";
chr11	Cufflinks	exon	89743170	89743311	.	+	.	gene_id "XLOC_025522"; transcript_id "TCONS_00030326"; exon_number "2"; oId "CUFF.40972.1"; class_code "u"; tss_id "TSS26910";
chr11	Cufflinks	exon	89744813	89744891	.	+	.	gene_id "XLOC_025522"; transcript_id "TCONS_00030326"; exon_number "3"; oId "CUFF.40972.1"; class_code "u"; tss_id "TSS26910";
chr12	Cufflinks	exon	47938688	47938770	.	-	.	gene_id "XLOC_035437"; transcript_id "TCONS_00042080"; exon_number "1"; oId "CUFF.47779.1"; class_code "u"; tss_id "TSS37443";
chr12	Cufflinks	exon	47966395	47966487	.	-	.	gene_id "XLOC_035437"; transcript_id "TCONS_00042080"; exon_number "2"; oId "CUFF.47779.1"; class_code "u"; tss_id "TSS37443";
chr12	Cufflinks	exon	48065337	48065369	.	-	.	gene_id "XLOC_035437"; transcript_id "TCONS_00042080"; exon_number "3"; oId "CUFF.47779.1"; class_code "u"; tss_id "TSS37443";
chr23	Cufflinks	exon	19433030	19433294	.	+	.	gene_id "XLOC_112467"; transcript_id "TCONS_00135019"; exon_number "1"; gene_name "SLC25A27"; oId "CUFF.158767.3"; nearest_ref "XM_005709612.1"; class_code "j"; tss_id "TSS119514";
chr23	Cufflinks	exon	19435080	19435164	.	+	.	gene_id "XLOC_112467"; transcript_id "TCONS_00135019"; exon_number "2"; gene_name "SLC25A27"; oId "CUFF.158767.3"; nearest_ref "XM_005709612.1"; class_code "j"; tss_id "TSS119514";
chr23	Cufflinks	exon	19435777	19435899	.	+	.	gene_id "XLOC_112467"; transcript_id "TCONS_00135019"; exon_number "3"; gene_name "SLC25A27"; oId "CUFF.158767.3"; nearest_ref "XM_005709612.1"; class_code "j"; tss_id "TSS119514";
chr23	Cufflinks	exon	19436256	19436357	.	+	.	gene_id "XLOC_112467"; transcript_id "TCONS_00135019"; exon_number "4"; gene_name "SLC25A27"; oId "CUFF.158767.3"; nearest_ref "XM_005709612.1"; class_code "j"; tss_id "TSS119514";
chr23	Cufflinks	exon	19438660	19438772	.	+	.	gene_id "XLOC_112467"; transcript_id "TCONS_00135019"; exon_number "5"; gene_name "SLC25A27"; oId "CUFF.158767.3"; nearest_ref "XM_005709612.1"; class_code "j"; tss_id "TSS119514";
chr23	Cufflinks	exon	19442455	19442539	.	+	.	gene_id "XLOC_112467"; transcript_id "TCONS_00135019"; exon_number "6"; gene_name "SLC25A27"; oId "CUFF.158767.3"; nearest_ref "XM_005709612.1"; class_code "j"; tss_id "TSS119514";
chr23	Cufflinks	exon	19447491	19447583	.	+	.	gene_id "XLOC_112467"; transcript_id "TCONS_00135019"; exon_number "7"; gene_name "SLC25A27"; oId "CUFF.158767.3"; nearest_ref "XM_005709612.1"; class_code "j"; tss_id "TSS119514";
chr23	Cufflinks	exon	19448191	19448293	.	+	.	gene_id "XLOC_112467"; transcript_id "TCONS_00135019"; exon_number "8"; gene_name "SLC25A27"; oId "CUFF.158767.3"; nearest_ref "XM_005709612.1"; class_code "j"; tss_id "TSS119514";
chr23	Cufflinks	exon	19454498	19456964	.	+	.	gene_id "XLOC_112467"; transcript_id "TCONS_00135019"; exon_number "9"; gene_name "SLC25A27"; oId "CUFF.158767.3"; nearest_ref "XM_005709612.1"; class_code "j"; tss_id "TSS119514";
chr3	Cufflinks	exon	13716213	13716367	.	-	.	gene_id "XLOC_149344"; transcript_id "TCONS_00179488"; exon_number "1"; oId "CUFF.200708.3"; class_code "u"; tss_id "TSS158780";
chr3	Cufflinks	exon	13717836	13717961	.	-	.	gene_id "XLOC_149344"; transcript_id "TCONS_00179488"; exon_number "2"; oId "CUFF.200708.3"; class_code "u"; tss_id "TSS158780";
chr3	Cufflinks	exon	13718503	13718718	.	-	.	gene_id "XLOC_149344"; transcript_id "TCONS_00179488"; exon_number "3"; oId "CUFF.200708.3"; class_code "u"; tss_id "TSS158780";
chr3	Cufflinks	exon	13737216	13737246	.	-	.	gene_id "XLOC_149344"; transcript_id "TCONS_00179488"; exon_number "4"; oId "CUFF.200708.3"; class_code "u"; tss_id "TSS158780";
chr3	Cufflinks	exon	13737526	13737576	.	-	.	gene_id "XLOC_149344"; transcript_id "TCONS_00179488"; exon_number "5"; oId "CUFF.200708.3"; class_code "u"; tss_id "TSS158780";
chr27	Cufflinks	exon	31627636	31627710	.	+	.	gene_id "XLOC_132244"; transcript_id "TCONS_00158646"; exon_number "1"; oId "CUFF.185732.1"; class_code "u"; tss_id "TSS140561";
chr27	Cufflinks	exon	31635526	31635608	.	+	.	gene_id "XLOC_132244"; transcript_id "TCONS_00158646"; exon_number "2"; oId "CUFF.185732.1"; class_code "u"; tss_id "TSS140561";
chr27	Cufflinks	exon	31636393	31638127	.	+	.	gene_id "XLOC_132244"; transcript_id "TCONS_00158646"; exon_number "3"; oId "CUFF.185732.1"; class_code "u"; tss_id "TSS140561";
chr6	Cufflinks	exon	113881053	113882321	.	-	.	gene_id "XLOC_181445"; transcript_id "TCONS_00217759"; exon_number "1"; gene_name "LOC102190499"; oId "CUFF.252123.1"; nearest_ref "XM_005682018.1"; class_code "x"; tss_id "TSS192742";
chr6	Cufflinks	exon	113882483	113882589	.	-	.	gene_id "XLOC_181445"; transcript_id "TCONS_00217759"; exon_number "2"; gene_name "LOC102190499"; oId "CUFF.252123.1"; nearest_ref "XM_005682018.1"; class_code "x"; tss_id "TSS192742";
chr6	Cufflinks	exon	113882753	113882783	.	-	.	gene_id "XLOC_181445"; transcript_id "TCONS_00217759"; exon_number "3"; gene_name "LOC102190499"; oId "CUFF.252123.1"; nearest_ref "XM_005682018.1"; class_code "x"; tss_id "TSS192742";
chr21	Cufflinks	exon	358764	359213	.	+	.	gene_id "XLOC_099392"; transcript_id "TCONS_00119514"; exon_number "1"; oId "CUFF.138730.3"; class_code "u"; tss_id "TSS105609";
chr21	Cufflinks	exon	377675	378267	.	+	.	gene_id "XLOC_099392"; transcript_id "TCONS_00119514"; exon_number "2"; oId "CUFF.138730.3"; class_code "u"; tss_id "TSS105609";
chr12	Cufflinks	exon	53296419	53296473	.	+	.	gene_id "XLOC_032981"; transcript_id "TCONS_00039262"; exon_number "1"; oId "CUFF.48639.1"; class_code "u"; tss_id "TSS34846";
chr12	Cufflinks	exon	53311951	53312623	.	+	.	gene_id "XLOC_032981"; transcript_id "TCONS_00039262"; exon_number "2"; oId "CUFF.48639.1"; class_code "u"; tss_id "TSS34846";
chr12	Cufflinks	exon	48474482	48487071	.	-	.	gene_id "XLOC_035519"; transcript_id "TCONS_00042170"; exon_number "1"; oId "CUFF.47860.1"; class_code "u"; tss_id "TSS37527";
chr12	Cufflinks	exon	48487127	48487578	.	-	.	gene_id "XLOC_035519"; transcript_id "TCONS_00042170"; exon_number "2"; oId "CUFF.47860.1"; class_code "u"; tss_id "TSS37527";
chr7	Cufflinks	exon	49576246	49576312	.	+	.	gene_id "XLOC_184150"; transcript_id "TCONS_00221324"; exon_number "1"; oId "CUFF.260628.6"; class_code "u"; tss_id "TSS195739";
chr7	Cufflinks	exon	49649334	49649449	.	+	.	gene_id "XLOC_184150"; transcript_id "TCONS_00221324"; exon_number "2"; oId "CUFF.260628.6"; class_code "u"; tss_id "TSS195739";
chr7	Cufflinks	exon	49782833	49782856	.	+	.	gene_id "XLOC_184150"; transcript_id "TCONS_00221324"; exon_number "3"; oId "CUFF.260628.6"; class_code "u"; tss_id "TSS195739";
chr23	Cufflinks	exon	7644436	7644510	.	+	.	gene_id "XLOC_111804"; transcript_id "TCONS_00134186"; exon_number "1"; oId "CUFF.156770.1"; class_code "u"; tss_id "TSS118794";
chr23	Cufflinks	exon	7644943	7645062	.	+	.	gene_id "XLOC_111804"; transcript_id "TCONS_00134186"; exon_number "2"; oId "CUFF.156770.1"; class_code "u"; tss_id "TSS118794";
chr23	Cufflinks	exon	7647531	7647599	.	+	.	gene_id "XLOC_111804"; transcript_id "TCONS_00134186"; exon_number "3"; oId "CUFF.156770.1"; class_code "u"; tss_id "TSS118794";
chr3	Cufflinks	exon	78867742	78867829	.	+	.	gene_id "XLOC_146499"; transcript_id "TCONS_00175917"; exon_number "1"; oId "CUFF.207874.1"; class_code "u"; tss_id "TSS155733";
chr3	Cufflinks	exon	78868337	78868614	.	+	.	gene_id "XLOC_146499"; transcript_id "TCONS_00175917"; exon_number "2"; oId "CUFF.207874.1"; class_code "u"; tss_id "TSS155733";
chr1	Cufflinks	exon	30375218	30376130	.	-	.	gene_id "XLOC_006407"; transcript_id "TCONS_00007595"; exon_number "1"; oId "CUFF.2491.1"; class_code "u"; tss_id "TSS6769";
chr1	Cufflinks	exon	30382371	30382982	.	-	.	gene_id "XLOC_006407"; transcript_id "TCONS_00007595"; exon_number "2"; oId "CUFF.2491.1"; class_code "u"; tss_id "TSS6769";
chr13	Cufflinks	exon	55530052	55531485	.	+	.	gene_id "XLOC_038933"; transcript_id "TCONS_00046132"; exon_number "1"; oId "CUFF.59543.3"; class_code "u"; tss_id "TSS41120";
chr13	Cufflinks	exon	55531698	55531792	.	+	.	gene_id "XLOC_038933"; transcript_id "TCONS_00046132"; exon_number "2"; oId "CUFF.59543.3"; class_code "u"; tss_id "TSS41120";
chr13	Cufflinks	exon	55532317	55534796	.	+	.	gene_id "XLOC_038933"; transcript_id "TCONS_00046132"; exon_number "3"; oId "CUFF.59543.3"; class_code "u"; tss_id "TSS41120";
chr6	Cufflinks	exon	66507671	66507769	.	+	.	gene_id "XLOC_175864"; transcript_id "TCONS_00211246"; exon_number "1"; oId "CUFF.247617.1"; class_code "u"; tss_id "TSS186883";
chr6	Cufflinks	exon	66515015	66515389	.	+	.	gene_id "XLOC_175864"; transcript_id "TCONS_00211246"; exon_number "2"; oId "CUFF.247617.1"; class_code "u"; tss_id "TSS186883";
chr6	Cufflinks	exon	66516083	66518653	.	+	.	gene_id "XLOC_175864"; transcript_id "TCONS_00211246"; exon_number "3"; oId "CUFF.247617.1"; class_code "u"; tss_id "TSS186883";
chr23	Cufflinks	exon	27558452	27559591	.	-	.	gene_id "XLOC_115213"; transcript_id "TCONS_00138443"; exon_number "1"; oId "CUFF.159585.1"; class_code "u"; tss_id "TSS122458";
chr23	Cufflinks	exon	27561904	27562143	.	-	.	gene_id "XLOC_115213"; transcript_id "TCONS_00138443"; exon_number "2"; oId "CUFF.159585.1"; class_code "u"; tss_id "TSS122458";
chr23	Cufflinks	exon	27562299	27562391	.	-	.	gene_id "XLOC_115213"; transcript_id "TCONS_00138443"; exon_number "3"; oId "CUFF.159585.1"; class_code "u"; tss_id "TSS122458";
chrX	Cufflinks	exon	38024315	38024520	.	+	.	gene_id "XLOC_209098"; transcript_id "TCONS_00250489"; exon_number "1"; oId "CUFF.290932.1"; class_code "u"; tss_id "TSS222022";
chrX	Cufflinks	exon	38026085	38027543	.	+	.	gene_id "XLOC_209098"; transcript_id "TCONS_00250489"; exon_number "2"; oId "CUFF.290932.1"; class_code "u"; tss_id "TSS222022";
chr29	Cufflinks	exon	23680486	23680667	.	+	.	gene_id "XLOC_140046"; transcript_id "TCONS_00167739"; exon_number "1"; gene_name "DBX1"; oId "CUFF.195314.1"; nearest_ref "XM_005709445.1"; class_code "j"; tss_id "TSS148760";
chr29	Cufflinks	exon	23681449	23681807	.	+	.	gene_id "XLOC_140046"; transcript_id "TCONS_00167739"; exon_number "2"; gene_name "DBX1"; oId "CUFF.195314.1"; nearest_ref "XM_005709445.1"; class_code "j"; tss_id "TSS148760";
chr29	Cufflinks	exon	23681927	23682305	.	+	.	gene_id "XLOC_140046"; transcript_id "TCONS_00167739"; exon_number "3"; gene_name "DBX1"; oId "CUFF.195314.1"; nearest_ref "XM_005709445.1"; class_code "j"; tss_id "TSS148760";
chr16	Cufflinks	exon	1501904	1503136	.	+	.	gene_id "XLOC_056977"; transcript_id "TCONS_00067650"; exon_number "1"; oId "CUFF.81450.5"; class_code "u"; tss_id "TSS60258";
chr16	Cufflinks	exon	1503730	1507117	.	+	.	gene_id "XLOC_056977"; transcript_id "TCONS_00067650"; exon_number "2"; oId "CUFF.81450.5"; class_code "u"; tss_id "TSS60258";
chr14	Cufflinks	exon	34929661	34929689	.	+	.	gene_id "XLOC_045291"; transcript_id "TCONS_00053779"; exon_number "1"; oId "CUFF.67130.2"; class_code "u"; tss_id "TSS47906";
chr14	Cufflinks	exon	34933359	34935173	.	+	.	gene_id "XLOC_045291"; transcript_id "TCONS_00053779"; exon_number "2"; oId "CUFF.67130.2"; class_code "u"; tss_id "TSS47906";
chr5	Cufflinks	exon	110629225	110629806	.	+	.	gene_id "XLOC_168142"; transcript_id "TCONS_00202026"; exon_number "1"; oId "CUFF.240323.2"; class_code "u"; tss_id "TSS178706";
chr5	Cufflinks	exon	110630217	110630563	.	+	.	gene_id "XLOC_168142"; transcript_id "TCONS_00202026"; exon_number "2"; oId "CUFF.240323.2"; class_code "u"; tss_id "TSS178706";
chr14	Cufflinks	exon	13991365	13991510	.	+	.	gene_id "XLOC_044511"; transcript_id "TCONS_00052943"; exon_number "1"; oId "CUFF.65200.2"; class_code "u"; tss_id "TSS47086";
chr14	Cufflinks	exon	14007037	14007147	.	+	.	gene_id "XLOC_044511"; transcript_id "TCONS_00052943"; exon_number "2"; oId "CUFF.65200.2"; class_code "u"; tss_id "TSS47086";
chr14	Cufflinks	exon	14164563	14164933	.	+	.	gene_id "XLOC_044511"; transcript_id "TCONS_00052943"; exon_number "3"; oId "CUFF.65200.2"; class_code "u"; tss_id "TSS47086";
chr19	Cufflinks	exon	43493573	43493810	.	+	.	gene_id "XLOC_079185"; transcript_id "TCONS_00094849"; exon_number "1"; oId "CUFF.113449.1"; class_code "u"; tss_id "TSS84023";
chr19	Cufflinks	exon	43494531	43494632	.	+	.	gene_id "XLOC_079185"; transcript_id "TCONS_00094849"; exon_number "2"; oId "CUFF.113449.1"; class_code "u"; tss_id "TSS84023";
chr19	Cufflinks	exon	43498000	43498149	.	+	.	gene_id "XLOC_079185"; transcript_id "TCONS_00094849"; exon_number "3"; oId "CUFF.113449.1"; class_code "u"; tss_id "TSS84023";
chr6	Cufflinks	exon	111348707	111349384	.	+	.	gene_id "XLOC_177488"; transcript_id "TCONS_00213138"; exon_number "1"; oId "CUFF.251470.2"; class_code "u"; tss_id "TSS188581";
chr6	Cufflinks	exon	111358371	111358966	.	+	.	gene_id "XLOC_177488"; transcript_id "TCONS_00213138"; exon_number "2"; oId "CUFF.251470.2"; class_code "u"; tss_id "TSS188581";
chr4	Cufflinks	exon	109147757	109148249	.	+	.	gene_id "XLOC_158331"; transcript_id "TCONS_00190356"; exon_number "1"; oId "CUFF.225907.4"; class_code "u"; tss_id "TSS168303";
chr4	Cufflinks	exon	109148730	109148820	.	+	.	gene_id "XLOC_158331"; transcript_id "TCONS_00190356"; exon_number "2"; oId "CUFF.225907.4"; class_code "u"; tss_id "TSS168303";
chr4	Cufflinks	exon	109156436	109156507	.	+	.	gene_id "XLOC_158331"; transcript_id "TCONS_00190356"; exon_number "3"; oId "CUFF.225907.4"; class_code "u"; tss_id "TSS168303";
chr4	Cufflinks	exon	109166012	109166175	.	+	.	gene_id "XLOC_158331"; transcript_id "TCONS_00190356"; exon_number "4"; oId "CUFF.225907.4"; class_code "u"; tss_id "TSS168303";
chr22	Cufflinks	exon	35145617	35145965	.	-	.	gene_id "XLOC_110049"; transcript_id "TCONS_00132094"; exon_number "1"; oId "CUFF.151073.1"; class_code "u"; tss_id "TSS116930";
chr22	Cufflinks	exon	35245965	35246058	.	-	.	gene_id "XLOC_110049"; transcript_id "TCONS_00132094"; exon_number "2"; oId "CUFF.151073.1"; class_code "u"; tss_id "TSS116930";
chr22	Cufflinks	exon	35247451	35247476	.	-	.	gene_id "XLOC_110049"; transcript_id "TCONS_00132094"; exon_number "3"; oId "CUFF.151073.1"; class_code "u"; tss_id "TSS116930";
chr10	Cufflinks	exon	72144800	72146272	.	+	.	gene_id "XLOC_016085"; transcript_id "TCONS_00019037"; exon_number "1"; oId "CUFF.27262.1"; class_code "u"; tss_id "TSS16987";
chr10	Cufflinks	exon	72146342	72147046	.	+	.	gene_id "XLOC_016085"; transcript_id "TCONS_00019037"; exon_number "2"; oId "CUFF.27262.1"; class_code "u"; tss_id "TSS16987";
chr24	Cufflinks	exon	60699104	60701059	.	-	.	gene_id "XLOC_121128"; transcript_id "TCONS_00145261"; exon_number "1"; oId "CUFF.168360.2"; class_code "u"; tss_id "TSS128681";
chr24	Cufflinks	exon	60701778	60701803	.	-	.	gene_id "XLOC_121128"; transcript_id "TCONS_00145261"; exon_number "2"; oId "CUFF.168360.2"; class_code "u"; tss_id "TSS128681";
chr4	Cufflinks	exon	43742625	43747977	.	-	.	gene_id "XLOC_160443"; transcript_id "TCONS_00192759"; exon_number "1"; oId "CUFF.218172.2"; class_code "u"; tss_id "TSS170508";
chr4	Cufflinks	exon	43783604	43783824	.	-	.	gene_id "XLOC_160443"; transcript_id "TCONS_00192759"; exon_number "2"; oId "CUFF.218172.2"; class_code "u"; tss_id "TSS170508";
chr4	Cufflinks	exon	43784023	43784110	.	-	.	gene_id "XLOC_160443"; transcript_id "TCONS_00192759"; exon_number "3"; oId "CUFF.218172.2"; class_code "u"; tss_id "TSS170508";
chr12	Cufflinks	exon	17440098	17440222	.	+	.	gene_id "XLOC_031425"; transcript_id "TCONS_00037473"; exon_number "1"; oId "CUFF.44806.2"; class_code "u"; tss_id "TSS33202";
chr12	Cufflinks	exon	17440506	17440983	.	+	.	gene_id "XLOC_031425"; transcript_id "TCONS_00037473"; exon_number "2"; oId "CUFF.44806.2"; class_code "u"; tss_id "TSS33202";
chr1	Cufflinks	exon	77832961	77833186	.	-	.	gene_id "XLOC_008526"; transcript_id "TCONS_00010122"; exon_number "1"; oId "CUFF.9112.2"; class_code "u"; tss_id "TSS9006";
chr1	Cufflinks	exon	77836655	77836759	.	-	.	gene_id "XLOC_008526"; transcript_id "TCONS_00010122"; exon_number "2"; oId "CUFF.9112.2"; class_code "u"; tss_id "TSS9006";
chr1	Cufflinks	exon	77836904	77837019	.	-	.	gene_id "XLOC_008526"; transcript_id "TCONS_00010122"; exon_number "3"; oId "CUFF.9112.2"; class_code "u"; tss_id "TSS9006";
chr1	Cufflinks	exon	77838262	77838327	.	-	.	gene_id "XLOC_008526"; transcript_id "TCONS_00010122"; exon_number "4"; oId "CUFF.9112.2"; class_code "u"; tss_id "TSS9006";
chr7	Cufflinks	exon	3803445	3803675	.	+	.	gene_id "XLOC_181818"; transcript_id "TCONS_00218229"; exon_number "1"; oId "CUFF.252939.1"; class_code "u"; tss_id "TSS193141";
chr7	Cufflinks	exon	3815532	3815573	.	+	.	gene_id "XLOC_181818"; transcript_id "TCONS_00218229"; exon_number "2"; oId "CUFF.252939.1"; class_code "u"; tss_id "TSS193141";
chr7	Cufflinks	exon	3816614	3817218	.	+	.	gene_id "XLOC_181818"; transcript_id "TCONS_00218229"; exon_number "3"; oId "CUFF.252939.1"; class_code "u"; tss_id "TSS193141";
chr23	Cufflinks	exon	49360721	49361362	.	+	.	gene_id "XLOC_113855"; transcript_id "TCONS_00136719"; exon_number "1"; oId "CUFF.162477.1"; class_code "u"; tss_id "TSS120987";
chr23	Cufflinks	exon	49361686	49361783	.	+	.	gene_id "XLOC_113855"; transcript_id "TCONS_00136719"; exon_number "2"; oId "CUFF.162477.1"; class_code "u"; tss_id "TSS120987";
chr23	Cufflinks	exon	49362898	49363578	.	+	.	gene_id "XLOC_113855"; transcript_id "TCONS_00136719"; exon_number "3"; oId "CUFF.162477.1"; class_code "u"; tss_id "TSS120987";
chr16	Cufflinks	exon	56892505	56892690	.	-	.	gene_id "XLOC_062404"; transcript_id "TCONS_00074111"; exon_number "1"; oId "CUFF.87141.1"; class_code "u"; tss_id "TSS66009";
chr16	Cufflinks	exon	56893733	56893815	.	-	.	gene_id "XLOC_062404"; transcript_id "TCONS_00074111"; exon_number "2"; oId "CUFF.87141.1"; class_code "u"; tss_id "TSS66009";
chr16	Cufflinks	exon	56925382	56925441	.	-	.	gene_id "XLOC_062404"; transcript_id "TCONS_00074111"; exon_number "3"; oId "CUFF.87141.1"; class_code "u"; tss_id "TSS66009";
chr16	Cufflinks	exon	56927011	56927317	.	-	.	gene_id "XLOC_062404"; transcript_id "TCONS_00074111"; exon_number "4"; oId "CUFF.87141.1"; class_code "u"; tss_id "TSS66009";
chr18	Cufflinks	exon	47042658	47042766	.	+	.	gene_id "XLOC_072210"; transcript_id "TCONS_00085856"; exon_number "1"; oId "CUFF.104240.1"; class_code "u"; tss_id "TSS76403";
chr18	Cufflinks	exon	47042872	47043609	.	+	.	gene_id "XLOC_072210"; transcript_id "TCONS_00085856"; exon_number "2"; oId "CUFF.104240.1"; class_code "u"; tss_id "TSS76403";
chr14	Cufflinks	exon	72068009	72068041	.	+	.	gene_id "XLOC_046387"; transcript_id "TCONS_00055040"; exon_number "1"; oId "CUFF.70199.1"; class_code "u"; tss_id "TSS49053";
chr14	Cufflinks	exon	72069620	72071283	.	+	.	gene_id "XLOC_046387"; transcript_id "TCONS_00055040"; exon_number "2"; oId "CUFF.70199.1"; class_code "u"; tss_id "TSS49053";
chr11	Cufflinks	exon	743585	744735	.	+	.	gene_id "XLOC_021473"; transcript_id "TCONS_00025599"; exon_number "1"; oId "CUFF.30779.1"; class_code "u"; tss_id "TSS22662";
chr11	Cufflinks	exon	745610	746044	.	+	.	gene_id "XLOC_021473"; transcript_id "TCONS_00025599"; exon_number "2"; oId "CUFF.30779.1"; class_code "u"; tss_id "TSS22662";
chr11	Cufflinks	exon	747335	747529	.	+	.	gene_id "XLOC_021473"; transcript_id "TCONS_00025599"; exon_number "3"; oId "CUFF.30779.1"; class_code "u"; tss_id "TSS22662";
chr19	Cufflinks	exon	53627990	53628320	.	+	.	gene_id "XLOC_079993"; transcript_id "TCONS_00095853"; exon_number "1"; oId "CUFF.115303.1"; class_code "u"; tss_id "TSS84896";
chr19	Cufflinks	exon	53628414	53628536	.	+	.	gene_id "XLOC_079993"; transcript_id "TCONS_00095853"; exon_number "2"; oId "CUFF.115303.1"; class_code "u"; tss_id "TSS84896";
chr19	Cufflinks	exon	53629891	53630148	.	+	.	gene_id "XLOC_079993"; transcript_id "TCONS_00095853"; exon_number "3"; oId "CUFF.115303.1"; class_code "u"; tss_id "TSS84896";
chr19	Cufflinks	exon	53630561	53630961	.	+	.	gene_id "XLOC_079993"; transcript_id "TCONS_00095853"; exon_number "4"; oId "CUFF.115303.1"; class_code "u"; tss_id "TSS84896";
chr14	Cufflinks	exon	68013041	68013173	.	-	.	gene_id "XLOC_049971"; transcript_id "TCONS_00059148"; exon_number "1"; oId "CUFF.69902.1"; class_code "u"; tss_id "TSS52792";
chr14	Cufflinks	exon	68158630	68159034	.	-	.	gene_id "XLOC_049971"; transcript_id "TCONS_00059148"; exon_number "2"; oId "CUFF.69902.1"; class_code "u"; tss_id "TSS52792";
chr1	Cufflinks	exon	142567183	142567800	.	-	.	gene_id "XLOC_011451"; transcript_id "TCONS_00013525"; exon_number "1"; oId "CUFF.16097.1"; class_code "u"; tss_id "TSS12076";
chr1	Cufflinks	exon	142570749	142570896	.	-	.	gene_id "XLOC_011451"; transcript_id "TCONS_00013525"; exon_number "2"; oId "CUFF.16097.1"; class_code "u"; tss_id "TSS12076";
chr1	Cufflinks	exon	142571385	142571466	.	-	.	gene_id "XLOC_011451"; transcript_id "TCONS_00013525"; exon_number "3"; oId "CUFF.16097.1"; class_code "u"; tss_id "TSS12076";
chr1	Cufflinks	exon	142571719	142571945	.	-	.	gene_id "XLOC_011451"; transcript_id "TCONS_00013525"; exon_number "4"; oId "CUFF.16097.1"; class_code "u"; tss_id "TSS12076";
chr1	Cufflinks	exon	142572023	142572128	.	-	.	gene_id "XLOC_011451"; transcript_id "TCONS_00013525"; exon_number "5"; oId "CUFF.16097.1"; class_code "u"; tss_id "TSS12076";
chr1	Cufflinks	exon	142572223	142572389	.	-	.	gene_id "XLOC_011451"; transcript_id "TCONS_00013525"; exon_number "6"; oId "CUFF.16097.1"; class_code "u"; tss_id "TSS12076";
chr22	Cufflinks	exon	15765445	15765729	.	+	.	gene_id "XLOC_106483"; transcript_id "TCONS_00127791"; exon_number "1"; oId "CUFF.149026.1"; class_code "u"; tss_id "TSS113108";
chr22	Cufflinks	exon	15767899	15768123	.	+	.	gene_id "XLOC_106483"; transcript_id "TCONS_00127791"; exon_number "2"; oId "CUFF.149026.1"; class_code "u"; tss_id "TSS113108";
chr22	Cufflinks	exon	15768438	15768534	.	+	.	gene_id "XLOC_106483"; transcript_id "TCONS_00127791"; exon_number "3"; oId "CUFF.149026.1"; class_code "u"; tss_id "TSS113108";
chr22	Cufflinks	exon	15769520	15769602	.	+	.	gene_id "XLOC_106483"; transcript_id "TCONS_00127791"; exon_number "4"; oId "CUFF.149026.1"; class_code "u"; tss_id "TSS113108";
chr3	Cufflinks	exon	97817839	97818144	.	+	.	gene_id "XLOC_147379"; transcript_id "TCONS_00177030"; exon_number "1"; gene_name "RNF220"; oId "CUFF.210585.6"; nearest_ref "XM_005678781.1"; class_code "x"; tss_id "TSS156674";
chr3	Cufflinks	exon	97838242	97838321	.	+	.	gene_id "XLOC_147379"; transcript_id "TCONS_00177030"; exon_number "2"; gene_name "RNF220"; oId "CUFF.210585.6"; nearest_ref "XM_005678781.1"; class_code "x"; tss_id "TSS156674";
chr3	Cufflinks	exon	97843110	97843415	.	+	.	gene_id "XLOC_147379"; transcript_id "TCONS_00177030"; exon_number "3"; gene_name "RNF220"; oId "CUFF.210585.6"; nearest_ref "XM_005678781.1"; class_code "x"; tss_id "TSS156674";
chr3	Cufflinks	exon	97861257	97861449	.	+	.	gene_id "XLOC_147379"; transcript_id "TCONS_00177030"; exon_number "4"; gene_name "RNF220"; oId "CUFF.210585.6"; nearest_ref "XM_005678781.1"; class_code "x"; tss_id "TSS156674";
chr6	Cufflinks	exon	11323026	11323173	.	-	.	gene_id "XLOC_178087"; transcript_id "TCONS_00213808"; exon_number "1"; oId "CUFF.241351.1"; class_code "u"; tss_id "TSS189205";
chr6	Cufflinks	exon	11323259	11323391	.	-	.	gene_id "XLOC_178087"; transcript_id "TCONS_00213808"; exon_number "2"; oId "CUFF.241351.1"; class_code "u"; tss_id "TSS189205";
chr28	Cufflinks	exon	27087115	27087198	.	+	.	gene_id "XLOC_136410"; transcript_id "TCONS_00163444"; exon_number "1"; gene_name "TTC18"; oId "CUFF.191644.2"; nearest_ref "XM_005699201.1"; class_code "x"; tss_id "TSS144927";
chr28	Cufflinks	exon	27087747	27087825	.	+	.	gene_id "XLOC_136410"; transcript_id "TCONS_00163444"; exon_number "2"; gene_name "TTC18"; oId "CUFF.191644.2"; nearest_ref "XM_005699201.1"; class_code "x"; tss_id "TSS144927";
chr28	Cufflinks	exon	27088412	27089327	.	+	.	gene_id "XLOC_136410"; transcript_id "TCONS_00163444"; exon_number "3"; gene_name "TTC18"; oId "CUFF.191644.2"; nearest_ref "XM_005699201.1"; class_code "x"; tss_id "TSS144927";
chr27	Cufflinks	exon	43200909	43201493	.	-	.	gene_id "XLOC_134879"; transcript_id "TCONS_00161664"; exon_number "1"; oId "CUFF.187733.2"; class_code "u"; tss_id "TSS143324";
chr27	Cufflinks	exon	43203344	43203527	.	-	.	gene_id "XLOC_134879"; transcript_id "TCONS_00161664"; exon_number "2"; oId "CUFF.187733.2"; class_code "u"; tss_id "TSS143324";
chr3	Cufflinks	exon	13967165	13968528	.	+	.	gene_id "XLOC_143945"; transcript_id "TCONS_00172606"; exon_number "1"; oId "CUFF.201546.1"; class_code "u"; tss_id "TSS152970";
chr3	Cufflinks	exon	13969051	13973155	.	+	.	gene_id "XLOC_143945"; transcript_id "TCONS_00172606"; exon_number "2"; oId "CUFF.201546.1"; class_code "u"; tss_id "TSS152970";
chr16	Cufflinks	exon	53943036	53946493	.	-	.	gene_id "XLOC_062338"; transcript_id "TCONS_00074031"; exon_number "1"; oId "CUFF.86982.1"; class_code "u"; tss_id "TSS65938";
chr16	Cufflinks	exon	53983136	53983410	.	-	.	gene_id "XLOC_062338"; transcript_id "TCONS_00074031"; exon_number "2"; oId "CUFF.86982.1"; class_code "u"; tss_id "TSS65938";
chr25	Cufflinks	exon	40512181	40512273	.	+	.	gene_id "XLOC_123154"; transcript_id "TCONS_00147928"; exon_number "1"; oId "CUFF.173876.1"; class_code "u"; tss_id "TSS130913";
chr25	Cufflinks	exon	40512366	40512630	.	+	.	gene_id "XLOC_123154"; transcript_id "TCONS_00147928"; exon_number "2"; oId "CUFF.173876.1"; class_code "u"; tss_id "TSS130913";
chr14	Cufflinks	exon	50354162	50356246	.	-	.	gene_id "XLOC_049411"; transcript_id "TCONS_00058552"; exon_number "1"; oId "CUFF.68598.1"; class_code "u"; tss_id "TSS52225";
chr14	Cufflinks	exon	50363286	50363442	.	-	.	gene_id "XLOC_049411"; transcript_id "TCONS_00058552"; exon_number "2"; oId "CUFF.68598.1"; class_code "u"; tss_id "TSS52225";
chr14	Cufflinks	exon	50372651	50372941	.	-	.	gene_id "XLOC_049411"; transcript_id "TCONS_00058552"; exon_number "3"; oId "CUFF.68598.1"; class_code "u"; tss_id "TSS52225";
chr11	Cufflinks	exon	13474803	13475131	.	+	.	gene_id "XLOC_022073"; transcript_id "TCONS_00026372"; exon_number "1"; oId "CUFF.32162.1"; class_code "u"; tss_id "TSS23311";
chr11	Cufflinks	exon	13537338	13537455	.	+	.	gene_id "XLOC_022073"; transcript_id "TCONS_00026372"; exon_number "2"; oId "CUFF.32162.1"; class_code "u"; tss_id "TSS23311";
chr11	Cufflinks	exon	13543619	13543659	.	+	.	gene_id "XLOC_022073"; transcript_id "TCONS_00026372"; exon_number "3"; oId "CUFF.32162.1"; class_code "u"; tss_id "TSS23311";
chr25	Cufflinks	exon	34381357	34381452	.	+	.	gene_id "XLOC_122709"; transcript_id "TCONS_00147373"; exon_number "1"; oId "CUFF.172532.1"; class_code "u"; tss_id "TSS130430";
chr25	Cufflinks	exon	34385863	34386686	.	+	.	gene_id "XLOC_122709"; transcript_id "TCONS_00147373"; exon_number "2"; oId "CUFF.172532.1"; class_code "u"; tss_id "TSS130430";
chr21	Cufflinks	exon	358764	359213	.	+	.	gene_id "XLOC_099392"; transcript_id "TCONS_00119513"; exon_number "1"; oId "CUFF.138730.2"; class_code "u"; tss_id "TSS105609";
chr21	Cufflinks	exon	369646	370148	.	+	.	gene_id "XLOC_099392"; transcript_id "TCONS_00119513"; exon_number "2"; oId "CUFF.138730.2"; class_code "u"; tss_id "TSS105609";
chr8	Cufflinks	exon	62193541	62193701	.	+	.	gene_id "XLOC_193947"; transcript_id "TCONS_00232829"; exon_number "1"; oId "CUFF.271814.1"; class_code "u"; tss_id "TSS206073";
chr8	Cufflinks	exon	62195171	62195890	.	+	.	gene_id "XLOC_193947"; transcript_id "TCONS_00232829"; exon_number "2"; oId "CUFF.271814.1"; class_code "u"; tss_id "TSS206073";
chr19	Cufflinks	exon	47338265	47338432	.	+	.	gene_id "XLOC_079370"; transcript_id "TCONS_00095116"; exon_number "1"; gene_name "C19H17orf72"; oId "CUFF.114011.1"; nearest_ref "XM_005694365.1"; class_code "j"; tss_id "TSS84231";
chr19	Cufflinks	exon	47351224	47351294	.	+	.	gene_id "XLOC_079370"; transcript_id "TCONS_00095116"; exon_number "2"; gene_name "C19H17orf72"; oId "CUFF.114011.1"; nearest_ref "XM_005694365.1"; class_code "j"; tss_id "TSS84231";
chr19	Cufflinks	exon	47351469	47351962	.	+	.	gene_id "XLOC_079370"; transcript_id "TCONS_00095116"; exon_number "3"; gene_name "C19H17orf72"; oId "CUFF.114011.1"; nearest_ref "XM_005694365.1"; class_code "j"; tss_id "TSS84231";
chr5	Cufflinks	exon	22982320	22982540	.	+	.	gene_id "XLOC_164156"; transcript_id "TCONS_00197008"; exon_number "1"; oId "CUFF.229326.1"; class_code "u"; tss_id "TSS174395";
chr5	Cufflinks	exon	23016752	23016901	.	+	.	gene_id "XLOC_164156"; transcript_id "TCONS_00197008"; exon_number "2"; oId "CUFF.229326.1"; class_code "u"; tss_id "TSS174395";
chr5	Cufflinks	exon	23025016	23025181	.	+	.	gene_id "XLOC_164156"; transcript_id "TCONS_00197008"; exon_number "3"; oId "CUFF.229326.1"; class_code "u"; tss_id "TSS174395";
chr5	Cufflinks	exon	23026861	23027259	.	+	.	gene_id "XLOC_164156"; transcript_id "TCONS_00197008"; exon_number "4"; oId "CUFF.229326.1"; class_code "u"; tss_id "TSS174395";
chr2	Cufflinks	exon	64724008	64724029	.	-	.	gene_id "XLOC_091955"; transcript_id "TCONS_00110771"; exon_number "1"; oId "CUFF.124021.5"; class_code "u"; tss_id "TSS97751";
chr2	Cufflinks	exon	64754965	64755079	.	-	.	gene_id "XLOC_091955"; transcript_id "TCONS_00110771"; exon_number "2"; oId "CUFF.124021.5"; class_code "u"; tss_id "TSS97751";
chr2	Cufflinks	exon	64755316	64755539	.	-	.	gene_id "XLOC_091955"; transcript_id "TCONS_00110771"; exon_number "3"; oId "CUFF.124021.5"; class_code "u"; tss_id "TSS97751";
chr2	Cufflinks	exon	64756367	64756920	.	-	.	gene_id "XLOC_091955"; transcript_id "TCONS_00110771"; exon_number "4"; oId "CUFF.124021.5"; class_code "u"; tss_id "TSS97751";
chrX	Cufflinks	exon	11777004	11777415	.	-	.	gene_id "XLOC_212294"; transcript_id "TCONS_00254320"; exon_number "1"; gene_name "GLRA4"; oId "CUFF.287439.3"; nearest_ref "XM_005700185.1"; class_code "x"; tss_id "TSS225403";
chrX	Cufflinks	exon	11777967	11778090	.	-	.	gene_id "XLOC_212294"; transcript_id "TCONS_00254320"; exon_number "2"; gene_name "GLRA4"; oId "CUFF.287439.3"; nearest_ref "XM_005700185.1"; class_code "x"; tss_id "TSS225403";
chrX	Cufflinks	exon	11779198	11779266	.	-	.	gene_id "XLOC_212294"; transcript_id "TCONS_00254320"; exon_number "3"; gene_name "GLRA4"; oId "CUFF.287439.3"; nearest_ref "XM_005700185.1"; class_code "x"; tss_id "TSS225403";
chrX	Cufflinks	exon	11781513	11781569	.	-	.	gene_id "XLOC_212294"; transcript_id "TCONS_00254320"; exon_number "4"; gene_name "GLRA4"; oId "CUFF.287439.3"; nearest_ref "XM_005700185.1"; class_code "x"; tss_id "TSS225403";
chrX	Cufflinks	exon	11802717	11802876	.	-	.	gene_id "XLOC_212294"; transcript_id "TCONS_00254320"; exon_number "5"; gene_name "GLRA4"; oId "CUFF.287439.3"; nearest_ref "XM_005700185.1"; class_code "x"; tss_id "TSS225403";
chr15	Cufflinks	exon	71484149	71484179	.	-	.	gene_id "XLOC_056458"; transcript_id "TCONS_00066984"; exon_number "1"; oId "CUFF.80242.1"; class_code "u"; tss_id "TSS59693";
chr15	Cufflinks	exon	71490167	71490552	.	-	.	gene_id "XLOC_056458"; transcript_id "TCONS_00066984"; exon_number "2"; oId "CUFF.80242.1"; class_code "u"; tss_id "TSS59693";
chrX	Cufflinks	exon	38109841	38111354	.	-	.	gene_id "XLOC_213439"; transcript_id "TCONS_00255659"; exon_number "1"; oId "CUFF.290947.1"; class_code "u"; tss_id "TSS226604";
chrX	Cufflinks	exon	38112479	38112555	.	-	.	gene_id "XLOC_213439"; transcript_id "TCONS_00255659"; exon_number "2"; oId "CUFF.290947.1"; class_code "u"; tss_id "TSS226604";
chrX	Cufflinks	exon	40159363	40159440	.	+	.	gene_id "XLOC_209156"; transcript_id "TCONS_00250563"; exon_number "1"; oId "CUFF.291083.1"; class_code "u"; tss_id "TSS222085";
chrX	Cufflinks	exon	40159640	40159855	.	+	.	gene_id "XLOC_209156"; transcript_id "TCONS_00250563"; exon_number "2"; oId "CUFF.291083.1"; class_code "u"; tss_id "TSS222085";
chr13	Cufflinks	exon	29461456	29461730	.	-	.	gene_id "XLOC_041584"; transcript_id "TCONS_00049285"; exon_number "1"; oId "CUFF.56411.3"; class_code "u"; tss_id "TSS43931";
chr13	Cufflinks	exon	29463211	29463512	.	-	.	gene_id "XLOC_041584"; transcript_id "TCONS_00049285"; exon_number "2"; oId "CUFF.56411.3"; class_code "u"; tss_id "TSS43931";
chr17	Cufflinks	exon	69384743	69385160	.	-	.	gene_id "XLOC_068746"; transcript_id "TCONS_00081728"; exon_number "1"; oId "CUFF.96434.2"; class_code "u"; tss_id "TSS72711";
chr17	Cufflinks	exon	69385358	69385393	.	-	.	gene_id "XLOC_068746"; transcript_id "TCONS_00081728"; exon_number "2"; oId "CUFF.96434.2"; class_code "u"; tss_id "TSS72711";
chr17	Cufflinks	exon	69385623	69386167	.	-	.	gene_id "XLOC_068746"; transcript_id "TCONS_00081728"; exon_number "3"; oId "CUFF.96434.2"; class_code "u"; tss_id "TSS72711";
chr16	Cufflinks	exon	43269776	43269910	.	+	.	gene_id "XLOC_058346"; transcript_id "TCONS_00069324"; exon_number "1"; gene_name "CAMTA1"; oId "CUFF.85830.2"; nearest_ref "XM_005690829.1"; class_code "x"; tss_id "TSS61712";
chr16	Cufflinks	exon	43271623	43271914	.	+	.	gene_id "XLOC_058346"; transcript_id "TCONS_00069324"; exon_number "2"; gene_name "CAMTA1"; oId "CUFF.85830.2"; nearest_ref "XM_005690829.1"; class_code "x"; tss_id "TSS61712";
chr16	Cufflinks	exon	43271999	43272270	.	+	.	gene_id "XLOC_058346"; transcript_id "TCONS_00069324"; exon_number "3"; gene_name "CAMTA1"; oId "CUFF.85830.2"; nearest_ref "XM_005690829.1"; class_code "x"; tss_id "TSS61712";
chr6	Cufflinks	exon	87886592	87887169	.	+	.	gene_id "XLOC_176497"; transcript_id "TCONS_00212016"; exon_number "1"; gene_name "PPEF2"; oId "CUFF.249055.1"; nearest_ref "XM_005681777.1"; class_code "x"; tss_id "TSS187547";
chr6	Cufflinks	exon	87936887	87937869	.	+	.	gene_id "XLOC_176497"; transcript_id "TCONS_00212016"; exon_number "2"; gene_name "PPEF2"; oId "CUFF.249055.1"; nearest_ref "XM_005681777.1"; class_code "x"; tss_id "TSS187547";
chr5	Cufflinks	exon	1698375	1698815	.	-	.	gene_id "XLOC_168217"; transcript_id "TCONS_00202133"; exon_number "1"; oId "CUFF.226943.3"; class_code "u"; tss_id "TSS178786";
chr5	Cufflinks	exon	1705567	1705851	.	-	.	gene_id "XLOC_168217"; transcript_id "TCONS_00202133"; exon_number "2"; oId "CUFF.226943.3"; class_code "u"; tss_id "TSS178786";
chr23	Cufflinks	exon	45667020	45667193	.	+	.	gene_id "XLOC_113407"; transcript_id "TCONS_00136222"; exon_number "1"; gene_name "LY86"; oId "CUFF.161678.1"; nearest_ref "XM_005696896.1"; class_code "x"; tss_id "TSS120514";
chr23	Cufflinks	exon	45667669	45668490	.	+	.	gene_id "XLOC_113407"; transcript_id "TCONS_00136222"; exon_number "2"; gene_name "LY86"; oId "CUFF.161678.1"; nearest_ref "XM_005696896.1"; class_code "x"; tss_id "TSS120514";
chrX	Cufflinks	exon	28297220	28297651	.	+	.	gene_id "XLOC_208695"; transcript_id "TCONS_00250031"; exon_number "1"; oId "CUFF.290005.1"; class_code "u"; tss_id "TSS221607";
chrX	Cufflinks	exon	28299625	28301317	.	+	.	gene_id "XLOC_208695"; transcript_id "TCONS_00250031"; exon_number "2"; oId "CUFF.290005.1"; class_code "u"; tss_id "TSS221607";
chr3	Cufflinks	exon	116296012	116296116	.	+	.	gene_id "XLOC_148608"; transcript_id "TCONS_00178536"; exon_number "1"; oId "CUFF.213177.1"; class_code "u"; tss_id "TSS157984";
chr3	Cufflinks	exon	116297503	116297601	.	+	.	gene_id "XLOC_148608"; transcript_id "TCONS_00178536"; exon_number "2"; oId "CUFF.213177.1"; class_code "u"; tss_id "TSS157984";
chr3	Cufflinks	exon	116297694	116297826	.	+	.	gene_id "XLOC_148608"; transcript_id "TCONS_00178536"; exon_number "3"; oId "CUFF.213177.1"; class_code "u"; tss_id "TSS157984";
chr3	Cufflinks	exon	116298514	116300151	.	+	.	gene_id "XLOC_148608"; transcript_id "TCONS_00178536"; exon_number "4"; oId "CUFF.213177.1"; class_code "u"; tss_id "TSS157984";
chr9	Cufflinks	exon	19603358	19603972	.	-	.	gene_id "XLOC_204369"; transcript_id "TCONS_00245056"; exon_number "1"; oId "CUFF.278280.1"; class_code "u"; tss_id "TSS217057";
chr9	Cufflinks	exon	19606324	19606434	.	-	.	gene_id "XLOC_204369"; transcript_id "TCONS_00245056"; exon_number "2"; oId "CUFF.278280.1"; class_code "u"; tss_id "TSS217057";
chr9	Cufflinks	exon	19611492	19611557	.	-	.	gene_id "XLOC_204369"; transcript_id "TCONS_00245056"; exon_number "3"; oId "CUFF.278280.1"; class_code "u"; tss_id "TSS217057";
chr9	Cufflinks	exon	90034522	90034937	.	-	.	gene_id "XLOC_207141"; transcript_id "TCONS_00248254"; exon_number "1"; oId "CUFF.286227.1"; class_code "u"; tss_id "TSS219962";
chr9	Cufflinks	exon	90035176	90035298	.	-	.	gene_id "XLOC_207141"; transcript_id "TCONS_00248254"; exon_number "2"; oId "CUFF.286227.1"; class_code "u"; tss_id "TSS219962";
chr6	Cufflinks	exon	74809037	74809735	.	+	.	gene_id "XLOC_176139"; transcript_id "TCONS_00211582"; exon_number "1"; gene_name "LOC102181667"; oId "CUFF.248675.5"; nearest_ref "XM_005681647.1"; class_code "j"; tss_id "TSS187169";
chr6	Cufflinks	exon	75028391	75028460	.	+	.	gene_id "XLOC_176139"; transcript_id "TCONS_00211582"; exon_number "2"; gene_name "LOC102181667"; oId "CUFF.248675.5"; nearest_ref "XM_005681647.1"; class_code "j"; tss_id "TSS187169";
chr6	Cufflinks	exon	75145481	75145515	.	+	.	gene_id "XLOC_176139"; transcript_id "TCONS_00211582"; exon_number "3"; gene_name "LOC102181667"; oId "CUFF.248675.5"; nearest_ref "XM_005681647.1"; class_code "j"; tss_id "TSS187169";
chr7	Cufflinks	exon	13270921	13271052	.	+	.	gene_id "XLOC_182447"; transcript_id "TCONS_00219106"; exon_number "1"; oId "CUFF.254671.3"; class_code "u"; tss_id "TSS193863";
chr7	Cufflinks	exon	13272043	13272185	.	+	.	gene_id "XLOC_182447"; transcript_id "TCONS_00219106"; exon_number "2"; oId "CUFF.254671.3"; class_code "u"; tss_id "TSS193863";
chr7	Cufflinks	exon	13285155	13285342	.	+	.	gene_id "XLOC_182447"; transcript_id "TCONS_00219106"; exon_number "3"; oId "CUFF.254671.3"; class_code "u"; tss_id "TSS193863";
chr11	Cufflinks	exon	67145389	67145489	.	+	.	gene_id "XLOC_024209"; transcript_id "TCONS_00028839"; exon_number "1"; gene_name "SNRNP27"; oId "CUFF.38027.4"; nearest_ref "XM_005686837.1"; class_code "j"; tss_id "TSS25548";
chr11	Cufflinks	exon	67146639	67146759	.	+	.	gene_id "XLOC_024209"; transcript_id "TCONS_00028839"; exon_number "2"; gene_name "SNRNP27"; oId "CUFF.38027.4"; nearest_ref "XM_005686837.1"; class_code "j"; tss_id "TSS25548";
chr11	Cufflinks	exon	67148461	67148573	.	+	.	gene_id "XLOC_024209"; transcript_id "TCONS_00028839"; exon_number "3"; gene_name "SNRNP27"; oId "CUFF.38027.4"; nearest_ref "XM_005686837.1"; class_code "j"; tss_id "TSS25548";
chr11	Cufflinks	exon	67149312	67149320	.	+	.	gene_id "XLOC_024209"; transcript_id "TCONS_00028839"; exon_number "4"; gene_name "SNRNP27"; oId "CUFF.38027.4"; nearest_ref "XM_005686837.1"; class_code "j"; tss_id "TSS25548";
chr4	Cufflinks	exon	22382697	22382751	.	-	.	gene_id "XLOC_159575"; transcript_id "TCONS_00191771"; exon_number "1"; oId "CUFF.215677.6"; class_code "u"; tss_id "TSS169601";
chr4	Cufflinks	exon	22384407	22384524	.	-	.	gene_id "XLOC_159575"; transcript_id "TCONS_00191771"; exon_number "2"; oId "CUFF.215677.6"; class_code "u"; tss_id "TSS169601";
chr4	Cufflinks	exon	22384762	22384859	.	-	.	gene_id "XLOC_159575"; transcript_id "TCONS_00191771"; exon_number "3"; oId "CUFF.215677.6"; class_code "u"; tss_id "TSS169601";
chr4	Cufflinks	exon	22387366	22387456	.	-	.	gene_id "XLOC_159575"; transcript_id "TCONS_00191771"; exon_number "4"; oId "CUFF.215677.6"; class_code "u"; tss_id "TSS169601";
chr4	Cufflinks	exon	22389143	22389291	.	-	.	gene_id "XLOC_159575"; transcript_id "TCONS_00191771"; exon_number "5"; oId "CUFF.215677.6"; class_code "u"; tss_id "TSS169601";
chr4	Cufflinks	exon	22389396	22389436	.	-	.	gene_id "XLOC_159575"; transcript_id "TCONS_00191771"; exon_number "6"; oId "CUFF.215677.6"; class_code "u"; tss_id "TSS169601";
chr4	Cufflinks	exon	22401420	22401443	.	-	.	gene_id "XLOC_159575"; transcript_id "TCONS_00191771"; exon_number "7"; oId "CUFF.215677.6"; class_code "u"; tss_id "TSS169601";
chrX	Cufflinks	exon	43178205	43178305	.	+	.	gene_id "XLOC_209198"; transcript_id "TCONS_00250630"; exon_number "1"; oId "CUFF.291506.7"; class_code "u"; tss_id "TSS222129";
chrX	Cufflinks	exon	43185076	43185287	.	+	.	gene_id "XLOC_209198"; transcript_id "TCONS_00250630"; exon_number "2"; oId "CUFF.291506.7"; class_code "u"; tss_id "TSS222129";
chrX	Cufflinks	exon	43186694	43186865	.	+	.	gene_id "XLOC_209198"; transcript_id "TCONS_00250630"; exon_number "3"; oId "CUFF.291506.7"; class_code "u"; tss_id "TSS222129";
chrX	Cufflinks	exon	43187081	43192673	.	+	.	gene_id "XLOC_209198"; transcript_id "TCONS_00250630"; exon_number "4"; oId "CUFF.291506.7"; class_code "u"; tss_id "TSS222129";
chr16	Cufflinks	exon	21923189	21924255	.	+	.	gene_id "XLOC_057522"; transcript_id "TCONS_00068296"; exon_number "1"; oId "CUFF.82666.1"; class_code "u"; tss_id "TSS60828";
chr16	Cufflinks	exon	21924365	21926451	.	+	.	gene_id "XLOC_057522"; transcript_id "TCONS_00068296"; exon_number "2"; oId "CUFF.82666.1"; class_code "u"; tss_id "TSS60828";
chr16	Cufflinks	exon	62916646	62917056	.	+	.	gene_id "XLOC_059078"; transcript_id "TCONS_00070274"; exon_number "1"; oId "CUFF.87851.1"; class_code "u"; tss_id "TSS62501";
chr16	Cufflinks	exon	62917721	62918557	.	+	.	gene_id "XLOC_059078"; transcript_id "TCONS_00070274"; exon_number "2"; oId "CUFF.87851.1"; class_code "u"; tss_id "TSS62501";
chr26	Cufflinks	exon	49234187	49234357	.	+	.	gene_id "XLOC_127121"; transcript_id "TCONS_00152921"; exon_number "1"; oId "CUFF.180297.1"; class_code "u"; tss_id "TSS135215";
chr26	Cufflinks	exon	49235247	49235348	.	+	.	gene_id "XLOC_127121"; transcript_id "TCONS_00152921"; exon_number "2"; oId "CUFF.180297.1"; class_code "u"; tss_id "TSS135215";
chr25	Cufflinks	exon	2371430	2371492	.	+	.	gene_id "XLOC_121392"; transcript_id "TCONS_00145647"; exon_number "1"; oId "CUFF.169159.2"; class_code "u"; tss_id "TSS128990";
chr25	Cufflinks	exon	2374336	2375506	.	+	.	gene_id "XLOC_121392"; transcript_id "TCONS_00145647"; exon_number "2"; oId "CUFF.169159.2"; class_code "u"; tss_id "TSS128990";
chr25	Cufflinks	exon	27273935	27274124	.	+	.	gene_id "XLOC_122465"; transcript_id "TCONS_00147042"; exon_number "1"; gene_name "PRSS36"; oId "CUFF.171656.2"; nearest_ref "XM_005698023.1"; class_code "x"; tss_id "TSS130153";
chr25	Cufflinks	exon	27277677	27277982	.	+	.	gene_id "XLOC_122465"; transcript_id "TCONS_00147042"; exon_number "2"; gene_name "PRSS36"; oId "CUFF.171656.2"; nearest_ref "XM_005698023.1"; class_code "x"; tss_id "TSS130153";
chr2	Cufflinks	exon	118823481	118823626	.	+	.	gene_id "XLOC_088210"; transcript_id "TCONS_00106264"; exon_number "1"; oId "CUFF.128397.3"; class_code "u"; tss_id "TSS93770";
chr2	Cufflinks	exon	118824813	118825409	.	+	.	gene_id "XLOC_088210"; transcript_id "TCONS_00106264"; exon_number "2"; oId "CUFF.128397.3"; class_code "u"; tss_id "TSS93770";
chr19	Cufflinks	exon	44512310	44512492	.	-	.	gene_id "XLOC_082770"; transcript_id "TCONS_00099625"; exon_number "1"; oId "CUFF.113661.1"; class_code "u"; tss_id "TSS87987";
chr19	Cufflinks	exon	44513313	44513596	.	-	.	gene_id "XLOC_082770"; transcript_id "TCONS_00099625"; exon_number "2"; oId "CUFF.113661.1"; class_code "u"; tss_id "TSS87987";
chr9	Cufflinks	exon	24525126	24525457	.	-	.	gene_id "XLOC_204580"; transcript_id "TCONS_00245291"; exon_number "1"; oId "CUFF.278994.1"; class_code "u"; tss_id "TSS217274";
chr9	Cufflinks	exon	24525742	24525904	.	-	.	gene_id "XLOC_204580"; transcript_id "TCONS_00245291"; exon_number "2"; oId "CUFF.278994.1"; class_code "u"; tss_id "TSS217274";
chr2	Cufflinks	exon	118767534	118767586	.	+	.	gene_id "XLOC_088197"; transcript_id "TCONS_00106250"; exon_number "1"; oId "CUFF.128374.2"; class_code "u"; tss_id "TSS93756";
chr2	Cufflinks	exon	118773913	118774091	.	+	.	gene_id "XLOC_088197"; transcript_id "TCONS_00106250"; exon_number "2"; oId "CUFF.128374.2"; class_code "u"; tss_id "TSS93756";
chr2	Cufflinks	exon	88639711	88639971	.	-	.	gene_id "XLOC_092527"; transcript_id "TCONS_00111416"; exon_number "1"; gene_name "AOX1"; oId "CUFF.125916.1"; nearest_ref "XM_005676340.1"; class_code "x"; tss_id "TSS98342";
chr2	Cufflinks	exon	88640411	88640489	.	-	.	gene_id "XLOC_092527"; transcript_id "TCONS_00111416"; exon_number "2"; gene_name "AOX1"; oId "CUFF.125916.1"; nearest_ref "XM_005676340.1"; class_code "x"; tss_id "TSS98342";
chr3	Cufflinks	exon	3032922	3033168	.	+	.	gene_id "XLOC_143537"; transcript_id "TCONS_00172040"; exon_number "1"; gene_name "ALDH9A1"; oId "CUFF.199507.1"; nearest_ref "XM_005677111.1"; class_code "o"; tss_id "TSS152504";
chr3	Cufflinks	exon	3035763	3036116	.	+	.	gene_id "XLOC_143537"; transcript_id "TCONS_00172040"; exon_number "2"; gene_name "ALDH9A1"; oId "CUFF.199507.1"; nearest_ref "XM_005677111.1"; class_code "o"; tss_id "TSS152504";
chr1	Cufflinks	exon	74495407	74495536	.	-	.	gene_id "XLOC_008456"; transcript_id "TCONS_00010019"; exon_number "1"; oId "CUFF.8932.1"; class_code "u"; tss_id "TSS8929";
chr1	Cufflinks	exon	74495628	74495946	.	-	.	gene_id "XLOC_008456"; transcript_id "TCONS_00010019"; exon_number "2"; oId "CUFF.8932.1"; class_code "u"; tss_id "TSS8929";
chr5	Cufflinks	exon	44770934	44771200	.	-	.	gene_id "XLOC_170451"; transcript_id "TCONS_00204750"; exon_number "1"; oId "CUFF.231997.1"; class_code "u"; tss_id "TSS181145";
chr5	Cufflinks	exon	44791177	44791264	.	-	.	gene_id "XLOC_170451"; transcript_id "TCONS_00204750"; exon_number "2"; oId "CUFF.231997.1"; class_code "u"; tss_id "TSS181145";
chr5	Cufflinks	exon	6353111	6353190	.	+	.	gene_id "XLOC_163352"; transcript_id "TCONS_00196148"; exon_number "1"; oId "CUFF.227762.2"; class_code "u"; tss_id "TSS173569";
chr5	Cufflinks	exon	6423417	6423541	.	+	.	gene_id "XLOC_163352"; transcript_id "TCONS_00196148"; exon_number "2"; oId "CUFF.227762.2"; class_code "u"; tss_id "TSS173569";
chr5	Cufflinks	exon	6633123	6633511	.	+	.	gene_id "XLOC_163352"; transcript_id "TCONS_00196148"; exon_number "3"; oId "CUFF.227762.2"; class_code "u"; tss_id "TSS173569";
chrX	Cufflinks	exon	66273833	66274603	.	-	.	gene_id "XLOC_214439"; transcript_id "TCONS_00256764"; exon_number "1"; gene_name "LPAR4"; oId "CUFF.292876.1"; nearest_ref "XM_005700597.1"; class_code "j"; tss_id "TSS227641";
chrX	Cufflinks	exon	66347011	66347112	.	-	.	gene_id "XLOC_214439"; transcript_id "TCONS_00256764"; exon_number "2"; gene_name "LPAR4"; oId "CUFF.292876.1"; nearest_ref "XM_005700597.1"; class_code "j"; tss_id "TSS227641";
chrX	Cufflinks	exon	66348452	66348501	.	-	.	gene_id "XLOC_214439"; transcript_id "TCONS_00256764"; exon_number "3"; gene_name "LPAR4"; oId "CUFF.292876.1"; nearest_ref "XM_005700597.1"; class_code "j"; tss_id "TSS227641";
chrX	Cufflinks	exon	66350764	66351049	.	-	.	gene_id "XLOC_214439"; transcript_id "TCONS_00256764"; exon_number "4"; gene_name "LPAR4"; oId "CUFF.292876.1"; nearest_ref "XM_005700597.1"; class_code "j"; tss_id "TSS227641";
chr14	Cufflinks	exon	90888944	90889639	.	+	.	gene_id "XLOC_047174"; transcript_id "TCONS_00055943"; exon_number "1"; oId "CUFF.72153.2"; class_code "u"; tss_id "TSS49885";
chr14	Cufflinks	exon	90889928	90890427	.	+	.	gene_id "XLOC_047174"; transcript_id "TCONS_00055943"; exon_number "2"; oId "CUFF.72153.2"; class_code "u"; tss_id "TSS49885";
chr2	Cufflinks	exon	135401647	135402405	.	+	.	gene_id "XLOC_089268"; transcript_id "TCONS_00107655"; exon_number "1"; oId "CUFF.131685.6"; class_code "u"; tss_id "TSS94926";
chr2	Cufflinks	exon	135403166	135404002	.	+	.	gene_id "XLOC_089268"; transcript_id "TCONS_00107655"; exon_number "2"; oId "CUFF.131685.6"; class_code "u"; tss_id "TSS94926";
chr26	Cufflinks	exon	10046679	10046829	.	-	.	gene_id "XLOC_127481"; transcript_id "TCONS_00153331"; exon_number "1"; gene_name "IFIT3"; oId "CUFF.175236.1"; nearest_ref "XM_005698196.1"; class_code "x"; tss_id "TSS135599";
chr26	Cufflinks	exon	10122265	10122346	.	-	.	gene_id "XLOC_127481"; transcript_id "TCONS_00153331"; exon_number "2"; gene_name "IFIT3"; oId "CUFF.175236.1"; nearest_ref "XM_005698196.1"; class_code "x"; tss_id "TSS135599";
chr2	Cufflinks	exon	45739299	45739579	.	-	.	gene_id "XLOC_091460"; transcript_id "TCONS_00110200"; exon_number "1"; oId "CUFF.122176.1"; class_code "u"; tss_id "TSS97229";
chr2	Cufflinks	exon	45809238	45809451	.	-	.	gene_id "XLOC_091460"; transcript_id "TCONS_00110200"; exon_number "2"; oId "CUFF.122176.1"; class_code "u"; tss_id "TSS97229";
chrX	Cufflinks	exon	69803161	69803312	.	+	.	gene_id "XLOC_210012"; transcript_id "TCONS_00251578"; exon_number "1"; oId "CUFF.293315.10"; class_code "u"; tss_id "TSS222977";
chrX	Cufflinks	exon	69803773	69803928	.	+	.	gene_id "XLOC_210012"; transcript_id "TCONS_00251578"; exon_number "2"; oId "CUFF.293315.10"; class_code "u"; tss_id "TSS222977";
chrX	Cufflinks	exon	69804567	69804694	.	+	.	gene_id "XLOC_210012"; transcript_id "TCONS_00251578"; exon_number "3"; oId "CUFF.293315.10"; class_code "u"; tss_id "TSS222977";
chrX	Cufflinks	exon	69825623	69825780	.	+	.	gene_id "XLOC_210012"; transcript_id "TCONS_00251578"; exon_number "4"; oId "CUFF.293315.10"; class_code "u"; tss_id "TSS222977";
chrX	Cufflinks	exon	69828596	69828802	.	+	.	gene_id "XLOC_210012"; transcript_id "TCONS_00251578"; exon_number "5"; oId "CUFF.293315.10"; class_code "u"; tss_id "TSS222977";
chrX	Cufflinks	exon	69830882	69831019	.	+	.	gene_id "XLOC_210012"; transcript_id "TCONS_00251578"; exon_number "6"; oId "CUFF.293315.10"; class_code "u"; tss_id "TSS222977";
chrX	Cufflinks	exon	69831479	69831623	.	+	.	gene_id "XLOC_210012"; transcript_id "TCONS_00251578"; exon_number "7"; oId "CUFF.293315.10"; class_code "u"; tss_id "TSS222977";
chrX	Cufflinks	exon	69832311	69832387	.	+	.	gene_id "XLOC_210012"; transcript_id "TCONS_00251578"; exon_number "8"; oId "CUFF.293315.10"; class_code "u"; tss_id "TSS222977";
chrX	Cufflinks	exon	69832564	69833253	.	+	.	gene_id "XLOC_210012"; transcript_id "TCONS_00251578"; exon_number "9"; oId "CUFF.293315.10"; class_code "u"; tss_id "TSS222977";
chr25	Cufflinks	exon	40151197	40152774	.	+	.	gene_id "XLOC_123076"; transcript_id "TCONS_00147845"; exon_number "1"; oId "CUFF.173707.1"; class_code "u"; tss_id "TSS130831";
chr25	Cufflinks	exon	40152831	40153183	.	+	.	gene_id "XLOC_123076"; transcript_id "TCONS_00147845"; exon_number "2"; oId "CUFF.173707.1"; class_code "u"; tss_id "TSS130831";
chr24	Cufflinks	exon	50460565	50462017	.	+	.	gene_id "XLOC_118056"; transcript_id "TCONS_00141754"; exon_number "1"; oId "CUFF.166998.2"; class_code "u"; tss_id "TSS125473";
chr24	Cufflinks	exon	50462109	50464502	.	+	.	gene_id "XLOC_118056"; transcript_id "TCONS_00141754"; exon_number "2"; oId "CUFF.166998.2"; class_code "u"; tss_id "TSS125473";
chr10	Cufflinks	exon	98662700	98663284	.	-	.	gene_id "XLOC_021394"; transcript_id "TCONS_00025509"; exon_number "1"; oId "CUFF.30351.1"; class_code "u"; tss_id "TSS22578";
chr10	Cufflinks	exon	98664150	98664803	.	-	.	gene_id "XLOC_021394"; transcript_id "TCONS_00025509"; exon_number "2"; oId "CUFF.30351.1"; class_code "u"; tss_id "TSS22578";
chr10	Cufflinks	exon	41488190	41488369	.	-	.	gene_id "XLOC_019216"; transcript_id "TCONS_00022893"; exon_number "1"; oId "CUFF.23715.1"; class_code "u"; tss_id "TSS20299";
chr10	Cufflinks	exon	41496824	41496884	.	-	.	gene_id "XLOC_019216"; transcript_id "TCONS_00022893"; exon_number "2"; oId "CUFF.23715.1"; class_code "u"; tss_id "TSS20299";
chr13	Cufflinks	exon	67091830	67093931	.	-	.	gene_id "XLOC_043260"; transcript_id "TCONS_00051396"; exon_number "1"; oId "CUFF.61501.4"; class_code "u"; tss_id "TSS45748";
chr13	Cufflinks	exon	67095335	67097114	.	-	.	gene_id "XLOC_043260"; transcript_id "TCONS_00051396"; exon_number "2"; oId "CUFF.61501.4"; class_code "u"; tss_id "TSS45748";
chr6	Cufflinks	exon	56955846	56955890	.	+	.	gene_id "XLOC_175594"; transcript_id "TCONS_00210918"; exon_number "1"; gene_name "HIP2"; oId "CUFF.246138.3"; nearest_ref "XM_005681687.1"; class_code "j"; tss_id "TSS186595";
chr6	Cufflinks	exon	57001780	57001838	.	+	.	gene_id "XLOC_175594"; transcript_id "TCONS_00210918"; exon_number "2"; gene_name "HIP2"; oId "CUFF.246138.3"; nearest_ref "XM_005681687.1"; class_code "j"; tss_id "TSS186595";
chr6	Cufflinks	exon	57020914	57021013	.	+	.	gene_id "XLOC_175594"; transcript_id "TCONS_00210918"; exon_number "3"; gene_name "HIP2"; oId "CUFF.246138.3"; nearest_ref "XM_005681687.1"; class_code "j"; tss_id "TSS186595";
chr6	Cufflinks	exon	57024717	57029230	.	+	.	gene_id "XLOC_175594"; transcript_id "TCONS_00210918"; exon_number "4"; gene_name "HIP2"; oId "CUFF.246138.3"; nearest_ref "XM_005681687.1"; class_code "j"; tss_id "TSS186595";
chr28	Cufflinks	exon	299444	300013	.	-	.	gene_id "XLOC_137239"; transcript_id "TCONS_00164465"; exon_number "1"; oId "CUFF.187829.3"; class_code "u"; tss_id "TSS145803";
chr28	Cufflinks	exon	327506	327604	.	-	.	gene_id "XLOC_137239"; transcript_id "TCONS_00164465"; exon_number "2"; oId "CUFF.187829.3"; class_code "u"; tss_id "TSS145803";
chr12	Cufflinks	exon	30065279	30066768	.	-	.	gene_id "XLOC_034953"; transcript_id "TCONS_00041532"; exon_number "1"; oId "CUFF.46746.1"; class_code "u"; tss_id "TSS36937";
chr12	Cufflinks	exon	30076399	30077195	.	-	.	gene_id "XLOC_034953"; transcript_id "TCONS_00041532"; exon_number "2"; oId "CUFF.46746.1"; class_code "u"; tss_id "TSS36937";
chr4	Cufflinks	exon	29553772	29556528	.	-	.	gene_id "XLOC_160019"; transcript_id "TCONS_00192269"; exon_number "1"; oId "CUFF.216303.4"; class_code "u"; tss_id "TSS170060";
chr4	Cufflinks	exon	29559223	29559461	.	-	.	gene_id "XLOC_160019"; transcript_id "TCONS_00192269"; exon_number "2"; oId "CUFF.216303.4"; class_code "u"; tss_id "TSS170060";
chr24	Cufflinks	exon	36069704	36069780	.	+	.	gene_id "XLOC_117334"; transcript_id "TCONS_00140908"; exon_number "1"; oId "CUFF.165089.1"; class_code "u"; tss_id "TSS124703";
chr24	Cufflinks	exon	36070556	36070641	.	+	.	gene_id "XLOC_117334"; transcript_id "TCONS_00140908"; exon_number "2"; oId "CUFF.165089.1"; class_code "u"; tss_id "TSS124703";
chr24	Cufflinks	exon	36169962	36170059	.	+	.	gene_id "XLOC_117334"; transcript_id "TCONS_00140908"; exon_number "3"; oId "CUFF.165089.1"; class_code "u"; tss_id "TSS124703";
chr20	Cufflinks	exon	70719502	70719673	.	+	.	gene_id "XLOC_096688"; transcript_id "TCONS_00116435"; exon_number "1"; oId "CUFF.138589.1"; class_code "u"; tss_id "TSS102781";
chr20	Cufflinks	exon	70719806	70719998	.	+	.	gene_id "XLOC_096688"; transcript_id "TCONS_00116435"; exon_number "2"; oId "CUFF.138589.1"; class_code "u"; tss_id "TSS102781";
chr8	Cufflinks	exon	37204854	37205059	.	+	.	gene_id "XLOC_192863"; transcript_id "TCONS_00231576"; exon_number "1"; oId "CUFF.268590.1"; class_code "u"; tss_id "TSS204931";
chr8	Cufflinks	exon	37209149	37209241	.	+	.	gene_id "XLOC_192863"; transcript_id "TCONS_00231576"; exon_number "2"; oId "CUFF.268590.1"; class_code "u"; tss_id "TSS204931";
chr26	Cufflinks	exon	19443892	19443929	.	+	.	gene_id "XLOC_126048"; transcript_id "TCONS_00151588"; exon_number "1"; gene_name "CHUK"; oId "CUFF.176302.1"; nearest_ref "XM_005698325.1"; class_code "x"; tss_id "TSS134069";
chr26	Cufflinks	exon	19448603	19449495	.	+	.	gene_id "XLOC_126048"; transcript_id "TCONS_00151588"; exon_number "2"; gene_name "CHUK"; oId "CUFF.176302.1"; nearest_ref "XM_005698325.1"; class_code "x"; tss_id "TSS134069";
chr19	Cufflinks	exon	22789676	22789740	.	+	.	gene_id "XLOC_077958"; transcript_id "TCONS_00093155"; exon_number "1"; oId "CUFF.110126.1"; class_code "u"; tss_id "TSS82668";
chr19	Cufflinks	exon	22791115	22791249	.	+	.	gene_id "XLOC_077958"; transcript_id "TCONS_00093155"; exon_number "2"; oId "CUFF.110126.1"; class_code "u"; tss_id "TSS82668";
chr11	Cufflinks	exon	2500256	2500326	.	+	.	gene_id "XLOC_021617"; transcript_id "TCONS_00025766"; exon_number "1"; oId "CUFF.31039.2"; class_code "u"; tss_id "TSS22814";
chr11	Cufflinks	exon	2502060	2502399	.	+	.	gene_id "XLOC_021617"; transcript_id "TCONS_00025766"; exon_number "2"; oId "CUFF.31039.2"; class_code "u"; tss_id "TSS22814";
chr18	Cufflinks	exon	48280930	48281058	.	+	.	gene_id "XLOC_072295"; transcript_id "TCONS_00085972"; exon_number "1"; oId "CUFF.104507.1"; class_code "u"; tss_id "TSS76495";
chr18	Cufflinks	exon	48281699	48283049	.	+	.	gene_id "XLOC_072295"; transcript_id "TCONS_00085972"; exon_number "2"; oId "CUFF.104507.1"; class_code "u"; tss_id "TSS76495";
chr11	Cufflinks	exon	76069652	76070561	.	+	.	gene_id "XLOC_025146"; transcript_id "TCONS_00029891"; exon_number "1"; oId "CUFF.39666.2"; class_code "u"; tss_id "TSS26514";
chr11	Cufflinks	exon	76074592	76075468	.	+	.	gene_id "XLOC_025146"; transcript_id "TCONS_00029891"; exon_number "2"; oId "CUFF.39666.2"; class_code "u"; tss_id "TSS26514";
chr4	Cufflinks	exon	109096450	109096800	.	+	.	gene_id "XLOC_158316"; transcript_id "TCONS_00190330"; exon_number "1"; oId "CUFF.225878.4"; class_code "u"; tss_id "TSS168284";
chr4	Cufflinks	exon	109099370	109099500	.	+	.	gene_id "XLOC_158316"; transcript_id "TCONS_00190330"; exon_number "2"; oId "CUFF.225878.4"; class_code "u"; tss_id "TSS168284";
chr4	Cufflinks	exon	109101302	109101734	.	+	.	gene_id "XLOC_158316"; transcript_id "TCONS_00190330"; exon_number "3"; oId "CUFF.225878.4"; class_code "u"; tss_id "TSS168284";
chr18	Cufflinks	exon	52702572	52702985	.	-	.	gene_id "XLOC_076327"; transcript_id "TCONS_00091040"; exon_number "1"; oId "CUFF.105289.2"; class_code "u"; tss_id "TSS80867";
chr18	Cufflinks	exon	52704663	52704869	.	-	.	gene_id "XLOC_076327"; transcript_id "TCONS_00091040"; exon_number "2"; oId "CUFF.105289.2"; class_code "u"; tss_id "TSS80867";
chr5	Cufflinks	exon	110681739	110681959	.	+	.	gene_id "XLOC_168156"; transcript_id "TCONS_00202043"; exon_number "1"; oId "CUFF.240303.1"; class_code "u"; tss_id "TSS178721";
chr5	Cufflinks	exon	110682427	110682657	.	+	.	gene_id "XLOC_168156"; transcript_id "TCONS_00202043"; exon_number "2"; oId "CUFF.240303.1"; class_code "u"; tss_id "TSS178721";
chr19	Cufflinks	exon	7042634	7042780	.	+	.	gene_id "XLOC_077133"; transcript_id "TCONS_00092132"; exon_number "1"; gene_name "C19H17orf67"; oId "CUFF.107379.1"; nearest_ref "XM_005693090.1"; class_code "x"; tss_id "TSS81779";
chr19	Cufflinks	exon	7047000	7047053	.	+	.	gene_id "XLOC_077133"; transcript_id "TCONS_00092132"; exon_number "2"; gene_name "C19H17orf67"; oId "CUFF.107379.1"; nearest_ref "XM_005693090.1"; class_code "x"; tss_id "TSS81779";
chr29	Cufflinks	exon	9248389	9248681	.	+	.	gene_id "XLOC_139334"; transcript_id "TCONS_00166964"; exon_number "1"; oId "CUFF.194351.1"; class_code "u"; tss_id "TSS148026";
chr29	Cufflinks	exon	9381271	9381416	.	+	.	gene_id "XLOC_139334"; transcript_id "TCONS_00166964"; exon_number "2"; oId "CUFF.194351.1"; class_code "u"; tss_id "TSS148026";
chr29	Cufflinks	exon	9564424	9572254	.	+	.	gene_id "XLOC_139334"; transcript_id "TCONS_00166964"; exon_number "3"; oId "CUFF.194351.1"; class_code "u"; tss_id "TSS148026";
chr1	Cufflinks	exon	82017423	82017489	.	-	.	gene_id "XLOC_008842"; transcript_id "TCONS_00010517"; exon_number "1"; oId "CUFF.9739.4"; class_code "u"; tss_id "TSS9344";
chr1	Cufflinks	exon	82017799	82017904	.	-	.	gene_id "XLOC_008842"; transcript_id "TCONS_00010517"; exon_number "2"; oId "CUFF.9739.4"; class_code "u"; tss_id "TSS9344";
chr1	Cufflinks	exon	82018998	82019167	.	-	.	gene_id "XLOC_008842"; transcript_id "TCONS_00010517"; exon_number "3"; oId "CUFF.9739.4"; class_code "u"; tss_id "TSS9344";
chr1	Cufflinks	exon	82021970	82022146	.	-	.	gene_id "XLOC_008842"; transcript_id "TCONS_00010517"; exon_number "4"; oId "CUFF.9739.4"; class_code "u"; tss_id "TSS9344";
chr15	Cufflinks	exon	72913643	72914039	.	+	.	gene_id "XLOC_053587"; transcript_id "TCONS_00063556"; exon_number "1"; gene_name "ARHGAP1"; oId "CUFF.80446.1"; nearest_ref "XM_005690205.1"; class_code "x"; tss_id "TSS56656";
chr15	Cufflinks	exon	72917117	72917156	.	+	.	gene_id "XLOC_053587"; transcript_id "TCONS_00063556"; exon_number "2"; gene_name "ARHGAP1"; oId "CUFF.80446.1"; nearest_ref "XM_005690205.1"; class_code "x"; tss_id "TSS56656";
chr25	Cufflinks	exon	9660088	9660724	.	-	.	gene_id "XLOC_123710"; transcript_id "TCONS_00148649"; exon_number "1"; oId "CUFF.169883.1"; class_code "u"; tss_id "TSS131523";
chr25	Cufflinks	exon	9673879	9673990	.	-	.	gene_id "XLOC_123710"; transcript_id "TCONS_00148649"; exon_number "2"; oId "CUFF.169883.1"; class_code "u"; tss_id "TSS131523";
chr16	Cufflinks	exon	10419614	10419699	.	+	.	gene_id "XLOC_057338"; transcript_id "TCONS_00068084"; exon_number "1"; gene_name "RGS1"; oId "CUFF.82245.1"; nearest_ref "XM_005690462.1"; class_code "x"; tss_id "TSS60637";
chr16	Cufflinks	exon	10529795	10529930	.	+	.	gene_id "XLOC_057338"; transcript_id "TCONS_00068084"; exon_number "2"; gene_name "RGS1"; oId "CUFF.82245.1"; nearest_ref "XM_005690462.1"; class_code "x"; tss_id "TSS60637";
chr4	Cufflinks	exon	5853654	5853721	.	+	.	gene_id "XLOC_153732"; transcript_id "TCONS_00185134"; exon_number "1"; oId "CUFF.213893.1"; class_code "u"; tss_id "TSS163505";
chr4	Cufflinks	exon	5854501	5854709	.	+	.	gene_id "XLOC_153732"; transcript_id "TCONS_00185134"; exon_number "2"; oId "CUFF.213893.1"; class_code "u"; tss_id "TSS163505";
chr21	Cufflinks	exon	62801224	62804598	.	+	.	gene_id "XLOC_101722"; transcript_id "TCONS_00122296"; exon_number "1"; oId "CUFF.145923.23"; class_code "u"; tss_id "TSS108092";
chr21	Cufflinks	exon	62805234	62805314	.	+	.	gene_id "XLOC_101722"; transcript_id "TCONS_00122296"; exon_number "2"; oId "CUFF.145923.23"; class_code "u"; tss_id "TSS108092";
chr21	Cufflinks	exon	62810049	62810181	.	+	.	gene_id "XLOC_101722"; transcript_id "TCONS_00122296"; exon_number "3"; oId "CUFF.145923.23"; class_code "u"; tss_id "TSS108092";
chr21	Cufflinks	exon	62810408	62810497	.	+	.	gene_id "XLOC_101722"; transcript_id "TCONS_00122296"; exon_number "4"; oId "CUFF.145923.23"; class_code "u"; tss_id "TSS108092";
chr21	Cufflinks	exon	62813198	62813337	.	+	.	gene_id "XLOC_101722"; transcript_id "TCONS_00122296"; exon_number "5"; oId "CUFF.145923.23"; class_code "u"; tss_id "TSS108092";
chr21	Cufflinks	exon	62815267	62815356	.	+	.	gene_id "XLOC_101722"; transcript_id "TCONS_00122296"; exon_number "6"; oId "CUFF.145923.23"; class_code "u"; tss_id "TSS108092";
chr21	Cufflinks	exon	62815846	62817845	.	+	.	gene_id "XLOC_101722"; transcript_id "TCONS_00122296"; exon_number "7"; oId "CUFF.145923.23"; class_code "u"; tss_id "TSS108092";
chr18	Cufflinks	exon	34736111	34736373	.	+	.	gene_id "XLOC_071056"; transcript_id "TCONS_00084414"; exon_number "1"; gene_name "DPEP2"; oId "CUFF.102173.2"; nearest_ref "XM_005692465.1"; class_code "x"; tss_id "TSS75146";
chr18	Cufflinks	exon	34737886	34738003	.	+	.	gene_id "XLOC_071056"; transcript_id "TCONS_00084414"; exon_number "2"; gene_name "DPEP2"; oId "CUFF.102173.2"; nearest_ref "XM_005692465.1"; class_code "x"; tss_id "TSS75146";
chr18	Cufflinks	exon	34747320	34747610	.	+	.	gene_id "XLOC_071056"; transcript_id "TCONS_00084414"; exon_number "3"; gene_name "DPEP2"; oId "CUFF.102173.2"; nearest_ref "XM_005692465.1"; class_code "x"; tss_id "TSS75146";
chr21	Cufflinks	exon	28130936	28131066	.	-	.	gene_id "XLOC_103240"; transcript_id "TCONS_00124103"; exon_number "1"; oId "CUFF.141679.1"; class_code "u"; tss_id "TSS109712";
chr21	Cufflinks	exon	28136583	28136622	.	-	.	gene_id "XLOC_103240"; transcript_id "TCONS_00124103"; exon_number "2"; oId "CUFF.141679.1"; class_code "u"; tss_id "TSS109712";
chr21	Cufflinks	exon	28148621	28148770	.	-	.	gene_id "XLOC_103240"; transcript_id "TCONS_00124103"; exon_number "3"; oId "CUFF.141679.1"; class_code "u"; tss_id "TSS109712";
chr21	Cufflinks	exon	28152023	28152365	.	-	.	gene_id "XLOC_103240"; transcript_id "TCONS_00124103"; exon_number "4"; oId "CUFF.141679.1"; class_code "u"; tss_id "TSS109712";
chr19	Cufflinks	exon	26333631	26334003	.	-	.	gene_id "XLOC_081804"; transcript_id "TCONS_00098184"; exon_number "1"; oId "CUFF.110795.1"; class_code "u"; tss_id "TSS86866";
chr19	Cufflinks	exon	26334328	26334389	.	-	.	gene_id "XLOC_081804"; transcript_id "TCONS_00098184"; exon_number "2"; oId "CUFF.110795.1"; class_code "u"; tss_id "TSS86866";
chr19	Cufflinks	exon	26334492	26334537	.	-	.	gene_id "XLOC_081804"; transcript_id "TCONS_00098184"; exon_number "3"; oId "CUFF.110795.1"; class_code "u"; tss_id "TSS86866";
chr1	Cufflinks	exon	146458351	146458685	.	-	.	gene_id "XLOC_011642"; transcript_id "TCONS_00013742"; exon_number "1"; oId "CUFF.16657.1"; class_code "u"; tss_id "TSS12273";
chr1	Cufflinks	exon	146460194	146460296	.	-	.	gene_id "XLOC_011642"; transcript_id "TCONS_00013742"; exon_number "2"; oId "CUFF.16657.1"; class_code "u"; tss_id "TSS12273";
chr1	Cufflinks	exon	146460963	146461090	.	-	.	gene_id "XLOC_011642"; transcript_id "TCONS_00013742"; exon_number "3"; oId "CUFF.16657.1"; class_code "u"; tss_id "TSS12273";
chr1	Cufflinks	exon	146464140	146464176	.	-	.	gene_id "XLOC_011642"; transcript_id "TCONS_00013742"; exon_number "4"; oId "CUFF.16657.1"; class_code "u"; tss_id "TSS12273";
chr1	Cufflinks	exon	146464410	146464435	.	-	.	gene_id "XLOC_011642"; transcript_id "TCONS_00013742"; exon_number "5"; oId "CUFF.16657.1"; class_code "u"; tss_id "TSS12273";
chr3	Cufflinks	exon	101623935	101624158	.	-	.	gene_id "XLOC_152778"; transcript_id "TCONS_00183932"; exon_number "1"; oId "CUFF.210909.2"; class_code "u"; tss_id "TSS162472";
chr3	Cufflinks	exon	101624973	101625053	.	-	.	gene_id "XLOC_152778"; transcript_id "TCONS_00183932"; exon_number "2"; oId "CUFF.210909.2"; class_code "u"; tss_id "TSS162472";
chr25	Cufflinks	exon	35715308	35715588	.	+	.	gene_id "XLOC_122781"; transcript_id "TCONS_00147468"; exon_number "1"; gene_name "FBXO24"; oId "CUFF.172772.1"; nearest_ref "XM_005698077.1"; class_code "x"; tss_id "TSS130511";
chr25	Cufflinks	exon	35715861	35720179	.	+	.	gene_id "XLOC_122781"; transcript_id "TCONS_00147468"; exon_number "2"; gene_name "FBXO24"; oId "CUFF.172772.1"; nearest_ref "XM_005698077.1"; class_code "x"; tss_id "TSS130511";
chr4	Cufflinks	exon	96650903	96650996	.	+	.	gene_id "XLOC_157295"; transcript_id "TCONS_00189236"; exon_number "1"; gene_name "SLC13A4"; oId "CUFF.224227.2"; nearest_ref "XM_005679505.1"; class_code "x"; tss_id "TSS167237";
chr4	Cufflinks	exon	96678539	96678620	.	+	.	gene_id "XLOC_157295"; transcript_id "TCONS_00189236"; exon_number "2"; gene_name "SLC13A4"; oId "CUFF.224227.2"; nearest_ref "XM_005679505.1"; class_code "x"; tss_id "TSS167237";
chr4	Cufflinks	exon	96679708	96679887	.	+	.	gene_id "XLOC_157295"; transcript_id "TCONS_00189236"; exon_number "3"; gene_name "SLC13A4"; oId "CUFF.224227.2"; nearest_ref "XM_005679505.1"; class_code "x"; tss_id "TSS167237";
chr4	Cufflinks	exon	96680472	96680621	.	+	.	gene_id "XLOC_157295"; transcript_id "TCONS_00189236"; exon_number "4"; gene_name "SLC13A4"; oId "CUFF.224227.2"; nearest_ref "XM_005679505.1"; class_code "x"; tss_id "TSS167237";
chr4	Cufflinks	exon	96680903	96681203	.	+	.	gene_id "XLOC_157295"; transcript_id "TCONS_00189236"; exon_number "5"; gene_name "SLC13A4"; oId "CUFF.224227.2"; nearest_ref "XM_005679505.1"; class_code "x"; tss_id "TSS167237";
chrX	Cufflinks	exon	22816760	22816950	.	+	.	gene_id "XLOC_208210"; transcript_id "TCONS_00249464"; exon_number "1"; oId "CUFF.288977.2"; class_code "u"; tss_id "TSS221094";
chrX	Cufflinks	exon	22818210	22818270	.	+	.	gene_id "XLOC_208210"; transcript_id "TCONS_00249464"; exon_number "2"; oId "CUFF.288977.2"; class_code "u"; tss_id "TSS221094";
chrX	Cufflinks	exon	22820590	22820705	.	+	.	gene_id "XLOC_208210"; transcript_id "TCONS_00249464"; exon_number "3"; oId "CUFF.288977.2"; class_code "u"; tss_id "TSS221094";
chrX	Cufflinks	exon	22823615	22823690	.	+	.	gene_id "XLOC_208210"; transcript_id "TCONS_00249464"; exon_number "4"; oId "CUFF.288977.2"; class_code "u"; tss_id "TSS221094";
chrX	Cufflinks	exon	22824287	22824678	.	+	.	gene_id "XLOC_208210"; transcript_id "TCONS_00249464"; exon_number "5"; oId "CUFF.288977.2"; class_code "u"; tss_id "TSS221094";
chrX	Cufflinks	exon	22824777	22824846	.	+	.	gene_id "XLOC_208210"; transcript_id "TCONS_00249464"; exon_number "6"; oId "CUFF.288977.2"; class_code "u"; tss_id "TSS221094";
chrX	Cufflinks	exon	22838912	22839035	.	+	.	gene_id "XLOC_208210"; transcript_id "TCONS_00249464"; exon_number "7"; oId "CUFF.288977.2"; class_code "u"; tss_id "TSS221094";
chrX	Cufflinks	exon	22840510	22840551	.	+	.	gene_id "XLOC_208210"; transcript_id "TCONS_00249464"; exon_number "8"; oId "CUFF.288977.2"; class_code "u"; tss_id "TSS221094";
chrX	Cufflinks	exon	22852739	22853708	.	+	.	gene_id "XLOC_208210"; transcript_id "TCONS_00249464"; exon_number "9"; oId "CUFF.288977.2"; class_code "u"; tss_id "TSS221094";
chr18	Cufflinks	exon	2114718	2114820	.	-	.	gene_id "XLOC_073661"; transcript_id "TCONS_00087771"; exon_number "1"; gene_name "P97BCNT"; oId "CUFF.97582.1"; nearest_ref "XM_005691804.1"; class_code "o"; tss_id "TSS78018";
chr18	Cufflinks	exon	2117958	2118371	.	-	.	gene_id "XLOC_073661"; transcript_id "TCONS_00087771"; exon_number "2"; gene_name "P97BCNT"; oId "CUFF.97582.1"; nearest_ref "XM_005691804.1"; class_code "o"; tss_id "TSS78018";
chr22	Cufflinks	exon	16644905	16645423	.	-	.	gene_id "XLOC_109359"; transcript_id "TCONS_00131307"; exon_number "1"; oId "CUFF.149154.1"; class_code "u"; tss_id "TSS116202";
chr22	Cufflinks	exon	16646584	16646637	.	-	.	gene_id "XLOC_109359"; transcript_id "TCONS_00131307"; exon_number "2"; oId "CUFF.149154.1"; class_code "u"; tss_id "TSS116202";
chr14	Cufflinks	exon	17569828	17570180	.	-	.	gene_id "XLOC_048230"; transcript_id "TCONS_00057157"; exon_number "1"; oId "CUFF.65330.1"; class_code "u"; tss_id "TSS50989";
chr14	Cufflinks	exon	17571288	17571519	.	-	.	gene_id "XLOC_048230"; transcript_id "TCONS_00057157"; exon_number "2"; oId "CUFF.65330.1"; class_code "u"; tss_id "TSS50989";
chr18	Cufflinks	exon	45710659	45711183	.	-	.	gene_id "XLOC_075847"; transcript_id "TCONS_00090365"; exon_number "1"; oId "CUFF.103891.5"; class_code "u"; tss_id "TSS80316";
chr18	Cufflinks	exon	45712430	45712676	.	-	.	gene_id "XLOC_075847"; transcript_id "TCONS_00090365"; exon_number "2"; oId "CUFF.103891.5"; class_code "u"; tss_id "TSS80316";
chr8	Cufflinks	exon	47462562	47462663	.	+	.	gene_id "XLOC_193399"; transcript_id "TCONS_00232175"; exon_number "1"; oId "CUFF.270569.1"; class_code "u"; tss_id "TSS205490";
chr8	Cufflinks	exon	47462764	47464874	.	+	.	gene_id "XLOC_193399"; transcript_id "TCONS_00232175"; exon_number "2"; oId "CUFF.270569.1"; class_code "u"; tss_id "TSS205490";
chr23	Cufflinks	exon	29144125	29144175	.	+	.	gene_id "XLOC_112838"; transcript_id "TCONS_00135568"; exon_number "1"; gene_name "LOC102181641"; oId "CUFF.159810.1"; nearest_ref "XM_005696813.1"; class_code "o"; tss_id "TSS119925";
chr23	Cufflinks	exon	29165342	29165885	.	+	.	gene_id "XLOC_112838"; transcript_id "TCONS_00135568"; exon_number "2"; gene_name "LOC102181641"; oId "CUFF.159810.1"; nearest_ref "XM_005696813.1"; class_code "o"; tss_id "TSS119925";
chr25	Cufflinks	exon	26639280	26639676	.	+	.	gene_id "XLOC_122424"; transcript_id "TCONS_00146949"; exon_number "1"; gene_name "SEPT1"; oId "CUFF.171523.2"; nearest_ref "XM_005697702.1"; class_code "x"; tss_id "TSS130098";
chr25	Cufflinks	exon	26640156	26641561	.	+	.	gene_id "XLOC_122424"; transcript_id "TCONS_00146949"; exon_number "2"; gene_name "SEPT1"; oId "CUFF.171523.2"; nearest_ref "XM_005697702.1"; class_code "x"; tss_id "TSS130098";
chrX	Cufflinks	exon	119131695	119131737	.	-	.	gene_id "XLOC_216606"; transcript_id "TCONS_00259282"; exon_number "1"; gene_name "FRMPD4"; oId "CUFF.298580.1"; nearest_ref "XM_005701115.1"; class_code "o"; tss_id "TSS229906";
chrX	Cufflinks	exon	119384631	119384918	.	-	.	gene_id "XLOC_216606"; transcript_id "TCONS_00259282"; exon_number "2"; gene_name "FRMPD4"; oId "CUFF.298580.1"; nearest_ref "XM_005701115.1"; class_code "o"; tss_id "TSS229906";
chr28	Cufflinks	exon	11448548	11448821	.	-	.	gene_id "XLOC_137743"; transcript_id "TCONS_00165011"; exon_number "1"; oId "CUFF.189407.1"; class_code "u"; tss_id "TSS146331";
chr28	Cufflinks	exon	11455398	11455456	.	-	.	gene_id "XLOC_137743"; transcript_id "TCONS_00165011"; exon_number "2"; oId "CUFF.189407.1"; class_code "u"; tss_id "TSS146331";
chr2	Cufflinks	exon	5187880	5188884	.	+	.	gene_id "XLOC_083894"; transcript_id "TCONS_00101101"; exon_number "1"; oId "CUFF.117324.1"; class_code "u"; tss_id "TSS89222";
chr2	Cufflinks	exon	5189026	5189196	.	+	.	gene_id "XLOC_083894"; transcript_id "TCONS_00101101"; exon_number "2"; oId "CUFF.117324.1"; class_code "u"; tss_id "TSS89222";
chr10	Cufflinks	exon	1095955	1096009	.	-	.	gene_id "XLOC_016989"; transcript_id "TCONS_00020210"; exon_number "1"; oId "CUFF.17715.1"; class_code "u"; tss_id "TSS17954";
chr10	Cufflinks	exon	1195322	1195457	.	-	.	gene_id "XLOC_016989"; transcript_id "TCONS_00020210"; exon_number "2"; oId "CUFF.17715.1"; class_code "u"; tss_id "TSS17954";
chr10	Cufflinks	exon	1291615	1291728	.	-	.	gene_id "XLOC_016989"; transcript_id "TCONS_00020210"; exon_number "3"; oId "CUFF.17715.1"; class_code "u"; tss_id "TSS17954";
chr10	Cufflinks	exon	1293319	1293598	.	-	.	gene_id "XLOC_016989"; transcript_id "TCONS_00020210"; exon_number "4"; oId "CUFF.17715.1"; class_code "u"; tss_id "TSS17954";
chr19	Cufflinks	exon	57753686	57753821	.	-	.	gene_id "XLOC_083466"; transcript_id "TCONS_00100602"; exon_number "1"; oId "CUFF.116082.1"; class_code "u"; tss_id "TSS88769";
chr19	Cufflinks	exon	57754854	57754928	.	-	.	gene_id "XLOC_083466"; transcript_id "TCONS_00100602"; exon_number "2"; oId "CUFF.116082.1"; class_code "u"; tss_id "TSS88769";
chr10	Cufflinks	exon	1095274	1095581	.	+	.	gene_id "XLOC_012306"; transcript_id "TCONS_00014495"; exon_number "1"; oId "CUFF.17714.1"; class_code "u"; tss_id "TSS12979";
chr10	Cufflinks	exon	1098020	1098118	.	+	.	gene_id "XLOC_012306"; transcript_id "TCONS_00014495"; exon_number "2"; oId "CUFF.17714.1"; class_code "u"; tss_id "TSS12979";
chr10	Cufflinks	exon	66633864	66636819	.	-	.	gene_id "XLOC_020267"; transcript_id "TCONS_00024119"; exon_number "1"; oId "CUFF.26640.7"; class_code "u"; tss_id "TSS21382";
chr10	Cufflinks	exon	66642731	66642813	.	-	.	gene_id "XLOC_020267"; transcript_id "TCONS_00024119"; exon_number "2"; oId "CUFF.26640.7"; class_code "u"; tss_id "TSS21382";
chr10	Cufflinks	exon	66645451	66645508	.	-	.	gene_id "XLOC_020267"; transcript_id "TCONS_00024119"; exon_number "3"; oId "CUFF.26640.7"; class_code "u"; tss_id "TSS21382";
chr10	Cufflinks	exon	66646561	66646719	.	-	.	gene_id "XLOC_020267"; transcript_id "TCONS_00024119"; exon_number "4"; oId "CUFF.26640.7"; class_code "u"; tss_id "TSS21382";
chr10	Cufflinks	exon	5313436	5314172	.	-	.	gene_id "XLOC_017362"; transcript_id "TCONS_00020617"; exon_number "1"; oId "CUFF.19027.2"; class_code "u"; tss_id "TSS18339";
chr10	Cufflinks	exon	5314907	5315034	.	-	.	gene_id "XLOC_017362"; transcript_id "TCONS_00020617"; exon_number "2"; oId "CUFF.19027.2"; class_code "u"; tss_id "TSS18339";
chr7	Cufflinks	exon	67995460	67997003	.	-	.	gene_id "XLOC_189863"; transcript_id "TCONS_00228241"; exon_number "1"; oId "CUFF.261924.3"; class_code "u"; tss_id "TSS201823";
chr7	Cufflinks	exon	67997353	67997560	.	-	.	gene_id "XLOC_189863"; transcript_id "TCONS_00228241"; exon_number "2"; oId "CUFF.261924.3"; class_code "u"; tss_id "TSS201823";
chr7	Cufflinks	exon	67998096	67999030	.	-	.	gene_id "XLOC_189863"; transcript_id "TCONS_00228241"; exon_number "3"; oId "CUFF.261924.3"; class_code "u"; tss_id "TSS201823";
chr16	Cufflinks	exon	73129924	73130147	.	+	.	gene_id "XLOC_059625"; transcript_id "TCONS_00070883"; exon_number "1"; oId "CUFF.88847.3"; class_code "u"; tss_id "TSS63065";
chr16	Cufflinks	exon	73168302	73168628	.	+	.	gene_id "XLOC_059625"; transcript_id "TCONS_00070883"; exon_number "2"; oId "CUFF.88847.3"; class_code "u"; tss_id "TSS63065";
chr29	Cufflinks	exon	31238358	31238387	.	+	.	gene_id "XLOC_140279"; transcript_id "TCONS_00168035"; exon_number "1"; gene_name "ARHGAP32"; oId "CUFF.196476.1"; nearest_ref "XM_005699721.1"; class_code "x"; tss_id "TSS149010";
chr29	Cufflinks	exon	31239760	31240032	.	+	.	gene_id "XLOC_140279"; transcript_id "TCONS_00168035"; exon_number "2"; gene_name "ARHGAP32"; oId "CUFF.196476.1"; nearest_ref "XM_005699721.1"; class_code "x"; tss_id "TSS149010";
chr14	Cufflinks	exon	80388265	80388486	.	-	.	gene_id "XLOC_050464"; transcript_id "TCONS_00059726"; exon_number "1"; oId "CUFF.71373.1"; class_code "u"; tss_id "TSS53323";
chr14	Cufflinks	exon	80402210	80402270	.	-	.	gene_id "XLOC_050464"; transcript_id "TCONS_00059726"; exon_number "2"; oId "CUFF.71373.1"; class_code "u"; tss_id "TSS53323";
chr24	Cufflinks	exon	42236780	42236907	.	+	.	gene_id "XLOC_117707"; transcript_id "TCONS_00141332"; exon_number "1"; oId "CUFF.165879.1"; class_code "u"; tss_id "TSS125101";
chr24	Cufflinks	exon	42237216	42237578	.	+	.	gene_id "XLOC_117707"; transcript_id "TCONS_00141332"; exon_number "2"; oId "CUFF.165879.1"; class_code "u"; tss_id "TSS125101";
chr23	Cufflinks	exon	33270238	33282979	.	-	.	gene_id "XLOC_115545"; transcript_id "TCONS_00138851"; exon_number "1"; gene_name "LOC102168677"; oId "CUFF.160870.3"; nearest_ref "XM_005696826.1"; class_code "x"; tss_id "TSS122815";
chr23	Cufflinks	exon	33359586	33359731	.	-	.	gene_id "XLOC_115545"; transcript_id "TCONS_00138851"; exon_number "2"; gene_name "LOC102168677"; oId "CUFF.160870.3"; nearest_ref "XM_005696826.1"; class_code "x"; tss_id "TSS122815";
chr23	Cufflinks	exon	33578312	33578355	.	-	.	gene_id "XLOC_115545"; transcript_id "TCONS_00138851"; exon_number "3"; gene_name "LOC102168677"; oId "CUFF.160870.3"; nearest_ref "XM_005696826.1"; class_code "x"; tss_id "TSS122815";
chr23	Cufflinks	exon	33617810	33617938	.	-	.	gene_id "XLOC_115545"; transcript_id "TCONS_00138851"; exon_number "4"; gene_name "LOC102168677"; oId "CUFF.160870.3"; nearest_ref "XM_005696826.1"; class_code "x"; tss_id "TSS122815";
chr23	Cufflinks	exon	33674313	33674562	.	-	.	gene_id "XLOC_115545"; transcript_id "TCONS_00138851"; exon_number "5"; gene_name "LOC102168677"; oId "CUFF.160870.3"; nearest_ref "XM_005696826.1"; class_code "x"; tss_id "TSS122815";
chr23	Cufflinks	exon	33676123	33676202	.	-	.	gene_id "XLOC_115545"; transcript_id "TCONS_00138851"; exon_number "6"; gene_name "LOC102168677"; oId "CUFF.160870.3"; nearest_ref "XM_005696826.1"; class_code "x"; tss_id "TSS122815";
chr23	Cufflinks	exon	33676999	33677243	.	-	.	gene_id "XLOC_115545"; transcript_id "TCONS_00138851"; exon_number "7"; gene_name "LOC102168677"; oId "CUFF.160870.3"; nearest_ref "XM_005696826.1"; class_code "x"; tss_id "TSS122815";
chr9	Cufflinks	exon	50578187	50578210	.	+	.	gene_id "XLOC_201798"; transcript_id "TCONS_00242139"; exon_number "1"; oId "CUFF.281877.3"; class_code "u"; tss_id "TSS214380";
chr9	Cufflinks	exon	50578729	50578799	.	+	.	gene_id "XLOC_201798"; transcript_id "TCONS_00242139"; exon_number "2"; oId "CUFF.281877.3"; class_code "u"; tss_id "TSS214380";
chr9	Cufflinks	exon	50578896	50578973	.	+	.	gene_id "XLOC_201798"; transcript_id "TCONS_00242139"; exon_number "3"; oId "CUFF.281877.3"; class_code "u"; tss_id "TSS214380";
chr9	Cufflinks	exon	50579059	50579120	.	+	.	gene_id "XLOC_201798"; transcript_id "TCONS_00242139"; exon_number "4"; oId "CUFF.281877.3"; class_code "u"; tss_id "TSS214380";
chr9	Cufflinks	exon	50579385	50579439	.	+	.	gene_id "XLOC_201798"; transcript_id "TCONS_00242139"; exon_number "5"; oId "CUFF.281877.3"; class_code "u"; tss_id "TSS214380";
chr9	Cufflinks	exon	50579672	50583090	.	+	.	gene_id "XLOC_201798"; transcript_id "TCONS_00242139"; exon_number "6"; oId "CUFF.281877.3"; class_code "u"; tss_id "TSS214380";
chr4	Cufflinks	exon	91210767	91211284	.	-	.	gene_id "XLOC_162058"; transcript_id "TCONS_00194651"; exon_number "1"; oId "CUFF.223501.1"; class_code "u"; tss_id "TSS172196";
chr4	Cufflinks	exon	91211381	91211988	.	-	.	gene_id "XLOC_162058"; transcript_id "TCONS_00194651"; exon_number "2"; oId "CUFF.223501.1"; class_code "u"; tss_id "TSS172196";
chr17	Cufflinks	exon	48903020	48903165	.	-	.	gene_id "XLOC_067932"; transcript_id "TCONS_00080625"; exon_number "1"; oId "CUFF.93879.1"; class_code "u"; tss_id "TSS71810";
chr17	Cufflinks	exon	48936022	48936496	.	-	.	gene_id "XLOC_067932"; transcript_id "TCONS_00080625"; exon_number "2"; oId "CUFF.93879.1"; class_code "u"; tss_id "TSS71810";
chr17	Cufflinks	exon	48955836	48956050	.	-	.	gene_id "XLOC_067932"; transcript_id "TCONS_00080625"; exon_number "3"; oId "CUFF.93879.1"; class_code "u"; tss_id "TSS71810";
chr21	Cufflinks	exon	66027845	66028064	.	+	.	gene_id "XLOC_102028"; transcript_id "TCONS_00122660"; exon_number "1"; gene_name "TMEM179"; oId "CUFF.146276.2"; nearest_ref "XM_005695467.1"; class_code "x"; tss_id "TSS108421";
chr21	Cufflinks	exon	66029310	66029481	.	+	.	gene_id "XLOC_102028"; transcript_id "TCONS_00122660"; exon_number "2"; gene_name "TMEM179"; oId "CUFF.146276.2"; nearest_ref "XM_005695467.1"; class_code "x"; tss_id "TSS108421";
chr21	Cufflinks	exon	66033142	66033207	.	+	.	gene_id "XLOC_102028"; transcript_id "TCONS_00122660"; exon_number "3"; gene_name "TMEM179"; oId "CUFF.146276.2"; nearest_ref "XM_005695467.1"; class_code "x"; tss_id "TSS108421";
chr13	Cufflinks	exon	55434965	55435164	.	-	.	gene_id "XLOC_042611"; transcript_id "TCONS_00050568"; exon_number "1"; oId "CUFF.59524.1"; class_code "u"; tss_id "TSS45041";
chr13	Cufflinks	exon	55443213	55443281	.	-	.	gene_id "XLOC_042611"; transcript_id "TCONS_00050568"; exon_number "2"; oId "CUFF.59524.1"; class_code "u"; tss_id "TSS45041";
chr27	Cufflinks	exon	39238896	39239485	.	-	.	gene_id "XLOC_134477"; transcript_id "TCONS_00161247"; exon_number "1"; oId "CUFF.187527.1"; class_code "u"; tss_id "TSS142921";
chr27	Cufflinks	exon	39240448	39240589	.	-	.	gene_id "XLOC_134477"; transcript_id "TCONS_00161247"; exon_number "2"; oId "CUFF.187527.1"; class_code "u"; tss_id "TSS142921";
chr24	Cufflinks	exon	60656698	60656725	.	-	.	gene_id "XLOC_121123"; transcript_id "TCONS_00145255"; exon_number "1"; oId "CUFF.168348.1"; class_code "u"; tss_id "TSS128676";
chr24	Cufflinks	exon	60656878	60657355	.	-	.	gene_id "XLOC_121123"; transcript_id "TCONS_00145255"; exon_number "2"; oId "CUFF.168348.1"; class_code "u"; tss_id "TSS128676";
chr18	Cufflinks	exon	57020763	57021109	.	-	.	gene_id "XLOC_076584"; transcript_id "TCONS_00091435"; exon_number "1"; oId "CUFF.106035.2"; class_code "u"; tss_id "TSS81168";
chr18	Cufflinks	exon	57021576	57021607	.	-	.	gene_id "XLOC_076584"; transcript_id "TCONS_00091435"; exon_number "2"; oId "CUFF.106035.2"; class_code "u"; tss_id "TSS81168";
chr15	Cufflinks	exon	70963824	70963903	.	-	.	gene_id "XLOC_056442"; transcript_id "TCONS_00066967"; exon_number "1"; oId "CUFF.80035.1"; class_code "u"; tss_id "TSS59676";
chr15	Cufflinks	exon	70974067	70974155	.	-	.	gene_id "XLOC_056442"; transcript_id "TCONS_00066967"; exon_number "2"; oId "CUFF.80035.1"; class_code "u"; tss_id "TSS59676";
chr15	Cufflinks	exon	70989035	70989129	.	-	.	gene_id "XLOC_056442"; transcript_id "TCONS_00066967"; exon_number "3"; oId "CUFF.80035.1"; class_code "u"; tss_id "TSS59676";
chr6	Cufflinks	exon	18642409	18642485	.	-	.	gene_id "XLOC_178355"; transcript_id "TCONS_00214129"; exon_number "1"; oId "CUFF.242321.1"; class_code "u"; tss_id "TSS189487";
chr6	Cufflinks	exon	18643261	18643424	.	-	.	gene_id "XLOC_178355"; transcript_id "TCONS_00214129"; exon_number "2"; oId "CUFF.242321.1"; class_code "u"; tss_id "TSS189487";
chr6	Cufflinks	exon	18671685	18671760	.	-	.	gene_id "XLOC_178355"; transcript_id "TCONS_00214129"; exon_number "3"; oId "CUFF.242321.1"; class_code "u"; tss_id "TSS189487";
chr23	Cufflinks	exon	42607108	42607667	.	+	.	gene_id "XLOC_113287"; transcript_id "TCONS_00136084"; exon_number "1"; oId "CUFF.161379.1"; class_code "u"; tss_id "TSS120385";
chr23	Cufflinks	exon	42608408	42608533	.	+	.	gene_id "XLOC_113287"; transcript_id "TCONS_00136084"; exon_number "2"; oId "CUFF.161379.1"; class_code "u"; tss_id "TSS120385";
chr23	Cufflinks	exon	42610695	42611049	.	+	.	gene_id "XLOC_113287"; transcript_id "TCONS_00136084"; exon_number "3"; oId "CUFF.161379.1"; class_code "u"; tss_id "TSS120385";
chr15	Cufflinks	exon	76593769	76594050	.	+	.	gene_id "XLOC_053817"; transcript_id "TCONS_00063836"; exon_number "1"; gene_name "CTNND1"; oId "CUFF.80971.1"; nearest_ref "XM_005690319.1"; class_code "o"; tss_id "TSS56901";
chr15	Cufflinks	exon	76595191	76595226	.	+	.	gene_id "XLOC_053817"; transcript_id "TCONS_00063836"; exon_number "2"; gene_name "CTNND1"; oId "CUFF.80971.1"; nearest_ref "XM_005690319.1"; class_code "o"; tss_id "TSS56901";
chr6	Cufflinks	exon	66507674	66507769	.	+	.	gene_id "XLOC_175864"; transcript_id "TCONS_00211249"; exon_number "1"; oId "CUFF.247617.4"; class_code "u"; tss_id "TSS186883";
chr6	Cufflinks	exon	66508197	66508259	.	+	.	gene_id "XLOC_175864"; transcript_id "TCONS_00211249"; exon_number "2"; oId "CUFF.247617.4"; class_code "u"; tss_id "TSS186883";
chr6	Cufflinks	exon	66513435	66514514	.	+	.	gene_id "XLOC_175864"; transcript_id "TCONS_00211249"; exon_number "3"; oId "CUFF.247617.4"; class_code "u"; tss_id "TSS186883";
chr6	Cufflinks	exon	66515015	66515389	.	+	.	gene_id "XLOC_175864"; transcript_id "TCONS_00211249"; exon_number "4"; oId "CUFF.247617.4"; class_code "u"; tss_id "TSS186883";
chr6	Cufflinks	exon	66516083	66518653	.	+	.	gene_id "XLOC_175864"; transcript_id "TCONS_00211249"; exon_number "5"; oId "CUFF.247617.4"; class_code "u"; tss_id "TSS186883";
chr3	Cufflinks	exon	23900253	23900863	.	-	.	gene_id "XLOC_149754"; transcript_id "TCONS_00180181"; exon_number "1"; oId "CUFF.202058.1"; class_code "u"; tss_id "TSS159257";
chr3	Cufflinks	exon	23922599	23922704	.	-	.	gene_id "XLOC_149754"; transcript_id "TCONS_00180181"; exon_number "2"; oId "CUFF.202058.1"; class_code "u"; tss_id "TSS159257";
chr12	Cufflinks	exon	53296497	53296540	.	+	.	gene_id "XLOC_032981"; transcript_id "TCONS_00039263"; exon_number "1"; oId "CUFF.48639.2"; class_code "u"; tss_id "TSS34846";
chr12	Cufflinks	exon	53311951	53312623	.	+	.	gene_id "XLOC_032981"; transcript_id "TCONS_00039263"; exon_number "2"; oId "CUFF.48639.2"; class_code "u"; tss_id "TSS34846";
chr4	Cufflinks	exon	58719042	58719077	.	+	.	gene_id "XLOC_156172"; transcript_id "TCONS_00187855"; exon_number "1"; oId "CUFF.219751.1"; class_code "u"; tss_id "TSS166031";
chr4	Cufflinks	exon	58721113	58721320	.	+	.	gene_id "XLOC_156172"; transcript_id "TCONS_00187855"; exon_number "2"; oId "CUFF.219751.1"; class_code "u"; tss_id "TSS166031";
chr14	Cufflinks	exon	73269460	73269828	.	+	.	gene_id "XLOC_046543"; transcript_id "TCONS_00055202"; exon_number "1"; oId "CUFF.70528.1"; class_code "u"; tss_id "TSS49213";
chr14	Cufflinks	exon	73283186	73283264	.	+	.	gene_id "XLOC_046543"; transcript_id "TCONS_00055202"; exon_number "2"; oId "CUFF.70528.1"; class_code "u"; tss_id "TSS49213";
chr14	Cufflinks	exon	73283376	73283629	.	+	.	gene_id "XLOC_046543"; transcript_id "TCONS_00055202"; exon_number "3"; oId "CUFF.70528.1"; class_code "u"; tss_id "TSS49213";
chr5	Cufflinks	exon	73330101	73330364	.	-	.	gene_id "XLOC_171707"; transcript_id "TCONS_00206323"; exon_number "1"; oId "CUFF.235412.2"; class_code "u"; tss_id "TSS182505";
chr5	Cufflinks	exon	73378560	73378650	.	-	.	gene_id "XLOC_171707"; transcript_id "TCONS_00206323"; exon_number "2"; oId "CUFF.235412.2"; class_code "u"; tss_id "TSS182505";
chr11	Cufflinks	exon	28595699	28595850	.	+	.	gene_id "XLOC_022518"; transcript_id "TCONS_00026921"; exon_number "1"; oId "CUFF.33707.1"; class_code "u"; tss_id "TSS23786";
chr11	Cufflinks	exon	28600343	28601950	.	+	.	gene_id "XLOC_022518"; transcript_id "TCONS_00026921"; exon_number "2"; oId "CUFF.33707.1"; class_code "u"; tss_id "TSS23786";
chr11	Cufflinks	exon	28603698	28603862	.	+	.	gene_id "XLOC_022518"; transcript_id "TCONS_00026921"; exon_number "3"; oId "CUFF.33707.1"; class_code "u"; tss_id "TSS23786";
chr28	Cufflinks	exon	5961479	5961715	.	+	.	gene_id "XLOC_135418"; transcript_id "TCONS_00162240"; exon_number "1"; oId "CUFF.188779.1"; class_code "u"; tss_id "TSS143874";
chr28	Cufflinks	exon	5964726	5966104	.	+	.	gene_id "XLOC_135418"; transcript_id "TCONS_00162240"; exon_number "2"; oId "CUFF.188779.1"; class_code "u"; tss_id "TSS143874";
chr9	Cufflinks	exon	25449538	25449879	.	-	.	gene_id "XLOC_204601"; transcript_id "TCONS_00245313"; exon_number "1"; gene_name "LAMA4"; oId "CUFF.279234.1"; nearest_ref "XM_005684551.1"; class_code "x"; tss_id "TSS217296";
chr9	Cufflinks	exon	25456666	25457158	.	-	.	gene_id "XLOC_204601"; transcript_id "TCONS_00245313"; exon_number "2"; gene_name "LAMA4"; oId "CUFF.279234.1"; nearest_ref "XM_005684551.1"; class_code "x"; tss_id "TSS217296";
chr7	Cufflinks	exon	64269530	64269815	.	+	.	gene_id "XLOC_184961"; transcript_id "TCONS_00222246"; exon_number "1"; oId "CUFF.261255.1"; class_code "u"; tss_id "TSS196593";
chr7	Cufflinks	exon	64269891	64270096	.	+	.	gene_id "XLOC_184961"; transcript_id "TCONS_00222246"; exon_number "2"; oId "CUFF.261255.1"; class_code "u"; tss_id "TSS196593";
chr29	Cufflinks	exon	46137640	46138689	.	-	.	gene_id "XLOC_143290"; transcript_id "TCONS_00171727"; exon_number "1"; gene_name "DHCR7"; oId "CUFF.198678.1"; nearest_ref "XM_005700056.1"; class_code "j"; tss_id "TSS152236";
chr29	Cufflinks	exon	46138809	46139192	.	-	.	gene_id "XLOC_143290"; transcript_id "TCONS_00171727"; exon_number "2"; gene_name "DHCR7"; oId "CUFF.198678.1"; nearest_ref "XM_005700056.1"; class_code "j"; tss_id "TSS152236";
chr23	Cufflinks	exon	45631490	45631756	.	+	.	gene_id "XLOC_113398"; transcript_id "TCONS_00136213"; exon_number "1"; oId "CUFF.161658.1"; class_code "u"; tss_id "TSS120505";
chr23	Cufflinks	exon	45638792	45639384	.	+	.	gene_id "XLOC_113398"; transcript_id "TCONS_00136213"; exon_number "2"; oId "CUFF.161658.1"; class_code "u"; tss_id "TSS120505";
chr3	Cufflinks	exon	27912826	27912991	.	+	.	gene_id "XLOC_144727"; transcript_id "TCONS_00173786"; exon_number "1"; oId "CUFF.202689.1"; class_code "u"; tss_id "TSS153863";
chr3	Cufflinks	exon	27920886	27920969	.	+	.	gene_id "XLOC_144727"; transcript_id "TCONS_00173786"; exon_number "2"; oId "CUFF.202689.1"; class_code "u"; tss_id "TSS153863";
chr26	Cufflinks	exon	35107972	35108267	.	-	.	gene_id "XLOC_128499"; transcript_id "TCONS_00154631"; exon_number "1"; oId "CUFF.178724.1"; class_code "u"; tss_id "TSS136710";
chr26	Cufflinks	exon	35108549	35108611	.	-	.	gene_id "XLOC_128499"; transcript_id "TCONS_00154631"; exon_number "2"; oId "CUFF.178724.1"; class_code "u"; tss_id "TSS136710";
chr8	Cufflinks	exon	87692316	87693499	.	-	.	gene_id "XLOC_199372"; transcript_id "TCONS_00239286"; exon_number "1"; oId "CUFF.274727.1"; class_code "u"; tss_id "TSS211807";
chr8	Cufflinks	exon	87706075	87706245	.	-	.	gene_id "XLOC_199372"; transcript_id "TCONS_00239286"; exon_number "2"; oId "CUFF.274727.1"; class_code "u"; tss_id "TSS211807";
chr8	Cufflinks	exon	87710838	87713329	.	-	.	gene_id "XLOC_199372"; transcript_id "TCONS_00239286"; exon_number "3"; oId "CUFF.274727.1"; class_code "u"; tss_id "TSS211807";
chr12	Cufflinks	exon	33270722	33271103	.	-	.	gene_id "XLOC_035123"; transcript_id "TCONS_00041732"; exon_number "1"; gene_name "MICU2"; oId "CUFF.47249.2"; nearest_ref "XM_005687565.1"; class_code "x"; tss_id "TSS37118";
chr12	Cufflinks	exon	33285343	33285578	.	-	.	gene_id "XLOC_035123"; transcript_id "TCONS_00041732"; exon_number "2"; gene_name "MICU2"; oId "CUFF.47249.2"; nearest_ref "XM_005687565.1"; class_code "x"; tss_id "TSS37118";
chr12	Cufflinks	exon	33291965	33292104	.	-	.	gene_id "XLOC_035123"; transcript_id "TCONS_00041732"; exon_number "3"; gene_name "MICU2"; oId "CUFF.47249.2"; nearest_ref "XM_005687565.1"; class_code "x"; tss_id "TSS37118";
chr22	Cufflinks	exon	1754747	1755273	.	-	.	gene_id "XLOC_108906"; transcript_id "TCONS_00130748"; exon_number "1"; oId "CUFF.146914.8"; class_code "u"; tss_id "TSS115715";
chr22	Cufflinks	exon	1756639	1756722	.	-	.	gene_id "XLOC_108906"; transcript_id "TCONS_00130748"; exon_number "2"; oId "CUFF.146914.8"; class_code "u"; tss_id "TSS115715";
chr22	Cufflinks	exon	1757583	1757671	.	-	.	gene_id "XLOC_108906"; transcript_id "TCONS_00130748"; exon_number "3"; oId "CUFF.146914.8"; class_code "u"; tss_id "TSS115715";
chr19	Cufflinks	exon	48640069	48640207	.	+	.	gene_id "XLOC_079401"; transcript_id "TCONS_00095157"; exon_number "1"; oId "CUFF.114156.1"; class_code "u"; tss_id "TSS84265";
chr19	Cufflinks	exon	48640464	48640674	.	+	.	gene_id "XLOC_079401"; transcript_id "TCONS_00095157"; exon_number "2"; oId "CUFF.114156.1"; class_code "u"; tss_id "TSS84265";
chr13	Cufflinks	exon	57694178	57694211	.	+	.	gene_id "XLOC_039064"; transcript_id "TCONS_00046288"; exon_number "1"; oId "CUFF.60169.2"; class_code "u"; tss_id "TSS41260";
chr13	Cufflinks	exon	57694475	57694993	.	+	.	gene_id "XLOC_039064"; transcript_id "TCONS_00046288"; exon_number "2"; oId "CUFF.60169.2"; class_code "u"; tss_id "TSS41260";
chr5	Cufflinks	exon	18551991	18552023	.	+	.	gene_id "XLOC_163993"; transcript_id "TCONS_00196832"; exon_number "1"; oId "CUFF.228590.2"; class_code "u"; tss_id "TSS174225";
chr5	Cufflinks	exon	18559783	18559934	.	+	.	gene_id "XLOC_163993"; transcript_id "TCONS_00196832"; exon_number "2"; oId "CUFF.228590.2"; class_code "u"; tss_id "TSS174225";
chr5	Cufflinks	exon	18564701	18564737	.	+	.	gene_id "XLOC_163993"; transcript_id "TCONS_00196832"; exon_number "3"; oId "CUFF.228590.2"; class_code "u"; tss_id "TSS174225";
chr19	Cufflinks	exon	54029748	54031039	.	-	.	gene_id "XLOC_083331"; transcript_id "TCONS_00100391"; exon_number "1"; gene_name "ST6GALNAC2"; oId "CUFF.115396.2"; nearest_ref "XM_005694421.1"; class_code "x"; tss_id "TSS88603";
chr19	Cufflinks	exon	54031993	54032069	.	-	.	gene_id "XLOC_083331"; transcript_id "TCONS_00100391"; exon_number "2"; gene_name "ST6GALNAC2"; oId "CUFF.115396.2"; nearest_ref "XM_005694421.1"; class_code "x"; tss_id "TSS88603";
chr19	Cufflinks	exon	54032183	54032281	.	-	.	gene_id "XLOC_083331"; transcript_id "TCONS_00100391"; exon_number "3"; gene_name "ST6GALNAC2"; oId "CUFF.115396.2"; nearest_ref "XM_005694421.1"; class_code "x"; tss_id "TSS88603";
chr19	Cufflinks	exon	54033826	54033910	.	-	.	gene_id "XLOC_083331"; transcript_id "TCONS_00100391"; exon_number "4"; gene_name "ST6GALNAC2"; oId "CUFF.115396.2"; nearest_ref "XM_005694421.1"; class_code "x"; tss_id "TSS88603";
chr19	Cufflinks	exon	54034351	54034405	.	-	.	gene_id "XLOC_083331"; transcript_id "TCONS_00100391"; exon_number "5"; gene_name "ST6GALNAC2"; oId "CUFF.115396.2"; nearest_ref "XM_005694421.1"; class_code "x"; tss_id "TSS88603";
chr19	Cufflinks	exon	54034924	54035039	.	-	.	gene_id "XLOC_083331"; transcript_id "TCONS_00100391"; exon_number "6"; gene_name "ST6GALNAC2"; oId "CUFF.115396.2"; nearest_ref "XM_005694421.1"; class_code "x"; tss_id "TSS88603";
chr16	Cufflinks	exon	73129894	73130147	.	+	.	gene_id "XLOC_059625"; transcript_id "TCONS_00070881"; exon_number "1"; oId "CUFF.88847.1"; class_code "u"; tss_id "TSS63065";
chr16	Cufflinks	exon	73133806	73134304	.	+	.	gene_id "XLOC_059625"; transcript_id "TCONS_00070881"; exon_number "2"; oId "CUFF.88847.1"; class_code "u"; tss_id "TSS63065";
chr15	Cufflinks	exon	57722963	57723142	.	+	.	gene_id "XLOC_053151"; transcript_id "TCONS_00063000"; exon_number "1"; oId "CUFF.78947.1"; class_code "u"; tss_id "TSS56187";
chr15	Cufflinks	exon	57724101	57724182	.	+	.	gene_id "XLOC_053151"; transcript_id "TCONS_00063000"; exon_number "2"; oId "CUFF.78947.1"; class_code "u"; tss_id "TSS56187";
chr26	Cufflinks	exon	50129933	50130161	.	+	.	gene_id "XLOC_127244"; transcript_id "TCONS_00153065"; exon_number "1"; oId "CUFF.180541.1"; class_code "u"; tss_id "TSS135346";
chr26	Cufflinks	exon	50130380	50130463	.	+	.	gene_id "XLOC_127244"; transcript_id "TCONS_00153065"; exon_number "2"; oId "CUFF.180541.1"; class_code "u"; tss_id "TSS135346";
chr13	Cufflinks	exon	1863153	1863680	.	-	.	gene_id "XLOC_040374"; transcript_id "TCONS_00047891"; exon_number "1"; gene_name "PLCB4"; oId "CUFF.52879.2"; nearest_ref "XM_005687806.1"; class_code "x"; tss_id "TSS42664";
chr13	Cufflinks	exon	1866865	1867166	.	-	.	gene_id "XLOC_040374"; transcript_id "TCONS_00047891"; exon_number "2"; gene_name "PLCB4"; oId "CUFF.52879.2"; nearest_ref "XM_005687806.1"; class_code "x"; tss_id "TSS42664";
chr24	Cufflinks	exon	39245674	39245770	.	+	.	gene_id "XLOC_117422"; transcript_id "TCONS_00141007"; exon_number "1"; oId "CUFF.165464.1"; class_code "u"; tss_id "TSS124796";
chr24	Cufflinks	exon	39245912	39246060	.	+	.	gene_id "XLOC_117422"; transcript_id "TCONS_00141007"; exon_number "2"; oId "CUFF.165464.1"; class_code "u"; tss_id "TSS124796";
chr1	Cufflinks	exon	82151644	82151998	.	-	.	gene_id "XLOC_008845"; transcript_id "TCONS_00010520"; exon_number "1"; gene_name "MCF2L2"; oId "CUFF.10003.2"; nearest_ref "XM_005675265.1"; class_code "x"; tss_id "TSS9347";
chr1	Cufflinks	exon	82154776	82154897	.	-	.	gene_id "XLOC_008845"; transcript_id "TCONS_00010520"; exon_number "2"; gene_name "MCF2L2"; oId "CUFF.10003.2"; nearest_ref "XM_005675265.1"; class_code "x"; tss_id "TSS9347";
chr1	Cufflinks	exon	82184337	82184416	.	-	.	gene_id "XLOC_008845"; transcript_id "TCONS_00010520"; exon_number "3"; gene_name "MCF2L2"; oId "CUFF.10003.2"; nearest_ref "XM_005675265.1"; class_code "x"; tss_id "TSS9347";
chr18	Cufflinks	exon	44423719	44423741	.	-	.	gene_id "XLOC_075757"; transcript_id "TCONS_00090218"; exon_number "1"; oId "CUFF.103607.3"; class_code "u"; tss_id "TSS80219";
chr18	Cufflinks	exon	44426504	44426947	.	-	.	gene_id "XLOC_075757"; transcript_id "TCONS_00090218"; exon_number "2"; oId "CUFF.103607.3"; class_code "u"; tss_id "TSS80219";
chr24	Cufflinks	exon	39742990	39743615	.	+	.	gene_id "XLOC_117446"; transcript_id "TCONS_00141031"; exon_number "1"; oId "CUFF.165552.1"; class_code "u"; tss_id "TSS124820";
chr24	Cufflinks	exon	39778433	39778454	.	+	.	gene_id "XLOC_117446"; transcript_id "TCONS_00141031"; exon_number "2"; oId "CUFF.165552.1"; class_code "u"; tss_id "TSS124820";
chr13	Cufflinks	exon	57741513	57741924	.	-	.	gene_id "XLOC_042809"; transcript_id "TCONS_00050801"; exon_number "1"; oId "CUFF.60177.2"; class_code "u"; tss_id "TSS45253";
chr13	Cufflinks	exon	57742752	57743522	.	-	.	gene_id "XLOC_042809"; transcript_id "TCONS_00050801"; exon_number "2"; oId "CUFF.60177.2"; class_code "u"; tss_id "TSS45253";
chr11	Cufflinks	exon	103894571	103894766	.	-	.	gene_id "XLOC_030675"; transcript_id "TCONS_00036607"; exon_number "1"; oId "CUFF.43195.1"; class_code "u"; tss_id "TSS32416";
chr11	Cufflinks	exon	103894842	103894855	.	-	.	gene_id "XLOC_030675"; transcript_id "TCONS_00036607"; exon_number "2"; oId "CUFF.43195.1"; class_code "u"; tss_id "TSS32416";
chr12	Cufflinks	exon	29158979	29159335	.	-	.	gene_id "XLOC_034922"; transcript_id "TCONS_00041495"; exon_number "1"; oId "CUFF.46808.10"; class_code "u"; tss_id "TSS36901";
chr12	Cufflinks	exon	29160340	29160483	.	-	.	gene_id "XLOC_034922"; transcript_id "TCONS_00041495"; exon_number "2"; oId "CUFF.46808.10"; class_code "u"; tss_id "TSS36901";
chr10	Cufflinks	exon	280701	282016	.	+	.	gene_id "XLOC_012217"; transcript_id "TCONS_00014402"; exon_number "1"; oId "CUFF.17691.1"; class_code "u"; tss_id "TSS12886";
chr10	Cufflinks	exon	282072	282684	.	+	.	gene_id "XLOC_012217"; transcript_id "TCONS_00014402"; exon_number "2"; oId "CUFF.17691.1"; class_code "u"; tss_id "TSS12886";
chr8	Cufflinks	exon	86053271	86054708	.	-	.	gene_id "XLOC_199338"; transcript_id "TCONS_00239244"; exon_number "1"; oId "CUFF.274505.1"; class_code "u"; tss_id "TSS211771";
chr8	Cufflinks	exon	86056696	86056791	.	-	.	gene_id "XLOC_199338"; transcript_id "TCONS_00239244"; exon_number "2"; oId "CUFF.274505.1"; class_code "u"; tss_id "TSS211771";
chr8	Cufflinks	exon	86061706	86061923	.	-	.	gene_id "XLOC_199338"; transcript_id "TCONS_00239244"; exon_number "3"; oId "CUFF.274505.1"; class_code "u"; tss_id "TSS211771";
chr18	Cufflinks	exon	51492659	51492845	.	+	.	gene_id "XLOC_072464"; transcript_id "TCONS_00086244"; exon_number "1"; oId "CUFF.105038.1"; class_code "u"; tss_id "TSS76701";
chr18	Cufflinks	exon	51492985	51493054	.	+	.	gene_id "XLOC_072464"; transcript_id "TCONS_00086244"; exon_number "2"; oId "CUFF.105038.1"; class_code "u"; tss_id "TSS76701";
chr20	Cufflinks	exon	33573433	33573477	.	+	.	gene_id "XLOC_095380"; transcript_id "TCONS_00115014"; exon_number "1"; oId "CUFF.135145.1"; class_code "u"; tss_id "TSS101433";
chr20	Cufflinks	exon	33574769	33574871	.	+	.	gene_id "XLOC_095380"; transcript_id "TCONS_00115014"; exon_number "2"; oId "CUFF.135145.1"; class_code "u"; tss_id "TSS101433";
chr20	Cufflinks	exon	33773190	33773262	.	+	.	gene_id "XLOC_095380"; transcript_id "TCONS_00115014"; exon_number "3"; oId "CUFF.135145.1"; class_code "u"; tss_id "TSS101433";
chr19	Cufflinks	exon	60409161	60409587	.	+	.	gene_id "XLOC_080634"; transcript_id "TCONS_00096606"; exon_number "1"; oId "CUFF.116367.1"; class_code "u"; tss_id "TSS85565";
chr19	Cufflinks	exon	60411513	60411607	.	+	.	gene_id "XLOC_080634"; transcript_id "TCONS_00096606"; exon_number "2"; oId "CUFF.116367.1"; class_code "u"; tss_id "TSS85565";
chr25	Cufflinks	exon	22333357	22333546	.	+	.	gene_id "XLOC_122163"; transcript_id "TCONS_00146634"; exon_number "1"; oId "CUFF.171133.2"; class_code "u"; tss_id "TSS129823";
chr25	Cufflinks	exon	22379691	22380215	.	+	.	gene_id "XLOC_122163"; transcript_id "TCONS_00146634"; exon_number "2"; oId "CUFF.171133.2"; class_code "u"; tss_id "TSS129823";
chr16	Cufflinks	exon	53949433	53949581	.	-	.	gene_id "XLOC_062338"; transcript_id "TCONS_00074033"; exon_number "1"; oId "CUFF.86982.3"; class_code "u"; tss_id "TSS65938";
chr16	Cufflinks	exon	53965483	53965558	.	-	.	gene_id "XLOC_062338"; transcript_id "TCONS_00074033"; exon_number "2"; oId "CUFF.86982.3"; class_code "u"; tss_id "TSS65938";
chr16	Cufflinks	exon	53983136	53983413	.	-	.	gene_id "XLOC_062338"; transcript_id "TCONS_00074033"; exon_number "3"; oId "CUFF.86982.3"; class_code "u"; tss_id "TSS65938";
chr12	Cufflinks	exon	19791618	19791770	.	+	.	gene_id "XLOC_031732"; transcript_id "TCONS_00037809"; exon_number "1"; oId "CUFF.45308.1"; class_code "u"; tss_id "TSS33518";
chr12	Cufflinks	exon	19792323	19793884	.	+	.	gene_id "XLOC_031732"; transcript_id "TCONS_00037809"; exon_number "2"; oId "CUFF.45308.1"; class_code "u"; tss_id "TSS33518";
chr18	Cufflinks	exon	56267892	56271847	.	+	.	gene_id "XLOC_072818"; transcript_id "TCONS_00086755"; exon_number "1"; oId "CUFF.105920.1"; class_code "u"; tss_id "TSS77115";
chr18	Cufflinks	exon	56282591	56282738	.	+	.	gene_id "XLOC_072818"; transcript_id "TCONS_00086755"; exon_number "2"; oId "CUFF.105920.1"; class_code "u"; tss_id "TSS77115";
chr9	Cufflinks	exon	9432523	9432733	.	-	.	gene_id "XLOC_204062"; transcript_id "TCONS_00244680"; exon_number "1"; oId "CUFF.277586.1"; class_code "u"; tss_id "TSS216736";
chr9	Cufflinks	exon	9442150	9442232	.	-	.	gene_id "XLOC_204062"; transcript_id "TCONS_00244680"; exon_number "2"; oId "CUFF.277586.1"; class_code "u"; tss_id "TSS216736";
chr20	Cufflinks	exon	57232451	57232622	.	+	.	gene_id "XLOC_096291"; transcript_id "TCONS_00116002"; exon_number "1"; oId "CUFF.137461.1"; class_code "u"; tss_id "TSS102365";
chr20	Cufflinks	exon	57234377	57234427	.	+	.	gene_id "XLOC_096291"; transcript_id "TCONS_00116002"; exon_number "2"; oId "CUFF.137461.1"; class_code "u"; tss_id "TSS102365";
chr13	Cufflinks	exon	65919634	65919865	.	+	.	gene_id "XLOC_039614"; transcript_id "TCONS_00047025"; exon_number "1"; oId "CUFF.61439.1"; class_code "u"; tss_id "TSS41869";
chr13	Cufflinks	exon	65920239	65921007	.	+	.	gene_id "XLOC_039614"; transcript_id "TCONS_00047025"; exon_number "2"; oId "CUFF.61439.1"; class_code "u"; tss_id "TSS41869";
chr12	Cufflinks	exon	24687625	24688286	.	+	.	gene_id "XLOC_032001"; transcript_id "TCONS_00038284"; exon_number "1"; oId "CUFF.45800.4"; class_code "u"; tss_id "TSS33806";
chr12	Cufflinks	exon	24688914	24688996	.	+	.	gene_id "XLOC_032001"; transcript_id "TCONS_00038284"; exon_number "2"; oId "CUFF.45800.4"; class_code "u"; tss_id "TSS33806";
chr23	Cufflinks	exon	37565046	37565140	.	+	.	gene_id "XLOC_113119"; transcript_id "TCONS_00135891"; exon_number "1"; oId "CUFF.160707.1"; class_code "u"; tss_id "TSS120212";
chr23	Cufflinks	exon	37574138	37574252	.	+	.	gene_id "XLOC_113119"; transcript_id "TCONS_00135891"; exon_number "2"; oId "CUFF.160707.1"; class_code "u"; tss_id "TSS120212";
chr23	Cufflinks	exon	37676240	37676365	.	+	.	gene_id "XLOC_113119"; transcript_id "TCONS_00135891"; exon_number "3"; oId "CUFF.160707.1"; class_code "u"; tss_id "TSS120212";
chr23	Cufflinks	exon	37734326	37734453	.	+	.	gene_id "XLOC_113119"; transcript_id "TCONS_00135891"; exon_number "4"; oId "CUFF.160707.1"; class_code "u"; tss_id "TSS120212";
chr23	Cufflinks	exon	37800364	37800424	.	+	.	gene_id "XLOC_113119"; transcript_id "TCONS_00135891"; exon_number "5"; oId "CUFF.160707.1"; class_code "u"; tss_id "TSS120212";
chr23	Cufflinks	exon	37843352	37843480	.	+	.	gene_id "XLOC_113119"; transcript_id "TCONS_00135891"; exon_number "6"; oId "CUFF.160707.1"; class_code "u"; tss_id "TSS120212";
chr23	Cufflinks	exon	37911162	37911223	.	+	.	gene_id "XLOC_113119"; transcript_id "TCONS_00135891"; exon_number "7"; oId "CUFF.160707.1"; class_code "u"; tss_id "TSS120212";
chr23	Cufflinks	exon	37963107	37963131	.	+	.	gene_id "XLOC_113119"; transcript_id "TCONS_00135891"; exon_number "8"; oId "CUFF.160707.1"; class_code "u"; tss_id "TSS120212";
chrX	Cufflinks	exon	69802081	69803312	.	+	.	gene_id "XLOC_210012"; transcript_id "TCONS_00251570"; exon_number "1"; oId "CUFF.293315.2"; class_code "u"; tss_id "TSS222976";
chrX	Cufflinks	exon	69803870	69803928	.	+	.	gene_id "XLOC_210012"; transcript_id "TCONS_00251570"; exon_number "2"; oId "CUFF.293315.2"; class_code "u"; tss_id "TSS222976";
chrX	Cufflinks	exon	69804567	69804694	.	+	.	gene_id "XLOC_210012"; transcript_id "TCONS_00251570"; exon_number "3"; oId "CUFF.293315.2"; class_code "u"; tss_id "TSS222976";
chrX	Cufflinks	exon	69825623	69831623	.	+	.	gene_id "XLOC_210012"; transcript_id "TCONS_00251570"; exon_number "4"; oId "CUFF.293315.2"; class_code "u"; tss_id "TSS222976";
chrX	Cufflinks	exon	69832564	69833253	.	+	.	gene_id "XLOC_210012"; transcript_id "TCONS_00251570"; exon_number "5"; oId "CUFF.293315.2"; class_code "u"; tss_id "TSS222976";
chr5	Cufflinks	exon	72030632	72036348	.	-	.	gene_id "XLOC_171645"; transcript_id "TCONS_00206240"; exon_number "1"; oId "CUFF.235109.2"; class_code "u"; tss_id "TSS182435";
chr5	Cufflinks	exon	72036468	72038986	.	-	.	gene_id "XLOC_171645"; transcript_id "TCONS_00206240"; exon_number "2"; oId "CUFF.235109.2"; class_code "u"; tss_id "TSS182435";
chr14	Cufflinks	exon	23014298	23014803	.	-	.	gene_id "XLOC_048345"; transcript_id "TCONS_00057360"; exon_number "1"; oId "CUFF.65846.8"; class_code "u"; tss_id "TSS51116";
chr14	Cufflinks	exon	23069258	23069662	.	-	.	gene_id "XLOC_048345"; transcript_id "TCONS_00057360"; exon_number "2"; oId "CUFF.65846.8"; class_code "u"; tss_id "TSS51116";
chr3	Cufflinks	exon	50975319	50975518	.	-	.	gene_id "XLOC_150819"; transcript_id "TCONS_00181499"; exon_number "1"; oId "CUFF.204946.1"; class_code "u"; tss_id "TSS160397";
chr3	Cufflinks	exon	50979645	50979703	.	-	.	gene_id "XLOC_150819"; transcript_id "TCONS_00181499"; exon_number "2"; oId "CUFF.204946.1"; class_code "u"; tss_id "TSS160397";
chr11	Cufflinks	exon	95825931	95826176	.	-	.	gene_id "XLOC_030104"; transcript_id "TCONS_00035831"; exon_number "1"; oId "CUFF.41513.1"; class_code "u"; tss_id "TSS31779";
chr11	Cufflinks	exon	95826575	95827218	.	-	.	gene_id "XLOC_030104"; transcript_id "TCONS_00035831"; exon_number "2"; oId "CUFF.41513.1"; class_code "u"; tss_id "TSS31779";
chr10	Cufflinks	exon	35227711	35227778	.	+	.	gene_id "XLOC_014340"; transcript_id "TCONS_00016963"; exon_number "1"; oId "CUFF.22784.1"; class_code "u"; tss_id "TSS15153";
chr10	Cufflinks	exon	35240741	35240923	.	+	.	gene_id "XLOC_014340"; transcript_id "TCONS_00016963"; exon_number "2"; oId "CUFF.22784.1"; class_code "u"; tss_id "TSS15153";
chr29	Cufflinks	exon	39071892	39072326	.	-	.	gene_id "XLOC_142827"; transcript_id "TCONS_00171134"; exon_number "1"; oId "CUFF.197524.7"; class_code "u"; tss_id "TSS151733";
chr29	Cufflinks	exon	39072540	39072568	.	-	.	gene_id "XLOC_142827"; transcript_id "TCONS_00171134"; exon_number "2"; oId "CUFF.197524.7"; class_code "u"; tss_id "TSS151733";
chr29	Cufflinks	exon	39072749	39072797	.	-	.	gene_id "XLOC_142827"; transcript_id "TCONS_00171134"; exon_number "3"; oId "CUFF.197524.7"; class_code "u"; tss_id "TSS151733";
chr29	Cufflinks	exon	39073057	39073099	.	-	.	gene_id "XLOC_142827"; transcript_id "TCONS_00171134"; exon_number "4"; oId "CUFF.197524.7"; class_code "u"; tss_id "TSS151733";
chr29	Cufflinks	exon	39073200	39073234	.	-	.	gene_id "XLOC_142827"; transcript_id "TCONS_00171134"; exon_number "5"; oId "CUFF.197524.7"; class_code "u"; tss_id "TSS151733";
chr29	Cufflinks	exon	39073579	39073629	.	-	.	gene_id "XLOC_142827"; transcript_id "TCONS_00171134"; exon_number "6"; oId "CUFF.197524.7"; class_code "u"; tss_id "TSS151733";
chr29	Cufflinks	exon	39073860	39073943	.	-	.	gene_id "XLOC_142827"; transcript_id "TCONS_00171134"; exon_number "7"; oId "CUFF.197524.7"; class_code "u"; tss_id "TSS151733";
chr29	Cufflinks	exon	39074204	39074253	.	-	.	gene_id "XLOC_142827"; transcript_id "TCONS_00171134"; exon_number "8"; oId "CUFF.197524.7"; class_code "u"; tss_id "TSS151733";
chr29	Cufflinks	exon	39074595	39074645	.	-	.	gene_id "XLOC_142827"; transcript_id "TCONS_00171134"; exon_number "9"; oId "CUFF.197524.7"; class_code "u"; tss_id "TSS151733";
chr22	Cufflinks	exon	28246056	28249643	.	+	.	gene_id "XLOC_107088"; transcript_id "TCONS_00128467"; exon_number "1"; oId "CUFF.149935.1"; class_code "u"; tss_id "TSS113737";
chr22	Cufflinks	exon	28250237	28250298	.	+	.	gene_id "XLOC_107088"; transcript_id "TCONS_00128467"; exon_number "2"; oId "CUFF.149935.1"; class_code "u"; tss_id "TSS113737";
chr22	Cufflinks	exon	28250445	28251200	.	+	.	gene_id "XLOC_107088"; transcript_id "TCONS_00128467"; exon_number "3"; oId "CUFF.149935.1"; class_code "u"; tss_id "TSS113737";
chr3	Cufflinks	exon	53240470	53240653	.	-	.	gene_id "XLOC_150956"; transcript_id "TCONS_00181644"; exon_number "1"; oId "CUFF.205297.2"; class_code "u"; tss_id "TSS160538";
chr3	Cufflinks	exon	53257560	53257724	.	-	.	gene_id "XLOC_150956"; transcript_id "TCONS_00181644"; exon_number "2"; oId "CUFF.205297.2"; class_code "u"; tss_id "TSS160538";
chr3	Cufflinks	exon	53259534	53259606	.	-	.	gene_id "XLOC_150956"; transcript_id "TCONS_00181644"; exon_number "3"; oId "CUFF.205297.2"; class_code "u"; tss_id "TSS160538";
chr16	Cufflinks	exon	62822691	62823953	.	-	.	gene_id "XLOC_062653"; transcript_id "TCONS_00074425"; exon_number "1"; oId "CUFF.87846.1"; class_code "u"; tss_id "TSS66277";
chr16	Cufflinks	exon	62836111	62836209	.	-	.	gene_id "XLOC_062653"; transcript_id "TCONS_00074425"; exon_number "2"; oId "CUFF.87846.1"; class_code "u"; tss_id "TSS66277";
chr7	Cufflinks	exon	46037475	46037836	.	+	.	gene_id "XLOC_183868"; transcript_id "TCONS_00220923"; exon_number "1"; gene_name "ETF1"; oId "CUFF.259092.2"; nearest_ref "XM_005682994.1"; class_code "x"; tss_id "TSS195422";
chr7	Cufflinks	exon	46050154	46051240	.	+	.	gene_id "XLOC_183868"; transcript_id "TCONS_00220923"; exon_number "2"; gene_name "ETF1"; oId "CUFF.259092.2"; nearest_ref "XM_005682994.1"; class_code "x"; tss_id "TSS195422";
chr5	Cufflinks	exon	104141632	104141942	.	-	.	gene_id "XLOC_173204"; transcript_id "TCONS_00208129"; exon_number "1"; oId "CUFF.239180.3"; class_code "u"; tss_id "TSS184088";
chr5	Cufflinks	exon	104144211	104144426	.	-	.	gene_id "XLOC_173204"; transcript_id "TCONS_00208129"; exon_number "2"; oId "CUFF.239180.3"; class_code "u"; tss_id "TSS184088";
chr5	Cufflinks	exon	104145038	104145169	.	-	.	gene_id "XLOC_173204"; transcript_id "TCONS_00208129"; exon_number "3"; oId "CUFF.239180.3"; class_code "u"; tss_id "TSS184088";
chr23	Cufflinks	exon	37566191	37566222	.	+	.	gene_id "XLOC_113119"; transcript_id "TCONS_00135898"; exon_number "1"; oId "CUFF.160707.8"; class_code "u"; tss_id "TSS120214";
chr23	Cufflinks	exon	37574138	37574252	.	+	.	gene_id "XLOC_113119"; transcript_id "TCONS_00135898"; exon_number "2"; oId "CUFF.160707.8"; class_code "u"; tss_id "TSS120214";
chr23	Cufflinks	exon	37590157	37590654	.	+	.	gene_id "XLOC_113119"; transcript_id "TCONS_00135898"; exon_number "3"; oId "CUFF.160707.8"; class_code "u"; tss_id "TSS120214";
chr7	Cufflinks	exon	16493603	16493687	.	+	.	gene_id "XLOC_182708"; transcript_id "TCONS_00219456"; exon_number "1"; gene_name "ATCAY"; oId "CUFF.255226.2"; nearest_ref "XM_005682575.1"; class_code "x"; tss_id "TSS194156";
chr7	Cufflinks	exon	16531875	16532089	.	+	.	gene_id "XLOC_182708"; transcript_id "TCONS_00219456"; exon_number "2"; gene_name "ATCAY"; oId "CUFF.255226.2"; nearest_ref "XM_005682575.1"; class_code "x"; tss_id "TSS194156";
chr5	Cufflinks	exon	4938342	4939193	.	-	.	gene_id "XLOC_168450"; transcript_id "TCONS_00202362"; exon_number "1"; oId "CUFF.227313.6"; class_code "u"; tss_id "TSS179025";
chr5	Cufflinks	exon	4975758	4975899	.	-	.	gene_id "XLOC_168450"; transcript_id "TCONS_00202362"; exon_number "2"; oId "CUFF.227313.6"; class_code "u"; tss_id "TSS179025";
chr5	Cufflinks	exon	5033671	5033785	.	-	.	gene_id "XLOC_168450"; transcript_id "TCONS_00202362"; exon_number "3"; oId "CUFF.227313.6"; class_code "u"; tss_id "TSS179025";
chr5	Cufflinks	exon	5147334	5147362	.	-	.	gene_id "XLOC_168450"; transcript_id "TCONS_00202362"; exon_number "4"; oId "CUFF.227313.6"; class_code "u"; tss_id "TSS179025";
chr2	Cufflinks	exon	20338227	20338467	.	+	.	gene_id "XLOC_084507"; transcript_id "TCONS_00101838"; exon_number "1"; oId "CUFF.119268.3"; class_code "u"; tss_id "TSS89877";
chr2	Cufflinks	exon	20358519	20358661	.	+	.	gene_id "XLOC_084507"; transcript_id "TCONS_00101838"; exon_number "2"; oId "CUFF.119268.3"; class_code "u"; tss_id "TSS89877";
chr2	Cufflinks	exon	20417576	20417735	.	+	.	gene_id "XLOC_084507"; transcript_id "TCONS_00101838"; exon_number "3"; oId "CUFF.119268.3"; class_code "u"; tss_id "TSS89877";
chr2	Cufflinks	exon	20419753	20419829	.	+	.	gene_id "XLOC_084507"; transcript_id "TCONS_00101838"; exon_number "4"; oId "CUFF.119268.3"; class_code "u"; tss_id "TSS89877";
chr2	Cufflinks	exon	20502928	20503032	.	+	.	gene_id "XLOC_084507"; transcript_id "TCONS_00101838"; exon_number "5"; oId "CUFF.119268.3"; class_code "u"; tss_id "TSS89877";
chr2	Cufflinks	exon	20538690	20538761	.	+	.	gene_id "XLOC_084507"; transcript_id "TCONS_00101838"; exon_number "6"; oId "CUFF.119268.3"; class_code "u"; tss_id "TSS89877";
chr2	Cufflinks	exon	20585938	20586016	.	+	.	gene_id "XLOC_084507"; transcript_id "TCONS_00101838"; exon_number "7"; oId "CUFF.119268.3"; class_code "u"; tss_id "TSS89877";
chr2	Cufflinks	exon	20626650	20626807	.	+	.	gene_id "XLOC_084507"; transcript_id "TCONS_00101838"; exon_number "8"; oId "CUFF.119268.3"; class_code "u"; tss_id "TSS89877";
chr21	Cufflinks	exon	48801078	48801173	.	-	.	gene_id "XLOC_104038"; transcript_id "TCONS_00125044"; exon_number "1"; oId "CUFF.143783.2"; class_code "u"; tss_id "TSS110558";
chr21	Cufflinks	exon	48803969	48805589	.	-	.	gene_id "XLOC_104038"; transcript_id "TCONS_00125044"; exon_number "2"; oId "CUFF.143783.2"; class_code "u"; tss_id "TSS110558";
chr19	Cufflinks	exon	33898034	33899252	.	-	.	gene_id "XLOC_082187"; transcript_id "TCONS_00098706"; exon_number "1"; oId "CUFF.111804.1"; class_code "u"; tss_id "TSS87304";
chr19	Cufflinks	exon	33906535	33907036	.	-	.	gene_id "XLOC_082187"; transcript_id "TCONS_00098706"; exon_number "2"; oId "CUFF.111804.1"; class_code "u"; tss_id "TSS87304";
chr22	Cufflinks	exon	52100844	52105002	.	-	.	gene_id "XLOC_110882"; transcript_id "TCONS_00133134"; exon_number "1"; gene_name "KIF9"; oId "CUFF.154714.4"; nearest_ref "XM_005696020.1"; class_code "x"; tss_id "TSS117823";
chr22	Cufflinks	exon	52105519	52105640	.	-	.	gene_id "XLOC_110882"; transcript_id "TCONS_00133134"; exon_number "2"; gene_name "KIF9"; oId "CUFF.154714.4"; nearest_ref "XM_005696020.1"; class_code "x"; tss_id "TSS117823";
chr22	Cufflinks	exon	52110793	52110877	.	-	.	gene_id "XLOC_110882"; transcript_id "TCONS_00133134"; exon_number "3"; gene_name "KIF9"; oId "CUFF.154714.4"; nearest_ref "XM_005696020.1"; class_code "x"; tss_id "TSS117823";
chr22	Cufflinks	exon	52113006	52113186	.	-	.	gene_id "XLOC_110882"; transcript_id "TCONS_00133134"; exon_number "4"; gene_name "KIF9"; oId "CUFF.154714.4"; nearest_ref "XM_005696020.1"; class_code "x"; tss_id "TSS117823";
chr22	Cufflinks	exon	52116035	52116097	.	-	.	gene_id "XLOC_110882"; transcript_id "TCONS_00133134"; exon_number "5"; gene_name "KIF9"; oId "CUFF.154714.4"; nearest_ref "XM_005696020.1"; class_code "x"; tss_id "TSS117823";
chr22	Cufflinks	exon	52117854	52118012	.	-	.	gene_id "XLOC_110882"; transcript_id "TCONS_00133134"; exon_number "6"; gene_name "KIF9"; oId "CUFF.154714.4"; nearest_ref "XM_005696020.1"; class_code "x"; tss_id "TSS117823";
chr22	Cufflinks	exon	52159409	52159616	.	-	.	gene_id "XLOC_110882"; transcript_id "TCONS_00133134"; exon_number "7"; gene_name "KIF9"; oId "CUFF.154714.4"; nearest_ref "XM_005696020.1"; class_code "x"; tss_id "TSS117823";
chr5	Cufflinks	exon	94962155	94962277	.	-	.	gene_id "XLOC_172687"; transcript_id "TCONS_00207473"; exon_number "1"; gene_name "CHD4"; oId "CUFF.237841.1"; nearest_ref "XM_005680963.1"; class_code "x"; tss_id "TSS183530";
chr5	Cufflinks	exon	94968889	94969164	.	-	.	gene_id "XLOC_172687"; transcript_id "TCONS_00207473"; exon_number "2"; gene_name "CHD4"; oId "CUFF.237841.1"; nearest_ref "XM_005680963.1"; class_code "x"; tss_id "TSS183530";
chr19	Cufflinks	exon	7353810	7355097	.	-	.	gene_id "XLOC_080875"; transcript_id "TCONS_00096880"; exon_number "1"; oId "CUFF.107408.1"; class_code "u"; tss_id "TSS85820";
chr19	Cufflinks	exon	7355817	7355849	.	-	.	gene_id "XLOC_080875"; transcript_id "TCONS_00096880"; exon_number "2"; oId "CUFF.107408.1"; class_code "u"; tss_id "TSS85820";
chrX	Cufflinks	exon	71984510	71984682	.	-	.	gene_id "XLOC_214715"; transcript_id "TCONS_00257088"; exon_number "1"; oId "CUFF.293444.1"; class_code "u"; tss_id "TSS227935";
chrX	Cufflinks	exon	71984921	71986737	.	-	.	gene_id "XLOC_214715"; transcript_id "TCONS_00257088"; exon_number "2"; oId "CUFF.293444.1"; class_code "u"; tss_id "TSS227935";
chr1	Cufflinks	exon	122402165	122402241	.	-	.	gene_id "XLOC_010666"; transcript_id "TCONS_00012551"; exon_number "1"; oId "CUFF.13949.1"; class_code "u"; tss_id "TSS11232";
chr1	Cufflinks	exon	122403367	122403501	.	-	.	gene_id "XLOC_010666"; transcript_id "TCONS_00012551"; exon_number "2"; oId "CUFF.13949.1"; class_code "u"; tss_id "TSS11232";
chr1	Cufflinks	exon	122404170	122404468	.	-	.	gene_id "XLOC_010666"; transcript_id "TCONS_00012551"; exon_number "3"; oId "CUFF.13949.1"; class_code "u"; tss_id "TSS11232";
chr5	Cufflinks	exon	25230605	25234975	.	-	.	gene_id "XLOC_169492"; transcript_id "TCONS_00203553"; exon_number "1"; oId "CUFF.229616.1"; class_code "u"; tss_id "TSS180107";
chr5	Cufflinks	exon	25235049	25235650	.	-	.	gene_id "XLOC_169492"; transcript_id "TCONS_00203553"; exon_number "2"; oId "CUFF.229616.1"; class_code "u"; tss_id "TSS180107";
chr7	Cufflinks	exon	67879747	67880590	.	-	.	gene_id "XLOC_189848"; transcript_id "TCONS_00228223"; exon_number "1"; gene_name "FABP6"; oId "CUFF.261902.1"; nearest_ref "XM_005683245.1"; class_code "x"; tss_id "TSS201808";
chr7	Cufflinks	exon	67880977	67881721	.	-	.	gene_id "XLOC_189848"; transcript_id "TCONS_00228223"; exon_number "2"; gene_name "FABP6"; oId "CUFF.261902.1"; nearest_ref "XM_005683245.1"; class_code "x"; tss_id "TSS201808";
chr21	Cufflinks	exon	44378677	44379504	.	-	.	gene_id "XLOC_103978"; transcript_id "TCONS_00124967"; exon_number "1"; gene_name "PAX9"; oId "CUFF.143347.1"; nearest_ref "XM_005695267.1"; class_code "x"; tss_id "TSS110497";
chr21	Cufflinks	exon	44399483	44399578	.	-	.	gene_id "XLOC_103978"; transcript_id "TCONS_00124967"; exon_number "2"; gene_name "PAX9"; oId "CUFF.143347.1"; nearest_ref "XM_005695267.1"; class_code "x"; tss_id "TSS110497";
chr15	Cufflinks	exon	48053960	48056062	.	-	.	gene_id "XLOC_055342"; transcript_id "TCONS_00065703"; exon_number "1"; gene_name "ART1"; oId "CUFF.77873.6"; nearest_ref "XM_005689867.1"; class_code "j"; tss_id "TSS58523";
chr15	Cufflinks	exon	48060106	48060159	.	-	.	gene_id "XLOC_055342"; transcript_id "TCONS_00065703"; exon_number "2"; gene_name "ART1"; oId "CUFF.77873.6"; nearest_ref "XM_005689867.1"; class_code "j"; tss_id "TSS58523";
chr19	Cufflinks	exon	19395401	19395662	.	+	.	gene_id "XLOC_077786"; transcript_id "TCONS_00092921"; exon_number "1"; oId "CUFF.109456.1"; class_code "u"; tss_id "TSS82473";
chr19	Cufflinks	exon	19396039	19396162	.	+	.	gene_id "XLOC_077786"; transcript_id "TCONS_00092921"; exon_number "2"; oId "CUFF.109456.1"; class_code "u"; tss_id "TSS82473";
chr16	Cufflinks	exon	12876831	12877443	.	-	.	gene_id "XLOC_060278"; transcript_id "TCONS_00071643"; exon_number "1"; oId "CUFF.82293.1"; class_code "u"; tss_id "TSS63766";
chr16	Cufflinks	exon	12878643	12878742	.	-	.	gene_id "XLOC_060278"; transcript_id "TCONS_00071643"; exon_number "2"; oId "CUFF.82293.1"; class_code "u"; tss_id "TSS63766";
chr16	Cufflinks	exon	12879171	12879436	.	-	.	gene_id "XLOC_060278"; transcript_id "TCONS_00071643"; exon_number "3"; oId "CUFF.82293.1"; class_code "u"; tss_id "TSS63766";
chrX	Cufflinks	exon	118041552	118041634	.	+	.	gene_id "XLOC_211955"; transcript_id "TCONS_00253902"; exon_number "1"; gene_name "TRAPPC2"; oId "CUFF.298258.3"; nearest_ref "XM_005701103.1"; class_code "j"; tss_id "TSS225039";
chrX	Cufflinks	exon	118046939	118047100	.	+	.	gene_id "XLOC_211955"; transcript_id "TCONS_00253902"; exon_number "2"; gene_name "TRAPPC2"; oId "CUFF.298258.3"; nearest_ref "XM_005701103.1"; class_code "j"; tss_id "TSS225039";
chrX	Cufflinks	exon	118048047	118048268	.	+	.	gene_id "XLOC_211955"; transcript_id "TCONS_00253902"; exon_number "3"; gene_name "TRAPPC2"; oId "CUFF.298258.3"; nearest_ref "XM_005701103.1"; class_code "j"; tss_id "TSS225039";
chr21	Cufflinks	exon	66027849	66028064	.	+	.	gene_id "XLOC_102028"; transcript_id "TCONS_00122661"; exon_number "1"; gene_name "TMEM179"; oId "CUFF.146276.4"; nearest_ref "XM_005695467.1"; class_code "x"; tss_id "TSS108421";
chr21	Cufflinks	exon	66033142	66033207	.	+	.	gene_id "XLOC_102028"; transcript_id "TCONS_00122661"; exon_number "2"; gene_name "TMEM179"; oId "CUFF.146276.4"; nearest_ref "XM_005695467.1"; class_code "x"; tss_id "TSS108421";
chr27	Cufflinks	exon	15364776	15364926	.	+	.	gene_id "XLOC_130434"; transcript_id "TCONS_00156752"; exon_number "1"; oId "CUFF.182670.1"; class_code "u"; tss_id "TSS138711";
chr27	Cufflinks	exon	15365627	15365727	.	+	.	gene_id "XLOC_130434"; transcript_id "TCONS_00156752"; exon_number "2"; oId "CUFF.182670.1"; class_code "u"; tss_id "TSS138711";
chr27	Cufflinks	exon	15377070	15377243	.	+	.	gene_id "XLOC_130434"; transcript_id "TCONS_00156752"; exon_number "3"; oId "CUFF.182670.1"; class_code "u"; tss_id "TSS138711";
chr23	Cufflinks	exon	10620657	10621039	.	-	.	gene_id "XLOC_114327"; transcript_id "TCONS_00137324"; exon_number "1"; oId "CUFF.157428.3"; class_code "u"; tss_id "TSS121492";
chr23	Cufflinks	exon	10647634	10647668	.	-	.	gene_id "XLOC_114327"; transcript_id "TCONS_00137324"; exon_number "2"; oId "CUFF.157428.3"; class_code "u"; tss_id "TSS121492";
chr14	Cufflinks	exon	83652347	83652429	.	+	.	gene_id "XLOC_047011"; transcript_id "TCONS_00055745"; exon_number "1"; oId "CUFF.71688.1"; class_code "u"; tss_id "TSS49714";
chr14	Cufflinks	exon	83652540	83653682	.	+	.	gene_id "XLOC_047011"; transcript_id "TCONS_00055745"; exon_number "2"; oId "CUFF.71688.1"; class_code "u"; tss_id "TSS49714";
chr2	Cufflinks	exon	93121715	93121747	.	-	.	gene_id "XLOC_092628"; transcript_id "TCONS_00111561"; exon_number "1"; gene_name "PARD3B"; oId "CUFF.126610.1"; nearest_ref "XM_005676472.1"; class_code "x"; tss_id "TSS98456";
chr2	Cufflinks	exon	93176387	93176559	.	-	.	gene_id "XLOC_092628"; transcript_id "TCONS_00111561"; exon_number "2"; gene_name "PARD3B"; oId "CUFF.126610.1"; nearest_ref "XM_005676472.1"; class_code "x"; tss_id "TSS98456";
chr1	Cufflinks	exon	143798083	143798246	.	-	.	gene_id "XLOC_011502"; transcript_id "TCONS_00013590"; exon_number "1"; gene_name "LOC102169226"; oId "CUFF.16491.1"; nearest_ref "XM_005675676.1"; class_code "x"; tss_id "TSS12130";
chr1	Cufflinks	exon	143803456	143803539	.	-	.	gene_id "XLOC_011502"; transcript_id "TCONS_00013590"; exon_number "2"; gene_name "LOC102169226"; oId "CUFF.16491.1"; nearest_ref "XM_005675676.1"; class_code "x"; tss_id "TSS12130";
chr16	Cufflinks	exon	1469139	1469205	.	+	.	gene_id "XLOC_056976"; transcript_id "TCONS_00067645"; exon_number "1"; oId "CUFF.81444.1"; class_code "u"; tss_id "TSS60256";
chr16	Cufflinks	exon	1470695	1470874	.	+	.	gene_id "XLOC_056976"; transcript_id "TCONS_00067645"; exon_number "2"; oId "CUFF.81444.1"; class_code "u"; tss_id "TSS60256";
chr13	Cufflinks	exon	21504664	21504741	.	-	.	gene_id "XLOC_040981"; transcript_id "TCONS_00048613"; exon_number "1"; oId "CUFF.54211.2"; class_code "u"; tss_id "TSS43307";
chr13	Cufflinks	exon	21506423	21506905	.	-	.	gene_id "XLOC_040981"; transcript_id "TCONS_00048613"; exon_number "2"; oId "CUFF.54211.2"; class_code "u"; tss_id "TSS43307";
chr11	Cufflinks	exon	102779368	102779385	.	-	.	gene_id "XLOC_030550"; transcript_id "TCONS_00036449"; exon_number "1"; oId "CUFF.42951.3"; class_code "u"; tss_id "TSS32279";
chr11	Cufflinks	exon	102780379	102780713	.	-	.	gene_id "XLOC_030550"; transcript_id "TCONS_00036449"; exon_number "2"; oId "CUFF.42951.3"; class_code "u"; tss_id "TSS32279";
chr11	Cufflinks	exon	102782684	102782709	.	-	.	gene_id "XLOC_030550"; transcript_id "TCONS_00036449"; exon_number "3"; oId "CUFF.42951.3"; class_code "u"; tss_id "TSS32279";
chr27	Cufflinks	exon	36468449	36468648	.	+	.	gene_id "XLOC_132489"; transcript_id "TCONS_00158976"; exon_number "1"; oId "CUFF.186429.1"; class_code "u"; tss_id "TSS140846";
chr27	Cufflinks	exon	36468819	36469250	.	+	.	gene_id "XLOC_132489"; transcript_id "TCONS_00158976"; exon_number "2"; oId "CUFF.186429.1"; class_code "u"; tss_id "TSS140846";
chr13	Cufflinks	exon	52675240	52675297	.	+	.	gene_id "XLOC_038822"; transcript_id "TCONS_00046001"; exon_number "1"; oId "CUFF.59283.1"; class_code "u"; tss_id "TSS41003";
chr13	Cufflinks	exon	52692371	52692569	.	+	.	gene_id "XLOC_038822"; transcript_id "TCONS_00046001"; exon_number "2"; oId "CUFF.59283.1"; class_code "u"; tss_id "TSS41003";
chr19	Cufflinks	exon	25368550	25368606	.	+	.	gene_id "XLOC_078047"; transcript_id "TCONS_00093276"; exon_number "1"; oId "CUFF.110453.1"; class_code "u"; tss_id "TSS82768";
chr19	Cufflinks	exon	25368685	25369220	.	+	.	gene_id "XLOC_078047"; transcript_id "TCONS_00093276"; exon_number "2"; oId "CUFF.110453.1"; class_code "u"; tss_id "TSS82768";
chr5	Cufflinks	exon	37187279	37187387	.	+	.	gene_id "XLOC_164769"; transcript_id "TCONS_00197876"; exon_number "1"; gene_name "YAF2"; oId "CUFF.231236.7"; nearest_ref "XM_005680158.1"; class_code "j"; tss_id "TSS175099";
chr5	Cufflinks	exon	37187481	37187580	.	+	.	gene_id "XLOC_164769"; transcript_id "TCONS_00197876"; exon_number "2"; gene_name "YAF2"; oId "CUFF.231236.7"; nearest_ref "XM_005680158.1"; class_code "j"; tss_id "TSS175099";
chr5	Cufflinks	exon	37221864	37221941	.	+	.	gene_id "XLOC_164769"; transcript_id "TCONS_00197876"; exon_number "3"; gene_name "YAF2"; oId "CUFF.231236.7"; nearest_ref "XM_005680158.1"; class_code "j"; tss_id "TSS175099";
chr2	Cufflinks	exon	20338227	20338467	.	+	.	gene_id "XLOC_084507"; transcript_id "TCONS_00101839"; exon_number "1"; oId "CUFF.119268.4"; class_code "u"; tss_id "TSS89877";
chr2	Cufflinks	exon	20358471	20358661	.	+	.	gene_id "XLOC_084507"; transcript_id "TCONS_00101839"; exon_number "2"; oId "CUFF.119268.4"; class_code "u"; tss_id "TSS89877";
chr2	Cufflinks	exon	20417576	20417735	.	+	.	gene_id "XLOC_084507"; transcript_id "TCONS_00101839"; exon_number "3"; oId "CUFF.119268.4"; class_code "u"; tss_id "TSS89877";
chr2	Cufflinks	exon	20419753	20419829	.	+	.	gene_id "XLOC_084507"; transcript_id "TCONS_00101839"; exon_number "4"; oId "CUFF.119268.4"; class_code "u"; tss_id "TSS89877";
chr2	Cufflinks	exon	20502928	20503032	.	+	.	gene_id "XLOC_084507"; transcript_id "TCONS_00101839"; exon_number "5"; oId "CUFF.119268.4"; class_code "u"; tss_id "TSS89877";
chr2	Cufflinks	exon	20538690	20538761	.	+	.	gene_id "XLOC_084507"; transcript_id "TCONS_00101839"; exon_number "6"; oId "CUFF.119268.4"; class_code "u"; tss_id "TSS89877";
chr2	Cufflinks	exon	20585938	20586016	.	+	.	gene_id "XLOC_084507"; transcript_id "TCONS_00101839"; exon_number "7"; oId "CUFF.119268.4"; class_code "u"; tss_id "TSS89877";
chr2	Cufflinks	exon	20626650	20626807	.	+	.	gene_id "XLOC_084507"; transcript_id "TCONS_00101839"; exon_number "8"; oId "CUFF.119268.4"; class_code "u"; tss_id "TSS89877";
chr10	Cufflinks	exon	13472699	13472757	.	+	.	gene_id "XLOC_013115"; transcript_id "TCONS_00015395"; exon_number "1"; oId "CUFF.20106.1"; class_code "u"; tss_id "TSS13817";
chr10	Cufflinks	exon	13474141	13474227	.	+	.	gene_id "XLOC_013115"; transcript_id "TCONS_00015395"; exon_number "2"; oId "CUFF.20106.1"; class_code "u"; tss_id "TSS13817";
chr10	Cufflinks	exon	13474711	13474778	.	+	.	gene_id "XLOC_013115"; transcript_id "TCONS_00015395"; exon_number "3"; oId "CUFF.20106.1"; class_code "u"; tss_id "TSS13817";
chr10	Cufflinks	exon	13479682	13480116	.	+	.	gene_id "XLOC_013115"; transcript_id "TCONS_00015395"; exon_number "4"; oId "CUFF.20106.1"; class_code "u"; tss_id "TSS13817";
chr22	Cufflinks	exon	14619506	14619663	.	+	.	gene_id "XLOC_106262"; transcript_id "TCONS_00127546"; exon_number "1"; gene_name "CCDC13"; oId "CUFF.148698.1"; nearest_ref "XM_005695588.1"; class_code "x"; tss_id "TSS112874";
chr22	Cufflinks	exon	14630018	14630194	.	+	.	gene_id "XLOC_106262"; transcript_id "TCONS_00127546"; exon_number "2"; gene_name "CCDC13"; oId "CUFF.148698.1"; nearest_ref "XM_005695588.1"; class_code "x"; tss_id "TSS112874";
chr22	Cufflinks	exon	14631325	14631411	.	+	.	gene_id "XLOC_106262"; transcript_id "TCONS_00127546"; exon_number "3"; gene_name "CCDC13"; oId "CUFF.148698.1"; nearest_ref "XM_005695588.1"; class_code "x"; tss_id "TSS112874";
chr22	Cufflinks	exon	14635237	14635398	.	+	.	gene_id "XLOC_106262"; transcript_id "TCONS_00127546"; exon_number "4"; gene_name "CCDC13"; oId "CUFF.148698.1"; nearest_ref "XM_005695588.1"; class_code "x"; tss_id "TSS112874";
chr22	Cufflinks	exon	14638277	14638426	.	+	.	gene_id "XLOC_106262"; transcript_id "TCONS_00127546"; exon_number "5"; gene_name "CCDC13"; oId "CUFF.148698.1"; nearest_ref "XM_005695588.1"; class_code "x"; tss_id "TSS112874";
chr22	Cufflinks	exon	14639592	14639911	.	+	.	gene_id "XLOC_106262"; transcript_id "TCONS_00127546"; exon_number "6"; gene_name "CCDC13"; oId "CUFF.148698.1"; nearest_ref "XM_005695588.1"; class_code "x"; tss_id "TSS112874";
chr22	Cufflinks	exon	14642321	14642639	.	+	.	gene_id "XLOC_106262"; transcript_id "TCONS_00127546"; exon_number "7"; gene_name "CCDC13"; oId "CUFF.148698.1"; nearest_ref "XM_005695588.1"; class_code "x"; tss_id "TSS112874";
chr22	Cufflinks	exon	14643478	14644501	.	+	.	gene_id "XLOC_106262"; transcript_id "TCONS_00127546"; exon_number "8"; gene_name "CCDC13"; oId "CUFF.148698.1"; nearest_ref "XM_005695588.1"; class_code "x"; tss_id "TSS112874";
chr19	Cufflinks	exon	34007550	34007999	.	+	.	gene_id "XLOC_078542"; transcript_id "TCONS_00093981"; exon_number "1"; oId "CUFF.111825.1"; class_code "u"; tss_id "TSS83317";
chr19	Cufflinks	exon	34008760	34008866	.	+	.	gene_id "XLOC_078542"; transcript_id "TCONS_00093981"; exon_number "2"; oId "CUFF.111825.1"; class_code "u"; tss_id "TSS83317";
chr19	Cufflinks	exon	34008958	34009027	.	+	.	gene_id "XLOC_078542"; transcript_id "TCONS_00093981"; exon_number "3"; oId "CUFF.111825.1"; class_code "u"; tss_id "TSS83317";
chr6	Cufflinks	exon	10734762	10734790	.	-	.	gene_id "XLOC_177909"; transcript_id "TCONS_00213614"; exon_number "1"; oId "CUFF.241339.1"; class_code "u"; tss_id "TSS189024";
chr6	Cufflinks	exon	10734903	10735286	.	-	.	gene_id "XLOC_177909"; transcript_id "TCONS_00213614"; exon_number "2"; oId "CUFF.241339.1"; class_code "u"; tss_id "TSS189024";
chr22	Cufflinks	exon	16352010	16352564	.	+	.	gene_id "XLOC_106520"; transcript_id "TCONS_00127848"; exon_number "1"; oId "CUFF.149096.1"; class_code "u"; tss_id "TSS113151";
chr22	Cufflinks	exon	16356522	16356617	.	+	.	gene_id "XLOC_106520"; transcript_id "TCONS_00127848"; exon_number "2"; oId "CUFF.149096.1"; class_code "u"; tss_id "TSS113151";
chr22	Cufflinks	exon	16357447	16357694	.	+	.	gene_id "XLOC_106520"; transcript_id "TCONS_00127848"; exon_number "3"; oId "CUFF.149096.1"; class_code "u"; tss_id "TSS113151";
chr22	Cufflinks	exon	16386998	16387108	.	+	.	gene_id "XLOC_106520"; transcript_id "TCONS_00127848"; exon_number "4"; oId "CUFF.149096.1"; class_code "u"; tss_id "TSS113151";
chr22	Cufflinks	exon	16389374	16390277	.	+	.	gene_id "XLOC_106520"; transcript_id "TCONS_00127848"; exon_number "5"; oId "CUFF.149096.1"; class_code "u"; tss_id "TSS113151";
chr7	Cufflinks	exon	93525083	93525152	.	+	.	gene_id "XLOC_185827"; transcript_id "TCONS_00223211"; exon_number "1"; oId "CUFF.263796.1"; class_code "u"; tss_id "TSS197491";
chr7	Cufflinks	exon	93659975	93660139	.	+	.	gene_id "XLOC_185827"; transcript_id "TCONS_00223211"; exon_number "2"; oId "CUFF.263796.1"; class_code "u"; tss_id "TSS197491";
chr13	Cufflinks	exon	56637768	56637996	.	+	.	gene_id "XLOC_039012"; transcript_id "TCONS_00046227"; exon_number "1"; oId "CUFF.60029.2"; class_code "u"; tss_id "TSS41204";
chr13	Cufflinks	exon	56642740	56642963	.	+	.	gene_id "XLOC_039012"; transcript_id "TCONS_00046227"; exon_number "2"; oId "CUFF.60029.2"; class_code "u"; tss_id "TSS41204";
chr13	Cufflinks	exon	56645693	56645784	.	+	.	gene_id "XLOC_039012"; transcript_id "TCONS_00046227"; exon_number "3"; oId "CUFF.60029.2"; class_code "u"; tss_id "TSS41204";
chr13	Cufflinks	exon	56657797	56657945	.	+	.	gene_id "XLOC_039012"; transcript_id "TCONS_00046227"; exon_number "4"; oId "CUFF.60029.2"; class_code "u"; tss_id "TSS41204";
chr14	Cufflinks	exon	76655769	76655876	.	+	.	gene_id "XLOC_046705"; transcript_id "TCONS_00055397"; exon_number "1"; oId "CUFF.70852.1"; class_code "u"; tss_id "TSS49391";
chr14	Cufflinks	exon	76657987	76658699	.	+	.	gene_id "XLOC_046705"; transcript_id "TCONS_00055397"; exon_number "2"; oId "CUFF.70852.1"; class_code "u"; tss_id "TSS49391";
chr28	Cufflinks	exon	32858511	32858747	.	-	.	gene_id "XLOC_138814"; transcript_id "TCONS_00166305"; exon_number "1"; oId "CUFF.192399.1"; class_code "u"; tss_id "TSS147468";
chr28	Cufflinks	exon	32877475	32877499	.	-	.	gene_id "XLOC_138814"; transcript_id "TCONS_00166305"; exon_number "2"; oId "CUFF.192399.1"; class_code "u"; tss_id "TSS147468";
chr16	Cufflinks	exon	27569124	27569370	.	-	.	gene_id "XLOC_060626"; transcript_id "TCONS_00072065"; exon_number "1"; oId "CUFF.83306.1"; class_code "u"; tss_id "TSS64136";
chr16	Cufflinks	exon	27578537	27578801	.	-	.	gene_id "XLOC_060626"; transcript_id "TCONS_00072065"; exon_number "2"; oId "CUFF.83306.1"; class_code "u"; tss_id "TSS64136";
chrX	Cufflinks	exon	41418906	41419223	.	-	.	gene_id "XLOC_213632"; transcript_id "TCONS_00255875"; exon_number "1"; oId "CUFF.291259.2"; class_code "u"; tss_id "TSS226805";
chrX	Cufflinks	exon	41419957	41420497	.	-	.	gene_id "XLOC_213632"; transcript_id "TCONS_00255875"; exon_number "2"; oId "CUFF.291259.2"; class_code "u"; tss_id "TSS226805";
chr16	Cufflinks	exon	74654032	74654549	.	+	.	gene_id "XLOC_059716"; transcript_id "TCONS_00070984"; exon_number "1"; oId "CUFF.89287.1"; class_code "u"; tss_id "TSS63162";
chr16	Cufflinks	exon	74657513	74657648	.	+	.	gene_id "XLOC_059716"; transcript_id "TCONS_00070984"; exon_number "2"; oId "CUFF.89287.1"; class_code "u"; tss_id "TSS63162";
chr21	Cufflinks	exon	48802267	48804064	.	-	.	gene_id "XLOC_104038"; transcript_id "TCONS_00125046"; exon_number "1"; oId "CUFF.143783.4"; class_code "u"; tss_id "TSS110560";
chr21	Cufflinks	exon	48804184	48805860	.	-	.	gene_id "XLOC_104038"; transcript_id "TCONS_00125046"; exon_number "2"; oId "CUFF.143783.4"; class_code "u"; tss_id "TSS110560";
chr15	Cufflinks	exon	61575852	61576187	.	-	.	gene_id "XLOC_055975"; transcript_id "TCONS_00066488"; exon_number "1"; oId "CUFF.79244.1"; class_code "u"; tss_id "TSS59203";
chr15	Cufflinks	exon	61588606	61588704	.	-	.	gene_id "XLOC_055975"; transcript_id "TCONS_00066488"; exon_number "2"; oId "CUFF.79244.1"; class_code "u"; tss_id "TSS59203";
chr7	Cufflinks	exon	1967316	1968274	.	-	.	gene_id "XLOC_186469"; transcript_id "TCONS_00223937"; exon_number "1"; gene_name "ZFP2"; oId "CUFF.252618.14"; nearest_ref "XM_005682052.1"; class_code "j"; tss_id "TSS198153";
chr7	Cufflinks	exon	1976126	1976553	.	-	.	gene_id "XLOC_186469"; transcript_id "TCONS_00223937"; exon_number "2"; gene_name "ZFP2"; oId "CUFF.252618.14"; nearest_ref "XM_005682052.1"; class_code "j"; tss_id "TSS198153";
chr26	Cufflinks	exon	48962878	48962987	.	+	.	gene_id "XLOC_127102"; transcript_id "TCONS_00152894"; exon_number "1"; oId "CUFF.180280.1"; class_code "u"; tss_id "TSS135193";
chr26	Cufflinks	exon	48964541	48964630	.	+	.	gene_id "XLOC_127102"; transcript_id "TCONS_00152894"; exon_number "2"; oId "CUFF.180280.1"; class_code "u"; tss_id "TSS135193";
chr26	Cufflinks	exon	48966530	48966652	.	+	.	gene_id "XLOC_127102"; transcript_id "TCONS_00152894"; exon_number "3"; oId "CUFF.180280.1"; class_code "u"; tss_id "TSS135193";
chr26	Cufflinks	exon	48967390	48967431	.	+	.	gene_id "XLOC_127102"; transcript_id "TCONS_00152894"; exon_number "4"; oId "CUFF.180280.1"; class_code "u"; tss_id "TSS135193";
chr4	Cufflinks	exon	100320176	100329562	.	-	.	gene_id "XLOC_162519"; transcript_id "TCONS_00195168"; exon_number "1"; oId "CUFF.224641.1"; class_code "u"; tss_id "TSS172673";
chr4	Cufflinks	exon	100331292	100331782	.	-	.	gene_id "XLOC_162519"; transcript_id "TCONS_00195168"; exon_number "2"; oId "CUFF.224641.1"; class_code "u"; tss_id "TSS172673";
chr9	Cufflinks	exon	80165222	80165250	.	-	.	gene_id "XLOC_206376"; transcript_id "TCONS_00247428"; exon_number "1"; oId "CUFF.284980.1"; class_code "u"; tss_id "TSS219169";
chr9	Cufflinks	exon	80176105	80176491	.	-	.	gene_id "XLOC_206376"; transcript_id "TCONS_00247428"; exon_number "2"; oId "CUFF.284980.1"; class_code "u"; tss_id "TSS219169";
chr14	Cufflinks	exon	26724083	26724230	.	+	.	gene_id "XLOC_044928"; transcript_id "TCONS_00053373"; exon_number "1"; oId "CUFF.66158.2"; class_code "u"; tss_id "TSS47526";
chr14	Cufflinks	exon	26725000	26725168	.	+	.	gene_id "XLOC_044928"; transcript_id "TCONS_00053373"; exon_number "2"; oId "CUFF.66158.2"; class_code "u"; tss_id "TSS47526";
chr14	Cufflinks	exon	26726891	26729283	.	+	.	gene_id "XLOC_044928"; transcript_id "TCONS_00053373"; exon_number "3"; oId "CUFF.66158.2"; class_code "u"; tss_id "TSS47526";
chr15	Cufflinks	exon	44089934	44090028	.	+	.	gene_id "XLOC_052597"; transcript_id "TCONS_00062286"; exon_number "1"; oId "CUFF.77783.1"; class_code "u"; tss_id "TSS55589";
chr15	Cufflinks	exon	44271757	44271826	.	+	.	gene_id "XLOC_052597"; transcript_id "TCONS_00062286"; exon_number "2"; oId "CUFF.77783.1"; class_code "u"; tss_id "TSS55589";
chr15	Cufflinks	exon	44361226	44361427	.	+	.	gene_id "XLOC_052597"; transcript_id "TCONS_00062286"; exon_number "3"; oId "CUFF.77783.1"; class_code "u"; tss_id "TSS55589";
chr1	Cufflinks	exon	43129532	43129656	.	-	.	gene_id "XLOC_006790"; transcript_id "TCONS_00008005"; exon_number "1"; oId "CUFF.5200.1"; class_code "u"; tss_id "TSS7166";
chr1	Cufflinks	exon	43129743	43129846	.	-	.	gene_id "XLOC_006790"; transcript_id "TCONS_00008005"; exon_number "2"; oId "CUFF.5200.1"; class_code "u"; tss_id "TSS7166";
chr7	Cufflinks	exon	14838339	14838719	.	-	.	gene_id "XLOC_187420"; transcript_id "TCONS_00225186"; exon_number "1"; gene_name "RFX2"; oId "CUFF.254919.1"; nearest_ref "XM_005682501.1"; class_code "x"; tss_id "TSS199216";
chr7	Cufflinks	exon	14839812	14840012	.	-	.	gene_id "XLOC_187420"; transcript_id "TCONS_00225186"; exon_number "2"; gene_name "RFX2"; oId "CUFF.254919.1"; nearest_ref "XM_005682501.1"; class_code "x"; tss_id "TSS199216";
chr7	Cufflinks	exon	14859011	14859072	.	-	.	gene_id "XLOC_187420"; transcript_id "TCONS_00225186"; exon_number "3"; gene_name "RFX2"; oId "CUFF.254919.1"; nearest_ref "XM_005682501.1"; class_code "x"; tss_id "TSS199216";
chr2	Cufflinks	exon	28047918	28048372	.	-	.	gene_id "XLOC_090760"; transcript_id "TCONS_00109518"; exon_number "1"; oId "CUFF.120659.3"; class_code "u"; tss_id "TSS96501";
chr2	Cufflinks	exon	28049128	28049231	.	-	.	gene_id "XLOC_090760"; transcript_id "TCONS_00109518"; exon_number "2"; oId "CUFF.120659.3"; class_code "u"; tss_id "TSS96501";
chr2	Cufflinks	exon	28073424	28073670	.	-	.	gene_id "XLOC_090760"; transcript_id "TCONS_00109518"; exon_number "3"; oId "CUFF.120659.3"; class_code "u"; tss_id "TSS96501";
chr2	Cufflinks	exon	28076299	28076364	.	-	.	gene_id "XLOC_090760"; transcript_id "TCONS_00109518"; exon_number "4"; oId "CUFF.120659.3"; class_code "u"; tss_id "TSS96501";
chr2	Cufflinks	exon	28174565	28174694	.	-	.	gene_id "XLOC_090760"; transcript_id "TCONS_00109518"; exon_number "5"; oId "CUFF.120659.3"; class_code "u"; tss_id "TSS96501";
chr1	Cufflinks	exon	100136432	100136608	.	-	.	gene_id "XLOC_009713"; transcript_id "TCONS_00011487"; exon_number "1"; oId "CUFF.11195.3"; class_code "u"; tss_id "TSS10251";
chr1	Cufflinks	exon	100136907	100137071	.	-	.	gene_id "XLOC_009713"; transcript_id "TCONS_00011487"; exon_number "2"; oId "CUFF.11195.3"; class_code "u"; tss_id "TSS10251";
chr1	Cufflinks	exon	100324742	100324925	.	-	.	gene_id "XLOC_009713"; transcript_id "TCONS_00011487"; exon_number "3"; oId "CUFF.11195.3"; class_code "u"; tss_id "TSS10251";
chr2	Cufflinks	exon	104155208	104155459	.	+	.	gene_id "XLOC_087689"; transcript_id "TCONS_00105578"; exon_number "1"; oId "CUFF.126989.2"; class_code "u"; tss_id "TSS93216";
chr2	Cufflinks	exon	104171773	104172566	.	+	.	gene_id "XLOC_087689"; transcript_id "TCONS_00105578"; exon_number "2"; oId "CUFF.126989.2"; class_code "u"; tss_id "TSS93216";
chr2	Cufflinks	exon	104172764	104173762	.	+	.	gene_id "XLOC_087689"; transcript_id "TCONS_00105578"; exon_number "3"; oId "CUFF.126989.2"; class_code "u"; tss_id "TSS93216";
chr8	Cufflinks	exon	65127096	65127147	.	+	.	gene_id "XLOC_194031"; transcript_id "TCONS_00232941"; exon_number "1"; oId "CUFF.272221.1"; class_code "u"; tss_id "TSS206169";
chr8	Cufflinks	exon	65127885	65127970	.	+	.	gene_id "XLOC_194031"; transcript_id "TCONS_00232941"; exon_number "2"; oId "CUFF.272221.1"; class_code "u"; tss_id "TSS206169";
chr8	Cufflinks	exon	65128476	65128624	.	+	.	gene_id "XLOC_194031"; transcript_id "TCONS_00232941"; exon_number "3"; oId "CUFF.272221.1"; class_code "u"; tss_id "TSS206169";
chr25	Cufflinks	exon	32649821	32650795	.	-	.	gene_id "XLOC_124554"; transcript_id "TCONS_00149724"; exon_number "1"; oId "CUFF.172174.3"; class_code "u"; tss_id "TSS132452";
chr25	Cufflinks	exon	32651198	32651223	.	-	.	gene_id "XLOC_124554"; transcript_id "TCONS_00149724"; exon_number "2"; oId "CUFF.172174.3"; class_code "u"; tss_id "TSS132452";
chr14	Cufflinks	exon	90735414	90735502	.	-	.	gene_id "XLOC_050719"; transcript_id "TCONS_00060034"; exon_number "1"; oId "CUFF.72109.1"; class_code "u"; tss_id "TSS53603";
chr14	Cufflinks	exon	90737577	90738274	.	-	.	gene_id "XLOC_050719"; transcript_id "TCONS_00060034"; exon_number "2"; oId "CUFF.72109.1"; class_code "u"; tss_id "TSS53603";
chr14	Cufflinks	exon	90746492	90746550	.	-	.	gene_id "XLOC_050719"; transcript_id "TCONS_00060034"; exon_number "3"; oId "CUFF.72109.1"; class_code "u"; tss_id "TSS53603";
chr5	Cufflinks	exon	46565367	46565454	.	+	.	gene_id "XLOC_165168"; transcript_id "TCONS_00198383"; exon_number "1"; oId "CUFF.232434.3"; class_code "u"; tss_id "TSS175521";
chr5	Cufflinks	exon	46574926	46575051	.	+	.	gene_id "XLOC_165168"; transcript_id "TCONS_00198383"; exon_number "2"; oId "CUFF.232434.3"; class_code "u"; tss_id "TSS175521";
chr5	Cufflinks	exon	46576506	46578064	.	+	.	gene_id "XLOC_165168"; transcript_id "TCONS_00198383"; exon_number "3"; oId "CUFF.232434.3"; class_code "u"; tss_id "TSS175521";
chr1	Cufflinks	exon	72003861	72003977	.	-	.	gene_id "XLOC_008396"; transcript_id "TCONS_00009937"; exon_number "1"; oId "CUFF.8738.1"; class_code "u"; tss_id "TSS8869";
chr1	Cufflinks	exon	72014377	72014621	.	-	.	gene_id "XLOC_008396"; transcript_id "TCONS_00009937"; exon_number "2"; oId "CUFF.8738.1"; class_code "u"; tss_id "TSS8869";
chr23	Cufflinks	exon	30298689	30298707	.	-	.	gene_id "XLOC_115343"; transcript_id "TCONS_00138633"; exon_number "1"; gene_name "GMNN"; oId "CUFF.159858.6"; nearest_ref "XM_005696777.1"; class_code "j"; tss_id "TSS122606";
chr23	Cufflinks	exon	30300036	30300150	.	-	.	gene_id "XLOC_115343"; transcript_id "TCONS_00138633"; exon_number "2"; gene_name "GMNN"; oId "CUFF.159858.6"; nearest_ref "XM_005696777.1"; class_code "j"; tss_id "TSS122606";
chr23	Cufflinks	exon	30302082	30302271	.	-	.	gene_id "XLOC_115343"; transcript_id "TCONS_00138633"; exon_number "3"; gene_name "GMNN"; oId "CUFF.159858.6"; nearest_ref "XM_005696777.1"; class_code "j"; tss_id "TSS122606";
chr6	Cufflinks	exon	22771130	22771693	.	-	.	gene_id "XLOC_178446"; transcript_id "TCONS_00214249"; exon_number "1"; gene_name "LOC102183050"; oId "CUFF.242579.2"; nearest_ref "XM_005681390.1"; class_code "x"; tss_id "TSS189582";
chr6	Cufflinks	exon	22777938	22778038	.	-	.	gene_id "XLOC_178446"; transcript_id "TCONS_00214249"; exon_number "2"; gene_name "LOC102183050"; oId "CUFF.242579.2"; nearest_ref "XM_005681390.1"; class_code "x"; tss_id "TSS189582";
chrX	Cufflinks	exon	9054814	9055308	.	+	.	gene_id "XLOC_207444"; transcript_id "TCONS_00248591"; exon_number "1"; oId "CUFF.287290.1"; class_code "u"; tss_id "TSS220280";
chrX	Cufflinks	exon	9071073	9071193	.	+	.	gene_id "XLOC_207444"; transcript_id "TCONS_00248591"; exon_number "2"; oId "CUFF.287290.1"; class_code "u"; tss_id "TSS220280";
chr27	Cufflinks	exon	15727265	15728244	.	+	.	gene_id "XLOC_130483"; transcript_id "TCONS_00156810"; exon_number "1"; oId "CUFF.182611.1"; class_code "u"; tss_id "TSS138771";
chr27	Cufflinks	exon	15728333	15728340	.	+	.	gene_id "XLOC_130483"; transcript_id "TCONS_00156810"; exon_number "2"; oId "CUFF.182611.1"; class_code "u"; tss_id "TSS138771";
chr10	Cufflinks	exon	97447617	97448502	.	-	.	gene_id "XLOC_021231"; transcript_id "TCONS_00025324"; exon_number "1"; gene_name "EFCAB11"; oId "CUFF.30116.3"; nearest_ref "XM_005686197.1"; class_code "j"; tss_id "TSS22409";
chr10	Cufflinks	exon	97530010	97530108	.	-	.	gene_id "XLOC_021231"; transcript_id "TCONS_00025324"; exon_number "2"; gene_name "EFCAB11"; oId "CUFF.30116.3"; nearest_ref "XM_005686197.1"; class_code "j"; tss_id "TSS22409";
chr5	Cufflinks	exon	26961913	26962302	.	-	.	gene_id "XLOC_169621"; transcript_id "TCONS_00203770"; exon_number "1"; oId "CUFF.229854.2"; class_code "u"; tss_id "TSS180268";
chr5	Cufflinks	exon	26964861	26964977	.	-	.	gene_id "XLOC_169621"; transcript_id "TCONS_00203770"; exon_number "2"; oId "CUFF.229854.2"; class_code "u"; tss_id "TSS180268";
chr5	Cufflinks	exon	26970868	26971039	.	-	.	gene_id "XLOC_169621"; transcript_id "TCONS_00203770"; exon_number "3"; oId "CUFF.229854.2"; class_code "u"; tss_id "TSS180268";
chr5	Cufflinks	exon	26975936	26975961	.	-	.	gene_id "XLOC_169621"; transcript_id "TCONS_00203770"; exon_number "4"; oId "CUFF.229854.2"; class_code "u"; tss_id "TSS180268";
chr28	Cufflinks	exon	22518640	22518780	.	-	.	gene_id "XLOC_138426"; transcript_id "TCONS_00165775"; exon_number "1"; gene_name "PBLD"; oId "CUFF.190579.6"; nearest_ref "XM_005699112.1"; class_code "j"; tss_id "TSS147045";
chr28	Cufflinks	exon	22520478	22520658	.	-	.	gene_id "XLOC_138426"; transcript_id "TCONS_00165775"; exon_number "2"; gene_name "PBLD"; oId "CUFF.190579.6"; nearest_ref "XM_005699112.1"; class_code "j"; tss_id "TSS147045";
chr28	Cufflinks	exon	22522190	22525432	.	-	.	gene_id "XLOC_138426"; transcript_id "TCONS_00165775"; exon_number "3"; gene_name "PBLD"; oId "CUFF.190579.6"; nearest_ref "XM_005699112.1"; class_code "j"; tss_id "TSS147045";
chr2	Cufflinks	exon	105021279	105021365	.	-	.	gene_id "XLOC_092873"; transcript_id "TCONS_00111921"; exon_number "1"; oId "CUFF.127076.1"; class_code "u"; tss_id "TSS98736";
chr2	Cufflinks	exon	105073410	105073880	.	-	.	gene_id "XLOC_092873"; transcript_id "TCONS_00111921"; exon_number "2"; oId "CUFF.127076.1"; class_code "u"; tss_id "TSS98736";
chr6	Cufflinks	exon	42411779	42411892	.	+	.	gene_id "XLOC_175212"; transcript_id "TCONS_00210455"; exon_number "1"; oId "CUFF.244056.1"; class_code "u"; tss_id "TSS186197";
chr6	Cufflinks	exon	42412120	42412333	.	+	.	gene_id "XLOC_175212"; transcript_id "TCONS_00210455"; exon_number "2"; oId "CUFF.244056.1"; class_code "u"; tss_id "TSS186197";
chr6	Cufflinks	exon	42412865	42413151	.	+	.	gene_id "XLOC_175212"; transcript_id "TCONS_00210455"; exon_number "3"; oId "CUFF.244056.1"; class_code "u"; tss_id "TSS186197";
chr22	Cufflinks	exon	37213548	37213603	.	+	.	gene_id "XLOC_107595"; transcript_id "TCONS_00129029"; exon_number "1"; oId "CUFF.151325.1"; class_code "u"; tss_id "TSS114267";
chr22	Cufflinks	exon	37214937	37215426	.	+	.	gene_id "XLOC_107595"; transcript_id "TCONS_00129029"; exon_number "2"; oId "CUFF.151325.1"; class_code "u"; tss_id "TSS114267";
chr7	Cufflinks	exon	5071480	5071751	.	-	.	gene_id "XLOC_186799"; transcript_id "TCONS_00224354"; exon_number "1"; gene_name "UNC13A"; oId "CUFF.253316.1"; nearest_ref "XM_005682193.1"; class_code "x"; tss_id "TSS198514";
chr7	Cufflinks	exon	5083099	5083197	.	-	.	gene_id "XLOC_186799"; transcript_id "TCONS_00224354"; exon_number "2"; gene_name "UNC13A"; oId "CUFF.253316.1"; nearest_ref "XM_005682193.1"; class_code "x"; tss_id "TSS198514";
chr14	Cufflinks	exon	11865896	11866008	.	-	.	gene_id "XLOC_048072"; transcript_id "TCONS_00056971"; exon_number "1"; oId "CUFF.64853.1"; class_code "u"; tss_id "TSS50822";
chr14	Cufflinks	exon	11871603	11871919	.	-	.	gene_id "XLOC_048072"; transcript_id "TCONS_00056971"; exon_number "2"; oId "CUFF.64853.1"; class_code "u"; tss_id "TSS50822";
chr14	Cufflinks	exon	22906274	22906593	.	-	.	gene_id "XLOC_048345"; transcript_id "TCONS_00057301"; exon_number "1"; oId "CUFF.65846.1"; class_code "u"; tss_id "TSS51112";
chr14	Cufflinks	exon	23014658	23014803	.	-	.	gene_id "XLOC_048345"; transcript_id "TCONS_00057301"; exon_number "2"; oId "CUFF.65846.1"; class_code "u"; tss_id "TSS51112";
chr14	Cufflinks	exon	23069258	23069389	.	-	.	gene_id "XLOC_048345"; transcript_id "TCONS_00057301"; exon_number "3"; oId "CUFF.65846.1"; class_code "u"; tss_id "TSS51112";
chr14	Cufflinks	exon	23118969	23119413	.	-	.	gene_id "XLOC_048345"; transcript_id "TCONS_00057301"; exon_number "4"; oId "CUFF.65846.1"; class_code "u"; tss_id "TSS51112";
chr10	Cufflinks	exon	20919352	20920453	.	-	.	gene_id "XLOC_018119"; transcript_id "TCONS_00021593"; exon_number "1"; oId "CUFF.21151.2"; class_code "u"; tss_id "TSS19153";
chr10	Cufflinks	exon	20920721	20920845	.	-	.	gene_id "XLOC_018119"; transcript_id "TCONS_00021593"; exon_number "2"; oId "CUFF.21151.2"; class_code "u"; tss_id "TSS19153";
chr10	Cufflinks	exon	76533830	76534010	.	+	.	gene_id "XLOC_016334"; transcript_id "TCONS_00019342"; exon_number "1"; oId "CUFF.27668.1"; class_code "u"; tss_id "TSS17250";
chr10	Cufflinks	exon	76538660	76539962	.	+	.	gene_id "XLOC_016334"; transcript_id "TCONS_00019342"; exon_number "2"; oId "CUFF.27668.1"; class_code "u"; tss_id "TSS17250";
chr23	Cufflinks	exon	10646672	10647167	.	-	.	gene_id "XLOC_114327"; transcript_id "TCONS_00137334"; exon_number "1"; oId "CUFF.157428.4"; class_code "u"; tss_id "TSS121492";
chr23	Cufflinks	exon	10647634	10647677	.	-	.	gene_id "XLOC_114327"; transcript_id "TCONS_00137334"; exon_number "2"; oId "CUFF.157428.4"; class_code "u"; tss_id "TSS121492";
chr7	Cufflinks	exon	2526638	2527076	.	+	.	gene_id "XLOC_181718"; transcript_id "TCONS_00218090"; exon_number "1"; oId "CUFF.252640.1"; class_code "u"; tss_id "TSS193032";
chr7	Cufflinks	exon	2529444	2529913	.	+	.	gene_id "XLOC_181718"; transcript_id "TCONS_00218090"; exon_number "2"; oId "CUFF.252640.1"; class_code "u"; tss_id "TSS193032";
chr7	Cufflinks	exon	42643800	42643860	.	+	.	gene_id "XLOC_183724"; transcript_id "TCONS_00220746"; exon_number "1"; oId "CUFF.258801.1"; class_code "u"; tss_id "TSS195262";
chr7	Cufflinks	exon	42646222	42646336	.	+	.	gene_id "XLOC_183724"; transcript_id "TCONS_00220746"; exon_number "2"; oId "CUFF.258801.1"; class_code "u"; tss_id "TSS195262";
chr7	Cufflinks	exon	42822552	42822749	.	+	.	gene_id "XLOC_183724"; transcript_id "TCONS_00220746"; exon_number "3"; oId "CUFF.258801.1"; class_code "u"; tss_id "TSS195262";
chr2	Cufflinks	exon	20059248	20059728	.	+	.	gene_id "XLOC_084492"; transcript_id "TCONS_00101813"; exon_number "1"; oId "CUFF.119134.1"; class_code "u"; tss_id "TSS89862";
chr2	Cufflinks	exon	20060207	20060460	.	+	.	gene_id "XLOC_084492"; transcript_id "TCONS_00101813"; exon_number "2"; oId "CUFF.119134.1"; class_code "u"; tss_id "TSS89862";
chr8	Cufflinks	exon	28915112	28915976	.	-	.	gene_id "XLOC_197044"; transcript_id "TCONS_00236518"; exon_number "1"; oId "CUFF.268487.7"; class_code "u"; tss_id "TSS209356";
chr8	Cufflinks	exon	28916215	28916332	.	-	.	gene_id "XLOC_197044"; transcript_id "TCONS_00236518"; exon_number "2"; oId "CUFF.268487.7"; class_code "u"; tss_id "TSS209356";
chr8	Cufflinks	exon	28916419	28916783	.	-	.	gene_id "XLOC_197044"; transcript_id "TCONS_00236518"; exon_number "3"; oId "CUFF.268487.7"; class_code "u"; tss_id "TSS209356";
chr1	Cufflinks	exon	94631756	94631810	.	-	.	gene_id "XLOC_009474"; transcript_id "TCONS_00011218"; exon_number "1"; oId "CUFF.10703.2"; class_code "u"; tss_id "TSS10003";
chr1	Cufflinks	exon	94635943	94636058	.	-	.	gene_id "XLOC_009474"; transcript_id "TCONS_00011218"; exon_number "2"; oId "CUFF.10703.2"; class_code "u"; tss_id "TSS10003";
chr1	Cufflinks	exon	94637649	94637979	.	-	.	gene_id "XLOC_009474"; transcript_id "TCONS_00011218"; exon_number "3"; oId "CUFF.10703.2"; class_code "u"; tss_id "TSS10003";
chr18	Cufflinks	exon	23081192	23081351	.	+	.	gene_id "XLOC_070552"; transcript_id "TCONS_00083794"; exon_number "1"; oId "CUFF.100895.2"; class_code "u"; tss_id "TSS74606";
chr18	Cufflinks	exon	23081774	23081881	.	+	.	gene_id "XLOC_070552"; transcript_id "TCONS_00083794"; exon_number "2"; oId "CUFF.100895.2"; class_code "u"; tss_id "TSS74606";
chr18	Cufflinks	exon	23081969	23082711	.	+	.	gene_id "XLOC_070552"; transcript_id "TCONS_00083794"; exon_number "3"; oId "CUFF.100895.2"; class_code "u"; tss_id "TSS74606";
chr3	Cufflinks	exon	12752286	12752678	.	-	.	gene_id "XLOC_149274"; transcript_id "TCONS_00179364"; exon_number "1"; oId "CUFF.200532.1"; class_code "u"; tss_id "TSS158699";
chr3	Cufflinks	exon	12765545	12765877	.	-	.	gene_id "XLOC_149274"; transcript_id "TCONS_00179364"; exon_number "2"; oId "CUFF.200532.1"; class_code "u"; tss_id "TSS158699";
chr26	Cufflinks	exon	15693716	15693889	.	-	.	gene_id "XLOC_127762"; transcript_id "TCONS_00153672"; exon_number "1"; gene_name "LOC102172322"; oId "CUFF.175931.1"; nearest_ref "XM_005698382.1"; class_code "x"; tss_id "TSS135899";
chr26	Cufflinks	exon	15721852	15721903	.	-	.	gene_id "XLOC_127762"; transcript_id "TCONS_00153672"; exon_number "2"; gene_name "LOC102172322"; oId "CUFF.175931.1"; nearest_ref "XM_005698382.1"; class_code "x"; tss_id "TSS135899";
chr7	Cufflinks	exon	52597497	52597540	.	-	.	gene_id "XLOC_189451"; transcript_id "TCONS_00227686"; exon_number "1"; oId "CUFF.259888.1"; class_code "u"; tss_id "TSS201377";
chr7	Cufflinks	exon	52598219	52598398	.	-	.	gene_id "XLOC_189451"; transcript_id "TCONS_00227686"; exon_number "2"; oId "CUFF.259888.1"; class_code "u"; tss_id "TSS201377";
chr7	Cufflinks	exon	52598511	52598613	.	-	.	gene_id "XLOC_189451"; transcript_id "TCONS_00227686"; exon_number "3"; oId "CUFF.259888.1"; class_code "u"; tss_id "TSS201377";
chr18	Cufflinks	exon	30935512	30935576	.	-	.	gene_id "XLOC_075143"; transcript_id "TCONS_00089478"; exon_number "1"; oId "CUFF.101462.1"; class_code "u"; tss_id "TSS79574";
chr18	Cufflinks	exon	30937739	30938195	.	-	.	gene_id "XLOC_075143"; transcript_id "TCONS_00089478"; exon_number "2"; oId "CUFF.101462.1"; class_code "u"; tss_id "TSS79574";
chr1	Cufflinks	exon	110294869	110294930	.	+	.	gene_id "XLOC_002887"; transcript_id "TCONS_00003560"; exon_number "1"; oId "CUFF.12775.3"; class_code "u"; tss_id "TSS3089";
chr1	Cufflinks	exon	110295019	110295212	.	+	.	gene_id "XLOC_002887"; transcript_id "TCONS_00003560"; exon_number "2"; oId "CUFF.12775.3"; class_code "u"; tss_id "TSS3089";
chr1	Cufflinks	exon	110298244	110298339	.	+	.	gene_id "XLOC_002887"; transcript_id "TCONS_00003560"; exon_number "3"; oId "CUFF.12775.3"; class_code "u"; tss_id "TSS3089";
chr1	Cufflinks	exon	110298437	110299871	.	+	.	gene_id "XLOC_002887"; transcript_id "TCONS_00003560"; exon_number "4"; oId "CUFF.12775.3"; class_code "u"; tss_id "TSS3089";
chr8	Cufflinks	exon	61490908	61491007	.	-	.	gene_id "XLOC_198235"; transcript_id "TCONS_00237888"; exon_number "1"; oId "CUFF.271768.1"; class_code "u"; tss_id "TSS210601";
chr8	Cufflinks	exon	61493747	61494144	.	-	.	gene_id "XLOC_198235"; transcript_id "TCONS_00237888"; exon_number "2"; oId "CUFF.271768.1"; class_code "u"; tss_id "TSS210601";
chr10	Cufflinks	exon	73269661	73270804	.	-	.	gene_id "XLOC_020530"; transcript_id "TCONS_00024435"; exon_number "1"; oId "CUFF.27393.2"; class_code "u"; tss_id "TSS21661";
chr10	Cufflinks	exon	73273026	73276528	.	-	.	gene_id "XLOC_020530"; transcript_id "TCONS_00024435"; exon_number "2"; oId "CUFF.27393.2"; class_code "u"; tss_id "TSS21661";
chr13	Cufflinks	exon	71733276	71733329	.	+	.	gene_id "XLOC_039767"; transcript_id "TCONS_00047218"; exon_number "1"; oId "CUFF.62034.5"; class_code "u"; tss_id "TSS42037";
chr13	Cufflinks	exon	71733696	71734932	.	+	.	gene_id "XLOC_039767"; transcript_id "TCONS_00047218"; exon_number "2"; oId "CUFF.62034.5"; class_code "u"; tss_id "TSS42037";
chr21	Cufflinks	exon	8553563	8554695	.	-	.	gene_id "XLOC_102367"; transcript_id "TCONS_00123058"; exon_number "1"; oId "CUFF.139574.2"; class_code "u"; tss_id "TSS108780";
chr21	Cufflinks	exon	8555111	8555264	.	-	.	gene_id "XLOC_102367"; transcript_id "TCONS_00123058"; exon_number "2"; oId "CUFF.139574.2"; class_code "u"; tss_id "TSS108780";
chr21	Cufflinks	exon	8557370	8557430	.	-	.	gene_id "XLOC_102367"; transcript_id "TCONS_00123058"; exon_number "3"; oId "CUFF.139574.2"; class_code "u"; tss_id "TSS108780";
chr21	Cufflinks	exon	8559155	8559267	.	-	.	gene_id "XLOC_102367"; transcript_id "TCONS_00123058"; exon_number "4"; oId "CUFF.139574.2"; class_code "u"; tss_id "TSS108780";
chr21	Cufflinks	exon	8591021	8591101	.	-	.	gene_id "XLOC_102367"; transcript_id "TCONS_00123058"; exon_number "5"; oId "CUFF.139574.2"; class_code "u"; tss_id "TSS108780";
chr23	Cufflinks	exon	23821060	23823705	.	+	.	gene_id "XLOC_112542"; transcript_id "TCONS_00135123"; exon_number "1"; oId "CUFF.158908.6"; class_code "u"; tss_id "TSS119596";
chr23	Cufflinks	exon	23826768	23830067	.	+	.	gene_id "XLOC_112542"; transcript_id "TCONS_00135123"; exon_number "2"; oId "CUFF.158908.6"; class_code "u"; tss_id "TSS119596";
chr21	Cufflinks	exon	13265830	13266787	.	-	.	gene_id "XLOC_102603"; transcript_id "TCONS_00123330"; exon_number "1"; oId "CUFF.140223.4"; class_code "u"; tss_id "TSS109026";
chr21	Cufflinks	exon	13267297	13267414	.	-	.	gene_id "XLOC_102603"; transcript_id "TCONS_00123330"; exon_number "2"; oId "CUFF.140223.4"; class_code "u"; tss_id "TSS109026";
chr21	Cufflinks	exon	13279335	13279362	.	-	.	gene_id "XLOC_102603"; transcript_id "TCONS_00123330"; exon_number "3"; oId "CUFF.140223.4"; class_code "u"; tss_id "TSS109026";
chr2	Cufflinks	exon	90534912	90535023	.	+	.	gene_id "XLOC_087345"; transcript_id "TCONS_00105094"; exon_number "1"; gene_name "CARF"; oId "CUFF.126078.4"; nearest_ref "XM_005676387.1"; class_code "j"; tss_id "TSS92848";
chr2	Cufflinks	exon	90539353	90539516	.	+	.	gene_id "XLOC_087345"; transcript_id "TCONS_00105094"; exon_number "2"; gene_name "CARF"; oId "CUFF.126078.4"; nearest_ref "XM_005676387.1"; class_code "j"; tss_id "TSS92848";
chr2	Cufflinks	exon	90542140	90542469	.	+	.	gene_id "XLOC_087345"; transcript_id "TCONS_00105094"; exon_number "3"; gene_name "CARF"; oId "CUFF.126078.4"; nearest_ref "XM_005676387.1"; class_code "j"; tss_id "TSS92848";
chr19	Cufflinks	exon	35959076	35959230	.	-	.	gene_id "XLOC_082309"; transcript_id "TCONS_00098906"; exon_number "1"; oId "CUFF.112217.1"; class_code "u"; tss_id "TSS87447";
chr19	Cufflinks	exon	35960098	35961173	.	-	.	gene_id "XLOC_082309"; transcript_id "TCONS_00098906"; exon_number "2"; oId "CUFF.112217.1"; class_code "u"; tss_id "TSS87447";
chr28	Cufflinks	exon	27087127	27087198	.	+	.	gene_id "XLOC_136410"; transcript_id "TCONS_00163445"; exon_number "1"; gene_name "TTC18"; oId "CUFF.191644.3"; nearest_ref "XM_005699201.1"; class_code "x"; tss_id "TSS144927";
chr28	Cufflinks	exon	27088412	27089327	.	+	.	gene_id "XLOC_136410"; transcript_id "TCONS_00163445"; exon_number "2"; gene_name "TTC18"; oId "CUFF.191644.3"; nearest_ref "XM_005699201.1"; class_code "x"; tss_id "TSS144927";
chr16	Cufflinks	exon	77047579	77048701	.	+	.	gene_id "XLOC_059813"; transcript_id "TCONS_00071099"; exon_number "1"; oId "CUFF.89371.1"; class_code "u"; tss_id "TSS63262";
chr16	Cufflinks	exon	77048815	77049009	.	+	.	gene_id "XLOC_059813"; transcript_id "TCONS_00071099"; exon_number "2"; oId "CUFF.89371.1"; class_code "u"; tss_id "TSS63262";
chr27	Cufflinks	exon	15773470	15773521	.	+	.	gene_id "XLOC_130471"; transcript_id "TCONS_00156840"; exon_number "1"; oId "CUFF.182598.11"; class_code "u"; tss_id "TSS138754";
chr27	Cufflinks	exon	15774036	15774151	.	+	.	gene_id "XLOC_130471"; transcript_id "TCONS_00156840"; exon_number "2"; oId "CUFF.182598.11"; class_code "u"; tss_id "TSS138754";
chr27	Cufflinks	exon	15777995	15778054	.	+	.	gene_id "XLOC_130471"; transcript_id "TCONS_00156840"; exon_number "3"; oId "CUFF.182598.11"; class_code "u"; tss_id "TSS138754";
chr27	Cufflinks	exon	15778485	15778530	.	+	.	gene_id "XLOC_130471"; transcript_id "TCONS_00156840"; exon_number "4"; oId "CUFF.182598.11"; class_code "u"; tss_id "TSS138754";
chr27	Cufflinks	exon	15779308	15779459	.	+	.	gene_id "XLOC_130471"; transcript_id "TCONS_00156840"; exon_number "5"; oId "CUFF.182598.11"; class_code "u"; tss_id "TSS138754";
chr27	Cufflinks	exon	15782310	15782384	.	+	.	gene_id "XLOC_130471"; transcript_id "TCONS_00156840"; exon_number "6"; oId "CUFF.182598.11"; class_code "u"; tss_id "TSS138754";
chr27	Cufflinks	exon	15783181	15784354	.	+	.	gene_id "XLOC_130471"; transcript_id "TCONS_00156840"; exon_number "7"; oId "CUFF.182598.11"; class_code "u"; tss_id "TSS138754";
chr27	Cufflinks	exon	15785817	15785927	.	+	.	gene_id "XLOC_130471"; transcript_id "TCONS_00156840"; exon_number "8"; oId "CUFF.182598.11"; class_code "u"; tss_id "TSS138754";
chr27	Cufflinks	exon	15791300	15791496	.	+	.	gene_id "XLOC_130471"; transcript_id "TCONS_00156840"; exon_number "9"; oId "CUFF.182598.11"; class_code "u"; tss_id "TSS138754";
chr27	Cufflinks	exon	15792086	15792272	.	+	.	gene_id "XLOC_130471"; transcript_id "TCONS_00156840"; exon_number "10"; oId "CUFF.182598.11"; class_code "u"; tss_id "TSS138754";
chr27	Cufflinks	exon	15798533	15798653	.	+	.	gene_id "XLOC_130471"; transcript_id "TCONS_00156840"; exon_number "11"; oId "CUFF.182598.11"; class_code "u"; tss_id "TSS138754";
chr27	Cufflinks	exon	15801522	15802116	.	+	.	gene_id "XLOC_130471"; transcript_id "TCONS_00156840"; exon_number "12"; oId "CUFF.182598.11"; class_code "u"; tss_id "TSS138754";
chr27	Cufflinks	exon	15807672	15807711	.	+	.	gene_id "XLOC_130471"; transcript_id "TCONS_00156840"; exon_number "13"; oId "CUFF.182598.11"; class_code "u"; tss_id "TSS138754";
chr29	Cufflinks	exon	42148392	42148468	.	+	.	gene_id "XLOC_140827"; transcript_id "TCONS_00168752"; exon_number "1"; gene_name "KLC2"; oId "CUFF.197983.4"; nearest_ref "XM_005699914.1"; class_code "j"; tss_id "TSS149613";
chr29	Cufflinks	exon	42148580	42149262	.	+	.	gene_id "XLOC_140827"; transcript_id "TCONS_00168752"; exon_number "2"; gene_name "KLC2"; oId "CUFF.197983.4"; nearest_ref "XM_005699914.1"; class_code "j"; tss_id "TSS149613";
chr11	Cufflinks	exon	21577580	21577716	.	+	.	gene_id "XLOC_022250"; transcript_id "TCONS_00026623"; exon_number "1"; oId "CUFF.32734.1"; class_code "u"; tss_id "TSS23504";
chr11	Cufflinks	exon	21582803	21582929	.	+	.	gene_id "XLOC_022250"; transcript_id "TCONS_00026623"; exon_number "2"; oId "CUFF.32734.1"; class_code "u"; tss_id "TSS23504";
chr11	Cufflinks	exon	21611155	21611244	.	+	.	gene_id "XLOC_022250"; transcript_id "TCONS_00026623"; exon_number "3"; oId "CUFF.32734.1"; class_code "u"; tss_id "TSS23504";
chr27	Cufflinks	exon	31951378	31952734	.	+	.	gene_id "XLOC_132306"; transcript_id "TCONS_00158728"; exon_number "1"; oId "CUFF.185818.2"; class_code "u"; tss_id "TSS140633";
chr27	Cufflinks	exon	31954464	31955503	.	+	.	gene_id "XLOC_132306"; transcript_id "TCONS_00158728"; exon_number "2"; oId "CUFF.185818.2"; class_code "u"; tss_id "TSS140633";
chr21	Cufflinks	exon	20974784	20974843	.	+	.	gene_id "XLOC_100119"; transcript_id "TCONS_00120340"; exon_number "1"; oId "CUFF.140968.1"; class_code "u"; tss_id "TSS106373";
chr21	Cufflinks	exon	20975742	20978101	.	+	.	gene_id "XLOC_100119"; transcript_id "TCONS_00120340"; exon_number "2"; oId "CUFF.140968.1"; class_code "u"; tss_id "TSS106373";
chr17	Cufflinks	exon	69284065	69286016	.	+	.	gene_id "XLOC_066010"; transcript_id "TCONS_00078404"; exon_number "1"; oId "CUFF.96387.1"; class_code "u"; tss_id "TSS69797";
chr17	Cufflinks	exon	69287123	69294532	.	+	.	gene_id "XLOC_066010"; transcript_id "TCONS_00078404"; exon_number "2"; oId "CUFF.96387.1"; class_code "u"; tss_id "TSS69797";
chr3	Cufflinks	exon	54029071	54029138	.	+	.	gene_id "XLOC_145577"; transcript_id "TCONS_00174917"; exon_number "1"; gene_name "LOC102185525"; oId "CUFF.205491.3"; nearest_ref "XM_005678147.1"; class_code "x"; tss_id "TSS154774";
chr3	Cufflinks	exon	54047127	54047533	.	+	.	gene_id "XLOC_145577"; transcript_id "TCONS_00174917"; exon_number "2"; gene_name "LOC102185525"; oId "CUFF.205491.3"; nearest_ref "XM_005678147.1"; class_code "x"; tss_id "TSS154774";
chr3	Cufflinks	exon	54053622	54053761	.	+	.	gene_id "XLOC_145577"; transcript_id "TCONS_00174917"; exon_number "3"; gene_name "LOC102185525"; oId "CUFF.205491.3"; nearest_ref "XM_005678147.1"; class_code "x"; tss_id "TSS154774";
chr12	Cufflinks	exon	72540700	72541717	.	-	.	gene_id "XLOC_036050"; transcript_id "TCONS_00042765"; exon_number "1"; oId "CUFF.49684.1"; class_code "u"; tss_id "TSS38074";
chr12	Cufflinks	exon	72541868	72542093	.	-	.	gene_id "XLOC_036050"; transcript_id "TCONS_00042765"; exon_number "2"; oId "CUFF.49684.1"; class_code "u"; tss_id "TSS38074";
chr27	Cufflinks	exon	7543672	7543760	.	+	.	gene_id "XLOC_129405"; transcript_id "TCONS_00155678"; exon_number "1"; oId "CUFF.181301.1"; class_code "u"; tss_id "TSS137663";
chr27	Cufflinks	exon	7548318	7548419	.	+	.	gene_id "XLOC_129405"; transcript_id "TCONS_00155678"; exon_number "2"; oId "CUFF.181301.1"; class_code "u"; tss_id "TSS137663";
chr27	Cufflinks	exon	7549220	7549387	.	+	.	gene_id "XLOC_129405"; transcript_id "TCONS_00155678"; exon_number "3"; oId "CUFF.181301.1"; class_code "u"; tss_id "TSS137663";
chr27	Cufflinks	exon	7555112	7555222	.	+	.	gene_id "XLOC_129405"; transcript_id "TCONS_00155678"; exon_number "4"; oId "CUFF.181301.1"; class_code "u"; tss_id "TSS137663";
chr27	Cufflinks	exon	7567649	7567706	.	+	.	gene_id "XLOC_129405"; transcript_id "TCONS_00155678"; exon_number "5"; oId "CUFF.181301.1"; class_code "u"; tss_id "TSS137663";
chr4	Cufflinks	exon	109145755	109146430	.	+	.	gene_id "XLOC_158331"; transcript_id "TCONS_00190353"; exon_number "1"; oId "CUFF.225907.1"; class_code "u"; tss_id "TSS168301";
chr4	Cufflinks	exon	109156436	109156507	.	+	.	gene_id "XLOC_158331"; transcript_id "TCONS_00190353"; exon_number "2"; oId "CUFF.225907.1"; class_code "u"; tss_id "TSS168301";
chr4	Cufflinks	exon	109157391	109157455	.	+	.	gene_id "XLOC_158331"; transcript_id "TCONS_00190353"; exon_number "3"; oId "CUFF.225907.1"; class_code "u"; tss_id "TSS168301";
chr4	Cufflinks	exon	109166012	109166175	.	+	.	gene_id "XLOC_158331"; transcript_id "TCONS_00190353"; exon_number "4"; oId "CUFF.225907.1"; class_code "u"; tss_id "TSS168301";
chr10	Cufflinks	exon	66633864	66636819	.	-	.	gene_id "XLOC_020267"; transcript_id "TCONS_00024123"; exon_number "1"; oId "CUFF.26640.4"; class_code "u"; tss_id "TSS21380";
chr10	Cufflinks	exon	66642731	66642813	.	-	.	gene_id "XLOC_020267"; transcript_id "TCONS_00024123"; exon_number "2"; oId "CUFF.26640.4"; class_code "u"; tss_id "TSS21380";
chr10	Cufflinks	exon	66644932	66645076	.	-	.	gene_id "XLOC_020267"; transcript_id "TCONS_00024123"; exon_number "3"; oId "CUFF.26640.4"; class_code "u"; tss_id "TSS21380";
chr10	Cufflinks	exon	66646561	66646923	.	-	.	gene_id "XLOC_020267"; transcript_id "TCONS_00024123"; exon_number "4"; oId "CUFF.26640.4"; class_code "u"; tss_id "TSS21380";
chr23	Cufflinks	exon	7648696	7648846	.	-	.	gene_id "XLOC_114066"; transcript_id "TCONS_00137018"; exon_number "1"; oId "CUFF.156769.1"; class_code "u"; tss_id "TSS121217";
chr23	Cufflinks	exon	7651554	7651604	.	-	.	gene_id "XLOC_114066"; transcript_id "TCONS_00137018"; exon_number "2"; oId "CUFF.156769.1"; class_code "u"; tss_id "TSS121217";
chr19	Cufflinks	exon	20627648	20628763	.	+	.	gene_id "XLOC_077855"; transcript_id "TCONS_00093014"; exon_number "1"; gene_name "SLC6A4"; oId "CUFF.109810.1"; nearest_ref "XM_005693288.1"; class_code "x"; tss_id "TSS82551";
chr19	Cufflinks	exon	20630933	20633120	.	+	.	gene_id "XLOC_077855"; transcript_id "TCONS_00093014"; exon_number "2"; gene_name "SLC6A4"; oId "CUFF.109810.1"; nearest_ref "XM_005693288.1"; class_code "x"; tss_id "TSS82551";
chr3	Cufflinks	exon	115389751	115390051	.	-	.	gene_id "XLOC_153376"; transcript_id "TCONS_00184724"; exon_number "1"; oId "CUFF.212855.1"; class_code "u"; tss_id "TSS163129";
chr3	Cufflinks	exon	115392398	115393367	.	-	.	gene_id "XLOC_153376"; transcript_id "TCONS_00184724"; exon_number "2"; oId "CUFF.212855.1"; class_code "u"; tss_id "TSS163129";
chr13	Cufflinks	exon	1843456	1843487	.	-	.	gene_id "XLOC_040374"; transcript_id "TCONS_00047890"; exon_number "1"; gene_name "PLCB4"; oId "CUFF.52879.1"; nearest_ref "XM_005687806.1"; class_code "x"; tss_id "TSS42664";
chr13	Cufflinks	exon	1863423	1863680	.	-	.	gene_id "XLOC_040374"; transcript_id "TCONS_00047890"; exon_number "2"; gene_name "PLCB4"; oId "CUFF.52879.1"; nearest_ref "XM_005687806.1"; class_code "x"; tss_id "TSS42664";
chr13	Cufflinks	exon	1866865	1867166	.	-	.	gene_id "XLOC_040374"; transcript_id "TCONS_00047890"; exon_number "3"; gene_name "PLCB4"; oId "CUFF.52879.1"; nearest_ref "XM_005687806.1"; class_code "x"; tss_id "TSS42664";
chr27	Cufflinks	exon	41145887	41146005	.	-	.	gene_id "XLOC_134845"; transcript_id "TCONS_00161624"; exon_number "1"; gene_name "UBE2E2"; oId "CUFF.187668.5"; nearest_ref "XM_005698934.1"; class_code "j"; tss_id "TSS143290";
chr27	Cufflinks	exon	41168371	41168421	.	-	.	gene_id "XLOC_134845"; transcript_id "TCONS_00161624"; exon_number "2"; gene_name "UBE2E2"; oId "CUFF.187668.5"; nearest_ref "XM_005698934.1"; class_code "j"; tss_id "TSS143290";
chr27	Cufflinks	exon	41178384	41178570	.	-	.	gene_id "XLOC_134845"; transcript_id "TCONS_00161624"; exon_number "3"; gene_name "UBE2E2"; oId "CUFF.187668.5"; nearest_ref "XM_005698934.1"; class_code "j"; tss_id "TSS143290";
chr7	Cufflinks	exon	88939564	88941111	.	-	.	gene_id "XLOC_190244"; transcript_id "TCONS_00228696"; exon_number "1"; oId "CUFF.263275.7"; class_code "u"; tss_id "TSS202225";
chr7	Cufflinks	exon	88979317	88979393	.	-	.	gene_id "XLOC_190244"; transcript_id "TCONS_00228696"; exon_number "2"; oId "CUFF.263275.7"; class_code "u"; tss_id "TSS202225";
chr7	Cufflinks	exon	89050470	89050609	.	-	.	gene_id "XLOC_190244"; transcript_id "TCONS_00228696"; exon_number "3"; oId "CUFF.263275.7"; class_code "u"; tss_id "TSS202225";
chr7	Cufflinks	exon	89070418	89070513	.	-	.	gene_id "XLOC_190244"; transcript_id "TCONS_00228696"; exon_number "4"; oId "CUFF.263275.7"; class_code "u"; tss_id "TSS202225";
chr7	Cufflinks	exon	89071706	89071807	.	-	.	gene_id "XLOC_190244"; transcript_id "TCONS_00228696"; exon_number "5"; oId "CUFF.263275.7"; class_code "u"; tss_id "TSS202225";
chr7	Cufflinks	exon	89100802	89101036	.	-	.	gene_id "XLOC_190244"; transcript_id "TCONS_00228696"; exon_number "6"; oId "CUFF.263275.7"; class_code "u"; tss_id "TSS202225";
chr7	Cufflinks	exon	89101543	89101604	.	-	.	gene_id "XLOC_190244"; transcript_id "TCONS_00228696"; exon_number "7"; oId "CUFF.263275.7"; class_code "u"; tss_id "TSS202225";
chr25	Cufflinks	exon	32581102	32581356	.	-	.	gene_id "XLOC_124546"; transcript_id "TCONS_00149714"; exon_number "1"; oId "CUFF.172163.2"; class_code "u"; tss_id "TSS132444";
chr25	Cufflinks	exon	32583440	32583534	.	-	.	gene_id "XLOC_124546"; transcript_id "TCONS_00149714"; exon_number "2"; oId "CUFF.172163.2"; class_code "u"; tss_id "TSS132444";
chr11	Cufflinks	exon	24287772	24287960	.	-	.	gene_id "XLOC_027384"; transcript_id "TCONS_00032677"; exon_number "1"; oId "CUFF.33054.1"; class_code "u"; tss_id "TSS28917";
chr11	Cufflinks	exon	24304658	24304752	.	-	.	gene_id "XLOC_027384"; transcript_id "TCONS_00032677"; exon_number "2"; oId "CUFF.33054.1"; class_code "u"; tss_id "TSS28917";
chr13	Cufflinks	exon	51978072	51978168	.	-	.	gene_id "XLOC_042425"; transcript_id "TCONS_00050300"; exon_number "1"; oId "CUFF.59140.1"; class_code "u"; tss_id "TSS44827";
chr13	Cufflinks	exon	51995795	51996006	.	-	.	gene_id "XLOC_042425"; transcript_id "TCONS_00050300"; exon_number "2"; oId "CUFF.59140.1"; class_code "u"; tss_id "TSS44827";
chr7	Cufflinks	exon	17823548	17823607	.	+	.	gene_id "XLOC_182809"; transcript_id "TCONS_00219594"; exon_number "1"; oId "CUFF.255491.6"; class_code "u"; tss_id "TSS194269";
chr7	Cufflinks	exon	17824767	17827627	.	+	.	gene_id "XLOC_182809"; transcript_id "TCONS_00219594"; exon_number "2"; oId "CUFF.255491.6"; class_code "u"; tss_id "TSS194269";
chr7	Cufflinks	exon	96076321	96076556	.	+	.	gene_id "XLOC_185909"; transcript_id "TCONS_00223297"; exon_number "1"; gene_name "ST8SIA4"; oId "CUFF.264001.1"; nearest_ref "XM_005683461.1"; class_code "x"; tss_id "TSS197575";
chr7	Cufflinks	exon	96186852	96186913	.	+	.	gene_id "XLOC_185909"; transcript_id "TCONS_00223297"; exon_number "2"; gene_name "ST8SIA4"; oId "CUFF.264001.1"; nearest_ref "XM_005683461.1"; class_code "x"; tss_id "TSS197575";
chr13	Cufflinks	exon	18005864	18005900	.	+	.	gene_id "XLOC_036997"; transcript_id "TCONS_00043889"; exon_number "1"; oId "CUFF.54041.4"; class_code "u"; tss_id "TSS39084";
chr13	Cufflinks	exon	18006015	18006462	.	+	.	gene_id "XLOC_036997"; transcript_id "TCONS_00043889"; exon_number "2"; oId "CUFF.54041.4"; class_code "u"; tss_id "TSS39084";
chr11	Cufflinks	exon	103457483	103457989	.	-	.	gene_id "XLOC_030631"; transcript_id "TCONS_00036543"; exon_number "1"; oId "CUFF.43050.1"; class_code "u"; tss_id "TSS32367";
chr11	Cufflinks	exon	103468803	103469029	.	-	.	gene_id "XLOC_030631"; transcript_id "TCONS_00036543"; exon_number "2"; oId "CUFF.43050.1"; class_code "u"; tss_id "TSS32367";
chr14	Cufflinks	exon	91794888	91795219	.	-	.	gene_id "XLOC_050821"; transcript_id "TCONS_00060156"; exon_number "1"; gene_name "COL14A1"; oId "CUFF.72486.1"; nearest_ref "XM_005689331.1"; class_code "x"; tss_id "TSS53714";
chr14	Cufflinks	exon	91795868	91796113	.	-	.	gene_id "XLOC_050821"; transcript_id "TCONS_00060156"; exon_number "2"; gene_name "COL14A1"; oId "CUFF.72486.1"; nearest_ref "XM_005689331.1"; class_code "x"; tss_id "TSS53714";
chr14	Cufflinks	exon	91823793	91823926	.	-	.	gene_id "XLOC_050821"; transcript_id "TCONS_00060156"; exon_number "3"; gene_name "COL14A1"; oId "CUFF.72486.1"; nearest_ref "XM_005689331.1"; class_code "x"; tss_id "TSS53714";
chr16	Cufflinks	exon	76004331	76004575	.	+	.	gene_id "XLOC_059762"; transcript_id "TCONS_00071042"; exon_number "1"; oId "CUFF.89156.1"; class_code "u"; tss_id "TSS63209";
chr16	Cufflinks	exon	76004664	76004825	.	+	.	gene_id "XLOC_059762"; transcript_id "TCONS_00071042"; exon_number "2"; oId "CUFF.89156.1"; class_code "u"; tss_id "TSS63209";
chr19	Cufflinks	exon	10244192	10244256	.	+	.	gene_id "XLOC_077425"; transcript_id "TCONS_00092479"; exon_number "1"; oId "CUFF.108474.2"; class_code "u"; tss_id "TSS82089";
chr19	Cufflinks	exon	10244527	10248233	.	+	.	gene_id "XLOC_077425"; transcript_id "TCONS_00092479"; exon_number "2"; oId "CUFF.108474.2"; class_code "u"; tss_id "TSS82089";
chr5	Cufflinks	exon	26957901	26957950	.	-	.	gene_id "XLOC_169618"; transcript_id "TCONS_00203765"; exon_number "1"; oId "CUFF.229851.1"; class_code "u"; tss_id "TSS180264";
chr5	Cufflinks	exon	26958661	26958869	.	-	.	gene_id "XLOC_169618"; transcript_id "TCONS_00203765"; exon_number "2"; oId "CUFF.229851.1"; class_code "u"; tss_id "TSS180264";
chr25	Cufflinks	exon	27942909	27943079	.	+	.	gene_id "XLOC_122516"; transcript_id "TCONS_00147121"; exon_number "1"; oId "CUFF.171823.5"; class_code "u"; tss_id "TSS130218";
chr25	Cufflinks	exon	27943513	27943756	.	+	.	gene_id "XLOC_122516"; transcript_id "TCONS_00147121"; exon_number "2"; oId "CUFF.171823.5"; class_code "u"; tss_id "TSS130218";
chr25	Cufflinks	exon	27954752	27954850	.	+	.	gene_id "XLOC_122516"; transcript_id "TCONS_00147121"; exon_number "3"; oId "CUFF.171823.5"; class_code "u"; tss_id "TSS130218";
chr25	Cufflinks	exon	27955349	27956275	.	+	.	gene_id "XLOC_122516"; transcript_id "TCONS_00147121"; exon_number "4"; oId "CUFF.171823.5"; class_code "u"; tss_id "TSS130218";
chr10	Cufflinks	exon	67250075	67250265	.	-	.	gene_id "XLOC_020278"; transcript_id "TCONS_00024136"; exon_number "1"; oId "CUFF.26705.1"; class_code "u"; tss_id "TSS21393";
chr10	Cufflinks	exon	67285653	67285749	.	-	.	gene_id "XLOC_020278"; transcript_id "TCONS_00024136"; exon_number "2"; oId "CUFF.26705.1"; class_code "u"; tss_id "TSS21393";
chr1	Cufflinks	exon	9478656	9482002	.	+	.	gene_id "XLOC_000682"; transcript_id "TCONS_00000741"; exon_number "1"; oId "CUFF.1285.1"; class_code "u"; tss_id "TSS699";
chr1	Cufflinks	exon	9484977	9488868	.	+	.	gene_id "XLOC_000682"; transcript_id "TCONS_00000741"; exon_number "2"; oId "CUFF.1285.1"; class_code "u"; tss_id "TSS699";
chr29	Cufflinks	exon	41461042	41466106	.	+	.	gene_id "XLOC_140753"; transcript_id "TCONS_00168651"; exon_number "1"; oId "CUFF.197835.1"; class_code "u"; tss_id "TSS149529";
chr29	Cufflinks	exon	41466210	41469970	.	+	.	gene_id "XLOC_140753"; transcript_id "TCONS_00168651"; exon_number "2"; oId "CUFF.197835.1"; class_code "u"; tss_id "TSS149529";
chr16	Cufflinks	exon	55274518	55274742	.	+	.	gene_id "XLOC_058703"; transcript_id "TCONS_00069840"; exon_number "1"; oId "CUFF.87094.1"; class_code "u"; tss_id "TSS62110";
chr16	Cufflinks	exon	55276397	55276554	.	+	.	gene_id "XLOC_058703"; transcript_id "TCONS_00069840"; exon_number "2"; oId "CUFF.87094.1"; class_code "u"; tss_id "TSS62110";
chr24	Cufflinks	exon	31178933	31179037	.	+	.	gene_id "XLOC_117202"; transcript_id "TCONS_00140737"; exon_number "1"; oId "CUFF.164500.1"; class_code "u"; tss_id "TSS124563";
chr24	Cufflinks	exon	31199981	31200173	.	+	.	gene_id "XLOC_117202"; transcript_id "TCONS_00140737"; exon_number "2"; oId "CUFF.164500.1"; class_code "u"; tss_id "TSS124563";
chr8	Cufflinks	exon	37593756	37594022	.	+	.	gene_id "XLOC_192883"; transcript_id "TCONS_00231607"; exon_number "1"; gene_name "MLANA"; oId "CUFF.268686.1"; nearest_ref "XM_005683687.1"; class_code "x"; tss_id "TSS204955";
chr8	Cufflinks	exon	37594905	37595760	.	+	.	gene_id "XLOC_192883"; transcript_id "TCONS_00231607"; exon_number "2"; gene_name "MLANA"; oId "CUFF.268686.1"; nearest_ref "XM_005683687.1"; class_code "x"; tss_id "TSS204955";
chr8	Cufflinks	exon	556207	556652	.	+	.	gene_id "XLOC_190918"; transcript_id "TCONS_00229453"; exon_number "1"; oId "CUFF.264764.1"; class_code "u"; tss_id "TSS202924";
chr8	Cufflinks	exon	569656	570040	.	+	.	gene_id "XLOC_190918"; transcript_id "TCONS_00229453"; exon_number "2"; oId "CUFF.264764.1"; class_code "u"; tss_id "TSS202924";
chr29	Cufflinks	exon	35672683	35672818	.	+	.	gene_id "XLOC_140450"; transcript_id "TCONS_00168227"; exon_number "1"; gene_name "SNX19"; oId "CUFF.196751.2"; nearest_ref "XM_005699729.1"; class_code "x"; tss_id "TSS149188";
chr29	Cufflinks	exon	35677747	35677904	.	+	.	gene_id "XLOC_140450"; transcript_id "TCONS_00168227"; exon_number "2"; gene_name "SNX19"; oId "CUFF.196751.2"; nearest_ref "XM_005699729.1"; class_code "x"; tss_id "TSS149188";
chr29	Cufflinks	exon	35733987	35734268	.	+	.	gene_id "XLOC_140450"; transcript_id "TCONS_00168227"; exon_number "3"; gene_name "SNX19"; oId "CUFF.196751.2"; nearest_ref "XM_005699729.1"; class_code "x"; tss_id "TSS149188";
chr13	Cufflinks	exon	39382916	39383430	.	-	.	gene_id "XLOC_041956"; transcript_id "TCONS_00049706"; exon_number "1"; oId "CUFF.57815.2"; class_code "u"; tss_id "TSS44330";
chr13	Cufflinks	exon	39383962	39384052	.	-	.	gene_id "XLOC_041956"; transcript_id "TCONS_00049706"; exon_number "2"; oId "CUFF.57815.2"; class_code "u"; tss_id "TSS44330";
chr22	Cufflinks	exon	47521220	47521351	.	-	.	gene_id "XLOC_110583"; transcript_id "TCONS_00132723"; exon_number "1"; oId "CUFF.153025.1"; class_code "u"; tss_id "TSS117487";
chr22	Cufflinks	exon	47521806	47521875	.	-	.	gene_id "XLOC_110583"; transcript_id "TCONS_00132723"; exon_number "2"; oId "CUFF.153025.1"; class_code "u"; tss_id "TSS117487";
chr25	Cufflinks	exon	41260840	41260946	.	+	.	gene_id "XLOC_123312"; transcript_id "TCONS_00148104"; exon_number "1"; oId "CUFF.174184.2"; class_code "u"; tss_id "TSS131080";
chr25	Cufflinks	exon	41262806	41265089	.	+	.	gene_id "XLOC_123312"; transcript_id "TCONS_00148104"; exon_number "2"; oId "CUFF.174184.2"; class_code "u"; tss_id "TSS131080";
chr11	Cufflinks	exon	9108762	9109118	.	-	.	gene_id "XLOC_026724"; transcript_id "TCONS_00031856"; exon_number "1"; oId "CUFF.31884.7"; class_code "u"; tss_id "TSS28214";
chr11	Cufflinks	exon	9109520	9109570	.	-	.	gene_id "XLOC_026724"; transcript_id "TCONS_00031856"; exon_number "2"; oId "CUFF.31884.7"; class_code "u"; tss_id "TSS28214";
chr11	Cufflinks	exon	9110278	9110310	.	-	.	gene_id "XLOC_026724"; transcript_id "TCONS_00031856"; exon_number "3"; oId "CUFF.31884.7"; class_code "u"; tss_id "TSS28214";
chr8	Cufflinks	exon	28303738	28303825	.	+	.	gene_id "XLOC_192070"; transcript_id "TCONS_00230731"; exon_number "1"; oId "CUFF.267907.1"; class_code "u"; tss_id "TSS204123";
chr8	Cufflinks	exon	28313051	28313297	.	+	.	gene_id "XLOC_192070"; transcript_id "TCONS_00230731"; exon_number "2"; oId "CUFF.267907.1"; class_code "u"; tss_id "TSS204123";
chr18	Cufflinks	exon	46594297	46594357	.	+	.	gene_id "XLOC_072068"; transcript_id "TCONS_00085698"; exon_number "1"; gene_name "WDR87"; oId "CUFF.104069.1"; nearest_ref "XM_005692520.1"; class_code "x"; tss_id "TSS76257";
chr18	Cufflinks	exon	46594709	46594782	.	+	.	gene_id "XLOC_072068"; transcript_id "TCONS_00085698"; exon_number "2"; gene_name "WDR87"; oId "CUFF.104069.1"; nearest_ref "XM_005692520.1"; class_code "x"; tss_id "TSS76257";
chr18	Cufflinks	exon	46600802	46600980	.	+	.	gene_id "XLOC_072068"; transcript_id "TCONS_00085698"; exon_number "3"; gene_name "WDR87"; oId "CUFF.104069.1"; nearest_ref "XM_005692520.1"; class_code "x"; tss_id "TSS76257";
chr18	Cufflinks	exon	46605956	46606261	.	+	.	gene_id "XLOC_072068"; transcript_id "TCONS_00085698"; exon_number "4"; gene_name "WDR87"; oId "CUFF.104069.1"; nearest_ref "XM_005692520.1"; class_code "x"; tss_id "TSS76257";
chr22	Cufflinks	exon	17747905	17748073	.	+	.	gene_id "XLOC_106578"; transcript_id "TCONS_00127938"; exon_number "1"; gene_name "GRM7"; oId "CUFF.149992.1"; nearest_ref "XM_005695649.1"; class_code "x"; tss_id "TSS113219";
chr22	Cufflinks	exon	17845189	17845288	.	+	.	gene_id "XLOC_106578"; transcript_id "TCONS_00127938"; exon_number "2"; gene_name "GRM7"; oId "CUFF.149992.1"; nearest_ref "XM_005695649.1"; class_code "x"; tss_id "TSS113219";
chr22	Cufflinks	exon	17936594	17936668	.	+	.	gene_id "XLOC_106578"; transcript_id "TCONS_00127938"; exon_number "3"; gene_name "GRM7"; oId "CUFF.149992.1"; nearest_ref "XM_005695649.1"; class_code "x"; tss_id "TSS113219";
chr22	Cufflinks	exon	18027695	18027872	.	+	.	gene_id "XLOC_106578"; transcript_id "TCONS_00127938"; exon_number "4"; gene_name "GRM7"; oId "CUFF.149992.1"; nearest_ref "XM_005695649.1"; class_code "x"; tss_id "TSS113219";
chr22	Cufflinks	exon	18028257	18028426	.	+	.	gene_id "XLOC_106578"; transcript_id "TCONS_00127938"; exon_number "5"; gene_name "GRM7"; oId "CUFF.149992.1"; nearest_ref "XM_005695649.1"; class_code "x"; tss_id "TSS113219";
chr22	Cufflinks	exon	18032983	18033121	.	+	.	gene_id "XLOC_106578"; transcript_id "TCONS_00127938"; exon_number "6"; gene_name "GRM7"; oId "CUFF.149992.1"; nearest_ref "XM_005695649.1"; class_code "x"; tss_id "TSS113219";
chr22	Cufflinks	exon	18052992	18053102	.	+	.	gene_id "XLOC_106578"; transcript_id "TCONS_00127938"; exon_number "7"; gene_name "GRM7"; oId "CUFF.149992.1"; nearest_ref "XM_005695649.1"; class_code "x"; tss_id "TSS113219";
chr22	Cufflinks	exon	18098374	18098451	.	+	.	gene_id "XLOC_106578"; transcript_id "TCONS_00127938"; exon_number "8"; gene_name "GRM7"; oId "CUFF.149992.1"; nearest_ref "XM_005695649.1"; class_code "x"; tss_id "TSS113219";
chr22	Cufflinks	exon	18100772	18100882	.	+	.	gene_id "XLOC_106578"; transcript_id "TCONS_00127938"; exon_number "9"; gene_name "GRM7"; oId "CUFF.149992.1"; nearest_ref "XM_005695649.1"; class_code "x"; tss_id "TSS113219";
chr22	Cufflinks	exon	18344767	18344825	.	+	.	gene_id "XLOC_106578"; transcript_id "TCONS_00127938"; exon_number "10"; gene_name "GRM7"; oId "CUFF.149992.1"; nearest_ref "XM_005695649.1"; class_code "x"; tss_id "TSS113219";
chr22	Cufflinks	exon	18386719	18386801	.	+	.	gene_id "XLOC_106578"; transcript_id "TCONS_00127938"; exon_number "11"; gene_name "GRM7"; oId "CUFF.149992.1"; nearest_ref "XM_005695649.1"; class_code "x"; tss_id "TSS113219";
chr9	Cufflinks	exon	71369593	71373259	.	+	.	gene_id "XLOC_202440"; transcript_id "TCONS_00242895"; exon_number "1"; oId "CUFF.283827.1"; class_code "u"; tss_id "TSS215050";
chr9	Cufflinks	exon	71373354	71375506	.	+	.	gene_id "XLOC_202440"; transcript_id "TCONS_00242895"; exon_number "2"; oId "CUFF.283827.1"; class_code "u"; tss_id "TSS215050";
chrX	Cufflinks	exon	98605522	98607054	.	+	.	gene_id "XLOC_211356"; transcript_id "TCONS_00253173"; exon_number "1"; oId "CUFF.296499.2"; class_code "u"; tss_id "TSS224397";
chrX	Cufflinks	exon	98629118	98631518	.	+	.	gene_id "XLOC_211356"; transcript_id "TCONS_00253173"; exon_number "2"; oId "CUFF.296499.2"; class_code "u"; tss_id "TSS224397";
chr27	Cufflinks	exon	35083597	35084920	.	-	.	gene_id "XLOC_134287"; transcript_id "TCONS_00161018"; exon_number "1"; gene_name "LOC102186831"; oId "CUFF.186032.1"; nearest_ref "XM_005698888.1"; class_code "j"; tss_id "TSS142714";
chr27	Cufflinks	exon	35092639	35092886	.	-	.	gene_id "XLOC_134287"; transcript_id "TCONS_00161018"; exon_number "2"; gene_name "LOC102186831"; oId "CUFF.186032.1"; nearest_ref "XM_005698888.1"; class_code "j"; tss_id "TSS142714";
chr7	Cufflinks	exon	2721118	2721967	.	+	.	gene_id "XLOC_181743"; transcript_id "TCONS_00218129"; exon_number "1"; gene_name "PRSS38"; oId "CUFF.252754.11"; nearest_ref "XM_005682159.1"; class_code "x"; tss_id "TSS193061";
chr7	Cufflinks	exon	2775010	2775161	.	+	.	gene_id "XLOC_181743"; transcript_id "TCONS_00218129"; exon_number "2"; gene_name "PRSS38"; oId "CUFF.252754.11"; nearest_ref "XM_005682159.1"; class_code "x"; tss_id "TSS193061";
chr7	Cufflinks	exon	2778359	2778880	.	+	.	gene_id "XLOC_181743"; transcript_id "TCONS_00218129"; exon_number "3"; gene_name "PRSS38"; oId "CUFF.252754.11"; nearest_ref "XM_005682159.1"; class_code "x"; tss_id "TSS193061";
chr19	Cufflinks	exon	41900951	41901040	.	-	.	gene_id "XLOC_082561"; transcript_id "TCONS_00099323"; exon_number "1"; gene_name "CCR10"; oId "CUFF.113144.2"; nearest_ref "XM_005694326.1"; class_code "o"; tss_id "TSS87747";
chr19	Cufflinks	exon	41901228	41901321	.	-	.	gene_id "XLOC_082561"; transcript_id "TCONS_00099323"; exon_number "2"; gene_name "CCR10"; oId "CUFF.113144.2"; nearest_ref "XM_005694326.1"; class_code "o"; tss_id "TSS87747";
chr19	Cufflinks	exon	41901913	41901969	.	-	.	gene_id "XLOC_082561"; transcript_id "TCONS_00099323"; exon_number "3"; gene_name "CCR10"; oId "CUFF.113144.2"; nearest_ref "XM_005694326.1"; class_code "o"; tss_id "TSS87747";
chr19	Cufflinks	exon	41902394	41902704	.	-	.	gene_id "XLOC_082561"; transcript_id "TCONS_00099323"; exon_number "4"; gene_name "CCR10"; oId "CUFF.113144.2"; nearest_ref "XM_005694326.1"; class_code "o"; tss_id "TSS87747";
chr7	Cufflinks	exon	2718240	2720062	.	+	.	gene_id "XLOC_181743"; transcript_id "TCONS_00218123"; exon_number "1"; oId "CUFF.252754.8"; class_code "u"; tss_id "TSS193060";
chr7	Cufflinks	exon	2720213	2720433	.	+	.	gene_id "XLOC_181743"; transcript_id "TCONS_00218123"; exon_number "2"; oId "CUFF.252754.8"; class_code "u"; tss_id "TSS193060";
chr17	Cufflinks	exon	44244250	44244447	.	-	.	gene_id "XLOC_067747"; transcript_id "TCONS_00080415"; exon_number "1"; gene_name "LOC102171639"; oId "CUFF.93576.17"; nearest_ref "XM_005691498.1"; class_code "o"; tss_id "TSS71621";
chr17	Cufflinks	exon	44247190	44247219	.	-	.	gene_id "XLOC_067747"; transcript_id "TCONS_00080415"; exon_number "2"; gene_name "LOC102171639"; oId "CUFF.93576.17"; nearest_ref "XM_005691498.1"; class_code "o"; tss_id "TSS71621";
chr13	Cufflinks	exon	27443152	27443203	.	-	.	gene_id "XLOC_041276"; transcript_id "TCONS_00048935"; exon_number "1"; oId "CUFF.55033.1"; class_code "u"; tss_id "TSS43618";
chr13	Cufflinks	exon	27563492	27563798	.	-	.	gene_id "XLOC_041276"; transcript_id "TCONS_00048935"; exon_number "2"; oId "CUFF.55033.1"; class_code "u"; tss_id "TSS43618";
chr10	Cufflinks	exon	1122393	1122950	.	-	.	gene_id "XLOC_016989"; transcript_id "TCONS_00020215"; exon_number "1"; oId "CUFF.17715.4"; class_code "u"; tss_id "TSS17954";
chr10	Cufflinks	exon	1134799	1134915	.	-	.	gene_id "XLOC_016989"; transcript_id "TCONS_00020215"; exon_number "2"; oId "CUFF.17715.4"; class_code "u"; tss_id "TSS17954";
chr10	Cufflinks	exon	1195322	1195457	.	-	.	gene_id "XLOC_016989"; transcript_id "TCONS_00020215"; exon_number "3"; oId "CUFF.17715.4"; class_code "u"; tss_id "TSS17954";
chr10	Cufflinks	exon	1291615	1291728	.	-	.	gene_id "XLOC_016989"; transcript_id "TCONS_00020215"; exon_number "4"; oId "CUFF.17715.4"; class_code "u"; tss_id "TSS17954";
chr10	Cufflinks	exon	1293319	1293516	.	-	.	gene_id "XLOC_016989"; transcript_id "TCONS_00020215"; exon_number "5"; oId "CUFF.17715.4"; class_code "u"; tss_id "TSS17954";
chr8	Cufflinks	exon	29611164	29611347	.	+	.	gene_id "XLOC_192211"; transcript_id "TCONS_00230898"; exon_number "1"; oId "CUFF.268689.2"; class_code "u"; tss_id "TSS204272";
chr8	Cufflinks	exon	29645358	29645395	.	+	.	gene_id "XLOC_192211"; transcript_id "TCONS_00230898"; exon_number "2"; oId "CUFF.268689.2"; class_code "u"; tss_id "TSS204272";
chr8	Cufflinks	exon	29664354	29664612	.	+	.	gene_id "XLOC_192211"; transcript_id "TCONS_00230898"; exon_number "3"; oId "CUFF.268689.2"; class_code "u"; tss_id "TSS204272";
chr20	Cufflinks	exon	33573437	33573477	.	+	.	gene_id "XLOC_095380"; transcript_id "TCONS_00115015"; exon_number "1"; oId "CUFF.135145.2"; class_code "u"; tss_id "TSS101433";
chr20	Cufflinks	exon	33574769	33575080	.	+	.	gene_id "XLOC_095380"; transcript_id "TCONS_00115015"; exon_number "2"; oId "CUFF.135145.2"; class_code "u"; tss_id "TSS101433";
chr9	Cufflinks	exon	20313026	20314564	.	+	.	gene_id "XLOC_200709"; transcript_id "TCONS_00240854"; exon_number "1"; oId "CUFF.278495.1"; class_code "u"; tss_id "TSS213221";
chr9	Cufflinks	exon	20314654	20315565	.	+	.	gene_id "XLOC_200709"; transcript_id "TCONS_00240854"; exon_number "2"; oId "CUFF.278495.1"; class_code "u"; tss_id "TSS213221";
chr24	Cufflinks	exon	2308981	2309392	.	-	.	gene_id "XLOC_119004"; transcript_id "TCONS_00142796"; exon_number "1"; oId "CUFF.162855.1"; class_code "u"; tss_id "TSS126455";
chr24	Cufflinks	exon	2316133	2316358	.	-	.	gene_id "XLOC_119004"; transcript_id "TCONS_00142796"; exon_number "2"; oId "CUFF.162855.1"; class_code "u"; tss_id "TSS126455";
chrX	Cufflinks	exon	23825315	23825493	.	-	.	gene_id "XLOC_212824"; transcript_id "TCONS_00254952"; exon_number "1"; oId "CUFF.289117.1"; class_code "u"; tss_id "TSS225960";
chrX	Cufflinks	exon	23826208	23826279	.	-	.	gene_id "XLOC_212824"; transcript_id "TCONS_00254952"; exon_number "2"; oId "CUFF.289117.1"; class_code "u"; tss_id "TSS225960";
chr27	Cufflinks	exon	10209996	10210198	.	+	.	gene_id "XLOC_129654"; transcript_id "TCONS_00155928"; exon_number "1"; oId "CUFF.181578.1"; class_code "u"; tss_id "TSS137912";
chr27	Cufflinks	exon	10210295	10210430	.	+	.	gene_id "XLOC_129654"; transcript_id "TCONS_00155928"; exon_number "2"; oId "CUFF.181578.1"; class_code "u"; tss_id "TSS137912";
chr29	Cufflinks	exon	47004733	47004775	.	+	.	gene_id "XLOC_141120"; transcript_id "TCONS_00169141"; exon_number "1"; oId "CUFF.198807.3"; class_code "u"; tss_id "TSS149939";
chr29	Cufflinks	exon	47005274	47005376	.	+	.	gene_id "XLOC_141120"; transcript_id "TCONS_00169141"; exon_number "2"; oId "CUFF.198807.3"; class_code "u"; tss_id "TSS149939";
chr29	Cufflinks	exon	47012988	47013104	.	+	.	gene_id "XLOC_141120"; transcript_id "TCONS_00169141"; exon_number "3"; oId "CUFF.198807.3"; class_code "u"; tss_id "TSS149939";
chr29	Cufflinks	exon	47015665	47015792	.	+	.	gene_id "XLOC_141120"; transcript_id "TCONS_00169141"; exon_number "4"; oId "CUFF.198807.3"; class_code "u"; tss_id "TSS149939";
chr29	Cufflinks	exon	47016445	47016812	.	+	.	gene_id "XLOC_141120"; transcript_id "TCONS_00169141"; exon_number "5"; oId "CUFF.198807.3"; class_code "u"; tss_id "TSS149939";
chr8	Cufflinks	exon	58597175	58597391	.	+	.	gene_id "XLOC_193810"; transcript_id "TCONS_00232653"; exon_number "1"; oId "CUFF.271333.1"; class_code "u"; tss_id "TSS205917";
chr8	Cufflinks	exon	58597858	58599537	.	+	.	gene_id "XLOC_193810"; transcript_id "TCONS_00232653"; exon_number "2"; oId "CUFF.271333.1"; class_code "u"; tss_id "TSS205917";
chr11	Cufflinks	exon	77268859	77269167	.	-	.	gene_id "XLOC_029433"; transcript_id "TCONS_00035049"; exon_number "1"; oId "CUFF.39894.1"; class_code "u"; tss_id "TSS31067";
chr11	Cufflinks	exon	77269439	77269796	.	-	.	gene_id "XLOC_029433"; transcript_id "TCONS_00035049"; exon_number "2"; oId "CUFF.39894.1"; class_code "u"; tss_id "TSS31067";
chr22	Cufflinks	exon	16355551	16355585	.	+	.	gene_id "XLOC_106520"; transcript_id "TCONS_00127850"; exon_number "1"; oId "CUFF.149096.3"; class_code "u"; tss_id "TSS113152";
chr22	Cufflinks	exon	16356522	16356617	.	+	.	gene_id "XLOC_106520"; transcript_id "TCONS_00127850"; exon_number "2"; oId "CUFF.149096.3"; class_code "u"; tss_id "TSS113152";
chr22	Cufflinks	exon	16357447	16357664	.	+	.	gene_id "XLOC_106520"; transcript_id "TCONS_00127850"; exon_number "3"; oId "CUFF.149096.3"; class_code "u"; tss_id "TSS113152";
chr21	Cufflinks	exon	29399371	29399454	.	+	.	gene_id "XLOC_100461"; transcript_id "TCONS_00120760"; exon_number "1"; oId "CUFF.141826.1"; class_code "u"; tss_id "TSS106743";
chr21	Cufflinks	exon	29406702	29407265	.	+	.	gene_id "XLOC_100461"; transcript_id "TCONS_00120760"; exon_number "2"; oId "CUFF.141826.1"; class_code "u"; tss_id "TSS106743";
chr5	Cufflinks	exon	96787786	96787936	.	+	.	gene_id "XLOC_167118"; transcript_id "TCONS_00200801"; exon_number "1"; oId "CUFF.237869.1"; class_code "u"; tss_id "TSS177622";
chr5	Cufflinks	exon	96788302	96788353	.	+	.	gene_id "XLOC_167118"; transcript_id "TCONS_00200801"; exon_number "2"; oId "CUFF.237869.1"; class_code "u"; tss_id "TSS177622";
chr22	Cufflinks	exon	36444040	36445527	.	-	.	gene_id "XLOC_110062"; transcript_id "TCONS_00132196"; exon_number "1"; gene_name "ADAMTS9"; oId "CUFF.151799.6"; nearest_ref "XM_005695759.1"; class_code "x"; tss_id "TSS116945";
chr22	Cufflinks	exon	36512904	36512982	.	-	.	gene_id "XLOC_110062"; transcript_id "TCONS_00132196"; exon_number "2"; gene_name "ADAMTS9"; oId "CUFF.151799.6"; nearest_ref "XM_005695759.1"; class_code "x"; tss_id "TSS116945";
chr22	Cufflinks	exon	36513095	36513228	.	-	.	gene_id "XLOC_110062"; transcript_id "TCONS_00132196"; exon_number "3"; gene_name "ADAMTS9"; oId "CUFF.151799.6"; nearest_ref "XM_005695759.1"; class_code "x"; tss_id "TSS116945";
chr22	Cufflinks	exon	36626998	36627437	.	-	.	gene_id "XLOC_110062"; transcript_id "TCONS_00132196"; exon_number "4"; gene_name "ADAMTS9"; oId "CUFF.151799.6"; nearest_ref "XM_005695759.1"; class_code "x"; tss_id "TSS116945";
chr14	Cufflinks	exon	26731604	26731863	.	-	.	gene_id "XLOC_048592"; transcript_id "TCONS_00057579"; exon_number "1"; oId "CUFF.66157.1"; class_code "u"; tss_id "TSS51368";
chr14	Cufflinks	exon	26741755	26741987	.	-	.	gene_id "XLOC_048592"; transcript_id "TCONS_00057579"; exon_number "2"; oId "CUFF.66157.1"; class_code "u"; tss_id "TSS51368";
chr6	Cufflinks	exon	88051461	88051618	.	+	.	gene_id "XLOC_176503"; transcript_id "TCONS_00212022"; exon_number "1"; oId "CUFF.249053.1"; class_code "u"; tss_id "TSS187553";
chr6	Cufflinks	exon	88052254	88052408	.	+	.	gene_id "XLOC_176503"; transcript_id "TCONS_00212022"; exon_number "2"; oId "CUFF.249053.1"; class_code "u"; tss_id "TSS187553";
chr6	Cufflinks	exon	88052589	88052954	.	+	.	gene_id "XLOC_176503"; transcript_id "TCONS_00212022"; exon_number "3"; oId "CUFF.249053.1"; class_code "u"; tss_id "TSS187553";
chr8	Cufflinks	exon	47477236	47477826	.	+	.	gene_id "XLOC_193408"; transcript_id "TCONS_00232184"; exon_number "1"; oId "CUFF.270628.1"; class_code "u"; tss_id "TSS205499";
chr8	Cufflinks	exon	47483810	47483975	.	+	.	gene_id "XLOC_193408"; transcript_id "TCONS_00232184"; exon_number "2"; oId "CUFF.270628.1"; class_code "u"; tss_id "TSS205499";
chr8	Cufflinks	exon	47491344	47491377	.	+	.	gene_id "XLOC_193408"; transcript_id "TCONS_00232184"; exon_number "3"; oId "CUFF.270628.1"; class_code "u"; tss_id "TSS205499";
chr23	Cufflinks	exon	48930541	48930573	.	-	.	gene_id "XLOC_116458"; transcript_id "TCONS_00139872"; exon_number "1"; oId "CUFF.162456.1"; class_code "u"; tss_id "TSS123783";
chr23	Cufflinks	exon	48931908	48932122	.	-	.	gene_id "XLOC_116458"; transcript_id "TCONS_00139872"; exon_number "2"; oId "CUFF.162456.1"; class_code "u"; tss_id "TSS123783";
chr12	Cufflinks	exon	27802259	27802670	.	-	.	gene_id "XLOC_034888"; transcript_id "TCONS_00041439"; exon_number "1"; oId "CUFF.46281.1"; class_code "u"; tss_id "TSS36861";
chr12	Cufflinks	exon	27812597	27812690	.	-	.	gene_id "XLOC_034888"; transcript_id "TCONS_00041439"; exon_number "2"; oId "CUFF.46281.1"; class_code "u"; tss_id "TSS36861";
chrX	Cufflinks	exon	92193061	92193104	.	-	.	gene_id "XLOC_215817"; transcript_id "TCONS_00258381"; exon_number "1"; oId "CUFF.295885.1"; class_code "u"; tss_id "TSS229086";
chrX	Cufflinks	exon	92197966	92198266	.	-	.	gene_id "XLOC_215817"; transcript_id "TCONS_00258381"; exon_number "2"; oId "CUFF.295885.1"; class_code "u"; tss_id "TSS229086";
chr3	Cufflinks	exon	112351685	112351796	.	-	.	gene_id "XLOC_153169"; transcript_id "TCONS_00184483"; exon_number "1"; oId "CUFF.212238.1"; class_code "u"; tss_id "TSS162910";
chr3	Cufflinks	exon	112351894	112351997	.	-	.	gene_id "XLOC_153169"; transcript_id "TCONS_00184483"; exon_number "2"; oId "CUFF.212238.1"; class_code "u"; tss_id "TSS162910";
chr13	Cufflinks	exon	61606729	61606850	.	+	.	gene_id "XLOC_039282"; transcript_id "TCONS_00046592"; exon_number "1"; oId "CUFF.60720.1"; class_code "u"; tss_id "TSS41504";
chr13	Cufflinks	exon	61614937	61615010	.	+	.	gene_id "XLOC_039282"; transcript_id "TCONS_00046592"; exon_number "2"; oId "CUFF.60720.1"; class_code "u"; tss_id "TSS41504";
chr13	Cufflinks	exon	61630462	61630623	.	+	.	gene_id "XLOC_039282"; transcript_id "TCONS_00046592"; exon_number "3"; oId "CUFF.60720.1"; class_code "u"; tss_id "TSS41504";
chr13	Cufflinks	exon	61631113	61631195	.	+	.	gene_id "XLOC_039282"; transcript_id "TCONS_00046592"; exon_number "4"; oId "CUFF.60720.1"; class_code "u"; tss_id "TSS41504";
chr13	Cufflinks	exon	61644680	61645122	.	+	.	gene_id "XLOC_039282"; transcript_id "TCONS_00046592"; exon_number "5"; oId "CUFF.60720.1"; class_code "u"; tss_id "TSS41504";
chr2	Cufflinks	exon	126191815	126196086	.	-	.	gene_id "XLOC_093952"; transcript_id "TCONS_00113293"; exon_number "1"; oId "CUFF.130241.1"; class_code "u"; tss_id "TSS99911";
chr2	Cufflinks	exon	126205109	126205781	.	-	.	gene_id "XLOC_093952"; transcript_id "TCONS_00113293"; exon_number "2"; oId "CUFF.130241.1"; class_code "u"; tss_id "TSS99911";
chr2	Cufflinks	exon	126205849	126206382	.	-	.	gene_id "XLOC_093952"; transcript_id "TCONS_00113293"; exon_number "3"; oId "CUFF.130241.1"; class_code "u"; tss_id "TSS99911";
chr23	Cufflinks	exon	33270238	33282979	.	-	.	gene_id "XLOC_115545"; transcript_id "TCONS_00138850"; exon_number "1"; gene_name "LOC102168677"; oId "CUFF.160870.4"; nearest_ref "XM_005696826.1"; class_code "x"; tss_id "TSS122815";
chr23	Cufflinks	exon	33359586	33359731	.	-	.	gene_id "XLOC_115545"; transcript_id "TCONS_00138850"; exon_number "2"; gene_name "LOC102168677"; oId "CUFF.160870.4"; nearest_ref "XM_005696826.1"; class_code "x"; tss_id "TSS122815";
chr23	Cufflinks	exon	33454546	33454635	.	-	.	gene_id "XLOC_115545"; transcript_id "TCONS_00138850"; exon_number "3"; gene_name "LOC102168677"; oId "CUFF.160870.4"; nearest_ref "XM_005696826.1"; class_code "x"; tss_id "TSS122815";
chr23	Cufflinks	exon	33674313	33674562	.	-	.	gene_id "XLOC_115545"; transcript_id "TCONS_00138850"; exon_number "4"; gene_name "LOC102168677"; oId "CUFF.160870.4"; nearest_ref "XM_005696826.1"; class_code "x"; tss_id "TSS122815";
chr23	Cufflinks	exon	33676123	33676202	.	-	.	gene_id "XLOC_115545"; transcript_id "TCONS_00138850"; exon_number "5"; gene_name "LOC102168677"; oId "CUFF.160870.4"; nearest_ref "XM_005696826.1"; class_code "x"; tss_id "TSS122815";
chr23	Cufflinks	exon	33676999	33677240	.	-	.	gene_id "XLOC_115545"; transcript_id "TCONS_00138850"; exon_number "6"; gene_name "LOC102168677"; oId "CUFF.160870.4"; nearest_ref "XM_005696826.1"; class_code "x"; tss_id "TSS122815";
chr8	Cufflinks	exon	58790005	58790174	.	+	.	gene_id "XLOC_193818"; transcript_id "TCONS_00232666"; exon_number "1"; oId "CUFF.271357.2"; class_code "u"; tss_id "TSS205930";
chr8	Cufflinks	exon	58794079	58794212	.	+	.	gene_id "XLOC_193818"; transcript_id "TCONS_00232666"; exon_number "2"; oId "CUFF.271357.2"; class_code "u"; tss_id "TSS205930";
chr16	Cufflinks	exon	39940670	39942078	.	-	.	gene_id "XLOC_061089"; transcript_id "TCONS_00072617"; exon_number "1"; oId "CUFF.84782.1"; class_code "u"; tss_id "TSS64628";
chr16	Cufflinks	exon	39944463	39944509	.	-	.	gene_id "XLOC_061089"; transcript_id "TCONS_00072617"; exon_number "2"; oId "CUFF.84782.1"; class_code "u"; tss_id "TSS64628";
chr9	Cufflinks	exon	6025054	6026643	.	-	.	gene_id "XLOC_203879"; transcript_id "TCONS_00244486"; exon_number "1"; gene_name "HMGN3"; oId "CUFF.277318.1"; nearest_ref "XM_005684446.1"; class_code "j"; tss_id "TSS216551";
chr9	Cufflinks	exon	6050484	6050534	.	-	.	gene_id "XLOC_203879"; transcript_id "TCONS_00244486"; exon_number "2"; gene_name "HMGN3"; oId "CUFF.277318.1"; nearest_ref "XM_005684446.1"; class_code "j"; tss_id "TSS216551";
chr9	Cufflinks	exon	6053780	6053809	.	-	.	gene_id "XLOC_203879"; transcript_id "TCONS_00244486"; exon_number "3"; gene_name "HMGN3"; oId "CUFF.277318.1"; nearest_ref "XM_005684446.1"; class_code "j"; tss_id "TSS216551";
chr9	Cufflinks	exon	6059882	6059932	.	-	.	gene_id "XLOC_203879"; transcript_id "TCONS_00244486"; exon_number "4"; gene_name "HMGN3"; oId "CUFF.277318.1"; nearest_ref "XM_005684446.1"; class_code "j"; tss_id "TSS216551";
chr9	Cufflinks	exon	6081254	6081343	.	-	.	gene_id "XLOC_203879"; transcript_id "TCONS_00244486"; exon_number "5"; gene_name "HMGN3"; oId "CUFF.277318.1"; nearest_ref "XM_005684446.1"; class_code "j"; tss_id "TSS216551";
chr7	Cufflinks	exon	95747637	95750379	.	+	.	gene_id "XLOC_185889"; transcript_id "TCONS_00223277"; exon_number "1"; oId "CUFF.263920.1"; class_code "u"; tss_id "TSS197555";
chr7	Cufflinks	exon	95770704	95770750	.	+	.	gene_id "XLOC_185889"; transcript_id "TCONS_00223277"; exon_number "2"; oId "CUFF.263920.1"; class_code "u"; tss_id "TSS197555";
chr2	Cufflinks	exon	135343772	135344039	.	+	.	gene_id "XLOC_089259"; transcript_id "TCONS_00107636"; exon_number "1"; oId "CUFF.131650.1"; class_code "u"; tss_id "TSS94915";
chr2	Cufflinks	exon	135346419	135347276	.	+	.	gene_id "XLOC_089259"; transcript_id "TCONS_00107636"; exon_number "2"; oId "CUFF.131650.1"; class_code "u"; tss_id "TSS94915";
chr21	Cufflinks	exon	49512227	49512402	.	-	.	gene_id "XLOC_104056"; transcript_id "TCONS_00125057"; exon_number "1"; oId "CUFF.143812.1"; class_code "u"; tss_id "TSS110578";
chr21	Cufflinks	exon	49512491	49512548	.	-	.	gene_id "XLOC_104056"; transcript_id "TCONS_00125057"; exon_number "2"; oId "CUFF.143812.1"; class_code "u"; tss_id "TSS110578";
chr8	Cufflinks	exon	97239598	97239877	.	+	.	gene_id "XLOC_195433"; transcript_id "TCONS_00234608"; exon_number "1"; oId "CUFF.275507.1"; class_code "u"; tss_id "TSS207650";
chr8	Cufflinks	exon	97239967	97239989	.	+	.	gene_id "XLOC_195433"; transcript_id "TCONS_00234608"; exon_number "2"; oId "CUFF.275507.1"; class_code "u"; tss_id "TSS207650";
chr3	Cufflinks	exon	111348612	111348714	.	+	.	gene_id "XLOC_148119"; transcript_id "TCONS_00177975"; exon_number "1"; oId "CUFF.213011.1"; class_code "u"; tss_id "TSS157479";
chr3	Cufflinks	exon	111348776	111350761	.	+	.	gene_id "XLOC_148119"; transcript_id "TCONS_00177975"; exon_number "2"; oId "CUFF.213011.1"; class_code "u"; tss_id "TSS157479";
chr27	Cufflinks	exon	15841735	15841765	.	-	.	gene_id "XLOC_133666"; transcript_id "TCONS_00160266"; exon_number "1"; oId "CUFF.182720.1"; class_code "u"; tss_id "TSS142054";
chr27	Cufflinks	exon	15845818	15845858	.	-	.	gene_id "XLOC_133666"; transcript_id "TCONS_00160266"; exon_number "2"; oId "CUFF.182720.1"; class_code "u"; tss_id "TSS142054";
chr27	Cufflinks	exon	15867205	15867381	.	-	.	gene_id "XLOC_133666"; transcript_id "TCONS_00160266"; exon_number "3"; oId "CUFF.182720.1"; class_code "u"; tss_id "TSS142054";
chr27	Cufflinks	exon	15867480	15867790	.	-	.	gene_id "XLOC_133666"; transcript_id "TCONS_00160266"; exon_number "4"; oId "CUFF.182720.1"; class_code "u"; tss_id "TSS142054";
chr17	Cufflinks	exon	29625160	29625219	.	+	.	gene_id "XLOC_064258"; transcript_id "TCONS_00076285"; exon_number "1"; oId "CUFF.92439.7"; class_code "u"; tss_id "TSS67950";
chr17	Cufflinks	exon	29641121	29641901	.	+	.	gene_id "XLOC_064258"; transcript_id "TCONS_00076285"; exon_number "2"; oId "CUFF.92439.7"; class_code "u"; tss_id "TSS67950";
chr18	Cufflinks	exon	61051232	61051813	.	+	.	gene_id "XLOC_073413"; transcript_id "TCONS_00087489"; exon_number "1"; oId "CUFF.107128.1"; class_code "u"; tss_id "TSS77753";
chr18	Cufflinks	exon	61056144	61056167	.	+	.	gene_id "XLOC_073413"; transcript_id "TCONS_00087489"; exon_number "2"; oId "CUFF.107128.1"; class_code "u"; tss_id "TSS77753";
chr21	Cufflinks	exon	8618310	8618486	.	+	.	gene_id "XLOC_099601"; transcript_id "TCONS_00119750"; exon_number "1"; oId "CUFF.139603.3"; class_code "u"; tss_id "TSS105831";
chr21	Cufflinks	exon	8618603	8618731	.	+	.	gene_id "XLOC_099601"; transcript_id "TCONS_00119750"; exon_number "2"; oId "CUFF.139603.3"; class_code "u"; tss_id "TSS105831";
chr21	Cufflinks	exon	8663224	8663350	.	+	.	gene_id "XLOC_099601"; transcript_id "TCONS_00119750"; exon_number "3"; oId "CUFF.139603.3"; class_code "u"; tss_id "TSS105831";
chr21	Cufflinks	exon	8664506	8665445	.	+	.	gene_id "XLOC_099601"; transcript_id "TCONS_00119750"; exon_number "4"; oId "CUFF.139603.3"; class_code "u"; tss_id "TSS105831";
chr2	Cufflinks	exon	35301364	35301799	.	+	.	gene_id "XLOC_085282"; transcript_id "TCONS_00102717"; exon_number "1"; oId "CUFF.121102.2"; class_code "u"; tss_id "TSS90690";
chr2	Cufflinks	exon	35358977	35362457	.	+	.	gene_id "XLOC_085282"; transcript_id "TCONS_00102717"; exon_number "2"; oId "CUFF.121102.2"; class_code "u"; tss_id "TSS90690";
chr14	Cufflinks	exon	13097796	13097877	.	-	.	gene_id "XLOC_048139"; transcript_id "TCONS_00057058"; exon_number "1"; oId "CUFF.64987.2"; class_code "u"; tss_id "TSS50896";
chr14	Cufflinks	exon	13115621	13115683	.	-	.	gene_id "XLOC_048139"; transcript_id "TCONS_00057058"; exon_number "2"; oId "CUFF.64987.2"; class_code "u"; tss_id "TSS50896";
chr14	Cufflinks	exon	13116142	13116528	.	-	.	gene_id "XLOC_048139"; transcript_id "TCONS_00057058"; exon_number "3"; oId "CUFF.64987.2"; class_code "u"; tss_id "TSS50896";
chr12	Cufflinks	exon	33270722	33271103	.	-	.	gene_id "XLOC_035123"; transcript_id "TCONS_00041731"; exon_number "1"; gene_name "MICU2"; oId "CUFF.47249.4"; nearest_ref "XM_005687565.1"; class_code "x"; tss_id "TSS37118";
chr12	Cufflinks	exon	33275911	33276038	.	-	.	gene_id "XLOC_035123"; transcript_id "TCONS_00041731"; exon_number "2"; gene_name "MICU2"; oId "CUFF.47249.4"; nearest_ref "XM_005687565.1"; class_code "x"; tss_id "TSS37118";
chr12	Cufflinks	exon	33285343	33285578	.	-	.	gene_id "XLOC_035123"; transcript_id "TCONS_00041731"; exon_number "3"; gene_name "MICU2"; oId "CUFF.47249.4"; nearest_ref "XM_005687565.1"; class_code "x"; tss_id "TSS37118";
chr12	Cufflinks	exon	33291965	33292052	.	-	.	gene_id "XLOC_035123"; transcript_id "TCONS_00041731"; exon_number "4"; gene_name "MICU2"; oId "CUFF.47249.4"; nearest_ref "XM_005687565.1"; class_code "x"; tss_id "TSS37118";
chr21	Cufflinks	exon	49413207	49413599	.	-	.	gene_id "XLOC_104050"; transcript_id "TCONS_00125051"; exon_number "1"; oId "CUFF.143809.1"; class_code "u"; tss_id "TSS110572";
chr21	Cufflinks	exon	49418690	49418778	.	-	.	gene_id "XLOC_104050"; transcript_id "TCONS_00125051"; exon_number "2"; oId "CUFF.143809.1"; class_code "u"; tss_id "TSS110572";
chr21	Cufflinks	exon	49419071	49419152	.	-	.	gene_id "XLOC_104050"; transcript_id "TCONS_00125051"; exon_number "3"; oId "CUFF.143809.1"; class_code "u"; tss_id "TSS110572";
chr3	Cufflinks	exon	13190719	13192251	.	-	.	gene_id "XLOC_149312"; transcript_id "TCONS_00179433"; exon_number "1"; oId "CUFF.200611.4"; class_code "u"; tss_id "TSS158743";
chr3	Cufflinks	exon	13201048	13201160	.	-	.	gene_id "XLOC_149312"; transcript_id "TCONS_00179433"; exon_number "2"; oId "CUFF.200611.4"; class_code "u"; tss_id "TSS158743";
chr3	Cufflinks	exon	13202063	13202230	.	-	.	gene_id "XLOC_149312"; transcript_id "TCONS_00179433"; exon_number "3"; oId "CUFF.200611.4"; class_code "u"; tss_id "TSS158743";
chr5	Cufflinks	exon	107045100	107045443	.	-	.	gene_id "XLOC_173565"; transcript_id "TCONS_00208550"; exon_number "1"; oId "CUFF.239738.1"; class_code "u"; tss_id "TSS184475";
chr5	Cufflinks	exon	107069171	107069482	.	-	.	gene_id "XLOC_173565"; transcript_id "TCONS_00208550"; exon_number "2"; oId "CUFF.239738.1"; class_code "u"; tss_id "TSS184475";
chr19	Cufflinks	exon	54798875	54798893	.	-	.	gene_id "XLOC_083367"; transcript_id "TCONS_00100462"; exon_number "1"; oId "CUFF.115558.1"; class_code "u"; tss_id "TSS88648";
chr19	Cufflinks	exon	54799024	54799101	.	-	.	gene_id "XLOC_083367"; transcript_id "TCONS_00100462"; exon_number "2"; oId "CUFF.115558.1"; class_code "u"; tss_id "TSS88648";
chr19	Cufflinks	exon	54799203	54799287	.	-	.	gene_id "XLOC_083367"; transcript_id "TCONS_00100462"; exon_number "3"; oId "CUFF.115558.1"; class_code "u"; tss_id "TSS88648";
chr19	Cufflinks	exon	54799380	54799495	.	-	.	gene_id "XLOC_083367"; transcript_id "TCONS_00100462"; exon_number "4"; oId "CUFF.115558.1"; class_code "u"; tss_id "TSS88648";
chr19	Cufflinks	exon	54799583	54799659	.	-	.	gene_id "XLOC_083367"; transcript_id "TCONS_00100462"; exon_number "5"; oId "CUFF.115558.1"; class_code "u"; tss_id "TSS88648";
chr19	Cufflinks	exon	54800564	54800630	.	-	.	gene_id "XLOC_083367"; transcript_id "TCONS_00100462"; exon_number "6"; oId "CUFF.115558.1"; class_code "u"; tss_id "TSS88648";
chr11	Cufflinks	exon	67095363	67095449	.	-	.	gene_id "XLOC_028757"; transcript_id "TCONS_00034242"; exon_number "1"; gene_name "GMCL1"; oId "CUFF.38075.1"; nearest_ref "XM_005687055.1"; class_code "x"; tss_id "TSS30347";
chr11	Cufflinks	exon	67142997	67145266	.	-	.	gene_id "XLOC_028757"; transcript_id "TCONS_00034242"; exon_number "2"; gene_name "GMCL1"; oId "CUFF.38075.1"; nearest_ref "XM_005687055.1"; class_code "x"; tss_id "TSS30347";
chr22	Cufflinks	exon	22379355	22379830	.	+	.	gene_id "XLOC_106699"; transcript_id "TCONS_00128067"; exon_number "1"; oId "CUFF.149554.3"; class_code "u"; tss_id "TSS113340";
chr22	Cufflinks	exon	22389662	22389823	.	+	.	gene_id "XLOC_106699"; transcript_id "TCONS_00128067"; exon_number "2"; oId "CUFF.149554.3"; class_code "u"; tss_id "TSS113340";
chr22	Cufflinks	exon	22532522	22532689	.	+	.	gene_id "XLOC_106699"; transcript_id "TCONS_00128067"; exon_number "3"; oId "CUFF.149554.3"; class_code "u"; tss_id "TSS113340";
chr4	Cufflinks	exon	93722071	93722320	.	-	.	gene_id "XLOC_162258"; transcript_id "TCONS_00194870"; exon_number "1"; oId "CUFF.223932.1"; class_code "u"; tss_id "TSS172405";
chr4	Cufflinks	exon	93729817	93730425	.	-	.	gene_id "XLOC_162258"; transcript_id "TCONS_00194870"; exon_number "2"; oId "CUFF.223932.1"; class_code "u"; tss_id "TSS172405";
chr22	Cufflinks	exon	4693221	4693378	.	-	.	gene_id "XLOC_108970"; transcript_id "TCONS_00130814"; exon_number "1"; oId "CUFF.147538.1"; class_code "u"; tss_id "TSS115780";
chr22	Cufflinks	exon	4740430	4740478	.	-	.	gene_id "XLOC_108970"; transcript_id "TCONS_00130814"; exon_number "2"; oId "CUFF.147538.1"; class_code "u"; tss_id "TSS115780";
chr11	Cufflinks	exon	89246025	89246206	.	-	.	gene_id "XLOC_029855"; transcript_id "TCONS_00035523"; exon_number "1"; oId "CUFF.40906.1"; class_code "u"; tss_id "TSS31517";
chr11	Cufflinks	exon	89249620	89249730	.	-	.	gene_id "XLOC_029855"; transcript_id "TCONS_00035523"; exon_number "2"; oId "CUFF.40906.1"; class_code "u"; tss_id "TSS31517";
chr11	Cufflinks	exon	89249827	89249980	.	-	.	gene_id "XLOC_029855"; transcript_id "TCONS_00035523"; exon_number "3"; oId "CUFF.40906.1"; class_code "u"; tss_id "TSS31517";
chr5	Cufflinks	exon	108513123	108513909	.	+	.	gene_id "XLOC_167989"; transcript_id "TCONS_00201864"; exon_number "1"; oId "CUFF.240107.2"; class_code "u"; tss_id "TSS178547";
chr5	Cufflinks	exon	108515505	108516398	.	+	.	gene_id "XLOC_167989"; transcript_id "TCONS_00201864"; exon_number "2"; oId "CUFF.240107.2"; class_code "u"; tss_id "TSS178547";
chr11	Cufflinks	exon	21577613	21577716	.	+	.	gene_id "XLOC_022250"; transcript_id "TCONS_00026624"; exon_number "1"; oId "CUFF.32734.2"; class_code "u"; tss_id "TSS23504";
chr11	Cufflinks	exon	21579208	21579329	.	+	.	gene_id "XLOC_022250"; transcript_id "TCONS_00026624"; exon_number "2"; oId "CUFF.32734.2"; class_code "u"; tss_id "TSS23504";
chr5	Cufflinks	exon	97685631	97686374	.	-	.	gene_id "XLOC_172848"; transcript_id "TCONS_00207660"; exon_number "1"; gene_name "TSPAN9"; oId "CUFF.238088.1"; nearest_ref "XM_005681030.1"; class_code "o"; tss_id "TSS183697";
chr5	Cufflinks	exon	97691798	97692454	.	-	.	gene_id "XLOC_172848"; transcript_id "TCONS_00207660"; exon_number "2"; gene_name "TSPAN9"; oId "CUFF.238088.1"; nearest_ref "XM_005681030.1"; class_code "o"; tss_id "TSS183697";
chr18	Cufflinks	exon	47714128	47715167	.	+	.	gene_id "XLOC_072242"; transcript_id "TCONS_00085925"; exon_number "1"; oId "CUFF.104421.4"; class_code "u"; tss_id "TSS76441";
chr18	Cufflinks	exon	47715564	47716611	.	+	.	gene_id "XLOC_072242"; transcript_id "TCONS_00085925"; exon_number "2"; oId "CUFF.104421.4"; class_code "u"; tss_id "TSS76441";
chr6	Cufflinks	exon	111349092	111349384	.	+	.	gene_id "XLOC_177488"; transcript_id "TCONS_00213139"; exon_number "1"; oId "CUFF.251470.3"; class_code "u"; tss_id "TSS188582";
chr6	Cufflinks	exon	111358371	111358572	.	+	.	gene_id "XLOC_177488"; transcript_id "TCONS_00213139"; exon_number "2"; oId "CUFF.251470.3"; class_code "u"; tss_id "TSS188582";
chr6	Cufflinks	exon	111363430	111363513	.	+	.	gene_id "XLOC_177488"; transcript_id "TCONS_00213139"; exon_number "3"; oId "CUFF.251470.3"; class_code "u"; tss_id "TSS188582";
chr8	Cufflinks	exon	69638576	69638846	.	+	.	gene_id "XLOC_194238"; transcript_id "TCONS_00233204"; exon_number "1"; oId "CUFF.272845.2"; class_code "u"; tss_id "TSS206394";
chr8	Cufflinks	exon	69639086	69639116	.	+	.	gene_id "XLOC_194238"; transcript_id "TCONS_00233204"; exon_number "2"; oId "CUFF.272845.2"; class_code "u"; tss_id "TSS206394";
chr18	Cufflinks	exon	9963675	9963820	.	-	.	gene_id "XLOC_074348"; transcript_id "TCONS_00088511"; exon_number "1"; oId "CUFF.99069.1"; class_code "u"; tss_id "TSS78719";
chr18	Cufflinks	exon	9964209	9964534	.	-	.	gene_id "XLOC_074348"; transcript_id "TCONS_00088511"; exon_number "2"; oId "CUFF.99069.1"; class_code "u"; tss_id "TSS78719";
chr7	Cufflinks	exon	14838339	14838719	.	-	.	gene_id "XLOC_187420"; transcript_id "TCONS_00225185"; exon_number "1"; gene_name "RFX2"; oId "CUFF.254919.5"; nearest_ref "XM_005682501.1"; class_code "x"; tss_id "TSS199215";
chr7	Cufflinks	exon	14856116	14856726	.	-	.	gene_id "XLOC_187420"; transcript_id "TCONS_00225185"; exon_number "2"; gene_name "RFX2"; oId "CUFF.254919.5"; nearest_ref "XM_005682501.1"; class_code "x"; tss_id "TSS199215";
chr14	Cufflinks	exon	80892730	80893794	.	+	.	gene_id "XLOC_046905"; transcript_id "TCONS_00055630"; exon_number "1"; oId "CUFF.71437.1"; class_code "u"; tss_id "TSS49604";
chr14	Cufflinks	exon	80894641	80895298	.	+	.	gene_id "XLOC_046905"; transcript_id "TCONS_00055630"; exon_number "2"; oId "CUFF.71437.1"; class_code "u"; tss_id "TSS49604";
chr16	Cufflinks	exon	73035715	73036365	.	-	.	gene_id "XLOC_062951"; transcript_id "TCONS_00074815"; exon_number "1"; oId "CUFF.88822.1"; class_code "u"; tss_id "TSS66603";
chr16	Cufflinks	exon	73036987	73037655	.	-	.	gene_id "XLOC_062951"; transcript_id "TCONS_00074815"; exon_number "2"; oId "CUFF.88822.1"; class_code "u"; tss_id "TSS66603";
chr14	Cufflinks	exon	11090903	11091604	.	-	.	gene_id "XLOC_047992"; transcript_id "TCONS_00056867"; exon_number "1"; oId "CUFF.64371.1"; class_code "u"; tss_id "TSS50736";
chr14	Cufflinks	exon	11093354	11093557	.	-	.	gene_id "XLOC_047992"; transcript_id "TCONS_00056867"; exon_number "2"; oId "CUFF.64371.1"; class_code "u"; tss_id "TSS50736";
chr5	Cufflinks	exon	25314331	25314414	.	+	.	gene_id "XLOC_164286"; transcript_id "TCONS_00197170"; exon_number "1"; oId "CUFF.229626.1"; class_code "u"; tss_id "TSS174541";
chr5	Cufflinks	exon	25315293	25316142	.	+	.	gene_id "XLOC_164286"; transcript_id "TCONS_00197170"; exon_number "2"; oId "CUFF.229626.1"; class_code "u"; tss_id "TSS174541";
chr25	Cufflinks	exon	2429715	2429749	.	+	.	gene_id "XLOC_121398"; transcript_id "TCONS_00145669"; exon_number "1"; oId "CUFF.169155.2"; class_code "u"; tss_id "TSS128999";
chr25	Cufflinks	exon	2430021	2430134	.	+	.	gene_id "XLOC_121398"; transcript_id "TCONS_00145669"; exon_number "2"; oId "CUFF.169155.2"; class_code "u"; tss_id "TSS128999";
chr25	Cufflinks	exon	2430728	2430873	.	+	.	gene_id "XLOC_121398"; transcript_id "TCONS_00145669"; exon_number "3"; oId "CUFF.169155.2"; class_code "u"; tss_id "TSS128999";
chr17	Cufflinks	exon	14489467	14489501	.	+	.	gene_id "XLOC_063632"; transcript_id "TCONS_00075618"; exon_number "1"; oId "CUFF.91090.1"; class_code "u"; tss_id "TSS67315";
chr17	Cufflinks	exon	14528462	14528678	.	+	.	gene_id "XLOC_063632"; transcript_id "TCONS_00075618"; exon_number "2"; oId "CUFF.91090.1"; class_code "u"; tss_id "TSS67315";
chr17	Cufflinks	exon	14598855	14599154	.	+	.	gene_id "XLOC_063632"; transcript_id "TCONS_00075618"; exon_number "3"; oId "CUFF.91090.1"; class_code "u"; tss_id "TSS67315";
chr2	Cufflinks	exon	125975467	125975834	.	-	.	gene_id "XLOC_093939"; transcript_id "TCONS_00113267"; exon_number "1"; oId "CUFF.130203.2"; class_code "u"; tss_id "TSS99892";
chr2	Cufflinks	exon	125976980	125977117	.	-	.	gene_id "XLOC_093939"; transcript_id "TCONS_00113267"; exon_number "2"; oId "CUFF.130203.2"; class_code "u"; tss_id "TSS99892";
chr2	Cufflinks	exon	125977989	125978343	.	-	.	gene_id "XLOC_093939"; transcript_id "TCONS_00113267"; exon_number "3"; oId "CUFF.130203.2"; class_code "u"; tss_id "TSS99892";
chr13	Cufflinks	exon	17083074	17083148	.	-	.	gene_id "XLOC_040860"; transcript_id "TCONS_00048455"; exon_number "1"; oId "CUFF.54005.1"; class_code "u"; tss_id "TSS43178";
chr13	Cufflinks	exon	17084986	17085959	.	-	.	gene_id "XLOC_040860"; transcript_id "TCONS_00048455"; exon_number "2"; oId "CUFF.54005.1"; class_code "u"; tss_id "TSS43178";
chrX	Cufflinks	exon	57311946	57312119	.	+	.	gene_id "XLOC_209658"; transcript_id "TCONS_00251160"; exon_number "1"; oId "CUFF.292353.2"; class_code "u"; tss_id "TSS222607";
chrX	Cufflinks	exon	57315484	57315593	.	+	.	gene_id "XLOC_209658"; transcript_id "TCONS_00251160"; exon_number "2"; oId "CUFF.292353.2"; class_code "u"; tss_id "TSS222607";
chrX	Cufflinks	exon	57315811	57315919	.	+	.	gene_id "XLOC_209658"; transcript_id "TCONS_00251160"; exon_number "3"; oId "CUFF.292353.2"; class_code "u"; tss_id "TSS222607";
chrX	Cufflinks	exon	57321913	57324902	.	+	.	gene_id "XLOC_209658"; transcript_id "TCONS_00251160"; exon_number "4"; oId "CUFF.292353.2"; class_code "u"; tss_id "TSS222607";
chr10	Cufflinks	exon	21339763	21340156	.	+	.	gene_id "XLOC_013665"; transcript_id "TCONS_00016083"; exon_number "1"; oId "CUFF.21243.1"; class_code "u"; tss_id "TSS14414";
chr10	Cufflinks	exon	21340248	21340442	.	+	.	gene_id "XLOC_013665"; transcript_id "TCONS_00016083"; exon_number "2"; oId "CUFF.21243.1"; class_code "u"; tss_id "TSS14414";
chr29	Cufflinks	exon	7742789	7744153	.	+	.	gene_id "XLOC_139254"; transcript_id "TCONS_00166853"; exon_number "1"; oId "CUFF.193943.1"; class_code "u"; tss_id "TSS147936";
chr29	Cufflinks	exon	7745654	7745707	.	+	.	gene_id "XLOC_139254"; transcript_id "TCONS_00166853"; exon_number "2"; oId "CUFF.193943.1"; class_code "u"; tss_id "TSS147936";
chr29	Cufflinks	exon	7751697	7752038	.	+	.	gene_id "XLOC_139254"; transcript_id "TCONS_00166853"; exon_number "3"; oId "CUFF.193943.1"; class_code "u"; tss_id "TSS147936";
chr19	Cufflinks	exon	35867276	35868140	.	-	.	gene_id "XLOC_082297"; transcript_id "TCONS_00098894"; exon_number "1"; oId "CUFF.112223.1"; class_code "u"; tss_id "TSS87435";
chr19	Cufflinks	exon	35877921	35878108	.	-	.	gene_id "XLOC_082297"; transcript_id "TCONS_00098894"; exon_number "2"; oId "CUFF.112223.1"; class_code "u"; tss_id "TSS87435";
chr11	Cufflinks	exon	86588382	86590568	.	-	.	gene_id "XLOC_029742"; transcript_id "TCONS_00035388"; exon_number "1"; oId "CUFF.40762.1"; class_code "u"; tss_id "TSS31394";
chr11	Cufflinks	exon	86591119	86591288	.	-	.	gene_id "XLOC_029742"; transcript_id "TCONS_00035388"; exon_number "2"; oId "CUFF.40762.1"; class_code "u"; tss_id "TSS31394";
chr11	Cufflinks	exon	86598953	86599436	.	-	.	gene_id "XLOC_029742"; transcript_id "TCONS_00035388"; exon_number "3"; oId "CUFF.40762.1"; class_code "u"; tss_id "TSS31394";
chr14	Cufflinks	exon	30436965	30437035	.	+	.	gene_id "XLOC_045076"; transcript_id "TCONS_00053541"; exon_number "1"; oId "CUFF.66651.1"; class_code "u"; tss_id "TSS47681";
chr14	Cufflinks	exon	30439354	30439437	.	+	.	gene_id "XLOC_045076"; transcript_id "TCONS_00053541"; exon_number "2"; oId "CUFF.66651.1"; class_code "u"; tss_id "TSS47681";
chr14	Cufflinks	exon	30446993	30447085	.	+	.	gene_id "XLOC_045076"; transcript_id "TCONS_00053541"; exon_number "3"; oId "CUFF.66651.1"; class_code "u"; tss_id "TSS47681";
chr3	Cufflinks	exon	51180434	51180615	.	+	.	gene_id "XLOC_145475"; transcript_id "TCONS_00174740"; exon_number "1"; oId "CUFF.205077.3"; class_code "u"; tss_id "TSS154666";
chr3	Cufflinks	exon	51182997	51183175	.	+	.	gene_id "XLOC_145475"; transcript_id "TCONS_00174740"; exon_number "2"; oId "CUFF.205077.3"; class_code "u"; tss_id "TSS154666";
chr3	Cufflinks	exon	51200205	51200429	.	+	.	gene_id "XLOC_145475"; transcript_id "TCONS_00174740"; exon_number "3"; oId "CUFF.205077.3"; class_code "u"; tss_id "TSS154666";
chr5	Cufflinks	exon	25156172	25156482	.	-	.	gene_id "XLOC_169450"; transcript_id "TCONS_00203503"; exon_number "1"; oId "CUFF.229572.4"; class_code "u"; tss_id "TSS180058";
chr5	Cufflinks	exon	25157249	25157475	.	-	.	gene_id "XLOC_169450"; transcript_id "TCONS_00203503"; exon_number "2"; oId "CUFF.229572.4"; class_code "u"; tss_id "TSS180058";
chr5	Cufflinks	exon	25157952	25158156	.	-	.	gene_id "XLOC_169450"; transcript_id "TCONS_00203503"; exon_number "3"; oId "CUFF.229572.4"; class_code "u"; tss_id "TSS180058";
chr5	Cufflinks	exon	25159398	25159474	.	-	.	gene_id "XLOC_169450"; transcript_id "TCONS_00203503"; exon_number "4"; oId "CUFF.229572.4"; class_code "u"; tss_id "TSS180058";
chr5	Cufflinks	exon	25160018	25160146	.	-	.	gene_id "XLOC_169450"; transcript_id "TCONS_00203503"; exon_number "5"; oId "CUFF.229572.4"; class_code "u"; tss_id "TSS180058";
chr5	Cufflinks	exon	25162053	25162789	.	-	.	gene_id "XLOC_169450"; transcript_id "TCONS_00203503"; exon_number "6"; oId "CUFF.229572.4"; class_code "u"; tss_id "TSS180058";
chr13	Cufflinks	exon	37145147	37145740	.	+	.	gene_id "XLOC_038064"; transcript_id "TCONS_00045101"; exon_number "1"; oId "CUFF.57537.1"; class_code "u"; tss_id "TSS40199";
chr13	Cufflinks	exon	37146860	37147184	.	+	.	gene_id "XLOC_038064"; transcript_id "TCONS_00045101"; exon_number "2"; oId "CUFF.57537.1"; class_code "u"; tss_id "TSS40199";
chr8	Cufflinks	exon	74971227	74971516	.	+	.	gene_id "XLOC_194395"; transcript_id "TCONS_00233406"; exon_number "1"; gene_name "IDNK"; oId "CUFF.273433.1"; nearest_ref "XM_005684101.1"; class_code "j"; tss_id "TSS206566";
chr8	Cufflinks	exon	74971902	74971984	.	+	.	gene_id "XLOC_194395"; transcript_id "TCONS_00233406"; exon_number "2"; gene_name "IDNK"; oId "CUFF.273433.1"; nearest_ref "XM_005684101.1"; class_code "j"; tss_id "TSS206566";
chr8	Cufflinks	exon	74982976	74983019	.	+	.	gene_id "XLOC_194395"; transcript_id "TCONS_00233406"; exon_number "3"; gene_name "IDNK"; oId "CUFF.273433.1"; nearest_ref "XM_005684101.1"; class_code "j"; tss_id "TSS206566";
chr8	Cufflinks	exon	74984881	74985423	.	+	.	gene_id "XLOC_194395"; transcript_id "TCONS_00233406"; exon_number "4"; gene_name "IDNK"; oId "CUFF.273433.1"; nearest_ref "XM_005684101.1"; class_code "j"; tss_id "TSS206566";
chr25	Cufflinks	exon	40965888	40965913	.	+	.	gene_id "XLOC_123226"; transcript_id "TCONS_00148039"; exon_number "1"; oId "CUFF.174057.3"; class_code "u"; tss_id "TSS130991";
chr25	Cufflinks	exon	40966107	40968525	.	+	.	gene_id "XLOC_123226"; transcript_id "TCONS_00148039"; exon_number "2"; oId "CUFF.174057.3"; class_code "u"; tss_id "TSS130991";
chr16	Cufflinks	exon	484434	484554	.	+	.	gene_id "XLOC_056908"; transcript_id "TCONS_00067560"; exon_number "1"; oId "CUFF.81361.1"; class_code "u"; tss_id "TSS60182";
chr16	Cufflinks	exon	487607	489680	.	+	.	gene_id "XLOC_056908"; transcript_id "TCONS_00067560"; exon_number "2"; oId "CUFF.81361.1"; class_code "u"; tss_id "TSS60182";
chr10	Cufflinks	exon	26839484	26839651	.	+	.	gene_id "XLOC_013975"; transcript_id "TCONS_00016486"; exon_number "1"; oId "CUFF.21842.1"; class_code "u"; tss_id "TSS14751";
chr10	Cufflinks	exon	26840342	26840410	.	+	.	gene_id "XLOC_013975"; transcript_id "TCONS_00016486"; exon_number "2"; oId "CUFF.21842.1"; class_code "u"; tss_id "TSS14751";
chr10	Cufflinks	exon	26913047	26913166	.	+	.	gene_id "XLOC_013975"; transcript_id "TCONS_00016486"; exon_number "3"; oId "CUFF.21842.1"; class_code "u"; tss_id "TSS14751";
chr10	Cufflinks	exon	26962421	26962492	.	+	.	gene_id "XLOC_013975"; transcript_id "TCONS_00016486"; exon_number "4"; oId "CUFF.21842.1"; class_code "u"; tss_id "TSS14751";
chr10	Cufflinks	exon	26963136	26963431	.	+	.	gene_id "XLOC_013975"; transcript_id "TCONS_00016486"; exon_number "5"; oId "CUFF.21842.1"; class_code "u"; tss_id "TSS14751";
chr2	Cufflinks	exon	124090772	124092763	.	-	.	gene_id "XLOC_093812"; transcript_id "TCONS_00113072"; exon_number "1"; oId "CUFF.129829.3"; class_code "u"; tss_id "TSS99745";
chr2	Cufflinks	exon	124093627	124093662	.	-	.	gene_id "XLOC_093812"; transcript_id "TCONS_00113072"; exon_number "2"; oId "CUFF.129829.3"; class_code "u"; tss_id "TSS99745";
chr2	Cufflinks	exon	124094375	124094498	.	-	.	gene_id "XLOC_093812"; transcript_id "TCONS_00113072"; exon_number "3"; oId "CUFF.129829.3"; class_code "u"; tss_id "TSS99745";
chr12	Cufflinks	exon	17354535	17356800	.	-	.	gene_id "XLOC_034520"; transcript_id "TCONS_00041015"; exon_number "1"; oId "CUFF.44835.5"; class_code "u"; tss_id "TSS36468";
chr12	Cufflinks	exon	17357338	17357404	.	-	.	gene_id "XLOC_034520"; transcript_id "TCONS_00041015"; exon_number "2"; oId "CUFF.44835.5"; class_code "u"; tss_id "TSS36468";
chr12	Cufflinks	exon	17359666	17362174	.	-	.	gene_id "XLOC_034520"; transcript_id "TCONS_00041015"; exon_number "3"; oId "CUFF.44835.5"; class_code "u"; tss_id "TSS36468";
chr8	Cufflinks	exon	22091433	22091939	.	+	.	gene_id "XLOC_191886"; transcript_id "TCONS_00230509"; exon_number "1"; oId "CUFF.267092.1"; class_code "u"; tss_id "TSS203928";
chr8	Cufflinks	exon	22092063	22092086	.	+	.	gene_id "XLOC_191886"; transcript_id "TCONS_00230509"; exon_number "2"; oId "CUFF.267092.1"; class_code "u"; tss_id "TSS203928";
chr3	Cufflinks	exon	116540934	116541132	.	-	.	gene_id "XLOC_153497"; transcript_id "TCONS_00184865"; exon_number "1"; oId "CUFF.213248.1"; class_code "u"; tss_id "TSS163255";
chr3	Cufflinks	exon	116541266	116542948	.	-	.	gene_id "XLOC_153497"; transcript_id "TCONS_00184865"; exon_number "2"; oId "CUFF.213248.1"; class_code "u"; tss_id "TSS163255";
chr13	Cufflinks	exon	59324449	59324620	.	-	.	gene_id "XLOC_042903"; transcript_id "TCONS_00050922"; exon_number "1"; gene_name "DUSP15"; oId "CUFF.60410.10"; nearest_ref "XM_005688452.1"; class_code "j"; tss_id "TSS45354";
chr13	Cufflinks	exon	59324697	59324757	.	-	.	gene_id "XLOC_042903"; transcript_id "TCONS_00050922"; exon_number "2"; gene_name "DUSP15"; oId "CUFF.60410.10"; nearest_ref "XM_005688452.1"; class_code "j"; tss_id "TSS45354";
chr7	Cufflinks	exon	52656026	52656306	.	-	.	gene_id "XLOC_189463"; transcript_id "TCONS_00227698"; exon_number "1"; oId "CUFF.259914.1"; class_code "u"; tss_id "TSS201389";
chr7	Cufflinks	exon	52659265	52659367	.	-	.	gene_id "XLOC_189463"; transcript_id "TCONS_00227698"; exon_number "2"; oId "CUFF.259914.1"; class_code "u"; tss_id "TSS201389";
chrX	Cufflinks	exon	60484914	60485207	.	-	.	gene_id "XLOC_214218"; transcript_id "TCONS_00256586"; exon_number "1"; gene_name "LOC102179082"; oId "CUFF.292673.11"; nearest_ref "XM_005700581.1"; class_code "o"; tss_id "TSS227418";
chrX	Cufflinks	exon	60506209	60506389	.	-	.	gene_id "XLOC_214218"; transcript_id "TCONS_00256586"; exon_number "2"; gene_name "LOC102179082"; oId "CUFF.292673.11"; nearest_ref "XM_005700581.1"; class_code "o"; tss_id "TSS227418";
chr3	Cufflinks	exon	51180434	51180615	.	+	.	gene_id "XLOC_145475"; transcript_id "TCONS_00174741"; exon_number "1"; gene_name "LRRC8B"; oId "CUFF.205077.2"; nearest_ref "XM_005678124.1"; class_code "x"; tss_id "TSS154666";
chr3	Cufflinks	exon	51182997	51183175	.	+	.	gene_id "XLOC_145475"; transcript_id "TCONS_00174741"; exon_number "2"; gene_name "LRRC8B"; oId "CUFF.205077.2"; nearest_ref "XM_005678124.1"; class_code "x"; tss_id "TSS154666";
chr3	Cufflinks	exon	51187706	51187872	.	+	.	gene_id "XLOC_145475"; transcript_id "TCONS_00174741"; exon_number "3"; gene_name "LRRC8B"; oId "CUFF.205077.2"; nearest_ref "XM_005678124.1"; class_code "x"; tss_id "TSS154666";
chr3	Cufflinks	exon	51235159	51235223	.	+	.	gene_id "XLOC_145475"; transcript_id "TCONS_00174741"; exon_number "4"; gene_name "LRRC8B"; oId "CUFF.205077.2"; nearest_ref "XM_005678124.1"; class_code "x"; tss_id "TSS154666";
chr3	Cufflinks	exon	51256645	51256769	.	+	.	gene_id "XLOC_145475"; transcript_id "TCONS_00174741"; exon_number "5"; gene_name "LRRC8B"; oId "CUFF.205077.2"; nearest_ref "XM_005678124.1"; class_code "x"; tss_id "TSS154666";
chr5	Cufflinks	exon	59525225	59525254	.	+	.	gene_id "XLOC_165664"; transcript_id "TCONS_00198986"; exon_number "1"; oId "CUFF.234038.4"; class_code "u"; tss_id "TSS176079";
chr5	Cufflinks	exon	59550955	59551105	.	+	.	gene_id "XLOC_165664"; transcript_id "TCONS_00198986"; exon_number "2"; oId "CUFF.234038.4"; class_code "u"; tss_id "TSS176079";
chr5	Cufflinks	exon	59551604	59551784	.	+	.	gene_id "XLOC_165664"; transcript_id "TCONS_00198986"; exon_number "3"; oId "CUFF.234038.4"; class_code "u"; tss_id "TSS176079";
chr5	Cufflinks	exon	59552301	59552485	.	+	.	gene_id "XLOC_165664"; transcript_id "TCONS_00198986"; exon_number "4"; oId "CUFF.234038.4"; class_code "u"; tss_id "TSS176079";
chr5	Cufflinks	exon	59553023	59553213	.	+	.	gene_id "XLOC_165664"; transcript_id "TCONS_00198986"; exon_number "5"; oId "CUFF.234038.4"; class_code "u"; tss_id "TSS176079";
chr5	Cufflinks	exon	59621056	59621218	.	+	.	gene_id "XLOC_165664"; transcript_id "TCONS_00198986"; exon_number "6"; oId "CUFF.234038.4"; class_code "u"; tss_id "TSS176079";
chr5	Cufflinks	exon	59621315	59622871	.	+	.	gene_id "XLOC_165664"; transcript_id "TCONS_00198986"; exon_number "7"; oId "CUFF.234038.4"; class_code "u"; tss_id "TSS176079";
chr16	Cufflinks	exon	61019588	61020038	.	-	.	gene_id "XLOC_062557"; transcript_id "TCONS_00074293"; exon_number "1"; oId "CUFF.87654.1"; class_code "u"; tss_id "TSS66169";
chr16	Cufflinks	exon	61020812	61021328	.	-	.	gene_id "XLOC_062557"; transcript_id "TCONS_00074293"; exon_number "2"; oId "CUFF.87654.1"; class_code "u"; tss_id "TSS66169";
chr16	Cufflinks	exon	61055671	61055773	.	-	.	gene_id "XLOC_062557"; transcript_id "TCONS_00074293"; exon_number "3"; oId "CUFF.87654.1"; class_code "u"; tss_id "TSS66169";
chr16	Cufflinks	exon	61058703	61059328	.	-	.	gene_id "XLOC_062557"; transcript_id "TCONS_00074293"; exon_number "4"; oId "CUFF.87654.1"; class_code "u"; tss_id "TSS66169";
chr16	Cufflinks	exon	61060974	61061145	.	-	.	gene_id "XLOC_062557"; transcript_id "TCONS_00074293"; exon_number "5"; oId "CUFF.87654.1"; class_code "u"; tss_id "TSS66169";
chr16	Cufflinks	exon	61088073	61088777	.	-	.	gene_id "XLOC_062557"; transcript_id "TCONS_00074293"; exon_number "6"; oId "CUFF.87654.1"; class_code "u"; tss_id "TSS66169";
chr7	Cufflinks	exon	35241847	35242020	.	-	.	gene_id "XLOC_188512"; transcript_id "TCONS_00226486"; exon_number "1"; oId "CUFF.257570.1"; class_code "u"; tss_id "TSS200367";
chr7	Cufflinks	exon	35243036	35243104	.	-	.	gene_id "XLOC_188512"; transcript_id "TCONS_00226486"; exon_number "2"; oId "CUFF.257570.1"; class_code "u"; tss_id "TSS200367";
chr10	Cufflinks	exon	84338809	84339025	.	+	.	gene_id "XLOC_016647"; transcript_id "TCONS_00019776"; exon_number "1"; gene_name "IRF2BPL"; oId "CUFF.29352.2"; nearest_ref "XM_005686182.1"; class_code "x"; tss_id "TSS17593";
chr10	Cufflinks	exon	84351732	84352207	.	+	.	gene_id "XLOC_016647"; transcript_id "TCONS_00019776"; exon_number "2"; gene_name "IRF2BPL"; oId "CUFF.29352.2"; nearest_ref "XM_005686182.1"; class_code "x"; tss_id "TSS17593";
chr7	Cufflinks	exon	57039099	57039459	.	+	.	gene_id "XLOC_184452"; transcript_id "TCONS_00221661"; exon_number "1"; oId "CUFF.260396.2"; class_code "u"; tss_id "TSS196059";
chr7	Cufflinks	exon	57053809	57053943	.	+	.	gene_id "XLOC_184452"; transcript_id "TCONS_00221661"; exon_number "2"; oId "CUFF.260396.2"; class_code "u"; tss_id "TSS196059";
chr7	Cufflinks	exon	57057702	57061984	.	+	.	gene_id "XLOC_184452"; transcript_id "TCONS_00221661"; exon_number "3"; oId "CUFF.260396.2"; class_code "u"; tss_id "TSS196059";
chr3	Cufflinks	exon	43143288	43143408	.	+	.	gene_id "XLOC_145161"; transcript_id "TCONS_00174351"; exon_number "1"; oId "CUFF.204135.2"; class_code "u"; tss_id "TSS154331";
chr3	Cufflinks	exon	43145234	43145343	.	+	.	gene_id "XLOC_145161"; transcript_id "TCONS_00174351"; exon_number "2"; oId "CUFF.204135.2"; class_code "u"; tss_id "TSS154331";
chr3	Cufflinks	exon	43145467	43145712	.	+	.	gene_id "XLOC_145161"; transcript_id "TCONS_00174351"; exon_number "3"; oId "CUFF.204135.2"; class_code "u"; tss_id "TSS154331";
chr1	Cufflinks	exon	140031257	140031472	.	+	.	gene_id "XLOC_003888"; transcript_id "TCONS_00004748"; exon_number "1"; oId "CUFF.15710.1"; class_code "u"; tss_id "TSS4140";
chr1	Cufflinks	exon	140032674	140032745	.	+	.	gene_id "XLOC_003888"; transcript_id "TCONS_00004748"; exon_number "2"; oId "CUFF.15710.1"; class_code "u"; tss_id "TSS4140";
chr4	Cufflinks	exon	62613665	62613842	.	-	.	gene_id "XLOC_161181"; transcript_id "TCONS_00193605"; exon_number "1"; oId "CUFF.220295.1"; class_code "u"; tss_id "TSS171274";
chr4	Cufflinks	exon	62620495	62620714	.	-	.	gene_id "XLOC_161181"; transcript_id "TCONS_00193605"; exon_number "2"; oId "CUFF.220295.1"; class_code "u"; tss_id "TSS171274";
chr8	Cufflinks	exon	62579047	62579862	.	-	.	gene_id "XLOC_198281"; transcript_id "TCONS_00237965"; exon_number "1"; oId "CUFF.272239.3"; class_code "u"; tss_id "TSS210652";
chr8	Cufflinks	exon	62583492	62583531	.	-	.	gene_id "XLOC_198281"; transcript_id "TCONS_00237965"; exon_number "2"; oId "CUFF.272239.3"; class_code "u"; tss_id "TSS210652";
chr11	Cufflinks	exon	75584012	75584284	.	+	.	gene_id "XLOC_024884"; transcript_id "TCONS_00029619"; exon_number "1"; oId "CUFF.39428.2"; class_code "u"; tss_id "TSS26249";
chr11	Cufflinks	exon	75584861	75589563	.	+	.	gene_id "XLOC_024884"; transcript_id "TCONS_00029619"; exon_number "2"; oId "CUFF.39428.2"; class_code "u"; tss_id "TSS26249";
chr8	Cufflinks	exon	78242912	78243336	.	-	.	gene_id "XLOC_199136"; transcript_id "TCONS_00238972"; exon_number "1"; oId "CUFF.273672.3"; class_code "u"; tss_id "TSS211547";
chr8	Cufflinks	exon	78243460	78243501	.	-	.	gene_id "XLOC_199136"; transcript_id "TCONS_00238972"; exon_number "2"; oId "CUFF.273672.3"; class_code "u"; tss_id "TSS211547";
chr13	Cufflinks	exon	32867636	32867827	.	+	.	gene_id "XLOC_037756"; transcript_id "TCONS_00044753"; exon_number "1"; oId "CUFF.56769.1"; class_code "u"; tss_id "TSS39876";
chr13	Cufflinks	exon	32888494	32888769	.	+	.	gene_id "XLOC_037756"; transcript_id "TCONS_00044753"; exon_number "2"; oId "CUFF.56769.1"; class_code "u"; tss_id "TSS39876";
chr13	Cufflinks	exon	32893089	32893180	.	+	.	gene_id "XLOC_037756"; transcript_id "TCONS_00044753"; exon_number "3"; oId "CUFF.56769.1"; class_code "u"; tss_id "TSS39876";
chr5	Cufflinks	exon	25220963	25221573	.	+	.	gene_id "XLOC_164277"; transcript_id "TCONS_00197159"; exon_number "1"; oId "CUFF.229612.1"; class_code "u"; tss_id "TSS174530";
chr5	Cufflinks	exon	25222344	25222596	.	+	.	gene_id "XLOC_164277"; transcript_id "TCONS_00197159"; exon_number "2"; oId "CUFF.229612.1"; class_code "u"; tss_id "TSS174530";
chrX	Cufflinks	exon	16697563	16697752	.	+	.	gene_id "XLOC_207800"; transcript_id "TCONS_00249018"; exon_number "1"; gene_name "LOC102185990"; oId "CUFF.288239.1"; nearest_ref "XM_005700255.1"; class_code "o"; tss_id "TSS220663";
chrX	Cufflinks	exon	16697910	16698007	.	+	.	gene_id "XLOC_207800"; transcript_id "TCONS_00249018"; exon_number "2"; gene_name "LOC102185990"; oId "CUFF.288239.1"; nearest_ref "XM_005700255.1"; class_code "o"; tss_id "TSS220663";
chrX	Cufflinks	exon	16704108	16705951	.	+	.	gene_id "XLOC_207800"; transcript_id "TCONS_00249018"; exon_number "3"; gene_name "LOC102185990"; oId "CUFF.288239.1"; nearest_ref "XM_005700255.1"; class_code "o"; tss_id "TSS220663";
chr3	Cufflinks	exon	111399475	111401692	.	+	.	gene_id "XLOC_148144"; transcript_id "TCONS_00178001"; exon_number "1"; oId "CUFF.212953.2"; class_code "u"; tss_id "TSS157505";
chr3	Cufflinks	exon	111401894	111403073	.	+	.	gene_id "XLOC_148144"; transcript_id "TCONS_00178001"; exon_number "2"; oId "CUFF.212953.2"; class_code "u"; tss_id "TSS157505";
chr13	Cufflinks	exon	75478810	75479198	.	+	.	gene_id "XLOC_039962"; transcript_id "TCONS_00047453"; exon_number "1"; oId "CUFF.62453.4"; class_code "u"; tss_id "TSS42243";
chr13	Cufflinks	exon	75479512	75480362	.	+	.	gene_id "XLOC_039962"; transcript_id "TCONS_00047453"; exon_number "2"; oId "CUFF.62453.4"; class_code "u"; tss_id "TSS42243";
chr2	Cufflinks	exon	71326675	71327003	.	+	.	gene_id "XLOC_086658"; transcript_id "TCONS_00104299"; exon_number "1"; oId "CUFF.124444.1"; class_code "u"; tss_id "TSS92123";
chr2	Cufflinks	exon	71427023	71427064	.	+	.	gene_id "XLOC_086658"; transcript_id "TCONS_00104299"; exon_number "2"; oId "CUFF.124444.1"; class_code "u"; tss_id "TSS92123";
chr4	Cufflinks	exon	13000596	13000688	.	-	.	gene_id "XLOC_159239"; transcript_id "TCONS_00191429"; exon_number "1"; oId "CUFF.214655.7"; class_code "u"; tss_id "TSS169253";
chr4	Cufflinks	exon	13004391	13004464	.	-	.	gene_id "XLOC_159239"; transcript_id "TCONS_00191429"; exon_number "2"; oId "CUFF.214655.7"; class_code "u"; tss_id "TSS169253";
chr4	Cufflinks	exon	13005047	13005360	.	-	.	gene_id "XLOC_159239"; transcript_id "TCONS_00191429"; exon_number "3"; oId "CUFF.214655.7"; class_code "u"; tss_id "TSS169253";
chr13	Cufflinks	exon	64535797	64535839	.	+	.	gene_id "XLOC_039523"; transcript_id "TCONS_00046900"; exon_number "1"; oId "CUFF.61279.1"; class_code "u"; tss_id "TSS41774";
chr13	Cufflinks	exon	64537288	64537403	.	+	.	gene_id "XLOC_039523"; transcript_id "TCONS_00046900"; exon_number "2"; oId "CUFF.61279.1"; class_code "u"; tss_id "TSS41774";
chr13	Cufflinks	exon	64543873	64544085	.	+	.	gene_id "XLOC_039523"; transcript_id "TCONS_00046900"; exon_number "3"; oId "CUFF.61279.1"; class_code "u"; tss_id "TSS41774";
chrX	Cufflinks	exon	60039743	60039814	.	-	.	gene_id "XLOC_214207"; transcript_id "TCONS_00256520"; exon_number "1"; oId "CUFF.292469.1"; class_code "u"; tss_id "TSS227404";
chrX	Cufflinks	exon	60042084	60042305	.	-	.	gene_id "XLOC_214207"; transcript_id "TCONS_00256520"; exon_number "2"; oId "CUFF.292469.1"; class_code "u"; tss_id "TSS227404";
chrX	Cufflinks	exon	60048747	60048796	.	-	.	gene_id "XLOC_214207"; transcript_id "TCONS_00256520"; exon_number "3"; oId "CUFF.292469.1"; class_code "u"; tss_id "TSS227404";
chrX	Cufflinks	exon	60051470	60051514	.	-	.	gene_id "XLOC_214207"; transcript_id "TCONS_00256520"; exon_number "4"; oId "CUFF.292469.1"; class_code "u"; tss_id "TSS227404";
chr16	Cufflinks	exon	59630440	59630594	.	-	.	gene_id "XLOC_062509"; transcript_id "TCONS_00074242"; exon_number "1"; oId "CUFF.87533.1"; class_code "u"; tss_id "TSS66119";
chr16	Cufflinks	exon	59638541	59638613	.	-	.	gene_id "XLOC_062509"; transcript_id "TCONS_00074242"; exon_number "2"; oId "CUFF.87533.1"; class_code "u"; tss_id "TSS66119";
chr16	Cufflinks	exon	59640955	59640996	.	-	.	gene_id "XLOC_062509"; transcript_id "TCONS_00074242"; exon_number "3"; oId "CUFF.87533.1"; class_code "u"; tss_id "TSS66119";
chr11	Cufflinks	exon	103696563	103696730	.	+	.	gene_id "XLOC_026246"; transcript_id "TCONS_00031267"; exon_number "1"; oId "CUFF.43083.4"; class_code "u"; tss_id "TSS27706";
chr11	Cufflinks	exon	103696850	103696986	.	+	.	gene_id "XLOC_026246"; transcript_id "TCONS_00031267"; exon_number "2"; oId "CUFF.43083.4"; class_code "u"; tss_id "TSS27706";
chr11	Cufflinks	exon	103699062	103699447	.	+	.	gene_id "XLOC_026246"; transcript_id "TCONS_00031267"; exon_number "3"; oId "CUFF.43083.4"; class_code "u"; tss_id "TSS27706";
chr22	Cufflinks	exon	37254538	37255922	.	+	.	gene_id "XLOC_107610"; transcript_id "TCONS_00129047"; exon_number "1"; oId "CUFF.151343.1"; class_code "u"; tss_id "TSS114284";
chr22	Cufflinks	exon	37256055	37256130	.	+	.	gene_id "XLOC_107610"; transcript_id "TCONS_00129047"; exon_number "2"; oId "CUFF.151343.1"; class_code "u"; tss_id "TSS114284";
chr22	Cufflinks	exon	37256447	37256783	.	+	.	gene_id "XLOC_107610"; transcript_id "TCONS_00129047"; exon_number "3"; oId "CUFF.151343.1"; class_code "u"; tss_id "TSS114284";
chr26	Cufflinks	exon	17243401	17243724	.	-	.	gene_id "XLOC_127830"; transcript_id "TCONS_00153765"; exon_number "1"; oId "CUFF.176114.1"; class_code "u"; tss_id "TSS135979";
chr26	Cufflinks	exon	17249881	17250044	.	-	.	gene_id "XLOC_127830"; transcript_id "TCONS_00153765"; exon_number "2"; oId "CUFF.176114.1"; class_code "u"; tss_id "TSS135979";
chr20	Cufflinks	exon	35277107	35277508	.	+	.	gene_id "XLOC_095427"; transcript_id "TCONS_00115067"; exon_number "1"; oId "CUFF.135282.4"; class_code "u"; tss_id "TSS101481";
chr20	Cufflinks	exon	35280634	35280763	.	+	.	gene_id "XLOC_095427"; transcript_id "TCONS_00115067"; exon_number "2"; oId "CUFF.135282.4"; class_code "u"; tss_id "TSS101481";
chr20	Cufflinks	exon	35382286	35383019	.	+	.	gene_id "XLOC_095427"; transcript_id "TCONS_00115067"; exon_number "3"; oId "CUFF.135282.4"; class_code "u"; tss_id "TSS101481";
chr4	Cufflinks	exon	96680538	96680621	.	+	.	gene_id "XLOC_157295"; transcript_id "TCONS_00189240"; exon_number "1"; gene_name "FAM180A"; oId "CUFF.224227.5"; nearest_ref "XM_005679506.1"; class_code "x"; tss_id "TSS167239";
chr4	Cufflinks	exon	96693429	96693534	.	+	.	gene_id "XLOC_157295"; transcript_id "TCONS_00189240"; exon_number "2"; gene_name "FAM180A"; oId "CUFF.224227.5"; nearest_ref "XM_005679506.1"; class_code "x"; tss_id "TSS167239";
chr4	Cufflinks	exon	96695941	96696094	.	+	.	gene_id "XLOC_157295"; transcript_id "TCONS_00189240"; exon_number "3"; gene_name "FAM180A"; oId "CUFF.224227.5"; nearest_ref "XM_005679506.1"; class_code "x"; tss_id "TSS167239";
chr4	Cufflinks	exon	96726353	96726892	.	+	.	gene_id "XLOC_157295"; transcript_id "TCONS_00189240"; exon_number "4"; gene_name "FAM180A"; oId "CUFF.224227.5"; nearest_ref "XM_005679506.1"; class_code "x"; tss_id "TSS167239";
chr22	Cufflinks	exon	52100844	52105002	.	-	.	gene_id "XLOC_110882"; transcript_id "TCONS_00133135"; exon_number "1"; gene_name "KIF9"; oId "CUFF.154714.6"; nearest_ref "XM_005696020.1"; class_code "x"; tss_id "TSS117823";
chr22	Cufflinks	exon	52110793	52110877	.	-	.	gene_id "XLOC_110882"; transcript_id "TCONS_00133135"; exon_number "2"; gene_name "KIF9"; oId "CUFF.154714.6"; nearest_ref "XM_005696020.1"; class_code "x"; tss_id "TSS117823";
chr22	Cufflinks	exon	52113006	52113186	.	-	.	gene_id "XLOC_110882"; transcript_id "TCONS_00133135"; exon_number "3"; gene_name "KIF9"; oId "CUFF.154714.6"; nearest_ref "XM_005696020.1"; class_code "x"; tss_id "TSS117823";
chr22	Cufflinks	exon	52116035	52116097	.	-	.	gene_id "XLOC_110882"; transcript_id "TCONS_00133135"; exon_number "4"; gene_name "KIF9"; oId "CUFF.154714.6"; nearest_ref "XM_005696020.1"; class_code "x"; tss_id "TSS117823";
chr22	Cufflinks	exon	52117654	52117733	.	-	.	gene_id "XLOC_110882"; transcript_id "TCONS_00133135"; exon_number "5"; gene_name "KIF9"; oId "CUFF.154714.6"; nearest_ref "XM_005696020.1"; class_code "x"; tss_id "TSS117823";
chr22	Cufflinks	exon	52117854	52118012	.	-	.	gene_id "XLOC_110882"; transcript_id "TCONS_00133135"; exon_number "6"; gene_name "KIF9"; oId "CUFF.154714.6"; nearest_ref "XM_005696020.1"; class_code "x"; tss_id "TSS117823";
chr22	Cufflinks	exon	52138728	52138783	.	-	.	gene_id "XLOC_110882"; transcript_id "TCONS_00133135"; exon_number "7"; gene_name "KIF9"; oId "CUFF.154714.6"; nearest_ref "XM_005696020.1"; class_code "x"; tss_id "TSS117823";
chr22	Cufflinks	exon	52142589	52142688	.	-	.	gene_id "XLOC_110882"; transcript_id "TCONS_00133135"; exon_number "8"; gene_name "KIF9"; oId "CUFF.154714.6"; nearest_ref "XM_005696020.1"; class_code "x"; tss_id "TSS117823";
chr22	Cufflinks	exon	52159409	52159616	.	-	.	gene_id "XLOC_110882"; transcript_id "TCONS_00133135"; exon_number "9"; gene_name "KIF9"; oId "CUFF.154714.6"; nearest_ref "XM_005696020.1"; class_code "x"; tss_id "TSS117823";
chr2	Cufflinks	exon	134840409	134840697	.	+	.	gene_id "XLOC_089226"; transcript_id "TCONS_00107585"; exon_number "1"; oId "CUFF.131562.4"; class_code "u"; tss_id "TSS94875";
chr2	Cufflinks	exon	134840808	134840891	.	+	.	gene_id "XLOC_089226"; transcript_id "TCONS_00107585"; exon_number "2"; oId "CUFF.131562.4"; class_code "u"; tss_id "TSS94875";
chr28	Cufflinks	exon	14740178	14741027	.	-	.	gene_id "XLOC_138036"; transcript_id "TCONS_00165352"; exon_number "1"; oId "CUFF.190076.1"; class_code "u"; tss_id "TSS146643";
chr28	Cufflinks	exon	14861992	14862039	.	-	.	gene_id "XLOC_138036"; transcript_id "TCONS_00165352"; exon_number "2"; oId "CUFF.190076.1"; class_code "u"; tss_id "TSS146643";
chr16	Cufflinks	exon	10238377	10238421	.	+	.	gene_id "XLOC_057305"; transcript_id "TCONS_00068049"; exon_number "1"; oId "CUFF.82181.2"; class_code "u"; tss_id "TSS60603";
chr16	Cufflinks	exon	10272869	10272994	.	+	.	gene_id "XLOC_057305"; transcript_id "TCONS_00068049"; exon_number "2"; oId "CUFF.82181.2"; class_code "u"; tss_id "TSS60603";
chr16	Cufflinks	exon	10274691	10274751	.	+	.	gene_id "XLOC_057305"; transcript_id "TCONS_00068049"; exon_number "3"; oId "CUFF.82181.2"; class_code "u"; tss_id "TSS60603";
chr12	Cufflinks	exon	29241774	29241827	.	+	.	gene_id "XLOC_032498"; transcript_id "TCONS_00038669"; exon_number "1"; oId "CUFF.46509.3"; class_code "u"; tss_id "TSS34321";
chr12	Cufflinks	exon	29249798	29249950	.	+	.	gene_id "XLOC_032498"; transcript_id "TCONS_00038669"; exon_number "2"; oId "CUFF.46509.3"; class_code "u"; tss_id "TSS34321";
chr12	Cufflinks	exon	29250943	29251150	.	+	.	gene_id "XLOC_032498"; transcript_id "TCONS_00038669"; exon_number "3"; oId "CUFF.46509.3"; class_code "u"; tss_id "TSS34321";
chr12	Cufflinks	exon	29252184	29252435	.	+	.	gene_id "XLOC_032498"; transcript_id "TCONS_00038669"; exon_number "4"; oId "CUFF.46509.3"; class_code "u"; tss_id "TSS34321";
chr28	Cufflinks	exon	11882953	11883396	.	+	.	gene_id "XLOC_135879"; transcript_id "TCONS_00162755"; exon_number "1"; oId "CUFF.189544.2"; class_code "u"; tss_id "TSS144352";
chr28	Cufflinks	exon	11886295	11886674	.	+	.	gene_id "XLOC_135879"; transcript_id "TCONS_00162755"; exon_number "2"; oId "CUFF.189544.2"; class_code "u"; tss_id "TSS144352";
chr3	Cufflinks	exon	25117331	25117525	.	-	.	gene_id "XLOC_149818"; transcript_id "TCONS_00180254"; exon_number "1"; oId "CUFF.202302.1"; class_code "u"; tss_id "TSS159322";
chr3	Cufflinks	exon	25118355	25118520	.	-	.	gene_id "XLOC_149818"; transcript_id "TCONS_00180254"; exon_number "2"; oId "CUFF.202302.1"; class_code "u"; tss_id "TSS159322";
chr12	Cufflinks	exon	20339881	20339958	.	-	.	gene_id "XLOC_034593"; transcript_id "TCONS_00041108"; exon_number "1"; oId "CUFF.45500.1"; class_code "u"; tss_id "TSS36555";
chr12	Cufflinks	exon	20354362	20354536	.	-	.	gene_id "XLOC_034593"; transcript_id "TCONS_00041108"; exon_number "2"; oId "CUFF.45500.1"; class_code "u"; tss_id "TSS36555";
chr12	Cufflinks	exon	20359808	20359859	.	-	.	gene_id "XLOC_034593"; transcript_id "TCONS_00041108"; exon_number "3"; oId "CUFF.45500.1"; class_code "u"; tss_id "TSS36555";
chr1	Cufflinks	exon	150711126	150712182	.	-	.	gene_id "XLOC_011897"; transcript_id "TCONS_00014051"; exon_number "1"; oId "CUFF.17210.1"; class_code "u"; tss_id "TSS12553";
chr1	Cufflinks	exon	150713414	150713445	.	-	.	gene_id "XLOC_011897"; transcript_id "TCONS_00014051"; exon_number "2"; oId "CUFF.17210.1"; class_code "u"; tss_id "TSS12553";
chr19	Cufflinks	exon	42995246	42995838	.	-	.	gene_id "XLOC_082631"; transcript_id "TCONS_00099426"; exon_number "1"; gene_name "NAGS"; oId "CUFF.113359.1"; nearest_ref "XM_005694332.1"; class_code "x"; tss_id "TSS87828";
chr19	Cufflinks	exon	42996486	42996575	.	-	.	gene_id "XLOC_082631"; transcript_id "TCONS_00099426"; exon_number "2"; gene_name "NAGS"; oId "CUFF.113359.1"; nearest_ref "XM_005694332.1"; class_code "x"; tss_id "TSS87828";
chr11	Cufflinks	exon	66229673	66229898	.	-	.	gene_id "XLOC_028705"; transcript_id "TCONS_00034174"; exon_number "1"; gene_name "GKN1"; oId "CUFF.37977.1"; nearest_ref "XM_005686831.1"; class_code "x"; tss_id "TSS30291";
chr11	Cufflinks	exon	66257594	66258066	.	-	.	gene_id "XLOC_028705"; transcript_id "TCONS_00034174"; exon_number "2"; gene_name "GKN1"; oId "CUFF.37977.1"; nearest_ref "XM_005686831.1"; class_code "x"; tss_id "TSS30291";
chr14	Cufflinks	exon	40022273	40022470	.	+	.	gene_id "XLOC_045577"; transcript_id "TCONS_00054095"; exon_number "1"; oId "CUFF.67546.1"; class_code "u"; tss_id "TSS48203";
chr14	Cufflinks	exon	40025471	40025619	.	+	.	gene_id "XLOC_045577"; transcript_id "TCONS_00054095"; exon_number "2"; oId "CUFF.67546.1"; class_code "u"; tss_id "TSS48203";
chr14	Cufflinks	exon	40026186	40026788	.	+	.	gene_id "XLOC_045577"; transcript_id "TCONS_00054095"; exon_number "3"; oId "CUFF.67546.1"; class_code "u"; tss_id "TSS48203";
chr5	Cufflinks	exon	89377284	89377918	.	-	.	gene_id "XLOC_172501"; transcript_id "TCONS_00207231"; exon_number "1"; oId "CUFF.237049.1"; class_code "u"; tss_id "TSS183328";
chr5	Cufflinks	exon	89407954	89407969	.	-	.	gene_id "XLOC_172501"; transcript_id "TCONS_00207231"; exon_number "2"; oId "CUFF.237049.1"; class_code "u"; tss_id "TSS183328";
chr15	Cufflinks	exon	25324589	25324841	.	-	.	gene_id "XLOC_054411"; transcript_id "TCONS_00064554"; exon_number "1"; oId "CUFF.74466.1"; class_code "u"; tss_id "TSS57536";
chr15	Cufflinks	exon	25326270	25326491	.	-	.	gene_id "XLOC_054411"; transcript_id "TCONS_00064554"; exon_number "2"; oId "CUFF.74466.1"; class_code "u"; tss_id "TSS57536";
chr15	Cufflinks	exon	25337599	25337946	.	-	.	gene_id "XLOC_054411"; transcript_id "TCONS_00064554"; exon_number "3"; oId "CUFF.74466.1"; class_code "u"; tss_id "TSS57536";
chr1	Cufflinks	exon	154699197	154699613	.	+	.	gene_id "XLOC_004732"; transcript_id "TCONS_00005778"; exon_number "1"; oId "CUFF.17610.1"; class_code "u"; tss_id "TSS5048";
chr1	Cufflinks	exon	154709986	154711793	.	+	.	gene_id "XLOC_004732"; transcript_id "TCONS_00005778"; exon_number "2"; oId "CUFF.17610.1"; class_code "u"; tss_id "TSS5048";
chr27	Cufflinks	exon	36563316	36563409	.	+	.	gene_id "XLOC_132480"; transcript_id "TCONS_00159053"; exon_number "1"; oId "CUFF.186402.8"; class_code "u"; tss_id "TSS140837";
chr27	Cufflinks	exon	36563703	36563796	.	+	.	gene_id "XLOC_132480"; transcript_id "TCONS_00159053"; exon_number "2"; oId "CUFF.186402.8"; class_code "u"; tss_id "TSS140837";
chr27	Cufflinks	exon	36647708	36647882	.	+	.	gene_id "XLOC_132480"; transcript_id "TCONS_00159053"; exon_number "3"; oId "CUFF.186402.8"; class_code "u"; tss_id "TSS140837";
chr8	Cufflinks	exon	108690257	108691030	.	+	.	gene_id "XLOC_195871"; transcript_id "TCONS_00235146"; exon_number "1"; oId "CUFF.276592.1"; class_code "u"; tss_id "TSS208123";
chr8	Cufflinks	exon	108691283	108692215	.	+	.	gene_id "XLOC_195871"; transcript_id "TCONS_00235146"; exon_number "2"; oId "CUFF.276592.1"; class_code "u"; tss_id "TSS208123";
chr6	Cufflinks	exon	74840753	74841012	.	+	.	gene_id "XLOC_176141"; transcript_id "TCONS_00211593"; exon_number "1"; oId "CUFF.248682.1"; class_code "u"; tss_id "TSS187175";
chr6	Cufflinks	exon	74841094	74841552	.	+	.	gene_id "XLOC_176141"; transcript_id "TCONS_00211593"; exon_number "2"; oId "CUFF.248682.1"; class_code "u"; tss_id "TSS187175";
chr22	Cufflinks	exon	57002315	57005149	.	-	.	gene_id "XLOC_111315"; transcript_id "TCONS_00133632"; exon_number "1"; oId "CUFF.155909.2"; class_code "u"; tss_id "TSS118280";
chr22	Cufflinks	exon	57005650	57006455	.	-	.	gene_id "XLOC_111315"; transcript_id "TCONS_00133632"; exon_number "2"; oId "CUFF.155909.2"; class_code "u"; tss_id "TSS118280";
chr3	Cufflinks	exon	40143948	40144019	.	-	.	gene_id "XLOC_150405"; transcript_id "TCONS_00180967"; exon_number "1"; oId "CUFF.203866.4"; class_code "u"; tss_id "TSS159949";
chr3	Cufflinks	exon	40153966	40154711	.	-	.	gene_id "XLOC_150405"; transcript_id "TCONS_00180967"; exon_number "2"; oId "CUFF.203866.4"; class_code "u"; tss_id "TSS159949";
chrX	Cufflinks	exon	69825359	69832387	.	+	.	gene_id "XLOC_210012"; transcript_id "TCONS_00251596"; exon_number "1"; oId "CUFF.293315.15"; class_code "u"; tss_id "TSS222980";
chrX	Cufflinks	exon	69832564	69833253	.	+	.	gene_id "XLOC_210012"; transcript_id "TCONS_00251596"; exon_number "2"; oId "CUFF.293315.15"; class_code "u"; tss_id "TSS222980";
chr3	Cufflinks	exon	115720893	115723038	.	-	.	gene_id "XLOC_153421"; transcript_id "TCONS_00184773"; exon_number "1"; oId "CUFF.212987.1"; class_code "u"; tss_id "TSS163174";
chr3	Cufflinks	exon	115724729	115725570	.	-	.	gene_id "XLOC_153421"; transcript_id "TCONS_00184773"; exon_number "2"; oId "CUFF.212987.1"; class_code "u"; tss_id "TSS163174";
chr2	Cufflinks	exon	95192744	95192896	.	+	.	gene_id "XLOC_087481"; transcript_id "TCONS_00105302"; exon_number "1"; gene_name "LOC102186533"; oId "CUFF.126377.7"; nearest_ref "XM_005676433.1"; class_code "j"; tss_id "TSS92996";
chr2	Cufflinks	exon	95202140	95202234	.	+	.	gene_id "XLOC_087481"; transcript_id "TCONS_00105302"; exon_number "2"; gene_name "LOC102186533"; oId "CUFF.126377.7"; nearest_ref "XM_005676433.1"; class_code "j"; tss_id "TSS92996";
chr2	Cufflinks	exon	95213458	95213516	.	+	.	gene_id "XLOC_087481"; transcript_id "TCONS_00105302"; exon_number "3"; gene_name "LOC102186533"; oId "CUFF.126377.7"; nearest_ref "XM_005676433.1"; class_code "j"; tss_id "TSS92996";
chr10	Cufflinks	exon	77117528	77117887	.	-	.	gene_id "XLOC_020686"; transcript_id "TCONS_00024614"; exon_number "1"; oId "CUFF.27793.1"; class_code "u"; tss_id "TSS21821";
chr10	Cufflinks	exon	77122939	77123060	.	-	.	gene_id "XLOC_020686"; transcript_id "TCONS_00024614"; exon_number "2"; oId "CUFF.27793.1"; class_code "u"; tss_id "TSS21821";
chr1	Cufflinks	exon	148047538	148047581	.	-	.	gene_id "XLOC_011712"; transcript_id "TCONS_00013840"; exon_number "1"; oId "CUFF.16791.1"; class_code "u"; tss_id "TSS12354";
chr1	Cufflinks	exon	148048062	148048097	.	-	.	gene_id "XLOC_011712"; transcript_id "TCONS_00013840"; exon_number "2"; oId "CUFF.16791.1"; class_code "u"; tss_id "TSS12354";
chr1	Cufflinks	exon	148049335	148049467	.	-	.	gene_id "XLOC_011712"; transcript_id "TCONS_00013840"; exon_number "3"; oId "CUFF.16791.1"; class_code "u"; tss_id "TSS12354";
chr1	Cufflinks	exon	148051222	148051368	.	-	.	gene_id "XLOC_011712"; transcript_id "TCONS_00013840"; exon_number "4"; oId "CUFF.16791.1"; class_code "u"; tss_id "TSS12354";
chr28	Cufflinks	exon	18879782	18879874	.	+	.	gene_id "XLOC_136045"; transcript_id "TCONS_00162950"; exon_number "1"; gene_name "REEP3"; oId "CUFF.190381.3"; nearest_ref "XM_005699087.1"; class_code "x"; tss_id "TSS144526";
chr28	Cufflinks	exon	18885680	18885904	.	+	.	gene_id "XLOC_136045"; transcript_id "TCONS_00162950"; exon_number "2"; gene_name "REEP3"; oId "CUFF.190381.3"; nearest_ref "XM_005699087.1"; class_code "x"; tss_id "TSS144526";
chr1	Cufflinks	exon	96774502	96775004	.	-	.	gene_id "XLOC_009529"; transcript_id "TCONS_00011296"; exon_number "1"; oId "CUFF.10916.2"; class_code "u"; tss_id "TSS10062";
chr1	Cufflinks	exon	96775380	96775411	.	-	.	gene_id "XLOC_009529"; transcript_id "TCONS_00011296"; exon_number "2"; oId "CUFF.10916.2"; class_code "u"; tss_id "TSS10062";
chr11	Cufflinks	exon	91015839	91016104	.	+	.	gene_id "XLOC_025534"; transcript_id "TCONS_00030339"; exon_number "1"; oId "CUFF.41052.2"; class_code "u"; tss_id "TSS26923";
chr11	Cufflinks	exon	91017248	91018418	.	+	.	gene_id "XLOC_025534"; transcript_id "TCONS_00030339"; exon_number "2"; oId "CUFF.41052.2"; class_code "u"; tss_id "TSS26923";
chr23	Cufflinks	exon	33293369	33293418	.	-	.	gene_id "XLOC_115545"; transcript_id "TCONS_00138860"; exon_number "1"; gene_name "LOC102168677"; oId "CUFF.160870.14"; nearest_ref "XM_005696826.1"; class_code "x"; tss_id "TSS122817";
chr23	Cufflinks	exon	33359586	33359731	.	-	.	gene_id "XLOC_115545"; transcript_id "TCONS_00138860"; exon_number "2"; gene_name "LOC102168677"; oId "CUFF.160870.14"; nearest_ref "XM_005696826.1"; class_code "x"; tss_id "TSS122817";
chr23	Cufflinks	exon	33578312	33578355	.	-	.	gene_id "XLOC_115545"; transcript_id "TCONS_00138860"; exon_number "3"; gene_name "LOC102168677"; oId "CUFF.160870.14"; nearest_ref "XM_005696826.1"; class_code "x"; tss_id "TSS122817";
chr23	Cufflinks	exon	33674313	33674336	.	-	.	gene_id "XLOC_115545"; transcript_id "TCONS_00138860"; exon_number "4"; gene_name "LOC102168677"; oId "CUFF.160870.14"; nearest_ref "XM_005696826.1"; class_code "x"; tss_id "TSS122817";
chr11	Cufflinks	exon	95741196	95741352	.	-	.	gene_id "XLOC_030087"; transcript_id "TCONS_00035813"; exon_number "1"; gene_name "MVB12B"; oId "CUFF.41611.2"; nearest_ref "XM_005687146.1"; class_code "x"; tss_id "TSS31761";
chr11	Cufflinks	exon	95774227	95774371	.	-	.	gene_id "XLOC_030087"; transcript_id "TCONS_00035813"; exon_number "2"; gene_name "MVB12B"; oId "CUFF.41611.2"; nearest_ref "XM_005687146.1"; class_code "x"; tss_id "TSS31761";
chr11	Cufflinks	exon	9545306	9545599	.	-	.	gene_id "XLOC_026741"; transcript_id "TCONS_00031868"; exon_number "1"; oId "CUFF.31832.3"; class_code "u"; tss_id "TSS28232";
chr11	Cufflinks	exon	9554390	9554416	.	-	.	gene_id "XLOC_026741"; transcript_id "TCONS_00031868"; exon_number "2"; oId "CUFF.31832.3"; class_code "u"; tss_id "TSS28232";
chr18	Cufflinks	exon	7863173	7863250	.	+	.	gene_id "XLOC_069666"; transcript_id "TCONS_00082764"; exon_number "1"; oId "CUFF.99063.1"; class_code "u"; tss_id "TSS73675";
chr18	Cufflinks	exon	7863844	7864209	.	+	.	gene_id "XLOC_069666"; transcript_id "TCONS_00082764"; exon_number "2"; oId "CUFF.99063.1"; class_code "u"; tss_id "TSS73675";
chr6	Cufflinks	exon	88051483	88051618	.	+	.	gene_id "XLOC_176503"; transcript_id "TCONS_00212023"; exon_number "1"; oId "CUFF.249053.2"; class_code "u"; tss_id "TSS187553";
chr6	Cufflinks	exon	88052256	88052408	.	+	.	gene_id "XLOC_176503"; transcript_id "TCONS_00212023"; exon_number "2"; oId "CUFF.249053.2"; class_code "u"; tss_id "TSS187553";
chr6	Cufflinks	exon	88052589	88052672	.	+	.	gene_id "XLOC_176503"; transcript_id "TCONS_00212023"; exon_number "3"; oId "CUFF.249053.2"; class_code "u"; tss_id "TSS187553";
chr6	Cufflinks	exon	88057751	88057939	.	+	.	gene_id "XLOC_176503"; transcript_id "TCONS_00212023"; exon_number "4"; oId "CUFF.249053.2"; class_code "u"; tss_id "TSS187553";
chr1	Cufflinks	exon	97047849	97048038	.	-	.	gene_id "XLOC_009546"; transcript_id "TCONS_00011343"; exon_number "1"; oId "CUFF.10950.2"; class_code "u"; tss_id "TSS10080";
chr1	Cufflinks	exon	97257881	97257985	.	-	.	gene_id "XLOC_009546"; transcript_id "TCONS_00011343"; exon_number "2"; oId "CUFF.10950.2"; class_code "u"; tss_id "TSS10080";
chr1	Cufflinks	exon	97258524	97258595	.	-	.	gene_id "XLOC_009546"; transcript_id "TCONS_00011343"; exon_number "3"; oId "CUFF.10950.2"; class_code "u"; tss_id "TSS10080";
chr1	Cufflinks	exon	97259523	97259632	.	-	.	gene_id "XLOC_009546"; transcript_id "TCONS_00011343"; exon_number "4"; oId "CUFF.10950.2"; class_code "u"; tss_id "TSS10080";
chr1	Cufflinks	exon	97264429	97264643	.	-	.	gene_id "XLOC_009546"; transcript_id "TCONS_00011343"; exon_number "5"; oId "CUFF.10950.2"; class_code "u"; tss_id "TSS10080";
chr1	Cufflinks	exon	97342475	97342675	.	-	.	gene_id "XLOC_009546"; transcript_id "TCONS_00011343"; exon_number "6"; oId "CUFF.10950.2"; class_code "u"; tss_id "TSS10080";
chr9	Cufflinks	exon	73175712	73175762	.	+	.	gene_id "XLOC_202927"; transcript_id "TCONS_00243387"; exon_number "1"; gene_name "GINM1"; oId "CUFF.284383.3"; nearest_ref "XM_005684911.1"; class_code "j"; tss_id "TSS215542";
chr9	Cufflinks	exon	73177927	73178003	.	+	.	gene_id "XLOC_202927"; transcript_id "TCONS_00243387"; exon_number "2"; gene_name "GINM1"; oId "CUFF.284383.3"; nearest_ref "XM_005684911.1"; class_code "j"; tss_id "TSS215542";
chr9	Cufflinks	exon	73178096	73179139	.	+	.	gene_id "XLOC_202927"; transcript_id "TCONS_00243387"; exon_number "3"; gene_name "GINM1"; oId "CUFF.284383.3"; nearest_ref "XM_005684911.1"; class_code "j"; tss_id "TSS215542";
chr19	Cufflinks	exon	22393511	22393917	.	+	.	gene_id "XLOC_077936"; transcript_id "TCONS_00093132"; exon_number "1"; oId "CUFF.110107.1"; class_code "u"; tss_id "TSS82645";
chr19	Cufflinks	exon	22394117	22394195	.	+	.	gene_id "XLOC_077936"; transcript_id "TCONS_00093132"; exon_number "2"; oId "CUFF.110107.1"; class_code "u"; tss_id "TSS82645";
chr14	Cufflinks	exon	47238880	47238978	.	-	.	gene_id "XLOC_049346"; transcript_id "TCONS_00058461"; exon_number "1"; oId "CUFF.68093.1"; class_code "u"; tss_id "TSS52158";
chr14	Cufflinks	exon	47239231	47239460	.	-	.	gene_id "XLOC_049346"; transcript_id "TCONS_00058461"; exon_number "2"; oId "CUFF.68093.1"; class_code "u"; tss_id "TSS52158";
chr8	Cufflinks	exon	852346	852939	.	-	.	gene_id "XLOC_195974"; transcript_id "TCONS_00235283"; exon_number "1"; oId "CUFF.264790.1"; class_code "u"; tss_id "TSS208241";
chr8	Cufflinks	exon	853068	853278	.	-	.	gene_id "XLOC_195974"; transcript_id "TCONS_00235283"; exon_number "2"; oId "CUFF.264790.1"; class_code "u"; tss_id "TSS208241";
chr11	Cufflinks	exon	102287266	102287456	.	-	.	gene_id "XLOC_030512"; transcript_id "TCONS_00036379"; exon_number "1"; oId "CUFF.42809.1"; class_code "u"; tss_id "TSS32234";
chr11	Cufflinks	exon	102287981	102288834	.	-	.	gene_id "XLOC_030512"; transcript_id "TCONS_00036379"; exon_number "2"; oId "CUFF.42809.1"; class_code "u"; tss_id "TSS32234";
chr11	Cufflinks	exon	102289173	102289575	.	-	.	gene_id "XLOC_030512"; transcript_id "TCONS_00036379"; exon_number "3"; oId "CUFF.42809.1"; class_code "u"; tss_id "TSS32234";
chr19	Cufflinks	exon	39736464	39736922	.	+	.	gene_id "XLOC_078959"; transcript_id "TCONS_00094544"; exon_number "1"; gene_name "RARA"; oId "CUFF.112938.1"; nearest_ref "XM_005693777.1"; class_code "o"; tss_id "TSS83783";
chr19	Cufflinks	exon	39749027	39749085	.	+	.	gene_id "XLOC_078959"; transcript_id "TCONS_00094544"; exon_number "2"; gene_name "RARA"; oId "CUFF.112938.1"; nearest_ref "XM_005693777.1"; class_code "o"; tss_id "TSS83783";
chr7	Cufflinks	exon	29408985	29410194	.	-	.	gene_id "XLOC_188338"; transcript_id "TCONS_00226282"; exon_number "1"; gene_name "PRR16"; oId "CUFF.257379.2"; nearest_ref "XM_005682719.1"; class_code "j"; tss_id "TSS200184";
chr7	Cufflinks	exon	29510827	29510881	.	-	.	gene_id "XLOC_188338"; transcript_id "TCONS_00226282"; exon_number "2"; gene_name "PRR16"; oId "CUFF.257379.2"; nearest_ref "XM_005682719.1"; class_code "j"; tss_id "TSS200184";
chr29	Cufflinks	exon	47015897	47016141	.	+	.	gene_id "XLOC_141120"; transcript_id "TCONS_00169144"; exon_number "1"; oId "CUFF.198807.4"; class_code "u"; tss_id "TSS149940";
chr29	Cufflinks	exon	47016383	47016812	.	+	.	gene_id "XLOC_141120"; transcript_id "TCONS_00169144"; exon_number "2"; oId "CUFF.198807.4"; class_code "u"; tss_id "TSS149940";
chr16	Cufflinks	exon	76697217	76697726	.	+	.	gene_id "XLOC_059768"; transcript_id "TCONS_00071052"; exon_number "1"; oId "CUFF.89270.1"; class_code "u"; tss_id "TSS63216";
chr16	Cufflinks	exon	76698794	76698887	.	+	.	gene_id "XLOC_059768"; transcript_id "TCONS_00071052"; exon_number "2"; oId "CUFF.89270.1"; class_code "u"; tss_id "TSS63216";
chr16	Cufflinks	exon	76699195	76699273	.	+	.	gene_id "XLOC_059768"; transcript_id "TCONS_00071052"; exon_number "3"; oId "CUFF.89270.1"; class_code "u"; tss_id "TSS63216";
chr29	Cufflinks	exon	31863719	31863894	.	-	.	gene_id "XLOC_142508"; transcript_id "TCONS_00170716"; exon_number "1"; gene_name "JAM3"; oId "CUFF.196498.1"; nearest_ref "XM_005699722.1"; class_code "o"; tss_id "TSS151384";
chr29	Cufflinks	exon	31864050	31864223	.	-	.	gene_id "XLOC_142508"; transcript_id "TCONS_00170716"; exon_number "2"; gene_name "JAM3"; oId "CUFF.196498.1"; nearest_ref "XM_005699722.1"; class_code "o"; tss_id "TSS151384";
chr29	Cufflinks	exon	31864720	31864892	.	-	.	gene_id "XLOC_142508"; transcript_id "TCONS_00170716"; exon_number "3"; gene_name "JAM3"; oId "CUFF.196498.1"; nearest_ref "XM_005699722.1"; class_code "o"; tss_id "TSS151384";
chr29	Cufflinks	exon	31868981	31869048	.	-	.	gene_id "XLOC_142508"; transcript_id "TCONS_00170716"; exon_number "4"; gene_name "JAM3"; oId "CUFF.196498.1"; nearest_ref "XM_005699722.1"; class_code "o"; tss_id "TSS151384";
chr12	Cufflinks	exon	29241770	29241859	.	+	.	gene_id "XLOC_032498"; transcript_id "TCONS_00038668"; exon_number "1"; oId "CUFF.46509.2"; class_code "u"; tss_id "TSS34321";
chr12	Cufflinks	exon	29249798	29249950	.	+	.	gene_id "XLOC_032498"; transcript_id "TCONS_00038668"; exon_number "2"; oId "CUFF.46509.2"; class_code "u"; tss_id "TSS34321";
chr12	Cufflinks	exon	29252184	29252435	.	+	.	gene_id "XLOC_032498"; transcript_id "TCONS_00038668"; exon_number "3"; oId "CUFF.46509.2"; class_code "u"; tss_id "TSS34321";
chr13	Cufflinks	exon	75478849	75478895	.	+	.	gene_id "XLOC_039962"; transcript_id "TCONS_00047454"; exon_number "1"; oId "CUFF.62453.5"; class_code "u"; tss_id "TSS42243";
chr13	Cufflinks	exon	75479512	75479620	.	+	.	gene_id "XLOC_039962"; transcript_id "TCONS_00047454"; exon_number "2"; oId "CUFF.62453.5"; class_code "u"; tss_id "TSS42243";
chr13	Cufflinks	exon	75480411	75480475	.	+	.	gene_id "XLOC_039962"; transcript_id "TCONS_00047454"; exon_number "3"; oId "CUFF.62453.5"; class_code "u"; tss_id "TSS42243";
chr13	Cufflinks	exon	75480766	75480842	.	+	.	gene_id "XLOC_039962"; transcript_id "TCONS_00047454"; exon_number "4"; oId "CUFF.62453.5"; class_code "u"; tss_id "TSS42243";
chr13	Cufflinks	exon	75481567	75481762	.	+	.	gene_id "XLOC_039962"; transcript_id "TCONS_00047454"; exon_number "5"; oId "CUFF.62453.5"; class_code "u"; tss_id "TSS42243";
chr2	Cufflinks	exon	7018501	7018767	.	+	.	gene_id "XLOC_084043"; transcript_id "TCONS_00101286"; exon_number "1"; oId "CUFF.117737.1"; class_code "u"; tss_id "TSS89380";
chr2	Cufflinks	exon	7166795	7167767	.	+	.	gene_id "XLOC_084043"; transcript_id "TCONS_00101286"; exon_number "2"; oId "CUFF.117737.1"; class_code "u"; tss_id "TSS89380";
chr9	Cufflinks	exon	5717425	5717724	.	-	.	gene_id "XLOC_203847"; transcript_id "TCONS_00244447"; exon_number "1"; oId "CUFF.277209.1"; class_code "u"; tss_id "TSS216516";
chr9	Cufflinks	exon	5722460	5722512	.	-	.	gene_id "XLOC_203847"; transcript_id "TCONS_00244447"; exon_number "2"; oId "CUFF.277209.1"; class_code "u"; tss_id "TSS216516";
chr12	Cufflinks	exon	17404024	17404344	.	+	.	gene_id "XLOC_031400"; transcript_id "TCONS_00037445"; exon_number "1"; oId "CUFF.45018.2"; class_code "u"; tss_id "TSS33175";
chr12	Cufflinks	exon	17414567	17414669	.	+	.	gene_id "XLOC_031400"; transcript_id "TCONS_00037445"; exon_number "2"; oId "CUFF.45018.2"; class_code "u"; tss_id "TSS33175";
chr12	Cufflinks	exon	17422117	17422238	.	+	.	gene_id "XLOC_031400"; transcript_id "TCONS_00037445"; exon_number "3"; oId "CUFF.45018.2"; class_code "u"; tss_id "TSS33175";
chr12	Cufflinks	exon	17422937	17423678	.	+	.	gene_id "XLOC_031400"; transcript_id "TCONS_00037445"; exon_number "4"; oId "CUFF.45018.2"; class_code "u"; tss_id "TSS33175";
chr4	Cufflinks	exon	91154779	91155754	.	-	.	gene_id "XLOC_162052"; transcript_id "TCONS_00194642"; exon_number "1"; oId "CUFF.223437.2"; class_code "u"; tss_id "TSS172187";
chr4	Cufflinks	exon	91156815	91157346	.	-	.	gene_id "XLOC_162052"; transcript_id "TCONS_00194642"; exon_number "2"; oId "CUFF.223437.2"; class_code "u"; tss_id "TSS172187";
chr18	Cufflinks	exon	45111183	45111429	.	-	.	gene_id "XLOC_075794"; transcript_id "TCONS_00090265"; exon_number "1"; oId "CUFF.103717.1"; class_code "u"; tss_id "TSS80258";
chr18	Cufflinks	exon	45112923	45113056	.	-	.	gene_id "XLOC_075794"; transcript_id "TCONS_00090265"; exon_number "2"; oId "CUFF.103717.1"; class_code "u"; tss_id "TSS80258";
chr18	Cufflinks	exon	45113301	45113363	.	-	.	gene_id "XLOC_075794"; transcript_id "TCONS_00090265"; exon_number "3"; oId "CUFF.103717.1"; class_code "u"; tss_id "TSS80258";
chr18	Cufflinks	exon	23081794	23081881	.	+	.	gene_id "XLOC_070552"; transcript_id "TCONS_00083795"; exon_number "1"; oId "CUFF.100895.3"; class_code "u"; tss_id "TSS74607";
chr18	Cufflinks	exon	23126017	23126363	.	+	.	gene_id "XLOC_070552"; transcript_id "TCONS_00083795"; exon_number "2"; oId "CUFF.100895.3"; class_code "u"; tss_id "TSS74607";
chr7	Cufflinks	exon	18437058	18438428	.	-	.	gene_id "XLOC_187617"; transcript_id "TCONS_00225538"; exon_number "1"; oId "CUFF.255720.7"; class_code "u"; tss_id "TSS199440";
chr7	Cufflinks	exon	18445716	18445829	.	-	.	gene_id "XLOC_187617"; transcript_id "TCONS_00225538"; exon_number "2"; oId "CUFF.255720.7"; class_code "u"; tss_id "TSS199440";
chr15	Cufflinks	exon	61560447	61560624	.	-	.	gene_id "XLOC_055974"; transcript_id "TCONS_00066487"; exon_number "1"; oId "CUFF.79242.1"; class_code "u"; tss_id "TSS59202";
chr15	Cufflinks	exon	61585093	61585149	.	-	.	gene_id "XLOC_055974"; transcript_id "TCONS_00066487"; exon_number "2"; oId "CUFF.79242.1"; class_code "u"; tss_id "TSS59202";
chr1	Cufflinks	exon	34909022	34909124	.	+	.	gene_id "XLOC_000993"; transcript_id "TCONS_00001094"; exon_number "1"; oId "CUFF.2800.1"; class_code "u"; tss_id "TSS1020";
chr1	Cufflinks	exon	34923887	34923990	.	+	.	gene_id "XLOC_000993"; transcript_id "TCONS_00001094"; exon_number "2"; oId "CUFF.2800.1"; class_code "u"; tss_id "TSS1020";
chr1	Cufflinks	exon	34932574	34932743	.	+	.	gene_id "XLOC_000993"; transcript_id "TCONS_00001094"; exon_number "3"; oId "CUFF.2800.1"; class_code "u"; tss_id "TSS1020";
chr1	Cufflinks	exon	34938166	34938307	.	+	.	gene_id "XLOC_000993"; transcript_id "TCONS_00001094"; exon_number "4"; oId "CUFF.2800.1"; class_code "u"; tss_id "TSS1020";
chrX	Cufflinks	exon	11817177	11818647	.	+	.	gene_id "XLOC_207556"; transcript_id "TCONS_00248724"; exon_number "1"; oId "CUFF.287350.1"; class_code "u"; tss_id "TSS220400";
chrX	Cufflinks	exon	11820560	11820715	.	+	.	gene_id "XLOC_207556"; transcript_id "TCONS_00248724"; exon_number "2"; oId "CUFF.287350.1"; class_code "u"; tss_id "TSS220400";
chrX	Cufflinks	exon	11822615	11822639	.	+	.	gene_id "XLOC_207556"; transcript_id "TCONS_00248724"; exon_number "3"; oId "CUFF.287350.1"; class_code "u"; tss_id "TSS220400";
chr1	Cufflinks	exon	148993631	148993660	.	+	.	gene_id "XLOC_004391"; transcript_id "TCONS_00005398"; exon_number "1"; gene_name "LOC102177934"; oId "CUFF.16926.1"; nearest_ref "XM_005675708.1"; class_code "o"; tss_id "TSS4690";
chr1	Cufflinks	exon	149045013	149045235	.	+	.	gene_id "XLOC_004391"; transcript_id "TCONS_00005398"; exon_number "2"; gene_name "LOC102177934"; oId "CUFF.16926.1"; nearest_ref "XM_005675708.1"; class_code "o"; tss_id "TSS4690";
chr18	Cufflinks	exon	13662782	13663720	.	+	.	gene_id "XLOC_070224"; transcript_id "TCONS_00083365"; exon_number "1"; oId "CUFF.99747.1"; class_code "u"; tss_id "TSS74251";
chr18	Cufflinks	exon	13685734	13686000	.	+	.	gene_id "XLOC_070224"; transcript_id "TCONS_00083365"; exon_number "2"; oId "CUFF.99747.1"; class_code "u"; tss_id "TSS74251";
chr20	Cufflinks	exon	380089	380248	.	+	.	gene_id "XLOC_094569"; transcript_id "TCONS_00114046"; exon_number "1"; oId "CUFF.131711.2"; class_code "u"; tss_id "TSS100574";
chr20	Cufflinks	exon	389880	390154	.	+	.	gene_id "XLOC_094569"; transcript_id "TCONS_00114046"; exon_number "2"; oId "CUFF.131711.2"; class_code "u"; tss_id "TSS100574";
chr20	Cufflinks	exon	390724	390845	.	+	.	gene_id "XLOC_094569"; transcript_id "TCONS_00114046"; exon_number "3"; oId "CUFF.131711.2"; class_code "u"; tss_id "TSS100574";
chr20	Cufflinks	exon	393305	393411	.	+	.	gene_id "XLOC_094569"; transcript_id "TCONS_00114046"; exon_number "4"; oId "CUFF.131711.2"; class_code "u"; tss_id "TSS100574";
chr20	Cufflinks	exon	420023	420649	.	+	.	gene_id "XLOC_094569"; transcript_id "TCONS_00114046"; exon_number "5"; oId "CUFF.131711.2"; class_code "u"; tss_id "TSS100574";
chr4	Cufflinks	exon	60549440	60549648	.	+	.	gene_id "XLOC_156213"; transcript_id "TCONS_00187901"; exon_number "1"; oId "CUFF.220049.2"; class_code "u"; tss_id "TSS166072";
chr4	Cufflinks	exon	60568493	60568597	.	+	.	gene_id "XLOC_156213"; transcript_id "TCONS_00187901"; exon_number "2"; oId "CUFF.220049.2"; class_code "u"; tss_id "TSS166072";
chr4	Cufflinks	exon	60568898	60569037	.	+	.	gene_id "XLOC_156213"; transcript_id "TCONS_00187901"; exon_number "3"; oId "CUFF.220049.2"; class_code "u"; tss_id "TSS166072";
chr19	Cufflinks	exon	43493597	43493810	.	+	.	gene_id "XLOC_079185"; transcript_id "TCONS_00094851"; exon_number "1"; oId "CUFF.113449.3"; class_code "u"; tss_id "TSS84023";
chr19	Cufflinks	exon	43494509	43494632	.	+	.	gene_id "XLOC_079185"; transcript_id "TCONS_00094851"; exon_number "2"; oId "CUFF.113449.3"; class_code "u"; tss_id "TSS84023";
chr19	Cufflinks	exon	43511028	43511205	.	+	.	gene_id "XLOC_079185"; transcript_id "TCONS_00094851"; exon_number "3"; oId "CUFF.113449.3"; class_code "u"; tss_id "TSS84023";
chr19	Cufflinks	exon	43518628	43519354	.	+	.	gene_id "XLOC_079185"; transcript_id "TCONS_00094851"; exon_number "4"; oId "CUFF.113449.3"; class_code "u"; tss_id "TSS84023";
chr15	Cufflinks	exon	71975244	71977091	.	-	.	gene_id "XLOC_056496"; transcript_id "TCONS_00067023"; exon_number "1"; oId "CUFF.80338.1"; class_code "u"; tss_id "TSS59731";
chr15	Cufflinks	exon	71977281	71978177	.	-	.	gene_id "XLOC_056496"; transcript_id "TCONS_00067023"; exon_number "2"; oId "CUFF.80338.1"; class_code "u"; tss_id "TSS59731";
chr6	Cufflinks	exon	81611197	81611221	.	+	.	gene_id "XLOC_176199"; transcript_id "TCONS_00211657"; exon_number "1"; gene_name "LOC102185163"; oId "CUFF.248338.2"; nearest_ref "XM_005681660.1"; class_code "x"; tss_id "TSS187233";
chr6	Cufflinks	exon	81665548	81665654	.	+	.	gene_id "XLOC_176199"; transcript_id "TCONS_00211657"; exon_number "2"; gene_name "LOC102185163"; oId "CUFF.248338.2"; nearest_ref "XM_005681660.1"; class_code "x"; tss_id "TSS187233";
chr6	Cufflinks	exon	81682317	81682541	.	+	.	gene_id "XLOC_176199"; transcript_id "TCONS_00211657"; exon_number "3"; gene_name "LOC102185163"; oId "CUFF.248338.2"; nearest_ref "XM_005681660.1"; class_code "x"; tss_id "TSS187233";
chr6	Cufflinks	exon	81685026	81685210	.	+	.	gene_id "XLOC_176199"; transcript_id "TCONS_00211657"; exon_number "4"; gene_name "LOC102185163"; oId "CUFF.248338.2"; nearest_ref "XM_005681660.1"; class_code "x"; tss_id "TSS187233";
chr6	Cufflinks	exon	81686447	81686784	.	+	.	gene_id "XLOC_176199"; transcript_id "TCONS_00211657"; exon_number "5"; gene_name "LOC102185163"; oId "CUFF.248338.2"; nearest_ref "XM_005681660.1"; class_code "x"; tss_id "TSS187233";
chr5	Cufflinks	exon	104139514	104139583	.	-	.	gene_id "XLOC_173204"; transcript_id "TCONS_00208125"; exon_number "1"; oId "CUFF.239180.1"; class_code "u"; tss_id "TSS184088";
chr5	Cufflinks	exon	104144211	104145172	.	-	.	gene_id "XLOC_173204"; transcript_id "TCONS_00208125"; exon_number "2"; oId "CUFF.239180.1"; class_code "u"; tss_id "TSS184088";
chr7	Cufflinks	exon	74978713	74978780	.	+	.	gene_id "XLOC_185333"; transcript_id "TCONS_00222644"; exon_number "1"; oId "CUFF.262227.1"; class_code "u"; tss_id "TSS196971";
chr7	Cufflinks	exon	75078243	75078359	.	+	.	gene_id "XLOC_185333"; transcript_id "TCONS_00222644"; exon_number "2"; oId "CUFF.262227.1"; class_code "u"; tss_id "TSS196971";
chr7	Cufflinks	exon	75314084	75314125	.	+	.	gene_id "XLOC_185333"; transcript_id "TCONS_00222644"; exon_number "3"; oId "CUFF.262227.1"; class_code "u"; tss_id "TSS196971";
chr27	Cufflinks	exon	31627656	31627710	.	+	.	gene_id "XLOC_132244"; transcript_id "TCONS_00158647"; exon_number "1"; oId "CUFF.185732.2"; class_code "u"; tss_id "TSS140561";
chr27	Cufflinks	exon	31635458	31635608	.	+	.	gene_id "XLOC_132244"; transcript_id "TCONS_00158647"; exon_number "2"; oId "CUFF.185732.2"; class_code "u"; tss_id "TSS140561";
chr27	Cufflinks	exon	31636393	31638127	.	+	.	gene_id "XLOC_132244"; transcript_id "TCONS_00158647"; exon_number "3"; oId "CUFF.185732.2"; class_code "u"; tss_id "TSS140561";
chr14	Cufflinks	exon	77855365	77855387	.	+	.	gene_id "XLOC_046793"; transcript_id "TCONS_00055491"; exon_number "1"; oId "CUFF.71056.2"; class_code "u"; tss_id "TSS49481";
chr14	Cufflinks	exon	77855606	77855840	.	+	.	gene_id "XLOC_046793"; transcript_id "TCONS_00055491"; exon_number "2"; oId "CUFF.71056.2"; class_code "u"; tss_id "TSS49481";
chr29	Cufflinks	exon	39073930	39074253	.	-	.	gene_id "XLOC_142827"; transcript_id "TCONS_00171135"; exon_number "1"; oId "CUFF.197524.8"; class_code "u"; tss_id "TSS151733";
chr29	Cufflinks	exon	39074595	39074597	.	-	.	gene_id "XLOC_142827"; transcript_id "TCONS_00171135"; exon_number "2"; oId "CUFF.197524.8"; class_code "u"; tss_id "TSS151733";
chr16	Cufflinks	exon	48549664	48550016	.	+	.	gene_id "XLOC_058472"; transcript_id "TCONS_00069536"; exon_number "1"; gene_name "MIB2"; oId "CUFF.85884.1"; nearest_ref "XM_005690853.1"; class_code "x"; tss_id "TSS61854";
chr16	Cufflinks	exon	48558296	48558653	.	+	.	gene_id "XLOC_058472"; transcript_id "TCONS_00069536"; exon_number "2"; gene_name "MIB2"; oId "CUFF.85884.1"; nearest_ref "XM_005690853.1"; class_code "x"; tss_id "TSS61854";
chr21	Cufflinks	exon	18773270	18773726	.	+	.	gene_id "XLOC_099942"; transcript_id "TCONS_00120133"; exon_number "1"; oId "CUFF.140502.1"; class_code "u"; tss_id "TSS106188";
chr21	Cufflinks	exon	18807385	18808994	.	+	.	gene_id "XLOC_099942"; transcript_id "TCONS_00120133"; exon_number "2"; oId "CUFF.140502.1"; class_code "u"; tss_id "TSS106188";
chr17	Cufflinks	exon	66795220	66795428	.	-	.	gene_id "XLOC_068599"; transcript_id "TCONS_00081525"; exon_number "1"; oId "CUFF.96040.1"; class_code "u"; tss_id "TSS72550";
chr17	Cufflinks	exon	66796093	66796139	.	-	.	gene_id "XLOC_068599"; transcript_id "TCONS_00081525"; exon_number "2"; oId "CUFF.96040.1"; class_code "u"; tss_id "TSS72550";
chr25	Cufflinks	exon	38362373	38362571	.	-	.	gene_id "XLOC_125000"; transcript_id "TCONS_00150353"; exon_number "1"; oId "CUFF.173293.1"; class_code "u"; tss_id "TSS132955";
chr25	Cufflinks	exon	38362986	38363287	.	-	.	gene_id "XLOC_125000"; transcript_id "TCONS_00150353"; exon_number "2"; oId "CUFF.173293.1"; class_code "u"; tss_id "TSS132955";
chr19	Cufflinks	exon	33948509	33949124	.	+	.	gene_id "XLOC_078537"; transcript_id "TCONS_00093974"; exon_number "1"; gene_name "PEMT"; oId "CUFF.111832.1"; nearest_ref "XM_005693623.1"; class_code "j"; tss_id "TSS83311";
chr19	Cufflinks	exon	33965474	33965804	.	+	.	gene_id "XLOC_078537"; transcript_id "TCONS_00093974"; exon_number "2"; gene_name "PEMT"; oId "CUFF.111832.1"; nearest_ref "XM_005693623.1"; class_code "j"; tss_id "TSS83311";
chr7	Cufflinks	exon	67569618	67569719	.	-	.	gene_id "XLOC_189826"; transcript_id "TCONS_00228190"; exon_number "1"; oId "CUFF.261889.1"; class_code "u"; tss_id "TSS201781";
chr7	Cufflinks	exon	67584535	67584762	.	-	.	gene_id "XLOC_189826"; transcript_id "TCONS_00228190"; exon_number "2"; oId "CUFF.261889.1"; class_code "u"; tss_id "TSS201781";
chr10	Cufflinks	exon	81823225	81823632	.	-	.	gene_id "XLOC_020856"; transcript_id "TCONS_00024852"; exon_number "1"; gene_name "NPC2"; oId "CUFF.29090.2"; nearest_ref "XM_005686077.1"; class_code "j"; tss_id "TSS22011";
chr10	Cufflinks	exon	81823959	81824076	.	-	.	gene_id "XLOC_020856"; transcript_id "TCONS_00024852"; exon_number "2"; gene_name "NPC2"; oId "CUFF.29090.2"; nearest_ref "XM_005686077.1"; class_code "j"; tss_id "TSS22011";
chr10	Cufflinks	exon	81832573	81832747	.	-	.	gene_id "XLOC_020856"; transcript_id "TCONS_00024852"; exon_number "3"; gene_name "NPC2"; oId "CUFF.29090.2"; nearest_ref "XM_005686077.1"; class_code "j"; tss_id "TSS22011";
chr11	Cufflinks	exon	745642	745700	.	+	.	gene_id "XLOC_021473"; transcript_id "TCONS_00025600"; exon_number "1"; oId "CUFF.30779.2"; class_code "u"; tss_id "TSS22663";
chr11	Cufflinks	exon	745852	746914	.	+	.	gene_id "XLOC_021473"; transcript_id "TCONS_00025600"; exon_number "2"; oId "CUFF.30779.2"; class_code "u"; tss_id "TSS22663";
chr6	Cufflinks	exon	21771961	21773015	.	-	.	gene_id "XLOC_178439"; transcript_id "TCONS_00214219"; exon_number "1"; oId "CUFF.242709.1"; class_code "u"; tss_id "TSS189574";
chr6	Cufflinks	exon	21773349	21773453	.	-	.	gene_id "XLOC_178439"; transcript_id "TCONS_00214219"; exon_number "2"; oId "CUFF.242709.1"; class_code "u"; tss_id "TSS189574";
chr4	Cufflinks	exon	74158261	74158377	.	+	.	gene_id "XLOC_156752"; transcript_id "TCONS_00188534"; exon_number "1"; oId "CUFF.222065.3"; class_code "u"; tss_id "TSS166640";
chr4	Cufflinks	exon	74158698	74158746	.	+	.	gene_id "XLOC_156752"; transcript_id "TCONS_00188534"; exon_number "2"; oId "CUFF.222065.3"; class_code "u"; tss_id "TSS166640";
chr4	Cufflinks	exon	74160204	74160293	.	+	.	gene_id "XLOC_156752"; transcript_id "TCONS_00188534"; exon_number "3"; oId "CUFF.222065.3"; class_code "u"; tss_id "TSS166640";
chr4	Cufflinks	exon	74160634	74160783	.	+	.	gene_id "XLOC_156752"; transcript_id "TCONS_00188534"; exon_number "4"; oId "CUFF.222065.3"; class_code "u"; tss_id "TSS166640";
chr4	Cufflinks	exon	74161084	74161545	.	+	.	gene_id "XLOC_156752"; transcript_id "TCONS_00188534"; exon_number "5"; oId "CUFF.222065.3"; class_code "u"; tss_id "TSS166640";
chr2	Cufflinks	exon	28047918	28048372	.	-	.	gene_id "XLOC_090760"; transcript_id "TCONS_00109517"; exon_number "1"; oId "CUFF.120659.6"; class_code "u"; tss_id "TSS96500";
chr2	Cufflinks	exon	28049128	28049231	.	-	.	gene_id "XLOC_090760"; transcript_id "TCONS_00109517"; exon_number "2"; oId "CUFF.120659.6"; class_code "u"; tss_id "TSS96500";
chr2	Cufflinks	exon	28076299	28076368	.	-	.	gene_id "XLOC_090760"; transcript_id "TCONS_00109517"; exon_number "3"; oId "CUFF.120659.6"; class_code "u"; tss_id "TSS96500";
chr8	Cufflinks	exon	80079772	80080273	.	-	.	gene_id "XLOC_199151"; transcript_id "TCONS_00238995"; exon_number "1"; gene_name "FANCC"; oId "CUFF.273892.7"; nearest_ref "XM_005684140.1"; class_code "j"; tss_id "TSS211565";
chr8	Cufflinks	exon	80109359	80109550	.	-	.	gene_id "XLOC_199151"; transcript_id "TCONS_00238995"; exon_number "2"; gene_name "FANCC"; oId "CUFF.273892.7"; nearest_ref "XM_005684140.1"; class_code "j"; tss_id "TSS211565";
chr21	Cufflinks	exon	64184797	64185056	.	-	.	gene_id "XLOC_104745"; transcript_id "TCONS_00125862"; exon_number "1"; oId "CUFF.145813.2"; class_code "u"; tss_id "TSS111308";
chr21	Cufflinks	exon	64185474	64185708	.	-	.	gene_id "XLOC_104745"; transcript_id "TCONS_00125862"; exon_number "2"; oId "CUFF.145813.2"; class_code "u"; tss_id "TSS111308";
chr11	Cufflinks	exon	62947165	62947983	.	+	.	gene_id "XLOC_023938"; transcript_id "TCONS_00028560"; exon_number "1"; oId "CUFF.37606.2"; class_code "u"; tss_id "TSS25262";
chr11	Cufflinks	exon	62949821	62951568	.	+	.	gene_id "XLOC_023938"; transcript_id "TCONS_00028560"; exon_number "2"; oId "CUFF.37606.2"; class_code "u"; tss_id "TSS25262";
chr25	Cufflinks	exon	39076673	39076887	.	-	.	gene_id "XLOC_125096"; transcript_id "TCONS_00150463"; exon_number "1"; oId "CUFF.173568.1"; class_code "u"; tss_id "TSS133055";
chr25	Cufflinks	exon	39078536	39080397	.	-	.	gene_id "XLOC_125096"; transcript_id "TCONS_00150463"; exon_number "2"; oId "CUFF.173568.1"; class_code "u"; tss_id "TSS133055";
chr2	Cufflinks	exon	35969920	35970068	.	-	.	gene_id "XLOC_091163"; transcript_id "TCONS_00109840"; exon_number "1"; gene_name "LY75"; oId "CUFF.121568.1"; nearest_ref "XM_005676236.1"; class_code "x"; tss_id "TSS96918";
chr2	Cufflinks	exon	35972543	35973016	.	-	.	gene_id "XLOC_091163"; transcript_id "TCONS_00109840"; exon_number "2"; gene_name "LY75"; oId "CUFF.121568.1"; nearest_ref "XM_005676236.1"; class_code "x"; tss_id "TSS96918";
chr24	Cufflinks	exon	55959139	55959216	.	+	.	gene_id "XLOC_118490"; transcript_id "TCONS_00142209"; exon_number "1"; oId "CUFF.167617.3"; class_code "u"; tss_id "TSS125917";
chr24	Cufflinks	exon	55972959	55973500	.	+	.	gene_id "XLOC_118490"; transcript_id "TCONS_00142209"; exon_number "2"; oId "CUFF.167617.3"; class_code "u"; tss_id "TSS125917";
chr29	Cufflinks	exon	29108728	29109195	.	-	.	gene_id "XLOC_142321"; transcript_id "TCONS_00170517"; exon_number "1"; oId "CUFF.196196.1"; class_code "u"; tss_id "TSS151192";
chr29	Cufflinks	exon	29109374	29109621	.	-	.	gene_id "XLOC_142321"; transcript_id "TCONS_00170517"; exon_number "2"; oId "CUFF.196196.1"; class_code "u"; tss_id "TSS151192";
chr15	Cufflinks	exon	26753081	26753332	.	-	.	gene_id "XLOC_054524"; transcript_id "TCONS_00064681"; exon_number "1"; oId "CUFF.74636.1"; class_code "u"; tss_id "TSS57652";
chr15	Cufflinks	exon	26753930	26753960	.	-	.	gene_id "XLOC_054524"; transcript_id "TCONS_00064681"; exon_number "2"; oId "CUFF.74636.1"; class_code "u"; tss_id "TSS57652";
chr15	Cufflinks	exon	26754118	26754245	.	-	.	gene_id "XLOC_054524"; transcript_id "TCONS_00064681"; exon_number "3"; oId "CUFF.74636.1"; class_code "u"; tss_id "TSS57652";
chr16	Cufflinks	exon	71539911	71540316	.	-	.	gene_id "XLOC_062931"; transcript_id "TCONS_00074793"; exon_number "1"; oId "CUFF.88753.2"; class_code "u"; tss_id "TSS66583";
chr16	Cufflinks	exon	71541411	71542911	.	-	.	gene_id "XLOC_062931"; transcript_id "TCONS_00074793"; exon_number "2"; oId "CUFF.88753.2"; class_code "u"; tss_id "TSS66583";
chr12	Cufflinks	exon	50115997	50116096	.	+	.	gene_id "XLOC_032904"; transcript_id "TCONS_00039167"; exon_number "1"; gene_name "MYCBP2"; oId "CUFF.48592.1"; nearest_ref "XM_005687694.1"; class_code "x"; tss_id "TSS34766";
chr12	Cufflinks	exon	50123009	50123189	.	+	.	gene_id "XLOC_032904"; transcript_id "TCONS_00039167"; exon_number "2"; gene_name "MYCBP2"; oId "CUFF.48592.1"; nearest_ref "XM_005687694.1"; class_code "x"; tss_id "TSS34766";
chr25	Cufflinks	exon	27049279	27049469	.	+	.	gene_id "XLOC_122446"; transcript_id "TCONS_00146986"; exon_number "1"; oId "CUFF.171568.2"; class_code "u"; tss_id "TSS130122";
chr25	Cufflinks	exon	27050871	27051369	.	+	.	gene_id "XLOC_122446"; transcript_id "TCONS_00146986"; exon_number "2"; oId "CUFF.171568.2"; class_code "u"; tss_id "TSS130122";
chr9	Cufflinks	exon	62713645	62713801	.	-	.	gene_id "XLOC_205770"; transcript_id "TCONS_00246721"; exon_number "1"; gene_name "KIAA1244"; oId "CUFF.282927.1"; nearest_ref "XM_005684846.1"; class_code "x"; tss_id "TSS218533";
chr9	Cufflinks	exon	62722746	62722832	.	-	.	gene_id "XLOC_205770"; transcript_id "TCONS_00246721"; exon_number "2"; gene_name "KIAA1244"; oId "CUFF.282927.1"; nearest_ref "XM_005684846.1"; class_code "x"; tss_id "TSS218533";
chr8	Cufflinks	exon	47390939	47390960	.	+	.	gene_id "XLOC_193360"; transcript_id "TCONS_00232136"; exon_number "1"; oId "CUFF.270534.1"; class_code "u"; tss_id "TSS205451";
chr8	Cufflinks	exon	47401934	47402282	.	+	.	gene_id "XLOC_193360"; transcript_id "TCONS_00232136"; exon_number "2"; oId "CUFF.270534.1"; class_code "u"; tss_id "TSS205451";
chr16	Cufflinks	exon	60854896	60856020	.	-	.	gene_id "XLOC_062524"; transcript_id "TCONS_00074260"; exon_number "1"; oId "CUFF.87586.1"; class_code "u"; tss_id "TSS66136";
chr16	Cufflinks	exon	60856116	60856742	.	-	.	gene_id "XLOC_062524"; transcript_id "TCONS_00074260"; exon_number "2"; oId "CUFF.87586.1"; class_code "u"; tss_id "TSS66136";
chr16	Cufflinks	exon	60901323	60901354	.	-	.	gene_id "XLOC_062524"; transcript_id "TCONS_00074260"; exon_number "3"; oId "CUFF.87586.1"; class_code "u"; tss_id "TSS66136";
chr18	Cufflinks	exon	53944984	53945267	.	-	.	gene_id "XLOC_076386"; transcript_id "TCONS_00091155"; exon_number "1"; gene_name "DHDH"; oId "CUFF.105597.2"; nearest_ref "XM_005692697.1"; class_code "x"; tss_id "TSS80943";
chr18	Cufflinks	exon	53971072	53971942	.	-	.	gene_id "XLOC_076386"; transcript_id "TCONS_00091155"; exon_number "2"; gene_name "DHDH"; oId "CUFF.105597.2"; nearest_ref "XM_005692697.1"; class_code "x"; tss_id "TSS80943";
chr17	Cufflinks	exon	48418271	48419129	.	-	.	gene_id "XLOC_067909"; transcript_id "TCONS_00080602"; exon_number "1"; oId "CUFF.93828.2"; class_code "u"; tss_id "TSS71787";
chr17	Cufflinks	exon	48421216	48423643	.	-	.	gene_id "XLOC_067909"; transcript_id "TCONS_00080602"; exon_number "2"; oId "CUFF.93828.2"; class_code "u"; tss_id "TSS71787";
chr23	Cufflinks	exon	7566624	7568709	.	+	.	gene_id "XLOC_111801"; transcript_id "TCONS_00134182"; exon_number "1"; oId "CUFF.156755.1"; class_code "u"; tss_id "TSS118790";
chr23	Cufflinks	exon	7570526	7570895	.	+	.	gene_id "XLOC_111801"; transcript_id "TCONS_00134182"; exon_number "2"; oId "CUFF.156755.1"; class_code "u"; tss_id "TSS118790";
chr8	Cufflinks	exon	68862681	68862719	.	-	.	gene_id "XLOC_198810"; transcript_id "TCONS_00238546"; exon_number "1"; oId "CUFF.272721.2"; class_code "u"; tss_id "TSS211198";
chr8	Cufflinks	exon	68863608	68863670	.	-	.	gene_id "XLOC_198810"; transcript_id "TCONS_00238546"; exon_number "2"; oId "CUFF.272721.2"; class_code "u"; tss_id "TSS211198";
chr8	Cufflinks	exon	68887286	68887416	.	-	.	gene_id "XLOC_198810"; transcript_id "TCONS_00238546"; exon_number "3"; oId "CUFF.272721.2"; class_code "u"; tss_id "TSS211198";
chr8	Cufflinks	exon	68888482	68888662	.	-	.	gene_id "XLOC_198810"; transcript_id "TCONS_00238546"; exon_number "4"; oId "CUFF.272721.2"; class_code "u"; tss_id "TSS211198";
chr8	Cufflinks	exon	68888782	68888893	.	-	.	gene_id "XLOC_198810"; transcript_id "TCONS_00238546"; exon_number "5"; oId "CUFF.272721.2"; class_code "u"; tss_id "TSS211198";
chr8	Cufflinks	exon	68904366	68904408	.	-	.	gene_id "XLOC_198810"; transcript_id "TCONS_00238546"; exon_number "6"; oId "CUFF.272721.2"; class_code "u"; tss_id "TSS211198";
chr3	Cufflinks	exon	53240470	53240653	.	-	.	gene_id "XLOC_150956"; transcript_id "TCONS_00181643"; exon_number "1"; oId "CUFF.205297.1"; class_code "u"; tss_id "TSS160537";
chr3	Cufflinks	exon	53257560	53257724	.	-	.	gene_id "XLOC_150956"; transcript_id "TCONS_00181643"; exon_number "2"; oId "CUFF.205297.1"; class_code "u"; tss_id "TSS160537";
chr3	Cufflinks	exon	53257925	53258089	.	-	.	gene_id "XLOC_150956"; transcript_id "TCONS_00181643"; exon_number "3"; oId "CUFF.205297.1"; class_code "u"; tss_id "TSS160537";
chr26	Cufflinks	exon	7329128	7331588	.	-	.	gene_id "XLOC_127388"; transcript_id "TCONS_00153221"; exon_number "1"; gene_name "LOC102186739"; oId "CUFF.174984.1"; nearest_ref "XM_005698178.1"; class_code "x"; tss_id "TSS135498";
chr26	Cufflinks	exon	7331690	7331691	.	-	.	gene_id "XLOC_127388"; transcript_id "TCONS_00153221"; exon_number "2"; gene_name "LOC102186739"; oId "CUFF.174984.1"; nearest_ref "XM_005698178.1"; class_code "x"; tss_id "TSS135498";
chr26	Cufflinks	exon	7331746	7335917	.	-	.	gene_id "XLOC_127388"; transcript_id "TCONS_00153221"; exon_number "3"; gene_name "LOC102186739"; oId "CUFF.174984.1"; nearest_ref "XM_005698178.1"; class_code "x"; tss_id "TSS135498";
chr2	Cufflinks	exon	130671880	130672281	.	+	.	gene_id "XLOC_088993"; transcript_id "TCONS_00107294"; exon_number "1"; oId "CUFF.130938.1"; class_code "u"; tss_id "TSS94616";
chr2	Cufflinks	exon	130672359	130682461	.	+	.	gene_id "XLOC_088993"; transcript_id "TCONS_00107294"; exon_number "2"; oId "CUFF.130938.1"; class_code "u"; tss_id "TSS94616";
chr2	Cufflinks	exon	126206469	126206556	.	+	.	gene_id "XLOC_088750"; transcript_id "TCONS_00106971"; exon_number "1"; oId "CUFF.130240.1"; class_code "u"; tss_id "TSS94356";
chr2	Cufflinks	exon	126206647	126206932	.	+	.	gene_id "XLOC_088750"; transcript_id "TCONS_00106971"; exon_number "2"; oId "CUFF.130240.1"; class_code "u"; tss_id "TSS94356";
chr16	Cufflinks	exon	25227777	25229549	.	+	.	gene_id "XLOC_057629"; transcript_id "TCONS_00068427"; exon_number "1"; oId "CUFF.83016.1"; class_code "u"; tss_id "TSS60942";
chr16	Cufflinks	exon	25230290	25233331	.	+	.	gene_id "XLOC_057629"; transcript_id "TCONS_00068427"; exon_number "2"; oId "CUFF.83016.1"; class_code "u"; tss_id "TSS60942";
chr10	Cufflinks	exon	45227408	45231638	.	+	.	gene_id "XLOC_014834"; transcript_id "TCONS_00017520"; exon_number "1"; oId "CUFF.24167.1"; class_code "u"; tss_id "TSS15664";
chr10	Cufflinks	exon	45239786	45249533	.	+	.	gene_id "XLOC_014834"; transcript_id "TCONS_00017520"; exon_number "2"; oId "CUFF.24167.1"; class_code "u"; tss_id "TSS15664";
chr20	Cufflinks	exon	10059301	10059640	.	-	.	gene_id "XLOC_097115"; transcript_id "TCONS_00116942"; exon_number "1"; oId "CUFF.132937.1"; class_code "u"; tss_id "TSS103240";
chr20	Cufflinks	exon	10061453	10061490	.	-	.	gene_id "XLOC_097115"; transcript_id "TCONS_00116942"; exon_number "2"; oId "CUFF.132937.1"; class_code "u"; tss_id "TSS103240";
chr2	Cufflinks	exon	134587424	134588061	.	-	.	gene_id "XLOC_094415"; transcript_id "TCONS_00113874"; exon_number "1"; oId "CUFF.131481.1"; class_code "u"; tss_id "TSS100411";
chr2	Cufflinks	exon	134605373	134605623	.	-	.	gene_id "XLOC_094415"; transcript_id "TCONS_00113874"; exon_number "2"; oId "CUFF.131481.1"; class_code "u"; tss_id "TSS100411";
chrX	Cufflinks	exon	86278105	86278145	.	-	.	gene_id "XLOC_215604"; transcript_id "TCONS_00258138"; exon_number "1"; oId "CUFF.295421.1"; class_code "u"; tss_id "TSS228864";
chrX	Cufflinks	exon	86278314	86278936	.	-	.	gene_id "XLOC_215604"; transcript_id "TCONS_00258138"; exon_number "2"; oId "CUFF.295421.1"; class_code "u"; tss_id "TSS228864";
chr28	Cufflinks	exon	499409	503409	.	+	.	gene_id "XLOC_135138"; transcript_id "TCONS_00161926"; exon_number "1"; oId "CUFF.187948.2"; class_code "u"; tss_id "TSS143585";
chr28	Cufflinks	exon	504081	504757	.	+	.	gene_id "XLOC_135138"; transcript_id "TCONS_00161926"; exon_number "2"; oId "CUFF.187948.2"; class_code "u"; tss_id "TSS143585";
chr21	Cufflinks	exon	19459372	19459742	.	+	.	gene_id "XLOC_099966"; transcript_id "TCONS_00120163"; exon_number "1"; oId "CUFF.140613.3"; class_code "u"; tss_id "TSS106214";
chr21	Cufflinks	exon	19464607	19464768	.	+	.	gene_id "XLOC_099966"; transcript_id "TCONS_00120163"; exon_number "2"; oId "CUFF.140613.3"; class_code "u"; tss_id "TSS106214";
chr7	Cufflinks	exon	9458434	9458576	.	-	.	gene_id "XLOC_186982"; transcript_id "TCONS_00224603"; exon_number "1"; oId "CUFF.253882.1"; class_code "u"; tss_id "TSS198719";
chr7	Cufflinks	exon	9462435	9462506	.	-	.	gene_id "XLOC_186982"; transcript_id "TCONS_00224603"; exon_number "2"; oId "CUFF.253882.1"; class_code "u"; tss_id "TSS198719";
chrX	Cufflinks	exon	26879015	26879392	.	+	.	gene_id "XLOC_208496"; transcript_id "TCONS_00249830"; exon_number "1"; oId "CUFF.289548.4"; class_code "u"; tss_id "TSS221403";
chrX	Cufflinks	exon	26884586	26885818	.	+	.	gene_id "XLOC_208496"; transcript_id "TCONS_00249830"; exon_number "2"; oId "CUFF.289548.4"; class_code "u"; tss_id "TSS221403";
chr15	Cufflinks	exon	12639082	12639353	.	-	.	gene_id "XLOC_054099"; transcript_id "TCONS_00064186"; exon_number "1"; gene_name "LOC102185015"; oId "CUFF.73535.1"; nearest_ref "XM_005689402.1"; class_code "o"; tss_id "TSS57202";
chr15	Cufflinks	exon	12678535	12678554	.	-	.	gene_id "XLOC_054099"; transcript_id "TCONS_00064186"; exon_number "2"; gene_name "LOC102185015"; oId "CUFF.73535.1"; nearest_ref "XM_005689402.1"; class_code "o"; tss_id "TSS57202";
chr16	Cufflinks	exon	69499621	69500851	.	-	.	gene_id "XLOC_062831"; transcript_id "TCONS_00074664"; exon_number "1"; oId "CUFF.88497.1"; class_code "u"; tss_id "TSS66477";
chr16	Cufflinks	exon	69501031	69501143	.	-	.	gene_id "XLOC_062831"; transcript_id "TCONS_00074664"; exon_number "2"; oId "CUFF.88497.1"; class_code "u"; tss_id "TSS66477";
chr19	Cufflinks	exon	54029748	54031039	.	-	.	gene_id "XLOC_083331"; transcript_id "TCONS_00100392"; exon_number "1"; gene_name "ST6GALNAC2"; oId "CUFF.115396.3"; nearest_ref "XM_005694421.1"; class_code "x"; tss_id "TSS88603";
chr19	Cufflinks	exon	54031993	54032069	.	-	.	gene_id "XLOC_083331"; transcript_id "TCONS_00100392"; exon_number "2"; gene_name "ST6GALNAC2"; oId "CUFF.115396.3"; nearest_ref "XM_005694421.1"; class_code "x"; tss_id "TSS88603";
chr19	Cufflinks	exon	54032185	54032281	.	-	.	gene_id "XLOC_083331"; transcript_id "TCONS_00100392"; exon_number "3"; gene_name "ST6GALNAC2"; oId "CUFF.115396.3"; nearest_ref "XM_005694421.1"; class_code "x"; tss_id "TSS88603";
chr19	Cufflinks	exon	54033826	54033910	.	-	.	gene_id "XLOC_083331"; transcript_id "TCONS_00100392"; exon_number "4"; gene_name "ST6GALNAC2"; oId "CUFF.115396.3"; nearest_ref "XM_005694421.1"; class_code "x"; tss_id "TSS88603";
chr19	Cufflinks	exon	54034351	54034405	.	-	.	gene_id "XLOC_083331"; transcript_id "TCONS_00100392"; exon_number "5"; gene_name "ST6GALNAC2"; oId "CUFF.115396.3"; nearest_ref "XM_005694421.1"; class_code "x"; tss_id "TSS88603";
chr19	Cufflinks	exon	54034924	54035039	.	-	.	gene_id "XLOC_083331"; transcript_id "TCONS_00100392"; exon_number "6"; gene_name "ST6GALNAC2"; oId "CUFF.115396.3"; nearest_ref "XM_005694421.1"; class_code "x"; tss_id "TSS88603";
chr27	Cufflinks	exon	15701646	15701808	.	+	.	gene_id "XLOC_130471"; transcript_id "TCONS_00156795"; exon_number "1"; oId "CUFF.182598.4"; class_code "u"; tss_id "TSS138751";
chr27	Cufflinks	exon	15704882	15704972	.	+	.	gene_id "XLOC_130471"; transcript_id "TCONS_00156795"; exon_number "2"; oId "CUFF.182598.4"; class_code "u"; tss_id "TSS138751";
chr27	Cufflinks	exon	15706676	15706833	.	+	.	gene_id "XLOC_130471"; transcript_id "TCONS_00156795"; exon_number "3"; oId "CUFF.182598.4"; class_code "u"; tss_id "TSS138751";
chr27	Cufflinks	exon	15765877	15766011	.	+	.	gene_id "XLOC_130471"; transcript_id "TCONS_00156795"; exon_number "4"; oId "CUFF.182598.4"; class_code "u"; tss_id "TSS138751";
chr27	Cufflinks	exon	15768987	15769277	.	+	.	gene_id "XLOC_130471"; transcript_id "TCONS_00156795"; exon_number "5"; oId "CUFF.182598.4"; class_code "u"; tss_id "TSS138751";
chr27	Cufflinks	exon	15773432	15773521	.	+	.	gene_id "XLOC_130471"; transcript_id "TCONS_00156795"; exon_number "6"; oId "CUFF.182598.4"; class_code "u"; tss_id "TSS138751";
chr27	Cufflinks	exon	15774036	15774151	.	+	.	gene_id "XLOC_130471"; transcript_id "TCONS_00156795"; exon_number "7"; oId "CUFF.182598.4"; class_code "u"; tss_id "TSS138751";
chr27	Cufflinks	exon	15777995	15778054	.	+	.	gene_id "XLOC_130471"; transcript_id "TCONS_00156795"; exon_number "8"; oId "CUFF.182598.4"; class_code "u"; tss_id "TSS138751";
chr27	Cufflinks	exon	15778485	15778530	.	+	.	gene_id "XLOC_130471"; transcript_id "TCONS_00156795"; exon_number "9"; oId "CUFF.182598.4"; class_code "u"; tss_id "TSS138751";
chr27	Cufflinks	exon	15779308	15779459	.	+	.	gene_id "XLOC_130471"; transcript_id "TCONS_00156795"; exon_number "10"; oId "CUFF.182598.4"; class_code "u"; tss_id "TSS138751";
chr27	Cufflinks	exon	15782310	15782384	.	+	.	gene_id "XLOC_130471"; transcript_id "TCONS_00156795"; exon_number "11"; oId "CUFF.182598.4"; class_code "u"; tss_id "TSS138751";
chr27	Cufflinks	exon	15783181	15783237	.	+	.	gene_id "XLOC_130471"; transcript_id "TCONS_00156795"; exon_number "12"; oId "CUFF.182598.4"; class_code "u"; tss_id "TSS138751";
chr27	Cufflinks	exon	15783713	15784354	.	+	.	gene_id "XLOC_130471"; transcript_id "TCONS_00156795"; exon_number "13"; oId "CUFF.182598.4"; class_code "u"; tss_id "TSS138751";
chr27	Cufflinks	exon	15785817	15785927	.	+	.	gene_id "XLOC_130471"; transcript_id "TCONS_00156795"; exon_number "14"; oId "CUFF.182598.4"; class_code "u"; tss_id "TSS138751";
chr27	Cufflinks	exon	15791300	15791496	.	+	.	gene_id "XLOC_130471"; transcript_id "TCONS_00156795"; exon_number "15"; oId "CUFF.182598.4"; class_code "u"; tss_id "TSS138751";
chr27	Cufflinks	exon	15792086	15792272	.	+	.	gene_id "XLOC_130471"; transcript_id "TCONS_00156795"; exon_number "16"; oId "CUFF.182598.4"; class_code "u"; tss_id "TSS138751";
chr27	Cufflinks	exon	15798533	15798653	.	+	.	gene_id "XLOC_130471"; transcript_id "TCONS_00156795"; exon_number "17"; oId "CUFF.182598.4"; class_code "u"; tss_id "TSS138751";
chr27	Cufflinks	exon	15801522	15802116	.	+	.	gene_id "XLOC_130471"; transcript_id "TCONS_00156795"; exon_number "18"; oId "CUFF.182598.4"; class_code "u"; tss_id "TSS138751";
chr27	Cufflinks	exon	15807672	15807711	.	+	.	gene_id "XLOC_130471"; transcript_id "TCONS_00156795"; exon_number "19"; oId "CUFF.182598.4"; class_code "u"; tss_id "TSS138751";
chr11	Cufflinks	exon	95915352	95915754	.	+	.	gene_id "XLOC_025741"; transcript_id "TCONS_00030586"; exon_number "1"; oId "CUFF.41687.1"; class_code "u"; tss_id "TSS27144";
chr11	Cufflinks	exon	95915921	95916137	.	+	.	gene_id "XLOC_025741"; transcript_id "TCONS_00030586"; exon_number "2"; oId "CUFF.41687.1"; class_code "u"; tss_id "TSS27144";
chr16	Cufflinks	exon	45590440	45590660	.	-	.	gene_id "XLOC_061326"; transcript_id "TCONS_00072910"; exon_number "1"; oId "CUFF.85397.1"; class_code "u"; tss_id "TSS64889";
chr16	Cufflinks	exon	45591945	45592631	.	-	.	gene_id "XLOC_061326"; transcript_id "TCONS_00072910"; exon_number "2"; oId "CUFF.85397.1"; class_code "u"; tss_id "TSS64889";
chr10	Cufflinks	exon	8010750	8010810	.	-	.	gene_id "XLOC_017435"; transcript_id "TCONS_00020710"; exon_number "1"; oId "CUFF.19171.4"; class_code "u"; tss_id "TSS18419";
chr10	Cufflinks	exon	8012058	8012168	.	-	.	gene_id "XLOC_017435"; transcript_id "TCONS_00020710"; exon_number "2"; oId "CUFF.19171.4"; class_code "u"; tss_id "TSS18419";
chr10	Cufflinks	exon	8024545	8025774	.	-	.	gene_id "XLOC_017435"; transcript_id "TCONS_00020710"; exon_number "3"; oId "CUFF.19171.4"; class_code "u"; tss_id "TSS18419";
chr16	Cufflinks	exon	57555591	57555664	.	+	.	gene_id "XLOC_058803"; transcript_id "TCONS_00069949"; exon_number "1"; oId "CUFF.87172.1"; class_code "u"; tss_id "TSS62215";
chr16	Cufflinks	exon	57559966	57560990	.	+	.	gene_id "XLOC_058803"; transcript_id "TCONS_00069949"; exon_number "2"; oId "CUFF.87172.1"; class_code "u"; tss_id "TSS62215";
chr8	Cufflinks	exon	94083862	94084083	.	+	.	gene_id "XLOC_195330"; transcript_id "TCONS_00234491"; exon_number "1"; gene_name "LOC102183240"; oId "CUFF.275309.2"; nearest_ref "XM_005684275.1"; class_code "o"; tss_id "TSS207542";
chr8	Cufflinks	exon	94188241	94188697	.	+	.	gene_id "XLOC_195330"; transcript_id "TCONS_00234491"; exon_number "2"; gene_name "LOC102183240"; oId "CUFF.275309.2"; nearest_ref "XM_005684275.1"; class_code "o"; tss_id "TSS207542";
chr11	Cufflinks	exon	924000	924147	.	+	.	gene_id "XLOC_021510"; transcript_id "TCONS_00025640"; exon_number "1"; oId "CUFF.30879.3"; class_code "u"; tss_id "TSS22701";
chr11	Cufflinks	exon	1013803	1013864	.	+	.	gene_id "XLOC_021510"; transcript_id "TCONS_00025640"; exon_number "2"; oId "CUFF.30879.3"; class_code "u"; tss_id "TSS22701";
chr11	Cufflinks	exon	1053205	1053654	.	+	.	gene_id "XLOC_021510"; transcript_id "TCONS_00025640"; exon_number "3"; oId "CUFF.30879.3"; class_code "u"; tss_id "TSS22701";
chr7	Cufflinks	exon	12488389	12488784	.	-	.	gene_id "XLOC_187298"; transcript_id "TCONS_00225020"; exon_number "1"; gene_name "ZNF558"; oId "CUFF.254558.1"; nearest_ref "XM_005682396.1"; class_code "x"; tss_id "TSS199073";
chr7	Cufflinks	exon	12497989	12498056	.	-	.	gene_id "XLOC_187298"; transcript_id "TCONS_00225020"; exon_number "2"; gene_name "ZNF558"; oId "CUFF.254558.1"; nearest_ref "XM_005682396.1"; class_code "x"; tss_id "TSS199073";
chr29	Cufflinks	exon	16626049	16626229	.	+	.	gene_id "XLOC_139915"; transcript_id "TCONS_00167585"; exon_number "1"; gene_name "NARS2"; oId "CUFF.194920.2"; nearest_ref "XM_005699504.1"; class_code "j"; tss_id "TSS148622";
chr29	Cufflinks	exon	16626536	16626600	.	+	.	gene_id "XLOC_139915"; transcript_id "TCONS_00167585"; exon_number "2"; gene_name "NARS2"; oId "CUFF.194920.2"; nearest_ref "XM_005699504.1"; class_code "j"; tss_id "TSS148622";
chr29	Cufflinks	exon	16627640	16628230	.	+	.	gene_id "XLOC_139915"; transcript_id "TCONS_00167585"; exon_number "3"; gene_name "NARS2"; oId "CUFF.194920.2"; nearest_ref "XM_005699504.1"; class_code "j"; tss_id "TSS148622";
chr14	Cufflinks	exon	17621989	17633005	.	+	.	gene_id "XLOC_044641"; transcript_id "TCONS_00053029"; exon_number "1"; oId "CUFF.65335.2"; class_code "u"; tss_id "TSS47221";
chr14	Cufflinks	exon	17633734	17642849	.	+	.	gene_id "XLOC_044641"; transcript_id "TCONS_00053029"; exon_number "2"; oId "CUFF.65335.2"; class_code "u"; tss_id "TSS47221";
chr16	Cufflinks	exon	71539911	71541553	.	-	.	gene_id "XLOC_062931"; transcript_id "TCONS_00074794"; exon_number "1"; oId "CUFF.88753.3"; class_code "u"; tss_id "TSS66583";
chr16	Cufflinks	exon	71542340	71542911	.	-	.	gene_id "XLOC_062931"; transcript_id "TCONS_00074794"; exon_number "2"; oId "CUFF.88753.3"; class_code "u"; tss_id "TSS66583";
chr1	Cufflinks	exon	78827863	78829081	.	-	.	gene_id "XLOC_008582"; transcript_id "TCONS_00010191"; exon_number "1"; oId "CUFF.9171.1"; class_code "u"; tss_id "TSS9069";
chr1	Cufflinks	exon	78829171	78829440	.	-	.	gene_id "XLOC_008582"; transcript_id "TCONS_00010191"; exon_number "2"; oId "CUFF.9171.1"; class_code "u"; tss_id "TSS9069";
chr21	Cufflinks	exon	62827568	62830844	.	+	.	gene_id "XLOC_101722"; transcript_id "TCONS_00122301"; exon_number "1"; oId "CUFF.145923.25"; class_code "u"; tss_id "TSS108094";
chr21	Cufflinks	exon	62830937	62831460	.	+	.	gene_id "XLOC_101722"; transcript_id "TCONS_00122301"; exon_number "2"; oId "CUFF.145923.25"; class_code "u"; tss_id "TSS108094";
chr21	Cufflinks	exon	62831879	62831901	.	+	.	gene_id "XLOC_101722"; transcript_id "TCONS_00122301"; exon_number "3"; oId "CUFF.145923.25"; class_code "u"; tss_id "TSS108094";
chr21	Cufflinks	exon	62831983	62832365	.	+	.	gene_id "XLOC_101722"; transcript_id "TCONS_00122301"; exon_number "4"; oId "CUFF.145923.25"; class_code "u"; tss_id "TSS108094";
chr21	Cufflinks	exon	62832446	62832512	.	+	.	gene_id "XLOC_101722"; transcript_id "TCONS_00122301"; exon_number "5"; oId "CUFF.145923.25"; class_code "u"; tss_id "TSS108094";
chr21	Cufflinks	exon	62835263	62835373	.	+	.	gene_id "XLOC_101722"; transcript_id "TCONS_00122301"; exon_number "6"; oId "CUFF.145923.25"; class_code "u"; tss_id "TSS108094";
chr21	Cufflinks	exon	62836877	62837552	.	+	.	gene_id "XLOC_101722"; transcript_id "TCONS_00122301"; exon_number "7"; oId "CUFF.145923.25"; class_code "u"; tss_id "TSS108094";
chr3	Cufflinks	exon	17886870	17887409	.	-	.	gene_id "XLOC_149533"; transcript_id "TCONS_00179817"; exon_number "1"; oId "CUFF.201154.1"; class_code "u"; tss_id "TSS159004";
chr3	Cufflinks	exon	17890123	17890434	.	-	.	gene_id "XLOC_149533"; transcript_id "TCONS_00179817"; exon_number "2"; oId "CUFF.201154.1"; class_code "u"; tss_id "TSS159004";
chr11	Cufflinks	exon	74860675	74860971	.	+	.	gene_id "XLOC_024503"; transcript_id "TCONS_00029461"; exon_number "1"; oId "CUFF.40009.12"; class_code "u"; tss_id "TSS25865";
chr11	Cufflinks	exon	74915843	74916154	.	+	.	gene_id "XLOC_024503"; transcript_id "TCONS_00029461"; exon_number "2"; oId "CUFF.40009.12"; class_code "u"; tss_id "TSS25865";
chr11	Cufflinks	exon	74918383	74918459	.	+	.	gene_id "XLOC_024503"; transcript_id "TCONS_00029461"; exon_number "3"; oId "CUFF.40009.12"; class_code "u"; tss_id "TSS25865";
chr11	Cufflinks	exon	74931022	74931091	.	+	.	gene_id "XLOC_024503"; transcript_id "TCONS_00029461"; exon_number "4"; oId "CUFF.40009.12"; class_code "u"; tss_id "TSS25865";
chr11	Cufflinks	exon	74931930	74933055	.	+	.	gene_id "XLOC_024503"; transcript_id "TCONS_00029461"; exon_number "5"; oId "CUFF.40009.12"; class_code "u"; tss_id "TSS25865";
chr2	Cufflinks	exon	119829193	119835331	.	-	.	gene_id "XLOC_093559"; transcript_id "TCONS_00112741"; exon_number "1"; oId "CUFF.128603.1"; class_code "u"; tss_id "TSS99469";
chr2	Cufflinks	exon	119835405	119841179	.	-	.	gene_id "XLOC_093559"; transcript_id "TCONS_00112741"; exon_number "2"; oId "CUFF.128603.1"; class_code "u"; tss_id "TSS99469";
chr10	Cufflinks	exon	69992533	69992628	.	+	.	gene_id "XLOC_016005"; transcript_id "TCONS_00018955"; exon_number "1"; gene_name "SNAPC1"; oId "CUFF.27134.3"; nearest_ref "XM_005685949.1"; class_code "j"; tss_id "TSS16906";
chr10	Cufflinks	exon	69994949	69996281	.	+	.	gene_id "XLOC_016005"; transcript_id "TCONS_00018955"; exon_number "2"; gene_name "SNAPC1"; oId "CUFF.27134.3"; nearest_ref "XM_005685949.1"; class_code "j"; tss_id "TSS16906";
chr8	Cufflinks	exon	37908499	37908637	.	+	.	gene_id "XLOC_192902"; transcript_id "TCONS_00231629"; exon_number "1"; gene_name "PDCD1LG2"; oId "CUFF.269041.1"; nearest_ref "XM_005683691.1"; class_code "x"; tss_id "TSS204974";
chr8	Cufflinks	exon	37941215	37941567	.	+	.	gene_id "XLOC_192902"; transcript_id "TCONS_00231629"; exon_number "2"; gene_name "PDCD1LG2"; oId "CUFF.269041.1"; nearest_ref "XM_005683691.1"; class_code "x"; tss_id "TSS204974";
chr14	Cufflinks	exon	13097796	13097877	.	-	.	gene_id "XLOC_048139"; transcript_id "TCONS_00057059"; exon_number "1"; oId "CUFF.64987.1"; class_code "u"; tss_id "TSS50897";
chr14	Cufflinks	exon	13123089	13123311	.	-	.	gene_id "XLOC_048139"; transcript_id "TCONS_00057059"; exon_number "2"; oId "CUFF.64987.1"; class_code "u"; tss_id "TSS50897";
chr3	Cufflinks	exon	55109784	55110073	.	-	.	gene_id "XLOC_151020"; transcript_id "TCONS_00181719"; exon_number "1"; oId "CUFF.205598.3"; class_code "u"; tss_id "TSS160605";
chr3	Cufflinks	exon	55112451	55112637	.	-	.	gene_id "XLOC_151020"; transcript_id "TCONS_00181719"; exon_number "2"; oId "CUFF.205598.3"; class_code "u"; tss_id "TSS160605";
chr3	Cufflinks	exon	55113252	55113393	.	-	.	gene_id "XLOC_151020"; transcript_id "TCONS_00181719"; exon_number "3"; oId "CUFF.205598.3"; class_code "u"; tss_id "TSS160605";
chr3	Cufflinks	exon	55124173	55124518	.	-	.	gene_id "XLOC_151020"; transcript_id "TCONS_00181719"; exon_number "4"; oId "CUFF.205598.3"; class_code "u"; tss_id "TSS160605";
chr24	Cufflinks	exon	50460565	50462041	.	+	.	gene_id "XLOC_118056"; transcript_id "TCONS_00141753"; exon_number "1"; oId "CUFF.166998.1"; class_code "u"; tss_id "TSS125473";
chr24	Cufflinks	exon	50462129	50464502	.	+	.	gene_id "XLOC_118056"; transcript_id "TCONS_00141753"; exon_number "2"; oId "CUFF.166998.1"; class_code "u"; tss_id "TSS125473";
chr3	Cufflinks	exon	113889379	113890465	.	-	.	gene_id "XLOC_153221"; transcript_id "TCONS_00184550"; exon_number "1"; oId "CUFF.212455.6"; class_code "u"; tss_id "TSS162967";
chr3	Cufflinks	exon	113890764	113891412	.	-	.	gene_id "XLOC_153221"; transcript_id "TCONS_00184550"; exon_number "2"; oId "CUFF.212455.6"; class_code "u"; tss_id "TSS162967";
chr3	Cufflinks	exon	114406084	114408195	.	-	.	gene_id "XLOC_153249"; transcript_id "TCONS_00184584"; exon_number "1"; oId "CUFF.212639.2"; class_code "u"; tss_id "TSS162997";
chr3	Cufflinks	exon	114408621	114408819	.	-	.	gene_id "XLOC_153249"; transcript_id "TCONS_00184584"; exon_number "2"; oId "CUFF.212639.2"; class_code "u"; tss_id "TSS162997";
chr3	Cufflinks	exon	114414332	114415058	.	-	.	gene_id "XLOC_153249"; transcript_id "TCONS_00184584"; exon_number "3"; oId "CUFF.212639.2"; class_code "u"; tss_id "TSS162997";
chr19	Cufflinks	exon	57268585	57268733	.	+	.	gene_id "XLOC_080427"; transcript_id "TCONS_00096383"; exon_number "1"; oId "CUFF.116158.1"; class_code "u"; tss_id "TSS85352";
chr19	Cufflinks	exon	57401846	57401936	.	+	.	gene_id "XLOC_080427"; transcript_id "TCONS_00096383"; exon_number "2"; oId "CUFF.116158.1"; class_code "u"; tss_id "TSS85352";
chr19	Cufflinks	exon	57421245	57426042	.	+	.	gene_id "XLOC_080427"; transcript_id "TCONS_00096383"; exon_number "3"; oId "CUFF.116158.1"; class_code "u"; tss_id "TSS85352";
chr13	Cufflinks	exon	397915	398147	.	+	.	gene_id "XLOC_036459"; transcript_id "TCONS_00043218"; exon_number "1"; oId "CUFF.51414.1"; class_code "u"; tss_id "TSS38505";
chr13	Cufflinks	exon	398475	398800	.	+	.	gene_id "XLOC_036459"; transcript_id "TCONS_00043218"; exon_number "2"; oId "CUFF.51414.1"; class_code "u"; tss_id "TSS38505";
chr5	Cufflinks	exon	6661052	6661113	.	+	.	gene_id "XLOC_163544"; transcript_id "TCONS_00196342"; exon_number "1"; oId "CUFF.227537.1"; class_code "u"; tss_id "TSS173763";
chr5	Cufflinks	exon	6661200	6661949	.	+	.	gene_id "XLOC_163544"; transcript_id "TCONS_00196342"; exon_number "2"; oId "CUFF.227537.1"; class_code "u"; tss_id "TSS173763";
chr5	Cufflinks	exon	9516186	9516296	.	-	.	gene_id "XLOC_168650"; transcript_id "TCONS_00202600"; exon_number "1"; gene_name "LOC102172692"; oId "CUFF.228068.1"; nearest_ref "XM_005680067.1"; class_code "x"; tss_id "TSS179232";
chr5	Cufflinks	exon	9519443	9519532	.	-	.	gene_id "XLOC_168650"; transcript_id "TCONS_00202600"; exon_number "2"; gene_name "LOC102172692"; oId "CUFF.228068.1"; nearest_ref "XM_005680067.1"; class_code "x"; tss_id "TSS179232";
chr5	Cufflinks	exon	9551434	9551511	.	-	.	gene_id "XLOC_168650"; transcript_id "TCONS_00202600"; exon_number "3"; gene_name "LOC102172692"; oId "CUFF.228068.1"; nearest_ref "XM_005680067.1"; class_code "x"; tss_id "TSS179232";
chr23	Cufflinks	exon	33270238	33282979	.	-	.	gene_id "XLOC_115545"; transcript_id "TCONS_00138841"; exon_number "1"; gene_name "LOC102168677"; oId "CUFF.160870.1"; nearest_ref "XM_005696826.1"; class_code "x"; tss_id "TSS122811";
chr23	Cufflinks	exon	33359586	33359731	.	-	.	gene_id "XLOC_115545"; transcript_id "TCONS_00138841"; exon_number "2"; gene_name "LOC102168677"; oId "CUFF.160870.1"; nearest_ref "XM_005696826.1"; class_code "x"; tss_id "TSS122811";
chr23	Cufflinks	exon	33367155	33367309	.	-	.	gene_id "XLOC_115545"; transcript_id "TCONS_00138841"; exon_number "3"; gene_name "LOC102168677"; oId "CUFF.160870.1"; nearest_ref "XM_005696826.1"; class_code "x"; tss_id "TSS122811";
chr23	Cufflinks	exon	33400546	33400885	.	-	.	gene_id "XLOC_115545"; transcript_id "TCONS_00138841"; exon_number "4"; gene_name "LOC102168677"; oId "CUFF.160870.1"; nearest_ref "XM_005696826.1"; class_code "x"; tss_id "TSS122811";
chr6	Cufflinks	exon	15707304	15707428	.	+	.	gene_id "XLOC_174643"; transcript_id "TCONS_00209751"; exon_number "1"; gene_name "LOC102172133"; oId "CUFF.241908.1"; nearest_ref "XM_005681353.1"; class_code "x"; tss_id "TSS185583";
chr6	Cufflinks	exon	15736464	15736645	.	+	.	gene_id "XLOC_174643"; transcript_id "TCONS_00209751"; exon_number "2"; gene_name "LOC102172133"; oId "CUFF.241908.1"; nearest_ref "XM_005681353.1"; class_code "x"; tss_id "TSS185583";
chr5	Cufflinks	exon	108513123	108513880	.	+	.	gene_id "XLOC_167989"; transcript_id "TCONS_00201865"; exon_number "1"; oId "CUFF.240107.3"; class_code "u"; tss_id "TSS178547";
chr5	Cufflinks	exon	108515505	108516398	.	+	.	gene_id "XLOC_167989"; transcript_id "TCONS_00201865"; exon_number "2"; oId "CUFF.240107.3"; class_code "u"; tss_id "TSS178547";
chr13	Cufflinks	exon	50807002	50807064	.	+	.	gene_id "XLOC_038730"; transcript_id "TCONS_00045880"; exon_number "1"; gene_name "TMC2"; oId "CUFF.59022.1"; nearest_ref "XM_005688244.1"; class_code "x"; tss_id "TSS40899";
chr13	Cufflinks	exon	50827502	50828095	.	+	.	gene_id "XLOC_038730"; transcript_id "TCONS_00045880"; exon_number "2"; gene_name "TMC2"; oId "CUFF.59022.1"; nearest_ref "XM_005688244.1"; class_code "x"; tss_id "TSS40899";
chr21	Cufflinks	exon	19581294	19581925	.	-	.	gene_id "XLOC_102904"; transcript_id "TCONS_00123661"; exon_number "1"; oId "CUFF.140660.1"; class_code "u"; tss_id "TSS109340";
chr21	Cufflinks	exon	19582033	19582064	.	-	.	gene_id "XLOC_102904"; transcript_id "TCONS_00123661"; exon_number "2"; oId "CUFF.140660.1"; class_code "u"; tss_id "TSS109340";
chr8	Cufflinks	exon	28873822	28874514	.	-	.	gene_id "XLOC_197044"; transcript_id "TCONS_00236482"; exon_number "1"; oId "CUFF.268487.3"; class_code "u"; tss_id "TSS209352";
chr8	Cufflinks	exon	28874758	28874895	.	-	.	gene_id "XLOC_197044"; transcript_id "TCONS_00236482"; exon_number "2"; oId "CUFF.268487.3"; class_code "u"; tss_id "TSS209352";
chr8	Cufflinks	exon	28876382	28876556	.	-	.	gene_id "XLOC_197044"; transcript_id "TCONS_00236482"; exon_number "3"; oId "CUFF.268487.3"; class_code "u"; tss_id "TSS209352";
chr21	Cufflinks	exon	62744332	62757860	.	+	.	gene_id "XLOC_101722"; transcript_id "TCONS_00122272"; exon_number "1"; oId "CUFF.145923.8"; class_code "u"; tss_id "TSS108081";
chr21	Cufflinks	exon	62759766	62759807	.	+	.	gene_id "XLOC_101722"; transcript_id "TCONS_00122272"; exon_number "2"; oId "CUFF.145923.8"; class_code "u"; tss_id "TSS108081";
chr21	Cufflinks	exon	62760674	62760723	.	+	.	gene_id "XLOC_101722"; transcript_id "TCONS_00122272"; exon_number "3"; oId "CUFF.145923.8"; class_code "u"; tss_id "TSS108081";
chr21	Cufflinks	exon	62762435	62762493	.	+	.	gene_id "XLOC_101722"; transcript_id "TCONS_00122272"; exon_number "4"; oId "CUFF.145923.8"; class_code "u"; tss_id "TSS108081";
chr21	Cufflinks	exon	62764756	62764839	.	+	.	gene_id "XLOC_101722"; transcript_id "TCONS_00122272"; exon_number "5"; oId "CUFF.145923.8"; class_code "u"; tss_id "TSS108081";
chr21	Cufflinks	exon	62765660	62765719	.	+	.	gene_id "XLOC_101722"; transcript_id "TCONS_00122272"; exon_number "6"; oId "CUFF.145923.8"; class_code "u"; tss_id "TSS108081";
chr21	Cufflinks	exon	62766630	62766700	.	+	.	gene_id "XLOC_101722"; transcript_id "TCONS_00122272"; exon_number "7"; oId "CUFF.145923.8"; class_code "u"; tss_id "TSS108081";
chr21	Cufflinks	exon	62767084	62767142	.	+	.	gene_id "XLOC_101722"; transcript_id "TCONS_00122272"; exon_number "8"; oId "CUFF.145923.8"; class_code "u"; tss_id "TSS108081";
chr21	Cufflinks	exon	62768058	62768141	.	+	.	gene_id "XLOC_101722"; transcript_id "TCONS_00122272"; exon_number "9"; oId "CUFF.145923.8"; class_code "u"; tss_id "TSS108081";
chr21	Cufflinks	exon	62769025	62769101	.	+	.	gene_id "XLOC_101722"; transcript_id "TCONS_00122272"; exon_number "10"; oId "CUFF.145923.8"; class_code "u"; tss_id "TSS108081";
chr21	Cufflinks	exon	62770114	62770213	.	+	.	gene_id "XLOC_101722"; transcript_id "TCONS_00122272"; exon_number "11"; oId "CUFF.145923.8"; class_code "u"; tss_id "TSS108081";
chr21	Cufflinks	exon	62771438	62773226	.	+	.	gene_id "XLOC_101722"; transcript_id "TCONS_00122272"; exon_number "12"; oId "CUFF.145923.8"; class_code "u"; tss_id "TSS108081";
chr19	Cufflinks	exon	47656653	47656896	.	-	.	gene_id "XLOC_082884"; transcript_id "TCONS_00099784"; exon_number "1"; oId "CUFF.114005.1"; class_code "u"; tss_id "TSS88115";
chr19	Cufflinks	exon	47661492	47661536	.	-	.	gene_id "XLOC_082884"; transcript_id "TCONS_00099784"; exon_number "2"; oId "CUFF.114005.1"; class_code "u"; tss_id "TSS88115";
chr6	Cufflinks	exon	81648852	81648950	.	+	.	gene_id "XLOC_176212"; transcript_id "TCONS_00211671"; exon_number "1"; gene_name "LOC100860755"; oId "CUFF.248352.1"; nearest_ref "XM_005681658.1"; class_code "x"; tss_id "TSS187247";
chr6	Cufflinks	exon	81650022	81650918	.	+	.	gene_id "XLOC_176212"; transcript_id "TCONS_00211671"; exon_number "2"; gene_name "LOC100860755"; oId "CUFF.248352.1"; nearest_ref "XM_005681658.1"; class_code "x"; tss_id "TSS187247";
chr5	Cufflinks	exon	46611152	46611652	.	+	.	gene_id "XLOC_165261"; transcript_id "TCONS_00198415"; exon_number "1"; oId "CUFF.232356.10"; class_code "u"; tss_id "TSS175619";
chr5	Cufflinks	exon	46651483	46652060	.	+	.	gene_id "XLOC_165261"; transcript_id "TCONS_00198415"; exon_number "2"; oId "CUFF.232356.10"; class_code "u"; tss_id "TSS175619";
chr21	Cufflinks	exon	8618310	8618486	.	+	.	gene_id "XLOC_099601"; transcript_id "TCONS_00119751"; exon_number "1"; oId "CUFF.139603.4"; class_code "u"; tss_id "TSS105831";
chr21	Cufflinks	exon	8618603	8618731	.	+	.	gene_id "XLOC_099601"; transcript_id "TCONS_00119751"; exon_number "2"; oId "CUFF.139603.4"; class_code "u"; tss_id "TSS105831";
chr21	Cufflinks	exon	8663224	8663356	.	+	.	gene_id "XLOC_099601"; transcript_id "TCONS_00119751"; exon_number "3"; oId "CUFF.139603.4"; class_code "u"; tss_id "TSS105831";
chr21	Cufflinks	exon	8665605	8666279	.	+	.	gene_id "XLOC_099601"; transcript_id "TCONS_00119751"; exon_number "4"; oId "CUFF.139603.4"; class_code "u"; tss_id "TSS105831";
chr4	Cufflinks	exon	86539041	86539077	.	+	.	gene_id "XLOC_157024"; transcript_id "TCONS_00188875"; exon_number "1"; oId "CUFF.223159.1"; class_code "u"; tss_id "TSS166931";
chr4	Cufflinks	exon	86561872	86561919	.	+	.	gene_id "XLOC_157024"; transcript_id "TCONS_00188875"; exon_number "2"; oId "CUFF.223159.1"; class_code "u"; tss_id "TSS166931";
chr4	Cufflinks	exon	86562305	86562362	.	+	.	gene_id "XLOC_157024"; transcript_id "TCONS_00188875"; exon_number "3"; oId "CUFF.223159.1"; class_code "u"; tss_id "TSS166931";
chr4	Cufflinks	exon	86566144	86566419	.	+	.	gene_id "XLOC_157024"; transcript_id "TCONS_00188875"; exon_number "4"; oId "CUFF.223159.1"; class_code "u"; tss_id "TSS166931";
chr18	Cufflinks	exon	45414351	45415188	.	+	.	gene_id "XLOC_071906"; transcript_id "TCONS_00085478"; exon_number "1"; oId "CUFF.103740.1"; class_code "u"; tss_id "TSS76077";
chr18	Cufflinks	exon	45415300	45415330	.	+	.	gene_id "XLOC_071906"; transcript_id "TCONS_00085478"; exon_number "2"; oId "CUFF.103740.1"; class_code "u"; tss_id "TSS76077";
chr17	Cufflinks	exon	69284066	69287839	.	+	.	gene_id "XLOC_066010"; transcript_id "TCONS_00078407"; exon_number "1"; oId "CUFF.96387.4"; class_code "u"; tss_id "TSS69797";
chr17	Cufflinks	exon	69289462	69294532	.	+	.	gene_id "XLOC_066010"; transcript_id "TCONS_00078407"; exon_number "2"; oId "CUFF.96387.4"; class_code "u"; tss_id "TSS69797";
chr11	Cufflinks	exon	67243397	67243465	.	-	.	gene_id "XLOC_028783"; transcript_id "TCONS_00034269"; exon_number "1"; oId "CUFF.38204.2"; class_code "u"; tss_id "TSS30373";
chr11	Cufflinks	exon	67267474	67267621	.	-	.	gene_id "XLOC_028783"; transcript_id "TCONS_00034269"; exon_number "2"; oId "CUFF.38204.2"; class_code "u"; tss_id "TSS30373";
chr11	Cufflinks	exon	67287731	67287832	.	-	.	gene_id "XLOC_028783"; transcript_id "TCONS_00034269"; exon_number "3"; oId "CUFF.38204.2"; class_code "u"; tss_id "TSS30373";
chr11	Cufflinks	exon	67310761	67310920	.	-	.	gene_id "XLOC_028783"; transcript_id "TCONS_00034269"; exon_number "4"; oId "CUFF.38204.2"; class_code "u"; tss_id "TSS30373";
chr11	Cufflinks	exon	67312751	67312841	.	-	.	gene_id "XLOC_028783"; transcript_id "TCONS_00034269"; exon_number "5"; oId "CUFF.38204.2"; class_code "u"; tss_id "TSS30373";
chr11	Cufflinks	exon	67313864	67314282	.	-	.	gene_id "XLOC_028783"; transcript_id "TCONS_00034269"; exon_number "6"; oId "CUFF.38204.2"; class_code "u"; tss_id "TSS30373";
chr23	Cufflinks	exon	48623975	48624088	.	-	.	gene_id "XLOC_116426"; transcript_id "TCONS_00139839"; exon_number "1"; oId "CUFF.162374.1"; class_code "u"; tss_id "TSS123751";
chr23	Cufflinks	exon	48635043	48635287	.	-	.	gene_id "XLOC_116426"; transcript_id "TCONS_00139839"; exon_number "2"; oId "CUFF.162374.1"; class_code "u"; tss_id "TSS123751";
chr16	Cufflinks	exon	53943036	53946493	.	-	.	gene_id "XLOC_062338"; transcript_id "TCONS_00074032"; exon_number "1"; oId "CUFF.86982.2"; class_code "u"; tss_id "TSS65938";
chr16	Cufflinks	exon	53965483	53965558	.	-	.	gene_id "XLOC_062338"; transcript_id "TCONS_00074032"; exon_number "2"; oId "CUFF.86982.2"; class_code "u"; tss_id "TSS65938";
chr16	Cufflinks	exon	53983136	53983413	.	-	.	gene_id "XLOC_062338"; transcript_id "TCONS_00074032"; exon_number "3"; oId "CUFF.86982.2"; class_code "u"; tss_id "TSS65938";
chr25	Cufflinks	exon	28007371	28007501	.	-	.	gene_id "XLOC_124278"; transcript_id "TCONS_00149430"; exon_number "1"; oId "CUFF.171782.1"; class_code "u"; tss_id "TSS132167";
chr25	Cufflinks	exon	28008677	28008755	.	-	.	gene_id "XLOC_124278"; transcript_id "TCONS_00149430"; exon_number "2"; oId "CUFF.171782.1"; class_code "u"; tss_id "TSS132167";
chr8	Cufflinks	exon	7847414	7847843	.	-	.	gene_id "XLOC_196154"; transcript_id "TCONS_00235500"; exon_number "1"; oId "CUFF.265501.2"; class_code "u"; tss_id "TSS208429";
chr8	Cufflinks	exon	7870121	7870257	.	-	.	gene_id "XLOC_196154"; transcript_id "TCONS_00235500"; exon_number "2"; oId "CUFF.265501.2"; class_code "u"; tss_id "TSS208429";
chr8	Cufflinks	exon	7876415	7879651	.	-	.	gene_id "XLOC_196154"; transcript_id "TCONS_00235500"; exon_number "3"; oId "CUFF.265501.2"; class_code "u"; tss_id "TSS208429";
chr18	Cufflinks	exon	18701549	18701673	.	-	.	gene_id "XLOC_074744"; transcript_id "TCONS_00089013"; exon_number "1"; oId "CUFF.100586.1"; class_code "u"; tss_id "TSS79164";
chr18	Cufflinks	exon	18714123	18714220	.	-	.	gene_id "XLOC_074744"; transcript_id "TCONS_00089013"; exon_number "2"; oId "CUFF.100586.1"; class_code "u"; tss_id "TSS79164";
chr21	Cufflinks	exon	52892848	52892882	.	+	.	gene_id "XLOC_101136"; transcript_id "TCONS_00121613"; exon_number "1"; oId "CUFF.144397.7"; class_code "u"; tss_id "TSS107460";
chr21	Cufflinks	exon	52951019	52952729	.	+	.	gene_id "XLOC_101136"; transcript_id "TCONS_00121613"; exon_number "2"; oId "CUFF.144397.7"; class_code "u"; tss_id "TSS107460";
chr21	Cufflinks	exon	45434824	45434850	.	+	.	gene_id "XLOC_100944"; transcript_id "TCONS_00121369"; exon_number "1"; oId "CUFF.143393.7"; class_code "u"; tss_id "TSS107254";
chr21	Cufflinks	exon	45437136	45437586	.	+	.	gene_id "XLOC_100944"; transcript_id "TCONS_00121369"; exon_number "2"; oId "CUFF.143393.7"; class_code "u"; tss_id "TSS107254";
chr21	Cufflinks	exon	45437877	45438006	.	+	.	gene_id "XLOC_100944"; transcript_id "TCONS_00121369"; exon_number "3"; oId "CUFF.143393.7"; class_code "u"; tss_id "TSS107254";
chr21	Cufflinks	exon	45443874	45443995	.	+	.	gene_id "XLOC_100944"; transcript_id "TCONS_00121369"; exon_number "4"; oId "CUFF.143393.7"; class_code "u"; tss_id "TSS107254";
chr20	Cufflinks	exon	71006262	71007243	.	-	.	gene_id "XLOC_099331"; transcript_id "TCONS_00119443"; exon_number "1"; oId "CUFF.138671.6"; class_code "u"; tss_id "TSS105540";
chr20	Cufflinks	exon	71008529	71011510	.	-	.	gene_id "XLOC_099331"; transcript_id "TCONS_00119443"; exon_number "2"; oId "CUFF.138671.6"; class_code "u"; tss_id "TSS105540";
chr7	Cufflinks	exon	78929157	78929501	.	-	.	gene_id "XLOC_190048"; transcript_id "TCONS_00228457"; exon_number "1"; oId "CUFF.262383.1"; class_code "u"; tss_id "TSS202021";
chr7	Cufflinks	exon	78936400	78936423	.	-	.	gene_id "XLOC_190048"; transcript_id "TCONS_00228457"; exon_number "2"; oId "CUFF.262383.1"; class_code "u"; tss_id "TSS202021";
chr7	Cufflinks	exon	4259242	4260679	.	+	.	gene_id "XLOC_181856"; transcript_id "TCONS_00218296"; exon_number "1"; oId "CUFF.253134.4"; class_code "u"; tss_id "TSS193188";
chr7	Cufflinks	exon	4292210	4296697	.	+	.	gene_id "XLOC_181856"; transcript_id "TCONS_00218296"; exon_number "2"; oId "CUFF.253134.4"; class_code "u"; tss_id "TSS193188";
chr21	Cufflinks	exon	62794373	62794872	.	+	.	gene_id "XLOC_101722"; transcript_id "TCONS_00122291"; exon_number "1"; oId "CUFF.145923.19"; class_code "u"; tss_id "TSS108088";
chr21	Cufflinks	exon	62795535	62795619	.	+	.	gene_id "XLOC_101722"; transcript_id "TCONS_00122291"; exon_number "2"; oId "CUFF.145923.19"; class_code "u"; tss_id "TSS108088";
chr21	Cufflinks	exon	62797149	62797205	.	+	.	gene_id "XLOC_101722"; transcript_id "TCONS_00122291"; exon_number "3"; oId "CUFF.145923.19"; class_code "u"; tss_id "TSS108088";
chr21	Cufflinks	exon	62798064	62798149	.	+	.	gene_id "XLOC_101722"; transcript_id "TCONS_00122291"; exon_number "4"; oId "CUFF.145923.19"; class_code "u"; tss_id "TSS108088";
chr21	Cufflinks	exon	62798994	62799043	.	+	.	gene_id "XLOC_101722"; transcript_id "TCONS_00122291"; exon_number "5"; oId "CUFF.145923.19"; class_code "u"; tss_id "TSS108088";
chr21	Cufflinks	exon	62799281	62800097	.	+	.	gene_id "XLOC_101722"; transcript_id "TCONS_00122291"; exon_number "6"; oId "CUFF.145923.19"; class_code "u"; tss_id "TSS108088";
chr21	Cufflinks	exon	62804545	62805174	.	+	.	gene_id "XLOC_101722"; transcript_id "TCONS_00122291"; exon_number "7"; oId "CUFF.145923.19"; class_code "u"; tss_id "TSS108088";
chr19	Cufflinks	exon	49536524	49536657	.	-	.	gene_id "XLOC_083072"; transcript_id "TCONS_00100032"; exon_number "1"; oId "CUFF.114416.1"; class_code "u"; tss_id "TSS88318";
chr19	Cufflinks	exon	49536761	49536979	.	-	.	gene_id "XLOC_083072"; transcript_id "TCONS_00100032"; exon_number "2"; oId "CUFF.114416.1"; class_code "u"; tss_id "TSS88318";
chr4	Cufflinks	exon	52929813	52930123	.	+	.	gene_id "XLOC_156050"; transcript_id "TCONS_00187702"; exon_number "1"; gene_name "GPR85"; oId "CUFF.219539.2"; nearest_ref "XM_005679170.1"; class_code "j"; tss_id "TSS165894";
chr4	Cufflinks	exon	52931385	52931502	.	+	.	gene_id "XLOC_156050"; transcript_id "TCONS_00187702"; exon_number "2"; gene_name "GPR85"; oId "CUFF.219539.2"; nearest_ref "XM_005679170.1"; class_code "j"; tss_id "TSS165894";
chr4	Cufflinks	exon	52932615	52932704	.	+	.	gene_id "XLOC_156050"; transcript_id "TCONS_00187702"; exon_number "3"; gene_name "GPR85"; oId "CUFF.219539.2"; nearest_ref "XM_005679170.1"; class_code "j"; tss_id "TSS165894";
chr4	Cufflinks	exon	52933816	52935809	.	+	.	gene_id "XLOC_156050"; transcript_id "TCONS_00187702"; exon_number "4"; gene_name "GPR85"; oId "CUFF.219539.2"; nearest_ref "XM_005679170.1"; class_code "j"; tss_id "TSS165894";
chr1	Cufflinks	exon	122529785	122530463	.	+	.	gene_id "XLOC_003244"; transcript_id "TCONS_00003983"; exon_number "1"; oId "CUFF.14005.4"; class_code "u"; tss_id "TSS3462";
chr1	Cufflinks	exon	122605246	122605380	.	+	.	gene_id "XLOC_003244"; transcript_id "TCONS_00003983"; exon_number "2"; oId "CUFF.14005.4"; class_code "u"; tss_id "TSS3462";
chr1	Cufflinks	exon	122611776	122611869	.	+	.	gene_id "XLOC_003244"; transcript_id "TCONS_00003983"; exon_number "3"; oId "CUFF.14005.4"; class_code "u"; tss_id "TSS3462";
chr1	Cufflinks	exon	122621718	122621788	.	+	.	gene_id "XLOC_003244"; transcript_id "TCONS_00003983"; exon_number "4"; oId "CUFF.14005.4"; class_code "u"; tss_id "TSS3462";
chr14	Cufflinks	exon	26722372	26723120	.	+	.	gene_id "XLOC_044928"; transcript_id "TCONS_00053372"; exon_number "1"; oId "CUFF.66158.1"; class_code "u"; tss_id "TSS47525";
chr14	Cufflinks	exon	26725000	26725168	.	+	.	gene_id "XLOC_044928"; transcript_id "TCONS_00053372"; exon_number "2"; oId "CUFF.66158.1"; class_code "u"; tss_id "TSS47525";
chr14	Cufflinks	exon	26726891	26729283	.	+	.	gene_id "XLOC_044928"; transcript_id "TCONS_00053372"; exon_number "3"; oId "CUFF.66158.1"; class_code "u"; tss_id "TSS47525";
chr29	Cufflinks	exon	35668013	35668132	.	+	.	gene_id "XLOC_140450"; transcript_id "TCONS_00168226"; exon_number "1"; oId "CUFF.196751.1"; class_code "u"; tss_id "TSS149187";
chr29	Cufflinks	exon	35672647	35672818	.	+	.	gene_id "XLOC_140450"; transcript_id "TCONS_00168226"; exon_number "2"; oId "CUFF.196751.1"; class_code "u"; tss_id "TSS149187";
chr29	Cufflinks	exon	35677747	35677904	.	+	.	gene_id "XLOC_140450"; transcript_id "TCONS_00168226"; exon_number "3"; oId "CUFF.196751.1"; class_code "u"; tss_id "TSS149187";
chr29	Cufflinks	exon	35703982	35704044	.	+	.	gene_id "XLOC_140450"; transcript_id "TCONS_00168226"; exon_number "4"; oId "CUFF.196751.1"; class_code "u"; tss_id "TSS149187";
chr29	Cufflinks	exon	35713721	35713972	.	+	.	gene_id "XLOC_140450"; transcript_id "TCONS_00168226"; exon_number "5"; oId "CUFF.196751.1"; class_code "u"; tss_id "TSS149187";
chr10	Cufflinks	exon	97208483	97208813	.	-	.	gene_id "XLOC_021161"; transcript_id "TCONS_00025286"; exon_number "1"; oId "CUFF.30373.11"; class_code "u"; tss_id "TSS22339";
chr10	Cufflinks	exon	97214695	97214774	.	-	.	gene_id "XLOC_021161"; transcript_id "TCONS_00025286"; exon_number "2"; oId "CUFF.30373.11"; class_code "u"; tss_id "TSS22339";
chrX	Cufflinks	exon	11917624	11917672	.	+	.	gene_id "XLOC_207604"; transcript_id "TCONS_00248776"; exon_number "1"; oId "CUFF.287437.1"; class_code "u"; tss_id "TSS220451";
chrX	Cufflinks	exon	11918254	11918425	.	+	.	gene_id "XLOC_207604"; transcript_id "TCONS_00248776"; exon_number "2"; oId "CUFF.287437.1"; class_code "u"; tss_id "TSS220451";
chr14	Cufflinks	exon	30362819	30363030	.	+	.	gene_id "XLOC_045066"; transcript_id "TCONS_00053528"; exon_number "1"; oId "CUFF.66631.1"; class_code "u"; tss_id "TSS47670";
chr14	Cufflinks	exon	30370070	30372108	.	+	.	gene_id "XLOC_045066"; transcript_id "TCONS_00053528"; exon_number "2"; oId "CUFF.66631.1"; class_code "u"; tss_id "TSS47670";
chr14	Cufflinks	exon	30377810	30377902	.	+	.	gene_id "XLOC_045066"; transcript_id "TCONS_00053528"; exon_number "3"; oId "CUFF.66631.1"; class_code "u"; tss_id "TSS47670";
chr14	Cufflinks	exon	30379789	30379867	.	+	.	gene_id "XLOC_045066"; transcript_id "TCONS_00053528"; exon_number "4"; oId "CUFF.66631.1"; class_code "u"; tss_id "TSS47670";
chr14	Cufflinks	exon	30380247	30380453	.	+	.	gene_id "XLOC_045066"; transcript_id "TCONS_00053528"; exon_number "5"; oId "CUFF.66631.1"; class_code "u"; tss_id "TSS47670";
chr13	Cufflinks	exon	29404310	29405871	.	-	.	gene_id "XLOC_041584"; transcript_id "TCONS_00049277"; exon_number "1"; oId "CUFF.56411.2"; class_code "u"; tss_id "TSS43931";
chr13	Cufflinks	exon	29463211	29463512	.	-	.	gene_id "XLOC_041584"; transcript_id "TCONS_00049277"; exon_number "2"; oId "CUFF.56411.2"; class_code "u"; tss_id "TSS43931";
chr19	Cufflinks	exon	8212104	8212286	.	-	.	gene_id "XLOC_080921"; transcript_id "TCONS_00096943"; exon_number "1"; oId "CUFF.107458.1"; class_code "u"; tss_id "TSS85874";
chr19	Cufflinks	exon	8212675	8213580	.	-	.	gene_id "XLOC_080921"; transcript_id "TCONS_00096943"; exon_number "2"; oId "CUFF.107458.1"; class_code "u"; tss_id "TSS85874";
chr28	Cufflinks	exon	14114231	14114753	.	-	.	gene_id "XLOC_137909"; transcript_id "TCONS_00165219"; exon_number "1"; oId "CUFF.189730.1"; class_code "u"; tss_id "TSS146514";
chr28	Cufflinks	exon	14127375	14127441	.	-	.	gene_id "XLOC_137909"; transcript_id "TCONS_00165219"; exon_number "2"; oId "CUFF.189730.1"; class_code "u"; tss_id "TSS146514";
chr23	Cufflinks	exon	49199937	49201100	.	+	.	gene_id "XLOC_113817"; transcript_id "TCONS_00136675"; exon_number "1"; gene_name "IRF4"; oId "CUFF.162480.1"; nearest_ref "XM_005696935.1"; class_code "x"; tss_id "TSS120948";
chr23	Cufflinks	exon	49205641	49205983	.	+	.	gene_id "XLOC_113817"; transcript_id "TCONS_00136675"; exon_number "2"; gene_name "IRF4"; oId "CUFF.162480.1"; nearest_ref "XM_005696935.1"; class_code "x"; tss_id "TSS120948";
chr12	Cufflinks	exon	12381259	12381529	.	-	.	gene_id "XLOC_034297"; transcript_id "TCONS_00040719"; exon_number "1"; oId "CUFF.44093.1"; class_code "u"; tss_id "TSS36224";
chr12	Cufflinks	exon	12382665	12382706	.	-	.	gene_id "XLOC_034297"; transcript_id "TCONS_00040719"; exon_number "2"; oId "CUFF.44093.1"; class_code "u"; tss_id "TSS36224";
chr19	Cufflinks	exon	13611126	13611209	.	-	.	gene_id "XLOC_081087"; transcript_id "TCONS_00097187"; exon_number "1"; oId "CUFF.108626.1"; class_code "u"; tss_id "TSS86057";
chr19	Cufflinks	exon	13612449	13612544	.	-	.	gene_id "XLOC_081087"; transcript_id "TCONS_00097187"; exon_number "2"; oId "CUFF.108626.1"; class_code "u"; tss_id "TSS86057";
chr19	Cufflinks	exon	13616839	13617004	.	-	.	gene_id "XLOC_081087"; transcript_id "TCONS_00097187"; exon_number "3"; oId "CUFF.108626.1"; class_code "u"; tss_id "TSS86057";
chr4	Cufflinks	exon	53446830	53446988	.	+	.	gene_id "XLOC_156065"; transcript_id "TCONS_00187729"; exon_number "1"; gene_name "LSMEM1"; oId "CUFF.219605.1"; nearest_ref "XM_005679173.1"; class_code "x"; tss_id "TSS165916";
chr4	Cufflinks	exon	53448371	53452374	.	+	.	gene_id "XLOC_156065"; transcript_id "TCONS_00187729"; exon_number "2"; gene_name "LSMEM1"; oId "CUFF.219605.1"; nearest_ref "XM_005679173.1"; class_code "x"; tss_id "TSS165916";
chr2	Cufflinks	exon	118912551	118912798	.	+	.	gene_id "XLOC_088222"; transcript_id "TCONS_00106280"; exon_number "1"; oId "CUFF.128461.1"; class_code "u"; tss_id "TSS93783";
chr2	Cufflinks	exon	118916271	118916426	.	+	.	gene_id "XLOC_088222"; transcript_id "TCONS_00106280"; exon_number "2"; oId "CUFF.128461.1"; class_code "u"; tss_id "TSS93783";
chr2	Cufflinks	exon	118917347	118917434	.	+	.	gene_id "XLOC_088222"; transcript_id "TCONS_00106280"; exon_number "3"; oId "CUFF.128461.1"; class_code "u"; tss_id "TSS93783";
chr5	Cufflinks	exon	101131885	101132291	.	+	.	gene_id "XLOC_167460"; transcript_id "TCONS_00201233"; exon_number "1"; gene_name "TMEM184B"; oId "CUFF.238653.1"; nearest_ref "XM_005681068.1"; class_code "x"; tss_id "TSS177987";
chr5	Cufflinks	exon	101133708	101133852	.	+	.	gene_id "XLOC_167460"; transcript_id "TCONS_00201233"; exon_number "2"; gene_name "TMEM184B"; oId "CUFF.238653.1"; nearest_ref "XM_005681068.1"; class_code "x"; tss_id "TSS177987";
chr28	Cufflinks	exon	11448548	11448927	.	-	.	gene_id "XLOC_137743"; transcript_id "TCONS_00165012"; exon_number "1"; oId "CUFF.189407.3"; class_code "u"; tss_id "TSS146331";
chr28	Cufflinks	exon	11455398	11455482	.	-	.	gene_id "XLOC_137743"; transcript_id "TCONS_00165012"; exon_number "2"; oId "CUFF.189407.3"; class_code "u"; tss_id "TSS146331";
chr23	Cufflinks	exon	24032610	24033146	.	-	.	gene_id "XLOC_114906"; transcript_id "TCONS_00138035"; exon_number "1"; oId "CUFF.158941.2"; class_code "u"; tss_id "TSS122124";
chr23	Cufflinks	exon	24034329	24034399	.	-	.	gene_id "XLOC_114906"; transcript_id "TCONS_00138035"; exon_number "2"; oId "CUFF.158941.2"; class_code "u"; tss_id "TSS122124";
chr2	Cufflinks	exon	118692405	118693488	.	-	.	gene_id "XLOC_093472"; transcript_id "TCONS_00112645"; exon_number "1"; oId "CUFF.128358.7"; class_code "u"; tss_id "TSS99380";
chr2	Cufflinks	exon	118694432	118694573	.	-	.	gene_id "XLOC_093472"; transcript_id "TCONS_00112645"; exon_number "2"; oId "CUFF.128358.7"; class_code "u"; tss_id "TSS99380";
chr2	Cufflinks	exon	118697213	118697319	.	-	.	gene_id "XLOC_093472"; transcript_id "TCONS_00112645"; exon_number "3"; oId "CUFF.128358.7"; class_code "u"; tss_id "TSS99380";
[truncated: 9,691 more rows]
